# Supplementary material for: Effects of pre-oxidation temperature and air volume on oxidation thermogravimetric and functional group change of lignite
Source: PLoS One. 2025 Jan 7;20(1):e0316705. doi: 10.1371/journal.pone.0316705 (PMC11706379; doi:10.1371/journal.pone.0316705)
Supplement: S1 File — (ZIP) [file pone.0316705.s001.zip]

Archive with 5 entries (4 files):
- S1_File/01-25.xlsx
- S1_File/02-50.xlsx
- S1_File/03-100.xlsx
- S1_File/04-200.xlsx
- S1_File/
