# Supplementary material for: Effects of pre-oxidation temperature and air volume on oxidation thermogravimetric and functional group change of lignite
Source: PLoS One. 2025 Jan 7;20(1):e0316705. doi: 10.1371/journal.pone.0316705 (PMC11706379; doi:10.1371/journal.pone.0316705)
Supplement: S1 File — (ZIP) [file pone.0316705.s001.zip › S1_File/01-25.xlsx]

## Sheet: Sheet1
#FILE:	25-40-28-10°C/min-700Air-20230527 .dsu					|	#FILE:	25-40-28-20°C/min-700Air-20230527 .dsu					|	#FILE:	25-40-28-30°C/min-700Air-20230527 .dsu					|	#FILE:	25-70-28-10°C/min-700Air-20230527 .dsu					|	#FILE:	25-70-28-20°C/min-700Air-20230527 .dsu					|	#FILE:	25-70-28-30°C/min-700Air-20230527 .dsu					|	#FILE:	25-110-28-10°C/min-700Air-20230527 .dsu					|	#FILE:
#FORMAT:	NETZSCH5					|	#FORMAT:	NETZSCH5					|	#FORMAT:	NETZSCH5					|	#FORMAT:	NETZSCH5					|	#FORMAT:	NETZSCH5					|	#FORMAT:	NETZSCH5					|	#FORMAT:	NETZSCH5					|	#FORMAT:
#IDENTITY:	140					|	#IDENTITY:	140					|	#IDENTITY:	140					|	#IDENTITY:	170					|	#IDENTITY:	170					|	#IDENTITY:	170					|	#IDENTITY:	1110					|	#IDENTITY:
#DECIMAL:	POINT					|	#DECIMAL:	POINT					|	#DECIMAL:	POINT					|	#DECIMAL:	POINT					|	#DECIMAL:	POINT					|	#DECIMAL:	POINT					|	#DECIMAL:	POINT					|	#DECIMAL:
#SEPARATOR:	COMMA					|	#SEPARATOR:	COMMA					|	#SEPARATOR:	COMMA					|	#SEPARATOR:	COMMA					|	#SEPARATOR:	COMMA					|	#SEPARATOR:	COMMA					|	#SEPARATOR:	COMMA					|	#SEPARATOR:
#MTYPE:	DSC					|	#MTYPE:	DSC					|	#MTYPE:	DSC					|	#MTYPE:	DSC					|	#MTYPE:	DSC					|	#MTYPE:	DSC					|	#MTYPE:	DSC					|	#MTYPE:
#MSUBTYPE:						|	#MSUBTYPE:						|	#MSUBTYPE:						|	#MSUBTYPE:						|	#MSUBTYPE:						|	#MSUBTYPE:						|	#MSUBTYPE:						|	#MSUBTYPE:
#INSTRUMENT:	NETZSCH STA 449 C					|	#INSTRUMENT:	NETZSCH STA 449 C					|	#INSTRUMENT:	NETZSCH STA 449 C					|	#INSTRUMENT:	NETZSCH STA 449 C					|	#INSTRUMENT:	NETZSCH STA 449 C					|	#INSTRUMENT:	NETZSCH STA 449 C					|	#INSTRUMENT:	NETZSCH STA 449 C					|	#INSTRUMENT:
#PROJECT:						|	#PROJECT:						|	#PROJECT:						|	#PROJECT:						|	#PROJECT:						|	#PROJECT:						|	#PROJECT:						|	#PROJECT:
#DATE/TIME:						|	#DATE/TIME:						|	#DATE/TIME:						|	#DATE/TIME:						|	#DATE/TIME:						|	#DATE/TIME:						|	#DATE/TIME:						|	#DATE/TIME:
#CORR. FILE:						|	#CORR. FILE:						|	#CORR. FILE:						|	#CORR. FILE:						|	#CORR. FILE:						|	#CORR. FILE:						|	#CORR. FILE:						|	#CORR. FILE:
#LABORATORY:						|	#LABORATORY:						|	#LABORATORY:						|	#LABORATORY:						|	#LABORATORY:						|	#LABORATORY:						|	#LABORATORY:						|	#LABORATORY:
#OPERATOR:						|	#OPERATOR:						|	#OPERATOR:						|	#OPERATOR:						|	#OPERATOR:						|	#OPERATOR:						|	#OPERATOR:						|	#OPERATOR:
#REMARK:						|	#REMARK:						|	#REMARK:						|	#REMARK:						|	#REMARK:						|	#REMARK:						|	#REMARK:						|	#REMARK:
#SAMPLE:	base line					|	#SAMPLE:						|	#SAMPLE:						|	#SAMPLE:						|	#SAMPLE:						|	#SAMPLE:						|	#SAMPLE:						|	#SAMPLE:
#SAMPLE MASS /mg:	9.685					|	#SAMPLE MASS /mg:	9.965					|	#SAMPLE MASS /mg:	9.663					|	#SAMPLE MASS /mg:	9.935					|	#SAMPLE MASS /mg:	9.608					|	#SAMPLE MASS /mg:	9.958					|	#SAMPLE MASS /mg:	9.411					|	#SAMPLE MASS /mg:
#MATERIAL:	empty					|	#MATERIAL:	empty					|	#MATERIAL:	empty					|	#MATERIAL:	empty					|	#MATERIAL:	empty					|	#MATERIAL:	empty					|	#MATERIAL:	empty					|	#MATERIAL:
#REFERENCE:						|	#REFERENCE:						|	#REFERENCE:						|	#REFERENCE:						|	#REFERENCE:						|	#REFERENCE:						|	#REFERENCE:						|	#REFERENCE:
#REFERENCE MASS /mg:	0					|	#REFERENCE MASS /mg:	0					|	#REFERENCE MASS /mg:	0					|	#REFERENCE MASS /mg:	0					|	#REFERENCE MASS /mg:	0					|	#REFERENCE MASS /mg:	0					|	#REFERENCE MASS /mg:	0					|	#REFERENCE MASS /mg:
#TYPE OF CRUCIBLE:	DSC/TG pan Al2O3					|	#TYPE OF CRUCIBLE:	DSC/TG pan Al2O3					|	#TYPE OF CRUCIBLE:	DSC/TG pan Al2O3					|	#TYPE OF CRUCIBLE:	DSC/TG pan Al2O3					|	#TYPE OF CRUCIBLE:	DSC/TG pan Al2O3					|	#TYPE OF CRUCIBLE:	DSC/TG pan Al2O3					|	#TYPE OF CRUCIBLE:	DSC/TG pan Al2O3					|	#TYPE OF CRUCIBLE:
#SAMPLE CRUCIBLE MASS /mg:	0					|	#SAMPLE CRUCIBLE MASS /mg:	0					|	#SAMPLE CRUCIBLE MASS /mg:	0					|	#SAMPLE CRUCIBLE MASS /mg:	0					|	#SAMPLE CRUCIBLE MASS /mg:	0					|	#SAMPLE CRUCIBLE MASS /mg:	0					|	#SAMPLE CRUCIBLE MASS /mg:	0					|	#SAMPLE CRUCIBLE MASS /mg:
#REFERENCE CRUCIBLE MASS /mg:	0					|	#REFERENCE CRUCIBLE MASS /mg:	0					|	#REFERENCE CRUCIBLE MASS /mg:	0					|	#REFERENCE CRUCIBLE MASS /mg:	0					|	#REFERENCE CRUCIBLE MASS /mg:	0					|	#REFERENCE CRUCIBLE MASS /mg:	0					|	#REFERENCE CRUCIBLE MASS /mg:	0					|	#REFERENCE CRUCIBLE MASS /mg:
#CORR. CODE:	20					|	#CORR. CODE:	520					|	#CORR. CODE:	20					|	#CORR. CODE:	620					|	#CORR. CODE:	620					|	#CORR. CODE:	620					|	#CORR. CODE:	620					|	#CORR. CODE:
#EXO:	-1					|	#EXO:	-1					|	#EXO:	-1					|	#EXO:	-1					|	#EXO:	-1					|	#EXO:	-1					|	#EXO:	-1					|	#EXO:
#RANGE:	28.0/10.0(°C/min)/700.0					|	#RANGE:	28.0/20.0(°C/min)/701.0					|	#RANGE:	28.0/30.0(°C/min)/703.0					|	#RANGE:	28.0/10.0(°C/min)/700.0					|	#RANGE:	28.0/20.0(°C/min)/701.0					|	#RANGE:	28.0/30.0(°C/min)/703.0					|	#RANGE:	28.0/10.0(°C/min)/700.0					|	#RANGE:
#SEGMENT:	S1/1					|	#SEGMENT:	S1/1					|	#SEGMENT:	S1/1					|	#SEGMENT:	S1/1					|	#SEGMENT:	S1/1					|	#SEGMENT:	S1/1					|	#SEGMENT:	S1/1					|	#SEGMENT:
						|							|							|							|							|							|							|
##Temp./°C	Time/min	DSC/(mW/mg)	Mass/%	DTG/(%/min)	Sensit./(μV/mW)	|	##Temp./°C	Time/min	DSC/(mW/mg)	Mass/%	DTG/(%/min)	Sensit./(μV/mW)	|	##Temp./°C	Time/min	DSC/(mW/mg)	Mass/%	DTG/(%/min)	Sensit./(μV/mW)	|	##Temp./°C	Time/min	DSC/(mW/mg)	Mass/%	DTG/(%/min)	Sensit./(μV/mW)	|	##Temp./°C	Time/min	DSC/(mW/mg)	Mass/%	DTG/(%/min)	Sensit./(μV/mW)	|	##Temp./°C	Time/min	DSC/(mW/mg)	Mass/%	DTG/(%/min)	Sensit./(μV/mW)	|	##Temp./°C	Time/min	DSC/(mW/mg)	Mass/%	DTG/(%/min)	Sensit./(μV/mW)	|	##Temp./°C
27.702	0	0.0519	100	-0.32244	0.56151	|	27.735	0	0.0416	100	-0.14228	0.5615	|	27.731	0	0.0233	100	-0.17895	0.5615	|	27.699	0	0.0437	100	-0.3005	0.56151	|	27.772	0	0.0366	100	-0.14677	0.56149	|	27.45	0	0.0141	100	-0.14092	0.56156	|	27.71	0	0.0397	100	-0.33839	0.56151	|	27.629
27.852	0.60595	0.0553	99.5723	-0.42921	0.56147	|	27.885	0.44868	0.0414	99.8941	-0.52424	0.56147	|	27.881	0.38767	0.0224	99.914	-0.12839	0.56147	|	27.849	0.51539	0.0464	99.765	-0.40119	0.56147	|	27.922	0.33585	0.0345	100.18	0.50718	0.56146	|	27.6	0.29367	0.0102	100.243	0.9083	0.56153	|	27.86	0.46925	0.0415	99.8769	-0.26692	0.56147	|	27.779
28.002	0.67881	0.0554	99.5499	-0.1979	0.56144	|	28.035	0.50108	0.0436	99.8687	-0.42115	0.56143	|	28.031	0.43102	0.023	99.9094	-0.0841	0.56143	|	27.999	0.59027	0.0485	99.7386	-0.3043	0.56144	|	28.072	0.39269	0.035	100.198	0.12834	0.56143	|	27.75	0.3399	0.0096	100.278	0.61857	0.5615	|	28.01	0.54321	0.0429	99.8573	-0.26455	0.56144	|	27.929
28.152	0.73255	0.0589	99.5431	-0.0657	0.56141	|	28.185	0.53943	0.0462	99.8547	-0.31483	0.5614	|	28.181	0.46178	0.024	99.9072	-0.0598	0.5614	|	28.149	0.64413	0.0503	99.724	-0.24114	0.56141	|	28.222	0.43313	0.036	100.197	-0.15965	0.56139	|	27.9	0.37298	0.00961	100.295	0.37881	0.56146	|	28.16	0.59813	0.0443	99.8428	-0.26372	0.56141	|	28.079
28.302	0.77667	0.0596	99.5422	0.0124	0.56138	|	28.335	0.57108	0.049	99.8458	-0.25338	0.56137	|	28.331	0.48745	0.0251	99.9059	-0.0458	0.56137	|	28.299	0.68902	0.052	99.7142	-0.1977	0.56138	|	28.372	0.46641	0.0374	100.188	-0.37645	0.56136	|	28.05	0.39948	0.01	100.302	0.18585	0.56143	|	28.31	0.64439	0.0457	99.8306	-0.26271	0.56138	|	28.229
28.452	0.81569	0.0608	99.5438	0.0591	0.56134	|	28.485	0.59873	0.0518	99.8393	-0.23276	0.56134	|	28.481	0.50975	0.0269	99.905	-0.0389	0.56134	|	28.449	0.72893	0.0538	99.707	-0.16742	0.56134	|	28.522	0.49501	0.0392	100.175	-0.53575	0.56133	|	28.2	0.42259	0.0107	100.305	0.0266	0.5614	|	28.46	0.68454	0.0471	99.8201	-0.26107	0.56134	|	28.379
28.602	0.8507	0.0621	99.5464	0.0853	0.56131	|	28.635	0.62343	0.0546	99.8335	-0.23801	0.5613	|	28.631	0.53017	0.0275	99.9042	-0.0367	0.5613	|	28.599	0.76466	0.0555	99.7014	-0.14702	0.56131	|	28.672	0.5206	0.0412	100.16	-0.65294	0.5613	|	28.35	0.44302	0.0116	100.304	-0.10221	0.56137	|	28.61	0.72104	0.0485	99.8106	-0.25863	0.56131	|	28.529
28.752	0.8827	0.0635	99.5494	0.0983	0.56128	|	28.785	0.64619	0.0574	99.8279	-0.25792	0.56127	|	28.781	0.549	0.0282	99.9035	-0.038	0.56127	|	28.749	0.79773	0.0571	99.6968	-0.13359	0.56128	|	28.822	0.5443	0.0435	100.143	-0.73959	0.56126	|	28.5	0.4618	0.0127	100.301	-0.20804	0.56133	|	28.76	0.75468	0.0498	99.802	-0.25542	0.56128	|	28.679
28.902	0.91271	0.0651	99.5525	0.10279	0.56125	|	28.935	0.6675	0.0603	99.8222	-0.28647	0.56124	|	28.931	0.56622	0.0282	99.9028	-0.0417	0.56124	|	28.899	0.82851	0.0587	99.6929	-0.12551	0.56125	|	28.972	0.5665	0.0459	100.126	-0.80275	0.56123	|	28.65	0.47927	0.0139	100.296	-0.29439	0.5613	|	28.91	0.786	0.0512	99.794	-0.2518	0.56125	|	28.829
29.052	0.94087	0.067	99.5554	0.10168	0.56121	|	29.085	0.68748	0.0631	99.8161	-0.32144	0.56121	|	29.081	0.58249	0.0307	99.9021	-0.047	0.56121	|	29.049	0.85755	0.0603	99.6894	-0.12148	0.56121	|	29.122	0.58738	0.0484	100.109	-0.84787	0.5612	|	28.8	0.49562	0.0152	100.291	-0.36426	0.56127	|	29.06	0.81541	0.0525	99.7867	-0.24812	0.56121	|	28.979
29.202	0.96798	0.069	99.5581	0.0968	0.56118	|	29.235	0.70649	0.0659	99.8097	-0.35481	0.56117	|	29.231	0.59792	0.0336	99.9014	-0.0533	0.56117	|	29.199	0.88537	0.0619	99.686	-0.12045	0.56118	|	29.272	0.60693	0.051	100.092	-0.87924	0.56117	|	28.95	0.51095	0.0165	100.285	-0.42026	0.56124	|	29.21	0.84322	0.0538	99.7798	-0.24446	0.56118	|	29.129
29.352	0.9937	0.0701	99.5606	0.0895	0.56115	|	29.385	0.72441	0.0686	99.803	-0.38655	0.56114	|	29.381	0.61236	0.0332	99.9005	-0.0601	0.56114	|	29.349	0.91169	0.0634	99.6828	-0.12161	0.56115	|	29.422	0.62578	0.0537	100.075	-0.90092	0.56113	|	29.1	0.52583	0.0179	100.278	-0.46619	0.5612	|	29.36	0.86996	0.0551	99.7733	-0.24091	0.56115	|	29.279
29.502	1.01803	0.0703	99.5627	0.081	0.56112	|	29.535	0.74188	0.0713	99.796	-0.41534	0.56111	|	29.531	0.62618	0.0347	99.8997	-0.0672	0.56111	|	29.499	0.93685	0.0649	99.6798	-0.12443	0.56112	|	29.572	0.6436	0.0564	100.059	-0.91485	0.5611	|	29.25	0.5399	0.0193	100.271	-0.50255	0.56117	|	29.51	0.8957	0.0564	99.7672	-0.23769	0.56112	|	29.429
29.652	1.04146	0.0721	99.5644	0.0715	0.56108	|	29.685	0.7585	0.0739	99.7889	-0.43801	0.56108	|	29.681	0.63953	0.0362	99.8987	-0.0743	0.56108	|	29.649	0.96131	0.0664	99.6767	-0.12856	0.56108	|	29.722	0.6608	0.059	100.043	-0.92308	0.56107	|	29.4	0.55343	0.0208	100.264	-0.53164	0.56114	|	29.66	0.92022	0.0577	99.7614	-0.23495	0.56108	|	29.579
29.802	1.06435	0.0734	99.566	0.0614	0.56105	|	29.835	0.77438	0.0765	99.7818	-0.45306	0.56104	|	29.831	0.65247	0.0372	99.8977	-0.0813	0.56104	|	29.799	0.9849	0.0679	99.6736	-0.13368	0.56105	|	29.872	0.67712	0.0617	100.028	-0.92676	0.56104	|	29.55	0.56654	0.0223	100.257	-0.55497	0.56111	|	29.81	0.94413	0.0589	99.7558	-0.23272	0.56105	|	29.729
29.952	1.0866	0.075	99.5672	0.0508	0.56102	|	29.985	0.78974	0.079	99.7747	-0.45956	0.56101	|	29.981	0.66484	0.0385	99.8967	-0.088	0.56101	|	29.949	1.00762	0.0693	99.6705	-0.13945	0.56102	|	30.022	0.69318	0.0644	100.013	-0.92689	0.561	|	29.7	0.57936	0.0238	100.25	-0.57381	0.56107	|	29.96	0.96733	0.0602	99.7504	-0.23107	0.56102	|	29.879
30.102	1.1081	0.0752	99.5682	0.0401	0.56099	|	30.135	0.80463	0.0815	99.7679	-0.45709	0.56098	|	30.131	0.67675	0.0406	99.8956	-0.0941	0.56098	|	30.099	1.0298	0.0707	99.6673	-0.14573	0.56099	|	30.172	0.70872	0.067	99.9986	-0.924	0.56097	|	29.85	0.59161	0.0253	100.243	-0.58871	0.56104	|	30.11	0.98985	0.0614	99.7452	-0.22999	0.56099	|	30.029
30.252	1.12903	0.077	99.5689	0.0292	0.56095	|	30.285	0.81893	0.0839	99.7614	-0.44632	0.56094	|	30.281	0.68846	0.0414	99.8944	-0.0999	0.56095	|	30.249	1.0512	0.0721	99.6642	-0.15237	0.56095	|	30.322	0.72369	0.0697	99.9848	-0.91862	0.56094	|	30	0.60357	0.0268	100.236	-0.60088	0.56101	|	30.26	1.01182	0.0626	99.7402	-0.22941	0.56095	|	30.179
30.402	1.14936	0.0792	99.5694	0.0183	0.56092	|	30.435	0.83301	0.0864	99.7552	-0.42623	0.56091	|	30.431	0.69989	0.0422	99.8933	-0.10525	0.56091	|	30.399	1.07223	0.0735	99.6609	-0.15936	0.56092	|	30.472	0.7383	0.0723	99.9714	-0.91105	0.5609	|	30.15	0.61511	0.0282	100.229	-0.61081	0.56097	|	30.41	1.03319	0.0638	99.7353	-0.22936	0.56092	|	30.329
30.552	1.16915	0.0807	99.5697	0.00745	0.56089	|	30.585	0.84665	0.0888	99.7495	-0.3976	0.56088	|	30.581	0.71103	0.0438	99.8921	-0.11008	0.56088	|	30.549	1.09266	0.0748	99.6576	-0.16645	0.56089	|	30.622	0.75252	0.0749	99.9585	-0.90161	0.56087	|	30.3	0.62641	0.0297	100.222	-0.61924	0.56094	|	30.56	1.05421	0.065	99.7305	-0.22987	0.56088	|	30.479
30.702	1.18877	0.0806	99.5697	-0.00346	0.56085	|	30.735	0.85993	0.0913	99.7445	-0.36265	0.56085	|	30.731	0.72181	0.0456	99.8909	-0.11437	0.56085	|	30.699	1.11272	0.0762	99.6542	-0.17365	0.56085	|	30.772	0.76629	0.0775	99.9462	-0.89064	0.56084	|	30.45	0.63737	0.0312	100.215	-0.62648	0.56091	|	30.71	1.07471	0.0662	99.7258	-0.23093	0.56085	|	30.629
30.852	1.20786	0.0819	99.5696	-0.0142	0.56082	|	30.885	0.87293	0.0937	99.74	-0.32385	0.56081	|	30.881	0.73217	0.0467	99.8897	-0.11813	0.56081	|	30.849	1.13246	0.0775	99.6507	-0.18092	0.56082	|	30.922	0.77989	0.0801	99.9341	-0.87815	0.56081	|	30.6	0.64798	0.0327	100.208	-0.63289	0.56088	|	30.86	1.09472	0.0674	99.7211	-0.23245	0.56082	|	30.779
31.002	1.22657	0.0839	99.5692	-0.0248	0.56079	|	31.035	0.88568	0.096	99.7361	-0.28426	0.56078	|	31.031	0.74243	0.0477	99.8884	-0.1215	0.56078	|	30.999	1.1517	0.0788	99.6471	-0.1881	0.56079	|	31.072	0.79295	0.0826	99.9227	-0.86478	0.56077	|	30.75	0.65839	0.0341	100.202	-0.63879	0.56084	|	31.01	1.11429	0.0685	99.7166	-0.23442	0.56079	|	30.929
31.152	1.24513	0.0854	99.5686	-0.0353	0.56076	|	31.185	0.89816	0.0984	99.7328	-0.24719	0.56075	|	31.181	0.75243	0.0489	99.8872	-0.12444	0.56075	|	31.149	1.1704	0.0801	99.6435	-0.19507	0.56076	|	31.222	0.80583	0.0851	99.9117	-0.85041	0.56074	|	30.9	0.66868	0.0356	100.195	-0.64442	0.56081	|	31.16	1.13368	0.0697	99.712	-0.23683	0.56075	|	31.079
31.302	1.26317	0.0876	99.5679	-0.0456	0.56072	|	31.335	0.91037	0.10069	99.73	-0.21554	0.56072	|	31.331	0.76215	0.0508	99.886	-0.12701	0.56072	|	31.299	1.18896	0.0814	99.6398	-0.20193	0.56072	|	31.372	0.81846	0.0877	99.901	-0.83536	0.56071	|	31.05	0.67862	0.037	100.189	-0.64975	0.56078	|	31.31	1.15264	0.0708	99.7075	-0.23958	0.56072	|	31.229
31.452	1.28102	0.0889	99.567	-0.0557	0.56069	|	31.485	0.9224	0.10296	99.7276	-0.19152	0.56068	|	31.481	0.77171	0.0524	99.8847	-0.12926	0.56068	|	31.449	1.20743	0.0827	99.636	-0.20863	0.56069	|	31.522	0.83092	0.0902	99.8907	-0.81977	0.56067	|	31.2	0.68839	0.0385	100.182	-0.65496	0.56074	|	31.46	1.17119	0.072	99.703	-0.24262	0.56069	|	31.379
31.602	1.29857	0.0886	99.5659	-0.0656	0.56066	|	31.635	0.93413	0.10517	99.7255	-0.17714	0.56065	|	31.631	0.78099	0.0542	99.8835	-0.13123	0.56065	|	31.599	1.2255	0.084	99.6322	-0.21507	0.56066	|	31.672	0.84297	0.0926	99.8809	-0.80418	0.56064	|	31.35	0.69795	0.0399	100.176	-0.66008	0.56071	|	31.61	1.18965	0.0731	99.6985	-0.24593	0.56066	|	31.529
31.752	1.31598	0.0906	99.5647	-0.0752	0.56062	|	31.785	0.94561	0.10733	99.7235	-0.17339	0.56062	|	31.781	0.79015	0.0542	99.8823	-0.13297	0.56062	|	31.749	1.24341	0.0853	99.6283	-0.22127	0.56062	|	31.822	0.8549	0.0951	99.8714	-0.78845	0.56061	|	31.5	0.70742	0.0414	100.17	-0.66517	0.56068	|	31.76	1.20772	0.0742	99.694	-0.2494	0.56062	|	31.679
31.902	1.33313	0.0912	99.5633	-0.0845	0.56059	|	31.935	0.95689	0.10944	99.7216	-0.18045	0.56058	|	31.931	0.79926	0.0548	99.8811	-0.13455	0.56058	|	31.899	1.26103	0.0865	99.6244	-0.22713	0.56059	|	31.972	0.86667	0.0976	99.8623	-0.77282	0.56058	|	31.65	0.71656	0.0428	100.164	-0.67009	0.56065	|	31.91	1.2255	0.0753	99.6896	-0.25302	0.56059	|	31.829
32.052	1.35003	0.0919	99.5618	-0.0935	0.56056	|	32.085	0.96811	0.11156	99.7195	-0.19791	0.56055	|	32.081	0.80819	0.0574	99.8799	-0.13599	0.56055	|	32.049	1.27839	0.0878	99.6204	-0.23262	0.56056	|	32.122	0.87809	0.1	99.8535	-0.75776	0.56054	|	31.8	0.72556	0.0442	100.158	-0.67493	0.56061	|	32.06	1.24308	0.0764	99.6851	-0.25676	0.56056	|	31.979
32.202	1.36681	0.0936	99.5602	-0.10226	0.56053	|	32.235	0.97911	0.11364	99.7173	-0.22414	0.56052	|	32.231	0.81691	0.0594	99.8787	-0.13732	0.56052	|	32.199	1.29546	0.089	99.6163	-0.23773	0.56053	|	32.272	0.88947	0.10243	99.845	-0.74301	0.56051	|	31.95	0.73438	0.0456	100.152	-0.6796	0.56058	|	32.21	1.26041	0.0775	99.6806	-0.26054	0.56053	|	32.129
32.352	1.38329	0.0937	99.5584	-0.1106	0.56049	|	32.385	0.98997	0.11571	99.7147	-0.25708	0.56048	|	32.381	0.82549	0.0598	99.8775	-0.13859	0.56049	|	32.349	1.31241	0.0902	99.6123	-0.24251	0.56049	|	32.422	0.90075	0.10488	99.8367	-0.72879	0.56048	|	32.1	0.74307	0.047	100.146	-0.68409	0.56055	|	32.36	1.27743	0.0786	99.6761	-0.26427	0.56049	|	32.279
32.502	1.39954	0.0958	99.5566	-0.11858	0.56046	|	32.535	1.00061	0.11777	99.7118	-0.29404	0.56045	|	32.531	0.83395	0.0608	99.8763	-0.13984	0.56045	|	32.499	1.32916	0.0914	99.6082	-0.24691	0.56046	|	32.572	0.91175	0.10729	99.8287	-0.71545	0.56044	|	32.25	0.75166	0.0485	100.14	-0.68837	0.56051	|	32.51	1.29438	0.0797	99.6716	-0.26797	0.56046	|	32.429
32.652	1.4156	0.0973	99.5546	-0.12625	0.56043	|	32.685	1.01116	0.11983	99.7085	-0.33306	0.56042	|	32.681	0.84227	0.063	99.8752	-0.1411	0.56042	|	32.649	1.34568	0.0926	99.6041	-0.25095	0.56043	|	32.722	0.92261	0.10969	99.821	-0.70291	0.56041	|	32.4	0.76014	0.0499	100.134	-0.69236	0.56048	|	32.66	1.31134	0.0808	99.6671	-0.27163	0.56042	|	32.579
32.802	1.43171	0.0981	99.5525	-0.13374	0.56039	|	32.835	1.02163	0.12189	99.7048	-0.37165	0.56039	|	32.831	0.85046	0.063	99.874	-0.14241	0.56039	|	32.799	1.36213	0.0938	99.5999	-0.25468	0.56039	|	32.872	0.93326	0.11207	99.8136	-0.69131	0.56038	|	32.55	0.76844	0.0513	100.128	-0.69598	0.56045	|	32.81	1.32799	0.0818	99.6625	-0.27512	0.56039	|	32.729
32.952	1.44759	0.0975	99.5503	-0.14096	0.56036	|	32.985	1.03191	0.12394	99.7007	-0.40696	0.56035	|	32.981	0.8585	0.0637	99.8728	-0.14378	0.56035	|	32.949	1.37858	0.095	99.5957	-0.25815	0.56036	|	33.022	0.94377	0.11443	99.8064	-0.68059	0.56034	|	32.7	0.77666	0.0527	100.122	-0.69924	0.56042	|	32.96	1.34451	0.0829	99.6579	-0.27844	0.56036	|	32.879
33.102	1.46333	0.10179	99.548	-0.14799	0.56033	|	33.135	1.0421	0.12598	99.6964	-0.4373	0.56032	|	33.131	0.86639	0.0654	99.8717	-0.14525	0.56032	|	33.099	1.39467	0.0961	99.5915	-0.26131	0.56033	|	33.172	0.95426	0.1168	99.7993	-0.6707	0.56031	|	32.85	0.7847	0.0541	100.117	-0.70204	0.56038	|	33.11	1.36088	0.084	99.6533	-0.28159	0.56032	|	33.029
33.252	1.47893	0.10154	99.5457	-0.15485	0.56029	|	33.285	1.0522	0.12801	99.6918	-0.46101	0.56029	|	33.281	0.87422	0.067	99.8706	-0.14684	0.56029	|	33.249	1.4106	0.0973	99.5873	-0.26424	0.56029	|	33.322	0.96465	0.11917	99.7924	-0.6617	0.56028	|	33	0.79275	0.0555	100.111	-0.7044	0.56035	|	33.26	1.37722	0.085	99.6487	-0.28458	0.56029	|	33.179
33.402	1.49438	0.10306	99.5432	-0.1616	0.56026	|	33.435	1.06211	0.13002	99.6871	-0.47706	0.56025	|	33.431	0.8819	0.0684	99.8694	-0.14855	0.56025	|	33.399	1.42641	0.0984	99.5831	-0.26703	0.56026	|	33.472	0.97484	0.12151	99.7857	-0.65368	0.56024	|	33.15	0.80064	0.0569	100.106	-0.70624	0.56032	|	33.41	1.39328	0.0861	99.6441	-0.28732	0.56026	|	33.329
33.552	1.5097	0.10527	99.5407	-0.1683	0.56023	|	33.585	1.07191	0.13202	99.6824	-0.48538	0.56022	|	33.581	0.88956	0.0688	99.8683	-0.15044	0.56022	|	33.549	1.44206	0.0995	99.5789	-0.26974	0.56023	|	33.622	0.98501	0.12385	99.7791	-0.64648	0.56021	|	33.3	0.80846	0.0583	100.1	-0.70753	0.56028	|	33.56	1.40921	0.0871	99.6395	-0.28987	0.56023	|	33.479
33.702	1.52481	0.10482	99.5381	-0.17493	0.56019	|	33.735	1.08163	0.13402	99.6776	-0.48609	0.56019	|	33.731	0.89714	0.0704	99.8671	-0.15251	0.56019	|	33.699	1.45759	0.10063	99.5747	-0.27243	0.56019	|	33.772	0.99505	0.12618	99.7727	-0.64012	0.56018	|	33.45	0.81617	0.0598	100.095	-0.70827	0.56025	|	33.71	1.42517	0.0881	99.6349	-0.29225	0.56019	|	33.629
33.852	1.53999	0.10553	99.5354	-0.18167	0.56016	|	33.885	1.09121	0.13602	99.6729	-0.47969	0.56015	|	33.881	0.90462	0.0722	99.866	-0.15475	0.56015	|	33.849	1.47313	0.10173	99.5704	-0.27516	0.56016	|	33.922	1.00495	0.12848	99.7664	-0.63459	0.56015	|	33.6	0.82381	0.0612	100.089	-0.70842	0.56022	|	33.86	1.44097	0.0892	99.6302	-0.29448	0.56016	|	33.779
34.002	1.55504	0.10666	99.5326	-0.18849	0.56013	|	34.035	1.10072	0.13803	99.6684	-0.46694	0.56012	|	34.031	0.912	0.0723	99.8649	-0.15717	0.56012	|	33.999	1.48849	0.10283	99.5662	-0.27797	0.56013	|	34.072	1.0148	0.13078	99.7601	-0.62978	0.56011	|	33.75	0.83132	0.0626	100.084	-0.708	0.56018	|	34.01	1.45672	0.0902	99.6256	-0.29661	0.56013	|	33.929
34.152	1.56994	0.1083	99.5298	-0.19539	0.56009	|	34.185	1.11018	0.14004	99.664	-0.44889	0.56009	|	34.181	0.91933	0.074	99.8637	-0.1598	0.56009	|	34.149	1.50383	0.10392	99.5619	-0.28096	0.5601	|	34.222	1.0246	0.13308	99.754	-0.62565	0.56008	|	33.9	0.8388	0.064	100.079	-0.70697	0.56015	|	34.16	1.47234	0.0912	99.6209	-0.29864	0.56009	|	34.079
34.302	1.58479	0.1094	99.5268	-0.20242	0.56006	|	34.335	1.11947	0.14205	99.6599	-0.42719	0.56005	|	34.331	0.92649	0.0749	99.8625	-0.1626	0.56005	|	34.299	1.51904	0.105	99.5576	-0.28416	0.56006	|	34.372	1.03427	0.13536	99.748	-0.62217	0.56005	|	34.05	0.84623	0.0655	100.073	-0.70535	0.56012	|	34.31	1.48789	0.0922	99.6163	-0.30063	0.56006	|	34.229
34.452	1.59958	0.1099	99.5238	-0.20959	0.56003	|	34.485	1.1287	0.14405	99.6561	-0.40311	0.56002	|	34.481	0.9337	0.0772	99.8614	-0.16565	0.56002	|	34.449	1.53412	0.10608	99.5533	-0.28762	0.56003	|	34.522	1.04389	0.13763	99.742	-0.61927	0.56001	|	34.2	0.85352	0.0669	100.068	-0.70318	0.56008	|	34.46	1.50324	0.0932	99.6116	-0.30261	0.56003	|	34.379
34.602	1.61423	0.11113	99.5206	-0.21688	0.55999	|	34.635	1.13788	0.14605	99.6525	-0.37796	0.55999	|	34.631	0.94086	0.0787	99.8602	-0.16892	0.55999	|	34.599	1.54916	0.10714	99.549	-0.29138	0.56	|	34.672	1.05342	0.1399	99.7361	-0.61692	0.55998	|	34.35	0.86078	0.0683	100.063	-0.70043	0.56005	|	34.61	1.51849	0.0942	99.607	-0.30463	0.55999	|	34.529
34.752	1.62879	0.11055	99.5174	-0.22429	0.55996	|	34.785	1.14701	0.14803	99.6492	-0.35301	0.55995	|	34.781	0.94784	0.0797	99.859	-0.17233	0.55995	|	34.749	1.56406	0.1082	99.5446	-0.29547	0.55996	|	34.822	1.06286	0.14214	99.7303	-0.61506	0.55995	|	34.5	0.86795	0.0698	100.058	-0.69715	0.56002	|	34.76	1.53362	0.0951	99.6024	-0.30674	0.55996	|	34.679
34.902	1.64317	0.11286	99.5142	-0.23176	0.55993	|	34.935	1.15601	0.14997	99.6461	-0.32973	0.55992	|	34.931	0.95483	0.082	99.8577	-0.17599	0.55992	|	34.899	1.57885	0.10925	99.5402	-0.29988	0.55993	|	34.972	1.07217	0.14437	99.7246	-0.61366	0.55991	|	34.65	0.87508	0.0712	100.053	-0.69334	0.55998	|	34.91	1.54876	0.0961	99.5977	-0.30899	0.55993	|	34.829
35.052	1.65755	0.11387	99.5108	-0.23935	0.55989	|	35.085	1.16506	0.1519	99.6432	-0.30869	0.55989	|	35.081	0.96174	0.0824	99.8565	-0.17984	0.55989	|	35.049	1.59356	0.1103	99.5357	-0.30463	0.5599	|	35.122	1.08144	0.14659	99.7189	-0.61267	0.55988	|	34.8	0.88218	0.0727	100.048	-0.68903	0.55995	|	35.06	1.56369	0.0971	99.5931	-0.31139	0.55989	|	34.979
35.202	1.67184	0.11562	99.5073	-0.24697	0.55986	|	35.235	1.17399	0.15378	99.6406	-0.2912	0.55985	|	35.231	0.96857	0.0838	99.8553	-0.18387	0.55985	|	35.199	1.60823	0.11134	99.5312	-0.30971	0.55986	|	35.272	1.09064	0.1488	99.7133	-0.61206	0.55985	|	34.95	0.88921	0.0741	100.043	-0.68428	0.55992	|	35.21	1.57858	0.098	99.5884	-0.31396	0.55986	|	35.129
35.352	1.68613	0.11606	99.5037	-0.25464	0.55983	|	35.385	1.18284	0.15561	99.6381	-0.27785	0.55982	|	35.381	0.97539	0.0847	99.854	-0.18811	0.55982	|	35.349	1.62284	0.11238	99.5267	-0.31509	0.55983	|	35.422	1.09974	0.15099	99.7077	-0.6118	0.55981	|	35.1	0.89615	0.0756	100.039	-0.67914	0.55988	|	35.36	1.59334	0.099	99.5838	-0.31671	0.55983	|	35.279
35.502	1.70035	0.11742	99.5	-0.26228	0.55979	|	35.535	1.19163	0.15741	99.6357	-0.2687	0.55979	|	35.531	0.98212	0.086	99.8527	-0.19252	0.55979	|	35.499	1.63734	0.11341	99.5221	-0.32073	0.5598	|	35.572	1.10885	0.15319	99.7021	-0.61188	0.55978	|	35.25	0.903	0.077	100.034	-0.67367	0.55985	|	35.51	1.60803	0.0999	99.5791	-0.31964	0.55979	|	35.429
35.652	1.71439	0.11891	99.4963	-0.26979	0.55976	|	35.685	1.20034	0.15918	99.6334	-0.26321	0.55975	|	35.681	0.98872	0.0856	99.8515	-0.19705	0.55975	|	35.649	1.65179	0.11443	99.5174	-0.32661	0.55976	|	35.722	1.11783	0.15536	99.6966	-0.61228	0.55975	|	35.4	0.90985	0.0785	100.029	-0.66784	0.55982	|	35.66	1.62277	0.10084	99.5744	-0.32278	0.55976	|	35.579
35.802	1.72847	0.11867	99.4925	-0.27723	0.55973	|	35.835	1.20897	0.16091	99.6312	-0.26102	0.55972	|	35.831	0.99535	0.0877	99.8501	-0.2018	0.55972	|	35.799	1.66612	0.11545	99.5127	-0.33264	0.55973	|	35.872	1.1267	0.1575	99.6912	-0.61297	0.55971	|	35.55	0.91662	0.0799	100.025	-0.66176	0.55978	|	35.81	1.6373	0.10176	99.5697	-0.32607	0.55973	|	35.729
35.952	1.74246	0.11974	99.4885	-0.2845	0.55969	|	35.985	1.21763	0.16264	99.629	-0.26222	0.55969	|	35.981	1.00191	0.0889	99.8488	-0.2067	0.55969	|	35.949	1.68033	0.11646	99.5079	-0.33877	0.55969	|	36.022	1.13558	0.15965	99.6857	-0.61397	0.55968	|	35.7	0.92332	0.0814	100.02	-0.65548	0.55975	|	35.96	1.65178	0.10268	99.5649	-0.32949	0.55969	|	35.879
36.102	1.75635	0.12176	99.4845	-0.29153	0.55966	|	36.135	1.22623	0.16436	99.6267	-0.26682	0.55965	|	36.131	1.00846	0.0908	99.8474	-0.21176	0.55965	|	36.099	1.69462	0.11747	99.503	-0.34504	0.55966	|	36.172	1.14434	0.16176	99.6804	-0.61524	0.55965	|	35.85	0.92999	0.0828	100.016	-0.649	0.55972	|	36.11	1.66625	0.10359	99.5601	-0.33304	0.55966	|	36.029
36.252	1.77027	0.12317	99.4804	-0.29837	0.55963	|	36.285	1.23476	0.16606	99.6244	-0.27448	0.55962	|	36.281	1.01491	0.0917	99.8461	-0.21693	0.55962	|	36.249	1.70871	0.11847	99.4981	-0.35126	0.55963	|	36.322	1.1531	0.16388	99.675	-0.61679	0.55961	|	36	0.93663	0.0843	100.012	-0.6424	0.55968	|	36.26	1.68062	0.1045	99.5553	-0.33665	0.55963	|	36.179
36.402	1.78414	0.124	99.4762	-0.30492	0.55959	|	36.435	1.24323	0.16775	99.6221	-0.28469	0.55959	|	36.431	1.02137	0.0949	99.8446	-0.22227	0.55959	|	36.399	1.72281	0.11948	99.4931	-0.35747	0.55959	|	36.472	1.16175	0.16596	99.6696	-0.61861	0.55958	|	36.15	0.94323	0.0857	100.008	-0.6357	0.55965	|	36.41	1.695	0.10541	99.5505	-0.34034	0.55959	|	36.329
36.552	1.79793	0.12491	99.472	-0.31113	0.55956	|	36.585	1.25158	0.16941	99.6196	-0.29678	0.55955	|	36.581	1.02777	0.095	99.8432	-0.22773	0.55955	|	36.549	1.73682	0.12047	99.4881	-0.36356	0.55956	|	36.622	1.17037	0.16803	99.6643	-0.6207	0.55954	|	36.3	0.94976	0.0872	100.003	-0.62902	0.55962	|	36.56	1.70944	0.10632	99.5455	-0.34405	0.55956	|	36.479
36.702	1.81168	0.1254	99.4676	-0.31698	0.55953	|	36.735	1.25997	0.17108	99.6171	-0.3104	0.55952	|	36.731	1.03413	0.0954	99.8417	-0.23328	0.55952	|	36.699	1.75074	0.12146	99.483	-0.36947	0.55953	|	36.772	1.17901	0.1701	99.6589	-0.62307	0.55951	|	36.45	0.95623	0.0887	99.9994	-0.62237	0.55958	|	36.71	1.7237	0.10722	99.5406	-0.34769	0.55953	|	36.629
36.852	1.82543	0.12582	99.4632	-0.32249	0.55949	|	36.885	1.26824	0.17273	99.6145	-0.3248	0.55949	|	36.881	1.04047	0.0968	99.8402	-0.23897	0.55949	|	36.849	1.7647	0.12246	99.4778	-0.37522	0.55949	|	36.922	1.18757	0.17215	99.6536	-0.6257	0.55948	|	36.6	0.96269	0.0901	99.9954	-0.61577	0.55955	|	36.86	1.73797	0.10812	99.5356	-0.35125	0.55949	|	36.779
37.002	1.83912	0.1286	99.4588	-0.32762	0.55946	|	37.035	1.27648	0.17438	99.6118	-0.33965	0.55945	|	37.031	1.04671	0.0989	99.8387	-0.24469	0.55945	|	36.999	1.77856	0.12345	99.4725	-0.38069	0.55946	|	37.072	1.19608	0.17418	99.6482	-0.62857	0.55944	|	36.75	0.9691	0.0916	99.9915	-0.60929	0.55952	|	37.01	1.75209	0.10902	99.5306	-0.35466	0.55946	|	36.929
37.152	1.85282	0.12971	99.4543	-0.33244	0.55943	|	37.185	1.28463	0.17601	99.6089	-0.35442	0.55942	|	37.181	1.05294	0.10059	99.8372	-0.25052	0.55942	|	37.149	1.79238	0.12443	99.4672	-0.38588	0.55943	|	37.222	1.20456	0.17619	99.6429	-0.63168	0.55941	|	36.9	0.97546	0.093	99.9876	-0.60298	0.55948	|	37.16	1.76624	0.10991	99.5256	-0.3579	0.55942	|	37.079
37.302	1.86634	0.12978	99.4497	-0.33689	0.55939	|	37.335	1.29277	0.17764	99.606	-0.36885	0.55938	|	37.331	1.05916	0.10102	99.8356	-0.25645	0.55939	|	37.299	1.80607	0.12541	99.4619	-0.39072	0.55939	|	37.372	1.21302	0.17819	99.6376	-0.63503	0.55938	|	37.05	0.98179	0.0945	99.9838	-0.59687	0.55945	|	37.31	1.78028	0.1108	99.5205	-0.3609	0.55939	|	37.229
37.452	1.87981	0.13057	99.4452	-0.34104	0.55936	|	37.485	1.30086	0.17927	99.6029	-0.38245	0.55935	|	37.481	1.06539	0.1026	99.834	-0.26249	0.55935	|	37.449	1.81978	0.12639	99.4565	-0.39522	0.55936	|	37.522	1.22139	0.18017	99.6322	-0.63858	0.55934	|	37.2	0.98804	0.096	99.9801	-0.59105	0.55942	|	37.46	1.79438	0.11169	99.5154	-0.36365	0.55936	|	37.379
37.602	1.89329	0.13315	99.4405	-0.34496	0.55933	|	37.635	1.30896	0.18091	99.5998	-0.39521	0.55932	|	37.631	1.07151	0.10475	99.8324	-0.26851	0.55932	|	37.599	1.83353	0.12738	99.451	-0.3994	0.55933	|	37.672	1.22972	0.18213	99.6269	-0.64233	0.55931	|	37.35	0.99424	0.0974	99.9764	-0.5855	0.55938	|	37.61	1.80841	0.11258	99.5103	-0.3661	0.55932	|	37.529
37.752	1.90665	0.13296	99.4359	-0.34865	0.55929	|	37.785	1.31697	0.18255	99.5966	-0.40723	0.55928	|	37.781	1.07766	0.10722	99.8307	-0.27465	0.55928	|	37.749	1.84724	0.12836	99.4455	-0.40321	0.55929	|	37.822	1.23801	0.18408	99.6215	-0.64625	0.55928	|	37.5	1.00045	0.0989	99.9728	-0.58022	0.55935	|	37.76	1.82234	0.11346	99.5052	-0.36822	0.55929	|	37.679
37.902	1.92004	0.13432	99.4312	-0.35222	0.55926	|	37.935	1.32486	0.18418	99.5933	-0.4187	0.55925	|	37.931	1.08375	0.10786	99.829	-0.28079	0.55925	|	37.899	1.86093	0.12935	99.44	-0.40669	0.55926	|	37.972	1.24626	0.18602	99.6162	-0.65034	0.55924	|	37.65	1.00661	0.10032	99.9693	-0.5753	0.55931	|	37.91	1.83619	0.11434	99.5001	-0.37003	0.55926	|	37.829
38.052	1.93343	0.13527	99.4265	-0.3557	0.55922	|	38.085	1.33276	0.18583	99.5899	-0.42975	0.55922	|	38.081	1.08978	0.10867	99.8273	-0.28695	0.55922	|	38.049	1.87459	0.13033	99.4344	-0.40986	0.55922	|	38.122	1.25451	0.18795	99.6108	-0.65458	0.55921	|	37.8	1.01273	0.10177	99.9658	-0.57074	0.55928	|	38.06	1.85013	0.11522	99.4949	-0.37156	0.55922	|	37.979
38.202	1.94676	0.13648	99.4217	-0.35911	0.55919	|	38.235	1.34066	0.18748	99.5865	-0.44011	0.55918	|	38.231	1.09574	0.10955	99.8256	-0.2931	0.55918	|	38.199	1.88815	0.13131	99.4288	-0.41274	0.55919	|	38.272	1.26272	0.18987	99.6054	-0.65893	0.55917	|	37.95	1.0188	0.10322	99.9623	-0.56658	0.55925	|	38.21	1.86391	0.11609	99.4898	-0.37279	0.55919	|	38.129
38.352	1.96002	0.13688	99.4169	-0.3625	0.55916	|	38.385	1.34852	0.18914	99.583	-0.44965	0.55915	|	38.381	1.10171	0.11103	99.8238	-0.2993	0.55915	|	38.349	1.90169	0.13229	99.4232	-0.4154	0.55916	|	38.422	1.27092	0.19178	99.6	-0.6634	0.55914	|	38.1	1.02487	0.10467	99.9589	-0.56281	0.55921	|	38.36	1.87764	0.11696	99.4846	-0.37377	0.55915	|	38.279
38.502	1.97326	0.138	99.4121	-0.36594	0.55912	|	38.535	1.35636	0.19081	99.5794	-0.45839	0.55912	|	38.531	1.10756	0.11208	99.822	-0.30542	0.55912	|	38.499	1.91527	0.13327	99.4176	-0.4179	0.55912	|	38.572	1.27901	0.19368	99.5946	-0.6679	0.55911	|	38.25	1.03087	0.10611	99.9555	-0.55948	0.55918	|	38.51	1.89143	0.11784	99.4795	-0.37455	0.55912	|	38.429
38.652	1.98639	0.13977	99.4073	-0.36948	0.55909	|	38.685	1.36416	0.19246	99.5758	-0.46637	0.55908	|	38.681	1.1134	0.11235	99.8202	-0.31157	0.55908	|	38.649	1.92879	0.13425	99.4119	-0.42028	0.55909	|	38.722	1.28714	0.19558	99.5892	-0.67247	0.55907	|	38.4	1.03686	0.10755	99.9522	-0.55658	0.55915	|	38.66	1.90513	0.11871	99.4743	-0.37517	0.55909	|	38.579
38.802	1.99954	0.14059	99.4024	-0.37319	0.55906	|	38.835	1.37196	0.19412	99.5721	-0.47373	0.55905	|	38.831	1.11924	0.11451	99.8184	-0.31776	0.55905	|	38.799	1.94223	0.13523	99.4062	-0.42259	0.55906	|	38.872	1.29517	0.19745	99.5837	-0.67703	0.55904	|	38.55	1.04277	0.10898	99.9489	-0.55413	0.55911	|	38.81	1.91877	0.11958	99.4692	-0.37568	0.55906	|	38.729
38.952	2.01272	0.14071	99.3974	-0.37711	0.55902	|	38.985	1.3797	0.19575	99.5684	-0.48052	0.55901	|	38.981	1.12507	0.11525	99.8165	-0.32397	0.55901	|	38.949	1.95575	0.13621	99.4005	-0.4249	0.55902	|	39.022	1.30318	0.19933	99.5783	-0.6816	0.55901	|	38.7	1.04872	0.11043	99.9456	-0.55212	0.55908	|	38.96	1.93239	0.12045	99.4641	-0.37614	0.55902	|	38.879
39.102	2.02584	0.14114	99.3925	-0.38125	0.55899	|	39.135	1.38743	0.19738	99.5647	-0.4869	0.55898	|	39.131	1.13085	0.11641	99.8146	-0.33014	0.55898	|	39.099	1.96908	0.13719	99.3948	-0.42722	0.55899	|	39.172	1.31113	0.20119	99.5729	-0.68611	0.55897	|	38.85	1.05461	0.11186	99.9424	-0.55058	0.55904	|	39.11	1.94604	0.12132	99.4589	-0.3766	0.55899	|	39.029
39.252	2.0389	0.14252	99.3875	-0.38561	0.55895	|	39.285	1.39511	0.19898	99.561	-0.49294	0.55895	|	39.281	1.13665	0.11793	99.8127	-0.33636	0.55895	|	39.249	1.9824	0.13816	99.3891	-0.42964	0.55895	|	39.322	1.31902	0.20304	99.5674	-0.69057	0.55894	|	39	1.06049	0.1133	99.9392	-0.54949	0.55901	|	39.26	1.95973	0.1222	99.4538	-0.37711	0.55895	|	39.179
39.402	2.05194	0.14473	99.3824	-0.39024	0.55892	|	39.435	1.40276	0.20055	99.5572	-0.49874	0.55891	|	39.431	1.14239	0.11889	99.8107	-0.34252	0.55891	|	39.399	1.99571	0.13913	99.3834	-0.43224	0.55892	|	39.472	1.32698	0.20491	99.5619	-0.69502	0.5589	|	39.15	1.06636	0.11474	99.936	-0.54886	0.55898	|	39.41	1.97325	0.12307	99.4487	-0.37774	0.55892	|	39.329
39.552	2.06498	0.14493	99.3773	-0.39518	0.55889	|	39.585	1.41036	0.20211	99.5533	-0.50431	0.55888	|	39.581	1.14806	0.12023	99.8088	-0.34863	0.55888	|	39.549	2.00912	0.14011	99.3776	-0.43507	0.55889	|	39.622	1.33485	0.20676	99.5564	-0.69934	0.55887	|	39.3	1.07224	0.11618	99.9327	-0.54868	0.55894	|	39.56	1.98685	0.12394	99.4435	-0.37856	0.55888	|	39.479
39.702	2.07803	0.14721	99.3721	-0.40047	0.55885	|	39.735	1.41798	0.20365	99.5495	-0.50973	0.55884	|	39.731	1.15375	0.12073	99.8068	-0.35476	0.55885	|	39.699	2.02242	0.14109	99.3718	-0.43812	0.55885	|	39.772	1.3427	0.2086	99.5509	-0.70357	0.55884	|	39.45	1.07805	0.11761	99.9295	-0.54896	0.55891	|	39.71	2.0003	0.12481	99.4385	-0.3796	0.55885	|	39.629
39.852	2.091	0.14803	99.3669	-0.40606	0.55882	|	39.885	1.42553	0.20516	99.5456	-0.515	0.55881	|	39.881	1.15942	0.12219	99.8048	-0.36088	0.55881	|	39.849	2.03565	0.14206	99.3659	-0.44141	0.55882	|	39.922	1.35056	0.21045	99.5454	-0.7077	0.5588	|	39.6	1.08378	0.11903	99.9264	-0.54968	0.55887	|	39.86	2.01379	0.12568	99.4333	-0.38092	0.55882	|	39.779
40.002	2.10397	0.14822	99.3616	-0.41197	0.55878	|	40.035	1.43312	0.20666	99.5417	-0.52017	0.55878	|	40.031	1.16506	0.1248	99.8027	-0.36699	0.55878	|	39.999	2.04885	0.14303	99.3601	-0.445	0.55878	|	40.072	1.35829	0.21227	99.5399	-0.71165	0.55877	|	39.75	1.08958	0.12047	99.9232	-0.55084	0.55884	|	40.01	2.02725	0.12655	99.4282	-0.38251	0.55878	|	39.929
40.152	2.11694	0.14929	99.3562	-0.41819	0.55875	|	40.185	1.44059	0.20814	99.5378	-0.52516	0.55874	|	40.181	1.17069	0.12581	99.8006	-0.37307	0.55874	|	40.149	2.06202	0.144	99.3542	-0.44896	0.55875	|	40.222	1.36605	0.2141	99.5344	-0.71549	0.55873	|	39.9	1.0953	0.12189	99.9201	-0.55241	0.55881	|	40.16	2.0407	0.12742	99.423	-0.38443	0.55875	|	40.079
40.302	2.12989	0.15014	99.3508	-0.4247	0.55872	|	40.335	1.4481	0.20962	99.5338	-0.53006	0.55871	|	40.331	1.1763	0.12741	99.7985	-0.37914	0.55871	|	40.299	2.07517	0.14498	99.3483	-0.45332	0.55872	|	40.372	1.37378	0.21592	99.5288	-0.71918	0.5587	|	40.05	1.10102	0.12332	99.9169	-0.5544	0.55877	|	40.31	2.0541	0.12829	99.4179	-0.38671	0.55872	|	40.229
40.452	2.14283	0.15145	99.3452	-0.4315	0.55868	|	40.485	1.45558	0.21108	99.5298	-0.53482	0.55867	|	40.481	1.18189	0.12942	99.7964	-0.3852	0.55868	|	40.449	2.08832	0.14595	99.3423	-0.45808	0.55868	|	40.522	1.38147	0.21773	99.5233	-0.72271	0.55867	|	40.2	1.10671	0.12474	99.9137	-0.55676	0.55874	|	40.46	2.06749	0.12916	99.4127	-0.3894	0.55868	|	40.379
40.602	2.15575	0.15141	99.3396	-0.43856	0.55865	|	40.635	1.46299	0.21254	99.5259	-0.53939	0.55864	|	40.631	1.18746	0.12975	99.7942	-0.39122	0.55864	|	40.599	2.10145	0.14692	99.3363	-0.46322	0.55865	|	40.672	1.38914	0.21953	99.5177	-0.72609	0.55863	|	40.35	1.11236	0.12616	99.9106	-0.5595	0.5587	|	40.61	2.08089	0.13004	99.4075	-0.39251	0.55865	|	40.529
40.752	2.16858	0.15259	99.3339	-0.44582	0.55861	|	40.785	1.47038	0.214	99.5218	-0.54377	0.55861	|	40.781	1.193	0.13127	99.792	-0.39722	0.55861	|	40.749	2.11448	0.14789	99.3302	-0.46869	0.55861	|	40.822	1.3968	0.22133	99.5121	-0.72932	0.5586	|	40.5	1.11802	0.12758	99.9074	-0.5626	0.55867	|	40.76	2.09425	0.13091	99.4022	-0.39605	0.55861	|	40.679
40.902	2.18137	0.15519	99.3282	-0.45328	0.55858	|	40.935	1.47771	0.21545	99.5178	-0.54792	0.55857	|	40.931	1.19852	0.13261	99.7898	-0.4032	0.55857	|	40.899	2.12748	0.14886	99.3241	-0.47451	0.55858	|	40.972	1.40448	0.22313	99.5065	-0.73241	0.55856	|	40.65	1.12364	0.129	99.9043	-0.56603	0.55864	|	40.91	2.10753	0.13178	99.3969	-0.39997	0.55858	|	40.829
41.052	2.19425	0.15733	99.3223	-0.46097	0.55855	|	41.085	1.48509	0.21693	99.5138	-0.55191	0.55854	|	41.081	1.20401	0.13462	99.7876	-0.40915	0.55854	|	41.049	2.1405	0.14983	99.3179	-0.48071	0.55855	|	41.122	1.4121	0.22492	99.5009	-0.73534	0.55853	|	40.8	1.12927	0.13042	99.9011	-0.5698	0.5586	|	41.06	2.12084	0.13266	99.3916	-0.4043	0.55854	|	40.979
41.202	2.20705	0.15807	99.3164	-0.46878	0.55851	|	41.235	1.49246	0.21841	99.5097	-0.55568	0.5585	|	41.231	1.20946	0.13593	99.7853	-0.41505	0.5585	|	41.199	2.15346	0.1508	99.3116	-0.48722	0.55851	|	41.272	1.41973	0.2267	99.4953	-0.73813	0.5585	|	40.95	1.13486	0.13184	99.8979	-0.57386	0.55857	|	41.21	2.13412	0.13353	99.3862	-0.40901	0.55851	|	41.129
41.352	2.21976	0.15808	99.3103	-0.47664	0.55848	|	41.385	1.49979	0.2199	99.5056	-0.55924	0.55847	|	41.381	1.21484	0.13617	99.7831	-0.42089	0.55847	|	41.349	2.16641	0.15177	99.3053	-0.49406	0.55848	|	41.422	1.42726	0.22846	99.4897	-0.74074	0.55846	|	41.1	1.14044	0.13326	99.8946	-0.57819	0.55853	|	41.36	2.14734	0.13441	99.3807	-0.41406	0.55848	|	41.279
41.502	2.23242	0.15947	99.3043	-0.48455	0.55844	|	41.535	1.50712	0.2214	99.5015	-0.56258	0.55844	|	41.531	1.2203	0.13794	99.7808	-0.42679	0.55844	|	41.499	2.17938	0.15275	99.2988	-0.50119	0.55844	|	41.572	1.43481	0.23021	99.4841	-0.74323	0.55843	|	41.25	1.14598	0.13467	99.8914	-0.58277	0.5585	|	41.51	2.16055	0.13528	99.3752	-0.41945	0.55844	|	41.429
41.652	2.24514	0.16057	99.2981	-0.49257	0.55841	|	41.685	1.51441	0.2229	99.4974	-0.56566	0.5584	|	41.681	1.22576	0.1397	99.7784	-0.43272	0.5584	|	41.649	2.19239	0.15373	99.2922	-0.50859	0.55841	|	41.722	1.44235	0.23197	99.4785	-0.7456	0.55839	|	41.4	1.1515	0.13609	99.8882	-0.58758	0.55847	|	41.66	2.1737	0.13616	99.3697	-0.42513	0.55841	|	41.579
41.802	2.25787	0.16099	99.2917	-0.50062	0.55838	|	41.835	1.52167	0.22441	99.4933	-0.56852	0.55837	|	41.831	1.23113	0.14188	99.7761	-0.43855	0.55837	|	41.799	2.20533	0.15471	99.2856	-0.51618	0.55838	|	41.872	1.44985	0.23371	99.4729	-0.74784	0.55836	|	41.55	1.15701	0.1375	99.885	-0.5926	0.55843	|	41.81	2.18687	0.13704	99.3641	-0.4311	0.55838	|	41.729
41.952	2.27056	0.16089	99.2853	-0.50865	0.55834	|	41.985	1.5289	0.22592	99.4891	-0.5712	0.55833	|	41.981	1.23645	0.14401	99.7738	-0.44432	0.55833	|	41.949	2.21828	0.15569	99.2789	-0.52397	0.55834	|	42.022	1.45737	0.23545	99.4673	-0.74998	0.55832	|	41.7	1.16244	0.13889	99.8817	-0.59776	0.5584	|	41.96	2.20002	0.13792	99.3584	-0.4373	0.55834	|	41.879
42.102	2.28325	0.16193	99.2788	-0.51666	0.55831	|	42.135	1.53612	0.22744	99.485	-0.57373	0.5583	|	42.131	1.24181	0.14442	99.7713	-0.45014	0.5583	|	42.099	2.23117	0.15668	99.2721	-0.53187	0.55831	|	42.172	1.46489	0.23718	99.4616	-0.75203	0.55829	|	41.85	1.16791	0.14031	99.8784	-0.60315	0.55836	|	42.11	2.21323	0.13881	99.3525	-0.44373	0.5583	|	42.029
42.252	2.29599	0.16364	99.2722	-0.52466	0.55827	|	42.285	1.54337	0.22896	99.4808	-0.57614	0.55826	|	42.281	1.24716	0.14479	99.7689	-0.45595	0.55827	|	42.249	2.24414	0.15767	99.2651	-0.53998	0.55827	|	42.322	1.47234	0.23891	99.456	-0.75397	0.55826	|	42	1.17338	0.14172	99.8751	-0.60869	0.55833	|	42.26	2.22638	0.1397	99.3467	-0.45032	0.55827	|	42.179
42.402	2.30865	0.1646	99.2655	-0.53257	0.55824	|	42.435	1.55053	0.23047	99.4767	-0.57837	0.55823	|	42.431	1.25248	0.14524	99.7665	-0.46175	0.55823	|	42.399	2.25698	0.15866	99.2582	-0.54811	0.55824	|	42.472	1.47977	0.24062	99.4504	-0.75584	0.55822	|	42.15	1.17881	0.14313	99.8718	-0.61435	0.5583	|	42.41	2.23948	0.14058	99.3407	-0.45703	0.55824	|	42.329
42.552	2.32128	0.16498	99.2587	-0.54041	0.5582	|	42.585	1.55768	0.23198	99.4726	-0.58047	0.5582	|	42.581	1.25779	0.14623	99.764	-0.46754	0.5582	|	42.549	2.26986	0.15965	99.251	-0.55632	0.5582	|	42.622	1.48721	0.24233	99.4448	-0.75764	0.55819	|	42.3	1.18422	0.14454	99.8685	-0.62012	0.55826	|	42.56	2.25266	0.14148	99.3346	-0.4639	0.5582	|	42.479
42.702	2.3339	0.16672	99.2519	-0.54819	0.55817	|	42.735	1.56482	0.23348	99.4684	-0.58248	0.55816	|	42.731	1.26307	0.14885	99.7615	-0.47331	0.55816	|	42.699	2.28268	0.16065	99.2438	-0.56453	0.55817	|	42.772	1.49459	0.24402	99.4392	-0.75938	0.55815	|	42.45	1.18962	0.14594	99.8651	-0.62598	0.55823	|	42.71	2.26578	0.14238	99.3285	-0.47083	0.55817	|	42.629
42.852	2.34648	0.16839	99.2449	-0.55585	0.55813	|	42.885	1.57198	0.23498	99.4642	-0.58445	0.55813	|	42.881	1.2683	0.15028	99.7591	-0.47904	0.55813	|	42.849	2.29549	0.16164	99.2366	-0.57274	0.55814	|	42.922	1.50197	0.24572	99.4336	-0.76108	0.55812	|	42.6	1.19499	0.14735	99.8617	-0.63191	0.55819	|	42.86	2.27887	0.14328	99.3223	-0.47777	0.55813	|	42.779
43.002	2.35904	0.16905	99.2379	-0.5634	0.5581	|	43.035	1.57912	0.23647	99.46	-0.58642	0.55809	|	43.031	1.2735	0.15105	99.7565	-0.48474	0.55809	|	42.999	2.3083	0.16265	99.2292	-0.58095	0.5581	|	43.072	1.50931	0.2474	99.428	-0.76274	0.55808	|	42.75	1.20032	0.14874	99.8584	-0.63787	0.55816	|	43.01	2.29193	0.14418	99.316	-0.48472	0.5581	|	42.929
43.152	2.37168	0.16975	99.2307	-0.5709	0.55807	|	43.185	1.58622	0.23795	99.4559	-0.58839	0.55806	|	43.181	1.27869	0.15211	99.754	-0.49045	0.55806	|	43.149	2.32114	0.16366	99.2217	-0.58915	0.55807	|	43.222	1.51671	0.2491	99.4223	-0.76439	0.55805	|	42.9	1.20564	0.15014	99.8549	-0.64388	0.55812	|	43.16	2.30498	0.14509	99.3097	-0.49165	0.55806	|	43.079
43.302	2.38426	0.17102	99.2235	-0.57827	0.55803	|	43.335	1.59325	0.2394	99.4517	-0.59037	0.55802	|	43.331	1.28387	0.15437	99.7515	-0.49616	0.55803	|	43.299	2.33398	0.16467	99.2141	-0.5973	0.55803	|	43.372	1.52402	0.25078	99.4167	-0.76603	0.55802	|	43.05	1.21097	0.15154	99.8515	-0.64994	0.55809	|	43.31	2.31803	0.146	99.3032	-0.49854	0.55803	|	43.229
43.452	2.39684	0.17217	99.2162	-0.58554	0.558	|	43.485	1.60028	0.24086	99.4476	-0.59238	0.55799	|	43.481	1.28911	0.15575	99.7488	-0.50195	0.55799	|	43.449	2.34683	0.1657	99.2063	-0.60538	0.558	|	43.522	1.53133	0.25246	99.4111	-0.76766	0.55798	|	43.2	1.21627	0.15294	99.848	-0.656	0.55806	|	43.46	2.33103	0.14691	99.2967	-0.50535	0.558	|	43.379
43.602	2.40936	0.17254	99.2088	-0.5927	0.55796	|	43.635	1.60734	0.24232	99.4434	-0.59445	0.55796	|	43.631	1.29432	0.15591	99.7462	-0.50773	0.55796	|	43.599	2.35967	0.16672	99.1985	-0.61338	0.55796	|	43.672	1.53859	0.25413	99.4056	-0.7693	0.55795	|	43.35	1.22155	0.15433	99.8445	-0.66205	0.55802	|	43.61	2.344	0.14782	99.2901	-0.51205	0.55796	|	43.529
43.752	2.42203	0.17438	99.2012	-0.59984	0.55793	|	43.785	1.61433	0.24376	99.4392	-0.59658	0.55792	|	43.781	1.29943	0.15769	99.7436	-0.51341	0.55792	|	43.749	2.37244	0.16775	99.1906	-0.62123	0.55793	|	43.822	1.54588	0.25581	99.3999	-0.77097	0.55791	|	43.5	1.22679	0.15572	99.8411	-0.66807	0.55799	|	43.76	2.35702	0.14875	99.2834	-0.51868	0.55793	|	43.679
43.902	2.43455	0.17554	99.1937	-0.60682	0.55789	|	43.935	1.62135	0.24522	99.435	-0.59882	0.55789	|	43.931	1.30458	0.15898	99.7409	-0.51915	0.55789	|	43.899	2.38526	0.16879	99.1826	-0.62903	0.55789	|	43.972	1.55317	0.25748	99.3943	-0.77267	0.55788	|	43.65	1.23206	0.15712	99.8375	-0.67411	0.55795	|	43.91	2.37002	0.14968	99.2766	-0.52518	0.55789	|	43.829
44.052	2.44712	0.17604	99.186	-0.61375	0.55786	|	44.085	1.62838	0.24669	99.4308	-0.60117	0.55785	|	44.081	1.3097	0.16017	99.7383	-0.5249	0.55785	|	44.049	2.39806	0.16983	99.1745	-0.63671	0.55786	|	44.122	1.56039	0.25915	99.3887	-0.7744	0.55784	|	43.8	1.23733	0.15852	99.834	-0.68014	0.55792	|	44.06	2.38306	0.15062	99.2697	-0.53158	0.55786	|	43.979
44.202	2.45971	0.1777	99.1782	-0.62065	0.55783	|	44.235	1.63538	0.24816	99.4266	-0.60361	0.55782	|	44.231	1.31478	0.16134	99.7356	-0.53061	0.55782	|	44.199	2.41083	0.17088	99.1663	-0.64427	0.55783	|	44.272	1.5676	0.26081	99.3831	-0.77618	0.55781	|	43.95	1.24251	0.1599	99.8304	-0.68605	0.55788	|	44.21	2.39603	0.15155	99.2627	-0.5378	0.55783	|	44.129
44.352	2.47216	0.17731	99.1705	-0.62745	0.55779	|	44.385	1.64231	0.24962	99.4224	-0.60611	0.55778	|	44.381	1.31985	0.16321	99.7329	-0.53634	0.55778	|	44.349	2.42358	0.17193	99.1581	-0.65171	0.55779	|	44.422	1.5748	0.26247	99.3775	-0.77801	0.55777	|	44.1	1.24771	0.16129	99.8268	-0.69194	0.55785	|	44.36	2.40899	0.1525	99.2557	-0.54385	0.55779	|	44.279
44.502	2.48472	0.18068	99.1625	-0.63429	0.55776	|	44.535	1.64924	0.25109	99.4182	-0.60869	0.55775	|	44.531	1.32493	0.1651	99.7301	-0.5421	0.55775	|	44.499	2.43636	0.17298	99.1497	-0.65906	0.55776	|	44.572	1.58198	0.26413	99.372	-0.77991	0.55774	|	44.25	1.2529	0.16268	99.8232	-0.69778	0.55781	|	44.51	2.42185	0.15344	99.2487	-0.54968	0.55776	|	44.429
44.652	2.49725	0.18192	99.1545	-0.6411	0.55772	|	44.685	1.65618	0.25256	99.414	-0.61134	0.55771	|	44.681	1.32999	0.167	99.7274	-0.54786	0.55771	|	44.649	2.44912	0.17405	99.1412	-0.6663	0.55772	|	44.722	1.58916	0.26579	99.3663	-0.78189	0.55771	|	44.4	1.25809	0.16407	99.8196	-0.70358	0.55778	|	44.66	2.43482	0.1544	99.2415	-0.55539	0.55772	|	44.579
44.802	2.50979	0.18327	99.1465	-0.64791	0.55769	|	44.835	1.6631	0.25403	99.4097	-0.61405	0.55768	|	44.831	1.33504	0.16771	99.7246	-0.55365	0.55768	|	44.799	2.46186	0.17512	99.1327	-0.67344	0.55769	|	44.872	1.59632	0.26744	99.3607	-0.78394	0.55767	|	44.55	1.26325	0.16546	99.816	-0.7093	0.55775	|	44.81	2.4478	0.15536	99.2343	-0.56095	0.55769	|	44.729
44.952	2.52226	0.18425	99.1383	-0.65468	0.55765	|	44.985	1.67002	0.25551	99.4055	-0.61684	0.55764	|	44.981	1.34007	0.16843	99.7218	-0.55944	0.55765	|	44.949	2.47466	0.1762	99.124	-0.68054	0.55765	|	45.022	1.60344	0.26909	99.3552	-0.78607	0.55764	|	44.7	1.26838	0.16685	99.8123	-0.71493	0.55771	|	44.96	2.46069	0.15632	99.227	-0.56633	0.55765	|	44.879
45.102	2.53484	0.18535	99.13	-0.6615	0.55762	|	45.135	1.67694	0.25699	99.4012	-0.6197	0.55761	|	45.131	1.34515	0.16985	99.719	-0.56532	0.55761	|	45.099	2.48738	0.17727	99.1153	-0.68753	0.55762	|	45.172	1.61059	0.27074	99.3495	-0.78831	0.5576	|	44.85	1.27355	0.16824	99.8086	-0.72054	0.55768	|	45.11	2.47357	0.15729	99.2197	-0.57157	0.55762	|	45.029
45.252	2.54733	0.18583	99.1218	-0.66829	0.55758	|	45.285	1.68383	0.25846	99.3969	-0.62264	0.55758	|	45.281	1.35021	0.17104	99.7161	-0.57121	0.55758	|	45.249	2.50013	0.17836	99.1065	-0.69446	0.55758	|	45.322	1.61766	0.27237	99.344	-0.79062	0.55757	|	45	1.27872	0.16964	99.8049	-0.72609	0.55764	|	45.26	2.48647	0.15826	99.2123	-0.57669	0.55758	|	45.179
45.402	2.55979	0.18726	99.1134	-0.67506	0.55755	|	45.435	1.69071	0.25993	99.3926	-0.62569	0.55754	|	45.431	1.35524	0.1727	99.7132	-0.5771	0.55754	|	45.399	2.51286	0.17946	99.0976	-0.70131	0.55755	|	45.472	1.62471	0.274	99.3384	-0.79303	0.55753	|	45.15	1.28384	0.17103	99.8011	-0.73153	0.55761	|	45.41	2.49931	0.15924	99.2048	-0.58166	0.55755	|	45.329
45.552	2.5722	0.18746	99.105	-0.68181	0.55751	|	45.585	1.69761	0.2614	99.3883	-0.62885	0.55751	|	45.581	1.36021	0.17382	99.7103	-0.58294	0.55751	|	45.549	2.52551	0.18055	99.0887	-0.70806	0.55751	|	45.622	1.63179	0.27563	99.3328	-0.79556	0.5575	|	45.3	1.28893	0.17242	99.7974	-0.73687	0.55757	|	45.56	2.51211	0.16022	99.1974	-0.5865	0.55751	|	45.479
45.702	2.58466	0.18942	99.0964	-0.68859	0.55748	|	45.735	1.7045	0.26287	99.3839	-0.63214	0.55747	|	45.731	1.36517	0.1748	99.7074	-0.58882	0.55747	|	45.699	2.53824	0.18166	99.0796	-0.71479	0.55748	|	45.772	1.63889	0.27727	99.3271	-0.79822	0.55746	|	45.45	1.29401	0.1738	99.7936	-0.74214	0.55754	|	45.71	2.52494	0.1612	99.1898	-0.59126	0.55748	|	45.629
45.852	2.59718	0.19137	99.0878	-0.69542	0.55744	|	45.885	1.71135	0.26433	99.3796	-0.63554	0.55744	|	45.881	1.37015	0.17762	99.7044	-0.59476	0.55744	|	45.849	2.55089	0.18277	99.0706	-0.7214	0.55745	|	45.922	1.646	0.2789	99.3214	-0.801	0.55743	|	45.6	1.29909	0.17519	99.7898	-0.74735	0.5575	|	45.86	2.53775	0.16219	99.1822	-0.59593	0.55744	|	45.779
46.002	2.60966	0.19327	99.079	-0.70221	0.55741	|	46.035	1.71819	0.26578	99.3752	-0.63908	0.5574	|	46.031	1.3751	0.17965	99.7015	-0.60069	0.5574	|	45.999	2.56357	0.18388	99.0614	-0.72798	0.55741	|	46.072	1.65305	0.28051	99.3157	-0.80389	0.55739	|	45.75	1.30419	0.17659	99.786	-0.7525	0.55747	|	46.01	2.55063	0.16319	99.1745	-0.60056	0.55741	|	45.929
46.152	2.62212	0.19426	99.0703	-0.70899	0.55738	|	46.185	1.72499	0.26721	99.3709	-0.64276	0.55737	|	46.181	1.38003	0.17987	99.6985	-0.60665	0.55737	|	46.149	2.57629	0.18501	99.0521	-0.73452	0.55738	|	46.222	1.66008	0.28211	99.3101	-0.8069	0.55736	|	45.9	1.30926	0.17799	99.7822	-0.75757	0.55743	|	46.16	2.5635	0.1642	99.1667	-0.60514	0.55737	|	46.079
46.302	2.63448	0.19481	99.0614	-0.71571	0.55734	|	46.335	1.73179	0.26863	99.3665	-0.64661	0.55733	|	46.331	1.385	0.17988	99.6955	-0.61271	0.55733	|	46.299	2.58898	0.18614	99.0427	-0.741	0.55734	|	46.372	1.66712	0.28371	99.3044	-0.81004	0.55732	|	46.05	1.31429	0.17938	99.7784	-0.76255	0.5574	|	46.31	2.57635	0.1652	99.1589	-0.60969	0.55734	|	46.229
46.452	2.64698	0.19535	99.0524	-0.7225	0.55731	|	46.485	1.73863	0.27003	99.3621	-0.65071	0.5573	|	46.481	1.38994	0.18104	99.6924	-0.61876	0.5573	|	46.449	2.60159	0.18727	99.0333	-0.74737	0.55731	|	46.522	1.67418	0.2853	99.2987	-0.81333	0.55729	|	46.2	1.31936	0.18078	99.7745	-0.7675	0.55736	|	46.46	2.58911	0.16621	99.1511	-0.61421	0.5573	|	46.379
46.602	2.6594	0.19564	99.0434	-0.72922	0.55727	|	46.635	1.74545	0.27139	99.3576	-0.65504	0.55726	|	46.631	1.3949	0.18196	99.6894	-0.62488	0.55726	|	46.599	2.6142	0.18841	99.0238	-0.75369	0.55727	|	46.672	1.68118	0.28687	99.293	-0.81672	0.55725	|	46.35	1.32438	0.18217	99.7706	-0.77236	0.55733	|	46.61	2.6019	0.16722	99.1432	-0.61875	0.55727	|	46.529
46.752	2.6718	0.19699	99.0344	-0.73589	0.55724	|	46.785	1.75222	0.2727	99.3532	-0.65963	0.55723	|	46.781	1.3998	0.18445	99.6863	-0.63098	0.55723	|	46.749	2.62684	0.18955	99.0143	-0.75996	0.55724	|	46.822	1.68815	0.28841	99.2873	-0.82024	0.55722	|	46.5	1.32939	0.18357	99.7667	-0.77716	0.55729	|	46.76	2.61473	0.16824	99.1353	-0.62333	0.55723	|	46.679
46.902	2.68432	0.19835	99.0251	-0.7426	0.5572	|	46.935	1.75902	0.27396	99.3487	-0.66456	0.55719	|	46.931	1.4047	0.18638	99.6832	-0.63713	0.55719	|	46.899	2.63947	0.1907	99.0046	-0.76617	0.5572	|	46.972	1.69514	0.28995	99.2815	-0.82391	0.55719	|	46.65	1.33444	0.18498	99.7628	-0.78194	0.55726	|	46.91	2.62759	0.16926	99.1272	-0.62798	0.5572	|	46.829
47.052	2.69675	0.2	99.0158	-0.74921	0.55717	|	47.085	1.76577	0.27514	99.3442	-0.66981	0.55716	|	47.081	1.40961	0.18662	99.68	-0.64335	0.55716	|	47.049	2.65211	0.19186	98.9949	-0.77233	0.55717	|	47.122	1.70213	0.29147	99.2757	-0.82773	0.55715	|	46.8	1.33943	0.18638	99.7589	-0.78663	0.55723	|	47.06	2.64036	0.17028	99.1192	-0.63267	0.55716	|	46.979
47.202	2.70914	0.20096	99.0065	-0.75575	0.55713	|	47.235	1.7725	0.27624	99.3397	-0.67536	0.55712	|	47.231	1.41452	0.18814	99.6769	-0.64961	0.55712	|	47.199	2.66473	0.19302	98.9851	-0.77844	0.55713	|	47.272	1.70917	0.29299	99.2699	-0.83171	0.55712	|	46.95	1.34444	0.18779	99.7549	-0.7913	0.55719	|	47.21	2.65314	0.17131	99.1111	-0.63745	0.55713	|	47.129
47.352	2.72155	0.20289	98.9971	-0.76225	0.5571	|	47.385	1.77923	0.27726	99.3351	-0.68119	0.55709	|	47.381	1.41937	0.18952	99.6737	-0.65585	0.55709	|	47.349	2.67736	0.19419	98.9753	-0.78449	0.5571	|	47.422	1.71616	0.29448	99.2641	-0.83581	0.55708	|	47.1	1.34939	0.18919	99.751	-0.79589	0.55716	|	47.36	2.6659	0.17233	99.1029	-0.64232	0.55709	|	47.279
47.502	2.73392	0.20477	98.9876	-0.76868	0.55706	|	47.535	1.78597	0.27819	99.3305	-0.68729	0.55705	|	47.531	1.42424	0.19144	99.6705	-0.66217	0.55706	|	47.499	2.6899	0.19536	98.9654	-0.79046	0.55706	|	47.572	1.72314	0.29595	99.2582	-0.84005	0.55705	|	47.25	1.35438	0.19061	99.747	-0.80048	0.55712	|	47.51	2.67871	0.17336	99.0946	-0.64731	0.55706	|	47.429
47.652	2.7463	0.20598	98.9781	-0.77507	0.55703	|	47.685	1.79268	0.27905	99.3259	-0.69366	0.55702	|	47.681	1.42909	0.19381	99.6673	-0.66853	0.55702	|	47.649	2.70249	0.19653	98.9554	-0.79641	0.55703	|	47.722	1.73013	0.2974	99.2523	-0.84445	0.55701	|	47.4	1.35932	0.19202	99.743	-0.80502	0.55709	|	47.66	2.69149	0.17439	99.0863	-0.6524	0.55703	|	47.579
47.802	2.75874	0.20591	98.9684	-0.78145	0.55699	|	47.835	1.79938	0.27984	99.3212	-0.70033	0.55698	|	47.831	1.434	0.19499	99.664	-0.67503	0.55699	|	47.799	2.7151	0.19772	98.9453	-0.80233	0.55699	|	47.872	1.73705	0.29881	99.2465	-0.84893	0.55698	|	47.55	1.36427	0.19343	99.7391	-0.80953	0.55705	|	47.81	2.70434	0.17543	99.0779	-0.65764	0.55699	|	47.729
47.952	2.77111	0.20702	98.9587	-0.78776	0.55696	|	47.985	1.80606	0.28058	99.3165	-0.70729	0.55695	|	47.981	1.43886	0.19543	99.6607	-0.68152	0.55695	|	47.949	2.72774	0.19891	98.9351	-0.80825	0.55696	|	48.022	1.74395	0.30021	99.2406	-0.85356	0.55694	|	47.7	1.36921	0.19485	99.7351	-0.81403	0.55702	|	47.96	2.71721	0.17648	99.0694	-0.663	0.55696	|	47.879
48.102	2.78354	0.20915	98.9488	-0.79408	0.55692	|	48.135	1.81277	0.28129	99.3117	-0.71461	0.55691	|	48.131	1.44363	0.19624	99.6574	-0.68797	0.55692	|	48.099	2.74031	0.20009	98.9249	-0.8141	0.55692	|	48.172	1.75086	0.30158	99.2347	-0.85832	0.55691	|	47.85	1.37414	0.19627	99.731	-0.81852	0.55698	|	48.11	2.72999	0.17752	99.0609	-0.66844	0.55692	|	48.029
48.252	2.79591	0.21096	98.939	-0.80034	0.55689	|	48.285	1.81946	0.28198	99.3069	-0.72217	0.55688	|	48.281	1.44843	0.19711	99.6541	-0.69451	0.55688	|	48.249	2.75287	0.20129	98.9147	-0.81995	0.55689	|	48.322	1.75776	0.30294	99.2288	-0.86321	0.55687	|	48	1.37904	0.19768	99.727	-0.82298	0.55695	|	48.26	2.74282	0.17856	99.0523	-0.67401	0.55689	|	48.179
48.402	2.80827	0.21199	98.929	-0.80657	0.55685	|	48.435	1.82615	0.28268	99.3021	-0.72999	0.55684	|	48.431	1.45322	0.19846	99.6508	-0.70111	0.55685	|	48.399	2.76553	0.20249	98.9043	-0.82585	0.55685	|	48.472	1.7647	0.30428	99.2228	-0.86827	0.55684	|	48.15	1.38391	0.1991	99.723	-0.82742	0.55691	|	48.41	2.75557	0.1796	99.0437	-0.67966	0.55685	|	48.329
48.552	2.82064	0.21118	98.919	-0.81282	0.55682	|	48.585	1.83285	0.28341	99.2971	-0.73804	0.55681	|	48.581	1.458	0.20017	99.6474	-0.70775	0.55681	|	48.549	2.77814	0.2037	98.8938	-0.83173	0.55682	|	48.622	1.77161	0.3056	99.2167	-0.87345	0.5568	|	48.3	1.38885	0.20053	99.7189	-0.83192	0.55688	|	48.56	2.76831	0.18064	99.035	-0.68541	0.55682	|	48.479
48.702	2.83305	0.21325	98.9089	-0.81908	0.55678	|	48.735	1.83949	0.28419	99.2922	-0.74624	0.55677	|	48.731	1.46281	0.20229	99.644	-0.71452	0.55678	|	48.699	2.79073	0.2049	98.8833	-0.83764	0.55678	|	48.772	1.7785	0.30691	99.2107	-0.87874	0.55677	|	48.45	1.39376	0.20197	99.7148	-0.83642	0.55684	|	48.71	2.78105	0.18168	99.0262	-0.69125	0.55678	|	48.629
48.852	2.84546	0.21544	98.8987	-0.82537	0.55675	|	48.885	1.8461	0.28501	99.2873	-0.75459	0.55674	|	48.881	1.46759	0.20517	99.6405	-0.72133	0.55674	|	48.849	2.80337	0.20612	98.8727	-0.8436	0.55675	|	48.922	1.78541	0.3082	99.2046	-0.88418	0.55673	|	48.6	1.3986	0.20339	99.7107	-0.84088	0.55681	|	48.86	2.79371	0.18272	99.0174	-0.69714	0.55675	|	48.779
49.002	2.8578	0.21759	98.8885	-0.83166	0.55671	|	49.035	1.85277	0.28592	99.2822	-0.7632	0.5567	|	49.031	1.47235	0.20674	99.6371	-0.72816	0.55671	|	48.999	2.816	0.20733	98.862	-0.84962	0.55671	|	49.072	1.79232	0.30948	99.1985	-0.88974	0.5567	|	48.75	1.40349	0.20484	99.7066	-0.84541	0.55677	|	49.01	2.80651	0.18377	99.0085	-0.70315	0.55671	|	48.929
49.152	2.87022	0.21747	98.8781	-0.83804	0.55668	|	49.185	1.85942	0.2869	99.2771	-0.77195	0.55667	|	49.181	1.47713	0.207	99.6336	-0.73511	0.55667	|	49.149	2.82864	0.20856	98.8512	-0.85571	0.55668	|	49.222	1.79922	0.31076	99.1923	-0.89542	0.55666	|	48.9	1.40833	0.20627	99.7025	-0.84993	0.55674	|	49.16	2.81924	0.18482	98.9995	-0.70917	0.55668	|	49.079
49.302	2.88257	0.21776	98.8677	-0.84444	0.55664	|	49.335	1.86607	0.28796	99.2719	-0.78085	0.55663	|	49.331	1.4819	0.20801	99.6301	-0.74213	0.55664	|	49.299	2.84127	0.20978	98.8404	-0.86187	0.55664	|	49.372	1.80605	0.31201	99.1862	-0.90116	0.55663	|	49.05	1.41321	0.20772	99.6983	-0.85453	0.5567	|	49.31	2.83192	0.18586	98.9904	-0.7152	0.55664	|	49.229
49.452	2.89488	0.21952	98.8573	-0.8509	0.55661	|	49.485	1.8727	0.28909	99.2667	-0.78988	0.5566	|	49.481	1.48667	0.20947	99.6265	-0.74922	0.5566	|	49.449	2.85383	0.211	98.8295	-0.86809	0.55661	|	49.522	1.8129	0.31326	99.18	-0.90702	0.55659	|	49.2	1.41809	0.20918	99.6942	-0.85916	0.55667	|	49.46	2.84469	0.18691	98.9813	-0.7213	0.5566	|	49.379
49.602	2.90719	0.22066	98.8468	-0.85746	0.55657	|	49.635	1.87935	0.29029	99.2614	-0.79905	0.55656	|	49.631	1.49141	0.21154	99.6229	-0.75635	0.55656	|	49.599	2.86637	0.21222	98.8186	-0.87441	0.55657	|	49.672	1.81974	0.31451	99.1738	-0.91299	0.55656	|	49.35	1.42294	0.21063	99.69	-0.86382	0.55663	|	49.61	2.85739	0.18795	98.9721	-0.72738	0.55657	|	49.529
49.752	2.9195	0.22115	98.8362	-0.86412	0.55654	|	49.785	1.88599	0.29155	99.2561	-0.8083	0.55653	|	49.781	1.49616	0.21336	99.6193	-0.76357	0.55653	|	49.749	2.87892	0.21344	98.8076	-0.88084	0.55654	|	49.822	1.82661	0.31577	99.1675	-0.91909	0.55652	|	49.5	1.42777	0.21208	99.6858	-0.86851	0.5566	|	49.76	2.87007	0.189	98.9628	-0.73345	0.55653	|	49.679
49.902	2.93182	0.224	98.8255	-0.87091	0.5565	|	49.935	1.89261	0.29286	99.2507	-0.81763	0.55649	|	49.931	1.50088	0.21417	99.6157	-0.77085	0.55649	|	49.899	2.89145	0.21467	98.7965	-0.88741	0.5565	|	49.972	1.83344	0.31702	99.1612	-0.92525	0.55648	|	49.65	1.43259	0.21354	99.6816	-0.87324	0.55656	|	49.91	2.88279	0.19005	98.9535	-0.73953	0.5565	|	49.829
50.052	2.9442	0.22444	98.8147	-0.87788	0.55647	|	50.085	1.89925	0.29421	99.2453	-0.82708	0.55646	|	50.081	1.5056	0.21642	99.6121	-0.7782	0.55646	|	50.049	2.90407	0.2159	98.7853	-0.89416	0.55647	|	50.122	1.84029	0.31829	99.1548	-0.93153	0.55645	|	49.8	1.43742	0.215	99.6774	-0.87805	0.55653	|	50.06	2.89545	0.19109	98.9441	-0.74556	0.55646	|	49.979
50.202	2.95651	0.22662	98.8038	-0.88496	0.55643	|	50.235	1.90588	0.2956	99.2398	-0.83661	0.55642	|	50.231	1.51028	0.21742	99.6084	-0.78559	0.55642	|	50.199	2.9166	0.21714	98.774	-0.90103	0.55643	|	50.272	1.8471	0.31955	99.1485	-0.93786	0.55641	|	49.95	1.44225	0.21647	99.6731	-0.88292	0.55649	|	50.21	2.90806	0.19213	98.9346	-0.75155	0.55643	|	50.129
50.352	2.96881	0.22755	98.7929	-0.89219	0.5564	|	50.385	1.91246	0.297	99.2342	-0.84615	0.55639	|	50.381	1.51499	0.21831	99.6047	-0.79311	0.55639	|	50.349	2.92918	0.21837	98.7626	-0.9081	0.5564	|	50.422	1.85395	0.32084	99.142	-0.94432	0.55638	|	50.1	1.44707	0.21795	99.6689	-0.88785	0.55645	|	50.36	2.92071	0.19318	98.9251	-0.75754	0.55639	|	50.279
50.502	2.98122	0.22791	98.7818	-0.89965	0.55636	|	50.535	1.91897	0.29841	99.2287	-0.85565	0.55635	|	50.531	1.51974	0.21922	99.6009	-0.80078	0.55635	|	50.499	2.94178	0.21962	98.7511	-0.91536	0.55636	|	50.572	1.86078	0.32213	99.1355	-0.95084	0.55634	|	50.25	1.45188	0.21942	99.6646	-0.89283	0.55642	|	50.51	2.93328	0.19422	98.9155	-0.76348	0.55636	|	50.429
50.652	2.99355	0.2293	98.7706	-0.90722	0.55633	|	50.685	1.9255	0.29983	99.2231	-0.86525	0.55632	|	50.681	1.52445	0.22003	99.5971	-0.80846	0.55632	|	50.649	2.9544	0.22086	98.7395	-0.92283	0.55633	|	50.722	1.86758	0.32343	99.1291	-0.95741	0.55631	|	50.4	1.45671	0.22091	99.6603	-0.89792	0.55638	|	50.66	2.94601	0.19527	98.9057	-0.76949	0.55632	|	50.579
50.802	3.0059	0.23089	98.7594	-0.91496	0.55629	|	50.835	1.93203	0.30127	99.2174	-0.87489	0.55628	|	50.831	1.52914	0.22214	99.5933	-0.81623	0.55628	|	50.799	2.96698	0.22211	98.7279	-0.93046	0.55629	|	50.872	1.87437	0.32475	99.1225	-0.96404	0.55627	|	50.55	1.46155	0.2224	99.6559	-0.9031	0.55635	|	50.81	2.95871	0.19632	98.8959	-0.77549	0.55629	|	50.729
50.952	3.01827	0.23234	98.748	-0.92289	0.55625	|	50.985	1.93857	0.30271	99.2116	-0.88461	0.55625	|	50.981	1.53384	0.22399	99.5894	-0.82409	0.55625	|	50.949	2.97946	0.22335	98.7162	-0.93822	0.55626	|	51.022	1.88113	0.32608	99.116	-0.97071	0.55624	|	50.7	1.46634	0.22389	99.6516	-0.9083	0.55631	|	50.96	2.97136	0.19737	98.8861	-0.78146	0.55625	|	50.879
51.102	3.03061	0.23402	98.7366	-0.93097	0.55622	|	51.135	1.94513	0.30417	99.2058	-0.8944	0.55621	|	51.131	1.53851	0.22599	99.5856	-0.83199	0.55621	|	51.099	2.99202	0.2246	98.7044	-0.9462	0.55622	|	51.172	1.88788	0.32742	99.1094	-0.97743	0.5562	|	50.85	1.47113	0.22538	99.6472	-0.91359	0.55628	|	51.11	2.98399	0.19841	98.8762	-0.78743	0.55622	|	51.029
51.252	3.04291	0.23592	98.7251	-0.93918	0.55618	|	51.285	1.95171	0.30564	99.1999	-0.90425	0.55618	|	51.281	1.54318	0.2284	99.5817	-0.84	0.55618	|	51.249	3.00459	0.22585	98.6925	-0.95437	0.55618	|	51.322	1.89465	0.32878	99.1028	-0.98422	0.55617	|	51	1.47595	0.22688	99.6428	-0.919	0.55624	|	51.26	2.99671	0.19947	98.8661	-0.79344	0.55618	|	51.179
51.402	3.05525	0.23649	98.7134	-0.94758	0.55615	|	51.435	1.95827	0.3071	99.1939	-0.91406	0.55614	|	51.431	1.54785	0.22966	99.5777	-0.8481	0.55614	|	51.399	3.01715	0.22711	98.6804	-0.9627	0.55615	|	51.472	1.90138	0.33015	99.0961	-0.99105	0.55613	|	51.15	1.48071	0.22837	99.6384	-0.92443	0.55621	|	51.41	3.0094	0.20052	98.856	-0.79946	0.55615	|	51.329
51.552	3.06762	0.23614	98.7017	-0.95614	0.55611	|	51.585	1.96476	0.30856	99.188	-0.92376	0.55611	|	51.581	1.55251	0.23086	99.5738	-0.85627	0.55611	|	51.549	3.02967	0.22837	98.6683	-0.97116	0.55611	|	51.622	1.90814	0.33155	99.0894	-0.99794	0.5561	|	51.3	1.48547	0.22986	99.634	-0.92995	0.55617	|	51.56	3.02201	0.20156	98.8459	-0.80545	0.55611	|	51.479
51.702	3.07989	0.23904	98.6899	-0.96478	0.55608	|	51.735	1.97129	0.31003	99.1819	-0.9335	0.55607	|	51.731	1.55718	0.23219	99.5697	-0.86455	0.55607	|	51.699	3.04222	0.22963	98.6561	-0.97978	0.55608	|	51.772	1.91489	0.33296	99.0827	-1.00487	0.55606	|	51.45	1.49023	0.23136	99.6295	-0.93556	0.55614	|	51.71	3.03475	0.20262	98.8356	-0.81153	0.55608	|	51.629
51.852	3.09228	0.2397	98.6779	-0.97363	0.55604	|	51.885	1.97783	0.3115	99.1757	-0.94322	0.55603	|	51.881	1.56183	0.23422	99.5657	-0.87289	0.55604	|	51.849	3.0547	0.23089	98.6438	-0.98847	0.55604	|	51.922	1.92162	0.33438	99.0759	-1.01183	0.55603	|	51.6	1.49501	0.23287	99.6251	-0.94128	0.5561	|	51.86	3.04742	0.20367	98.8253	-0.81761	0.55604	|	51.779
52.002	3.10465	0.2406	98.6658	-0.9826	0.55601	|	52.035	1.98433	0.31297	99.1696	-0.95283	0.556	|	52.031	1.56648	0.23708	99.5616	-0.88133	0.556	|	51.999	3.06722	0.23216	98.6314	-0.9973	0.55601	|	52.072	1.92833	0.33582	99.0691	-1.01881	0.55599	|	51.75	1.49978	0.23437	99.6206	-0.94709	0.55607	|	52.01	3.06	0.20471	98.8149	-0.82368	0.55601	|	51.929
52.152	3.11702	0.24261	98.6536	-0.99166	0.55597	|	52.185	1.99081	0.31443	99.1634	-0.96233	0.55596	|	52.181	1.57115	0.23823	99.5575	-0.88989	0.55596	|	52.149	3.0798	0.23344	98.6188	-1.00628	0.55597	|	52.222	1.93507	0.33727	99.0622	-1.02586	0.55595	|	51.9	1.50452	0.23588	99.6161	-0.95296	0.55603	|	52.16	3.07271	0.20577	98.8045	-0.82985	0.55597	|	52.079
52.302	3.1294	0.24419	98.6412	-1.00084	0.55594	|	52.335	1.99732	0.31589	99.1571	-0.97178	0.55593	|	52.331	1.57576	0.23916	99.5534	-0.89844	0.55593	|	52.299	3.09233	0.23472	98.6061	-1.01532	0.55594	|	52.372	1.94176	0.33873	99.0553	-1.03289	0.55592	|	52.05	1.50927	0.23739	99.6115	-0.95895	0.556	|	52.31	3.08542	0.20682	98.7939	-0.83606	0.55594	|	52.229
52.452	3.14174	0.24452	98.6288	-1.01007	0.5559	|	52.485	2.00377	0.31734	99.1508	-0.98102	0.55589	|	52.481	1.58039	0.24078	99.5492	-0.90712	0.55589	|	52.449	3.10486	0.236	98.5933	-1.02443	0.5559	|	52.522	1.94848	0.34021	99.0483	-1.04	0.55588	|	52.2	1.51401	0.23889	99.607	-0.96499	0.55596	|	52.46	3.09809	0.20788	98.7832	-0.8423	0.5559	|	52.379
52.602	3.15413	0.24471	98.6163	-1.01939	0.55587	|	52.635	2.01024	0.31878	99.1444	-0.99016	0.55586	|	52.631	1.58503	0.24298	99.545	-0.91592	0.55586	|	52.599	3.11737	0.23729	98.5805	-1.03361	0.55587	|	52.672	1.95518	0.3417	99.0413	-1.04712	0.55585	|	52.35	1.51871	0.24039	99.6024	-0.9711	0.55592	|	52.61	3.11084	0.20894	98.7725	-0.84863	0.55586	|	52.529
52.752	3.1665	0.24744	98.6036	-1.02875	0.55583	|	52.785	2.01674	0.32023	99.1379	-0.99916	0.55582	|	52.781	1.58965	0.24537	99.5407	-0.92477	0.55582	|	52.749	3.12986	0.23858	98.5675	-1.0428	0.55583	|	52.822	1.96187	0.3432	99.0343	-1.05426	0.55581	|	52.5	1.52343	0.2419	99.5978	-0.97733	0.55589	|	52.76	3.12354	0.20999	98.7616	-0.85497	0.55583	|	52.679
52.902	3.17892	0.24791	98.5908	-1.03816	0.55579	|	52.935	2.02327	0.32167	99.1314	-1.00803	0.55579	|	52.931	1.59424	0.24723	99.5365	-0.93365	0.55579	|	52.899	3.14241	0.23988	98.5543	-1.05207	0.55579	|	52.972	1.96858	0.34471	99.0272	-1.06146	0.55578	|	52.65	1.52817	0.24342	99.5932	-0.98366	0.55585	|	52.91	3.13633	0.21106	98.7507	-0.8614	0.55579	|	52.829
53.052	3.19124	0.24956	98.5779	-1.0475	0.55576	|	53.085	2.02977	0.32311	99.1248	-1.01668	0.55575	|	53.081	1.59884	0.24793	99.5321	-0.94263	0.55575	|	53.049	3.15497	0.24119	98.5411	-1.06135	0.55576	|	53.122	1.97525	0.34622	99.0201	-1.06865	0.55574	|	52.8	1.53289	0.24493	99.5885	-0.99008	0.55582	|	53.06	3.14909	0.21213	98.7396	-0.86784	0.55576	|	52.979
53.202	3.20358	0.25029	98.5649	-1.05686	0.55572	|	53.235	2.03628	0.32454	99.1181	-1.02516	0.55572	|	53.231	1.60344	0.24931	99.5278	-0.9517	0.55572	|	53.199	3.16749	0.2425	98.5277	-1.07061	0.55572	|	53.272	1.98195	0.34775	99.0129	-1.07592	0.55571	|	52.95	1.53757	0.24643	99.5838	-0.99654	0.55578	|	53.21	3.16173	0.21318	98.7286	-0.87426	0.55572	|	53.129
53.352	3.21589	0.25264	98.5519	-1.06617	0.55569	|	53.385	2.04275	0.32595	99.1115	-1.03345	0.55568	|	53.381	1.60802	0.25143	99.5234	-0.96082	0.55568	|	53.349	3.18	0.24381	98.5143	-1.07983	0.55569	|	53.422	1.98865	0.34929	99.0057	-1.0832	0.55567	|	53.1	1.54225	0.24793	99.5792	-1.00308	0.55575	|	53.36	3.17437	0.21424	98.7175	-0.88069	0.55569	|	53.279
53.502	3.22821	0.25428	98.5387	-1.07545	0.55565	|	53.535	2.04922	0.32736	99.1048	-1.04157	0.55564	|	53.531	1.61261	0.25347	99.519	-0.97005	0.55564	|	53.499	3.19255	0.24514	98.5007	-1.08905	0.55565	|	53.572	1.99531	0.35082	98.9984	-1.0905	0.55564	|	53.25	1.54691	0.24943	99.5745	-1.00968	0.55571	|	53.51	3.18707	0.21531	98.7063	-0.88715	0.55565	|	53.429
53.652	3.24057	0.25537	98.5253	-1.08472	0.55562	|	53.685	2.05566	0.32877	99.098	-1.0495	0.55561	|	53.681	1.61718	0.25459	99.5145	-0.97933	0.55561	|	53.649	3.20503	0.24646	98.487	-1.09817	0.55562	|	53.722	2.00196	0.35236	98.9912	-1.09781	0.5556	|	53.4	1.55157	0.25093	99.5698	-1.01638	0.55568	|	53.66	3.19981	0.21638	98.695	-0.89363	0.55561	|	53.579
53.802	3.25297	0.25694	98.5118	-1.09394	0.55558	|	53.835	2.0621	0.33017	99.0913	-1.05727	0.55557	|	53.831	1.62174	0.25473	99.51	-0.98866	0.55557	|	53.799	3.21753	0.24779	98.4732	-1.10724	0.55558	|	53.872	2.00865	0.35391	98.9838	-1.10522	0.55556	|	53.55	1.55626	0.25244	99.565	-1.02322	0.55564	|	53.81	3.21254	0.21745	98.6835	-0.90009	0.55558	|	53.729
53.952	3.26533	0.25801	98.4982	-1.10305	0.55554	|	53.985	2.06859	0.33158	99.0844	-1.06492	0.55554	|	53.981	1.62631	0.25572	99.5055	-0.99811	0.55554	|	53.949	3.23006	0.24913	98.4593	-1.11627	0.55555	|	54.022	2.01529	0.35545	98.9764	-1.11259	0.55553	|	53.7	1.56092	0.25394	99.5602	-1.03008	0.5556	|	53.96	3.22525	0.21852	98.672	-0.9065	0.55554	|	53.879
54.102	3.27764	0.2593	98.4846	-1.11205	0.55551	|	54.135	2.07504	0.33299	99.0775	-1.07238	0.5555	|	54.131	1.63085	0.25751	99.501	-1.00756	0.5555	|	54.099	3.24258	0.25048	98.4453	-1.12521	0.55551	|	54.172	2.02193	0.35699	98.969	-1.12003	0.55549	|	53.85	1.56556	0.25543	99.5554	-1.03702	0.55557	|	54.11	3.23796	0.2196	98.6605	-0.91286	0.55551	|	54.029
54.252	3.29006	0.26047	98.4707	-1.12104	0.55547	|	54.285	2.08147	0.33439	99.0705	-1.07968	0.55547	|	54.281	1.63537	0.25785	99.4964	-1.01705	0.55547	|	54.249	3.2551	0.25183	98.4311	-1.13408	0.55547	|	54.322	2.02858	0.35854	98.9616	-1.12752	0.55546	|	54	1.57021	0.25693	99.5506	-1.04405	0.55553	|	54.26	3.25063	0.22067	98.6489	-0.91916	0.55547	|	54.179
54.402	3.30247	0.26145	98.4568	-1.12991	0.55544	|	54.435	2.08793	0.3358	99.0636	-1.0869	0.55543	|	54.431	1.63993	0.25919	99.4917	-1.02672	0.55543	|	54.399	3.26771	0.2532	98.4168	-1.14295	0.55544	|	54.472	2.03524	0.3601	98.954	-1.13508	0.55542	|	54.15	1.57484	0.25843	99.5457	-1.05114	0.5555	|	54.41	3.26334	0.22175	98.6372	-0.92543	0.55544	|	54.329
54.552	3.31492	0.26308	98.4426	-1.13873	0.5554	|	54.585	2.09439	0.33721	99.0565	-1.09405	0.55539	|	54.581	1.64444	0.26148	99.4871	-1.03633	0.5554	|	54.549	3.28025	0.25456	98.4024	-1.15169	0.5554	|	54.622	2.04188	0.36165	98.9464	-1.14266	0.55539	|	54.3	1.57948	0.25992	99.5408	-1.05831	0.55546	|	54.56	3.27608	0.22283	98.6253	-0.93165	0.5554	|	54.479
54.702	3.32735	0.26458	98.4284	-1.14743	0.55537	|	54.735	2.10082	0.33862	99.0494	-1.10111	0.55536	|	54.731	1.64898	0.26392	99.4823	-1.0461	0.55536	|	54.699	3.29279	0.25594	98.3879	-1.16038	0.55537	|	54.772	2.04851	0.3632	98.9389	-1.1503	0.55535	|	54.45	1.58411	0.26141	99.5359	-1.06556	0.55543	|	54.71	3.28874	0.2239	98.6135	-0.93779	0.55537	|	54.629
54.852	3.33974	0.26631	98.4142	-1.15603	0.55533	|	54.885	2.10726	0.34004	99.0423	-1.10814	0.55532	|	54.881	1.65353	0.26551	99.4776	-1.05595	0.55532	|	54.849	3.30536	0.25732	98.3732	-1.16902	0.55533	|	54.922	2.05516	0.36475	98.9312	-1.15801	0.55531	|	54.6	1.58874	0.26291	99.531	-1.0729	0.55539	|	54.86	3.30144	0.22498	98.6016	-0.94388	0.55533	|	54.779
55.002	3.35215	0.26779	98.3998	-1.16458	0.5553	|	55.035	2.11367	0.34146	99.0352	-1.11512	0.55529	|	55.031	1.65803	0.2662	99.4728	-1.06579	0.55529	|	54.999	3.31793	0.25871	98.3585	-1.17762	0.5553	|	55.072	2.06181	0.36631	98.9234	-1.16579	0.55528	|	54.75	1.59338	0.2644	99.526	-1.08032	0.55535	|	55.01	3.31413	0.22606	98.5895	-0.94992	0.5553	|	54.929
55.152	3.36455	0.26784	98.3853	-1.17305	0.55526	|	55.185	2.12014	0.34289	99.028	-1.12215	0.55525	|	55.181	1.66253	0.26717	99.468	-1.07566	0.55525	|	55.149	3.33054	0.26011	98.3436	-1.1862	0.55526	|	55.222	2.0684	0.36785	98.9157	-1.17356	0.55524	|	54.9	1.59804	0.2659	99.5209	-1.08784	0.55532	|	55.16	3.32682	0.22715	98.5774	-0.9559	0.55526	|	55.079
55.302	3.37696	0.26902	98.3707	-1.18146	0.55522	|	55.335	2.12657	0.34433	99.0207	-1.12915	0.55522	|	55.331	1.66704	0.26852	99.4631	-1.08566	0.55522	|	55.299	3.34314	0.26152	98.3286	-1.19472	0.55522	|	55.372	2.075	0.36939	98.908	-1.1814	0.55521	|	55.05	1.60265	0.26739	99.5159	-1.09537	0.55528	|	55.31	3.33958	0.22824	98.5652	-0.96186	0.55522	|	55.229
55.452	3.38939	0.27023	98.3559	-1.18983	0.55519	|	55.485	2.13298	0.34577	99.0135	-1.13616	0.55518	|	55.481	1.67156	0.27038	99.4582	-1.09574	0.55518	|	55.449	3.35565	0.26292	98.3136	-1.20315	0.55519	|	55.522	2.08158	0.37093	98.9002	-1.18931	0.55517	|	55.2	1.60723	0.26886	99.5109	-1.10291	0.55525	|	55.46	3.35228	0.22932	98.5529	-0.96773	0.55519	|	55.379
55.602	3.40184	0.27304	98.3411	-1.19817	0.55515	|	55.635	2.1394	0.34722	99.0062	-1.14323	0.55514	|	55.631	1.67605	0.27254	99.4532	-1.10581	0.55514	|	55.599	3.36815	0.26432	98.2985	-1.21152	0.55515	|	55.672	2.08817	0.37247	98.8923	-1.1973	0.55513	|	55.35	1.61181	0.27034	99.5058	-1.11053	0.55521	|	55.61	3.36502	0.23041	98.5406	-0.97358	0.55515	|	55.529
55.752	3.41428	0.27326	98.3261	-1.20649	0.55512	|	55.785	2.14584	0.34868	98.9988	-1.1504	0.55511	|	55.781	1.68055	0.27342	99.4482	-1.11595	0.55511	|	55.749	3.38068	0.26574	98.2833	-1.21985	0.55512	|	55.822	2.09477	0.37401	98.8844	-1.20538	0.5551	|	55.5	1.61641	0.27182	99.5007	-1.11824	0.55518	|	55.76	3.37782	0.23151	98.5281	-0.97941	0.55511	|	55.679
55.902	3.42672	0.27492	98.311	-1.2148	0.55508	|	55.935	2.15224	0.35014	98.9914	-1.15764	0.55507	|	55.931	1.68506	0.27407	99.4432	-1.1262	0.55507	|	55.899	3.39326	0.26717	98.2679	-1.22819	0.55508	|	55.972	2.10137	0.37555	98.8764	-1.21355	0.55506	|	55.65	1.62101	0.2733	99.4955	-1.12605	0.55514	|	55.91	3.39054	0.2326	98.5156	-0.98519	0.55508	|	55.829
56.052	3.43919	0.2761	98.2958	-1.22314	0.55504	|	56.085	2.15863	0.35161	98.984	-1.16497	0.55504	|	56.081	1.68953	0.27491	99.4381	-1.13644	0.55504	|	56.049	3.40579	0.2686	98.2524	-1.23646	0.55504	|	56.122	2.10796	0.37708	98.8684	-1.22177	0.55503	|	55.8	1.62561	0.27478	99.4903	-1.13389	0.5551	|	56.06	3.40325	0.23369	98.503	-0.99095	0.55504	|	55.979
56.202	3.45165	0.27791	98.2806	-1.23149	0.55501	|	56.235	2.16502	0.35308	98.9765	-1.17242	0.555	|	56.231	1.69404	0.27624	99.433	-1.1468	0.555	|	56.199	3.41833	0.27003	98.2369	-1.24473	0.55501	|	56.272	2.11454	0.37861	98.8603	-1.23009	0.55499	|	55.95	1.6302	0.27626	99.4851	-1.1418	0.55507	|	56.21	3.41588	0.23477	98.4905	-0.99669	0.55501	|	56.129
56.352	3.46409	0.27833	98.2652	-1.23987	0.55497	|	56.385	2.17139	0.35455	98.969	-1.17996	0.55496	|	56.381	1.69852	0.27858	99.4278	-1.15717	0.55496	|	56.349	3.43087	0.27148	98.2212	-1.253	0.55497	|	56.422	2.12113	0.38014	98.8522	-1.23849	0.55495	|	56.1	1.63481	0.27775	99.4798	-1.14982	0.55503	|	56.36	3.42861	0.23587	98.4778	-1.00247	0.55497	|	56.279
56.502	3.47647	0.27992	98.2498	-1.24827	0.55494	|	56.535	2.17777	0.35602	98.9615	-1.18763	0.55493	|	56.531	1.70299	0.27999	99.4226	-1.16758	0.55493	|	56.499	3.4434	0.27292	98.2054	-1.26127	0.55494	|	56.572	2.12771	0.38167	98.844	-1.24697	0.55492	|	56.25	1.63937	0.27922	99.4745	-1.1578	0.555	|	56.51	3.4413	0.23696	98.465	-1.00827	0.55494	|	56.429
56.652	3.48897	0.28108	98.2341	-1.25683	0.5549	|	56.685	2.18416	0.3575	98.9539	-1.19545	0.55489	|	56.681	1.70747	0.28134	99.4174	-1.17806	0.55489	|	56.649	3.45595	0.27438	98.1896	-1.26959	0.5549	|	56.722	2.13425	0.38319	98.8358	-1.25551	0.55488	|	56.4	1.6439	0.28068	99.4693	-1.16579	0.55496	|	56.66	3.454	0.23805	98.4522	-1.0141	0.5549	|	56.579
56.802	3.50141	0.28233	98.2184	-1.26543	0.55486	|	56.835	2.19054	0.35897	98.9462	-1.20339	0.55486	|	56.831	1.71192	0.28284	99.4121	-1.18855	0.55486	|	56.799	3.46858	0.27585	98.1735	-1.27799	0.55486	|	56.872	2.14081	0.38471	98.8276	-1.26415	0.55485	|	56.55	1.64848	0.28216	99.4639	-1.17395	0.55492	|	56.81	3.46667	0.23914	98.4393	-1.01998	0.55486	|	56.729
56.952	3.51379	0.28341	98.2027	-1.27408	0.55483	|	56.985	2.19689	0.36043	98.9385	-1.21141	0.55482	|	56.981	1.71638	0.28341	99.4068	-1.1991	0.55482	|	56.949	3.48111	0.27731	98.1574	-1.28639	0.55483	|	57.022	2.14738	0.38624	98.8192	-1.27291	0.55481	|	56.7	1.65308	0.28364	99.4585	-1.18218	0.55489	|	56.96	3.47942	0.24025	98.4262	-1.02596	0.55483	|	56.879
57.102	3.52615	0.28447	98.1869	-1.28283	0.55479	|	57.135	2.20326	0.3619	98.9308	-1.21961	0.55478	|	57.131	1.72085	0.28388	99.4014	-1.20974	0.55478	|	57.099	3.49371	0.27879	98.1411	-1.29491	0.55479	|	57.172	2.15395	0.38776	98.8108	-1.28176	0.55477	|	56.85	1.65762	0.28511	99.4531	-1.19039	0.55485	|	57.11	3.49206	0.24134	98.4132	-1.03198	0.55479	|	57.029
57.252	3.5386	0.28549	98.1709	-1.29176	0.55476	|	57.285	2.20962	0.36336	98.923	-1.2279	0.55475	|	57.281	1.72528	0.28451	99.396	-1.22037	0.55475	|	57.249	3.50634	0.28027	98.1248	-1.30354	0.55476	|	57.322	2.16051	0.38929	98.8024	-1.2907	0.55474	|	57	1.66217	0.28658	99.4477	-1.19866	0.55482	|	57.26	3.5048	0.24244	98.4	-1.03815	0.55475	|	57.179
57.402	3.55098	0.28872	98.1548	-1.30074	0.55472	|	57.435	2.21598	0.36482	98.9152	-1.23631	0.55471	|	57.431	1.72973	0.28493	99.3906	-1.23107	0.55471	|	57.399	3.51893	0.28176	98.1083	-1.31226	0.55472	|	57.472	2.16706	0.39081	98.7939	-1.29972	0.5547	|	57.15	1.66672	0.28805	99.4422	-1.20702	0.55478	|	57.41	3.51753	0.24355	98.3868	-1.0444	0.55472	|	57.329
57.552	3.56344	0.28944	98.1386	-1.30989	0.55468	|	57.585	2.22235	0.36628	98.9073	-1.24483	0.55468	|	57.581	1.73419	0.28598	99.385	-1.24187	0.55468	|	57.549	3.53155	0.28326	98.0917	-1.32111	0.55468	|	57.622	2.17362	0.39234	98.7853	-1.30886	0.55467	|	57.3	1.67125	0.28952	99.4367	-1.21539	0.55474	|	57.56	3.53024	0.24466	98.3735	-1.05075	0.55468	|	57.479
57.702	3.57592	0.29072	98.1222	-1.31916	0.55465	|	57.735	2.22868	0.36773	98.8994	-1.2534	0.55464	|	57.731	1.73865	0.28678	99.3795	-1.25272	0.55464	|	57.699	3.54414	0.28476	98.075	-1.33007	0.55465	|	57.772	2.18017	0.39387	98.7768	-1.31807	0.55463	|	57.45	1.67577	0.29099	99.4312	-1.2238	0.55471	|	57.71	3.54294	0.24577	98.3601	-1.0572	0.55465	|	57.629
57.852	3.58834	0.29269	98.1057	-1.32849	0.55461	|	57.885	2.23502	0.36919	98.8914	-1.26206	0.5546	|	57.881	1.74307	0.28828	99.3739	-1.26354	0.5546	|	57.849	3.5567	0.28626	98.0582	-1.33915	0.55461	|	57.922	2.18671	0.3954	98.7681	-1.32738	0.55459	|	57.6	1.68035	0.29247	99.4256	-1.23237	0.55467	|	57.86	3.55561	0.24688	98.3466	-1.06373	0.55461	|	57.779
58.002	3.60079	0.29285	98.0891	-1.33795	0.55458	|	58.035	2.24141	0.37065	98.8833	-1.27084	0.55457	|	58.031	1.7475	0.28958	99.3683	-1.27445	0.55457	|	57.999	3.56931	0.28778	98.0413	-1.34839	0.55458	|	58.072	2.19323	0.39693	98.7594	-1.33676	0.55456	|	57.75	1.68491	0.29396	99.42	-1.24099	0.55464	|	58.01	3.56828	0.24799	98.3331	-1.07036	0.55458	|	57.929
58.152	3.61328	0.29518	98.0724	-1.34753	0.55454	|	58.185	2.24775	0.37211	98.8752	-1.27959	0.55453	|	58.181	1.75194	0.29029	99.3626	-1.28544	0.55453	|	58.149	3.58194	0.2893	98.0242	-1.3578	0.55454	|	58.222	2.19981	0.39847	98.7506	-1.34631	0.55452	|	57.9	1.68946	0.29543	99.4143	-1.24963	0.5546	|	58.16	3.58096	0.24911	98.3195	-1.07709	0.55454	|	58.079
58.302	3.62571	0.29616	98.0556	-1.35714	0.5545	|	58.335	2.25406	0.37357	98.8671	-1.2883	0.55449	|	58.331	1.75637	0.29169	99.3569	-1.29646	0.5545	|	58.299	3.59449	0.29082	98.0071	-1.36731	0.5545	|	58.372	2.20637	0.40002	98.7417	-1.35594	0.55449	|	58.05	1.694	0.29692	99.4086	-1.25834	0.55456	|	58.31	3.59372	0.25024	98.3057	-1.08395	0.5545	|	58.229
58.452	3.63822	0.298	98.0385	-1.36688	0.55447	|	58.485	2.2604	0.37503	98.8589	-1.29706	0.55446	|	58.481	1.76078	0.29354	99.3511	-1.3075	0.55446	|	58.449	3.60707	0.29235	97.9898	-1.37699	0.55447	|	58.522	2.21296	0.40158	98.7328	-1.36571	0.55445	|	58.2	1.69856	0.29841	99.4028	-1.26715	0.55453	|	58.46	3.60647	0.25137	98.2919	-1.09088	0.55446	|	58.379
58.602	3.65068	0.30088	98.0214	-1.37665	0.55443	|	58.635	2.26677	0.3765	98.8506	-1.30588	0.55442	|	58.631	1.76519	0.29473	99.3454	-1.31858	0.55442	|	58.599	3.61965	0.29388	97.9724	-1.38683	0.55443	|	58.672	2.21951	0.40313	98.7238	-1.37552	0.55441	|	58.35	1.70308	0.29989	99.3971	-1.27595	0.55449	|	58.61	3.61922	0.2525	98.2779	-1.09787	0.55443	|	58.529
58.752	3.66316	0.30194	98.0042	-1.38647	0.55439	|	58.785	2.27313	0.37798	98.8423	-1.31474	0.55439	|	58.781	1.76962	0.29598	99.3395	-1.32982	0.55439	|	58.749	3.63233	0.29543	97.9548	-1.3969	0.55439	|	58.822	2.22609	0.4047	98.7147	-1.38545	0.55438	|	58.5	1.70755	0.30135	99.3914	-1.2847	0.55446	|	58.76	3.63196	0.25364	98.2639	-1.10491	0.55439	|	58.679
58.902	3.67564	0.30425	97.9868	-1.39632	0.55436	|	58.935	2.27948	0.37946	98.8339	-1.32361	0.55435	|	58.931	1.77407	0.2976	99.3336	-1.34113	0.55435	|	58.899	3.64498	0.29699	97.9371	-1.4071	0.55436	|	58.972	2.2326	0.40626	98.7057	-1.39539	0.55434	|	58.65	1.71203	0.30283	99.3856	-1.29356	0.55442	|	58.91	3.64475	0.25479	98.2497	-1.11201	0.55436	|	58.829
59.052	3.68815	0.30469	97.9693	-1.40621	0.55432	|	59.085	2.28581	0.38093	98.8255	-1.33247	0.55431	|	59.081	1.77846	0.29959	99.3276	-1.35239	0.55431	|	59.049	3.65765	0.29856	97.9192	-1.41745	0.55432	|	59.122	2.23915	0.40784	98.6965	-1.40548	0.5543	|	58.8	1.71658	0.30433	99.3797	-1.3026	0.55438	|	59.06	3.65748	0.25594	98.2355	-1.11911	0.55432	|	58.979
59.202	3.70059	0.30512	97.9517	-1.41605	0.55429	|	59.235	2.29212	0.38241	98.8171	-1.34129	0.55428	|	59.231	1.78287	0.30173	99.3217	-1.36374	0.55428	|	59.199	3.6703	0.30013	97.9012	-1.42793	0.55429	|	59.272	2.24563	0.4094	98.6873	-1.41555	0.55427	|	58.95	1.72109	0.30582	99.3738	-1.31166	0.55435	|	59.21	3.67029	0.2571	98.2211	-1.12627	0.55429	|	59.129
59.352	3.71307	0.30688	97.934	-1.42589	0.55425	|	59.385	2.29845	0.38389	98.8086	-1.35009	0.55424	|	59.381	1.78726	0.30289	99.3156	-1.37513	0.55424	|	59.349	3.68288	0.30169	97.8832	-1.43844	0.55425	|	59.422	2.25213	0.41098	98.6781	-1.42574	0.55423	|	59.1	1.72555	0.3073	99.3679	-1.32067	0.55431	|	59.36	3.68308	0.25827	98.2067	-1.13341	0.55425	|	59.279
59.502	3.72559	0.30876	97.9161	-1.43573	0.55421	|	59.535	2.30478	0.38537	98.8	-1.35886	0.5542	|	59.531	1.79163	0.30465	99.3096	-1.38651	0.55421	|	59.499	3.69559	0.30328	97.8648	-1.44914	0.55421	|	59.572	2.25866	0.41258	98.6688	-1.43605	0.5542	|	59.25	1.73003	0.30879	99.362	-1.32982	0.55427	|	59.51	3.69586	0.25944	98.1921	-1.14053	0.55421	|	59.429
59.652	3.73806	0.31132	97.8981	-1.44548	0.55418	|	59.685	2.3111	0.38686	98.7914	-1.36762	0.55417	|	59.681	1.79601	0.307	99.3035	-1.39801	0.55417	|	59.649	3.70823	0.30487	97.8464	-1.45985	0.55418	|	59.722	2.26516	0.41418	98.6594	-1.44641	0.55416	|	59.4	1.73454	0.31029	99.356	-1.33907	0.55424	|	59.66	3.70868	0.26062	98.1775	-1.1476	0.55417	|	59.579
59.802	3.75054	0.31277	97.88	-1.45519	0.55414	|	59.835	2.31743	0.38834	98.7827	-1.3764	0.55413	|	59.831	1.80041	0.30728	99.2973	-1.40965	0.55413	|	59.799	3.72084	0.30646	97.828	-1.47055	0.55414	|	59.872	2.27163	0.41578	98.65	-1.45681	0.55412	|	59.55	1.73902	0.31179	99.35	-1.34835	0.5542	|	59.81	3.72145	0.26179	98.1628	-1.15458	0.55414	|	59.729
59.952	3.76308	0.31278	97.8617	-1.46489	0.5541	|	59.985	2.32374	0.38983	98.774	-1.38518	0.5541	|	59.981	1.80481	0.30879	99.2911	-1.42134	0.5541	|	59.949	3.73353	0.30807	97.8092	-1.48132	0.5541	|	60.022	2.27815	0.4174	98.6405	-1.46735	0.55409	|	59.7	1.7435	0.3133	99.3439	-1.35772	0.55416	|	59.96	3.73421	0.26298	98.148	-1.16147	0.5541	|	59.879
60.102	3.7756	0.31541	97.8433	-1.47453	0.55407	|	60.135	2.33008	0.39132	98.7652	-1.39404	0.55406	|	60.131	1.8092	0.31031	99.2849	-1.43308	0.55406	|	60.099	3.74617	0.30968	97.7904	-1.49204	0.55407	|	60.172	2.28465	0.41903	98.6309	-1.47795	0.55405	|	59.85	1.748	0.31481	99.3378	-1.3672	0.55413	|	60.11	3.74696	0.26417	98.1332	-1.16824	0.55407	|	60.029
60.252	3.7881	0.31637	97.8248	-1.48411	0.55403	|	60.285	2.33641	0.39281	98.7563	-1.40294	0.55402	|	60.281	1.81356	0.31123	99.2786	-1.44484	0.55402	|	60.249	3.75884	0.31131	97.7715	-1.50272	0.55403	|	60.322	2.29118	0.42067	98.6212	-1.48868	0.55401	|	60	1.75247	0.31632	99.3316	-1.3767	0.55409	|	60.26	3.75969	0.26536	98.1182	-1.1749	0.55403	|	60.179
60.402	3.80064	0.31919	97.8062	-1.49367	0.554	|	60.435	2.34275	0.39431	98.7474	-1.41191	0.55399	|	60.431	1.81795	0.31217	99.2722	-1.45674	0.55399	|	60.399	3.7715	0.31293	97.7524	-1.51335	0.554	|	60.472	2.29769	0.42232	98.6115	-1.49946	0.55398	|	60.15	1.75692	0.31783	99.3255	-1.38624	0.55406	|	60.41	3.77249	0.26656	98.1031	-1.18147	0.554	|	60.329
60.552	3.81313	0.31888	97.7874	-1.50315	0.55396	|	60.585	2.34905	0.39581	98.7385	-1.42091	0.55395	|	60.581	1.82235	0.31409	99.2658	-1.46878	0.55395	|	60.549	3.78418	0.31457	97.7331	-1.52391	0.55396	|	60.622	2.30417	0.42398	98.6017	-1.51026	0.55394	|	60.3	1.76138	0.31935	99.3193	-1.39591	0.55402	|	60.56	3.78532	0.26778	98.088	-1.18793	0.55396	|	60.479
60.702	3.82572	0.32163	97.7685	-1.51267	0.55392	|	60.735	2.3554	0.39733	98.7294	-1.43007	0.55391	|	60.731	1.82674	0.31627	99.2593	-1.48085	0.55391	|	60.699	3.79688	0.31622	97.7137	-1.5344	0.55392	|	60.772	2.31065	0.42564	98.5919	-1.52113	0.5539	|	60.45	1.76585	0.32088	99.313	-1.40568	0.55398	|	60.71	3.79807	0.26899	98.0728	-1.19424	0.55392	|	60.629
60.852	3.83837	0.32381	97.7493	-1.52221	0.55389	|	60.885	2.36174	0.39887	98.7203	-1.43936	0.55388	|	60.881	1.8311	0.31815	99.2528	-1.49296	0.55388	|	60.849	3.80962	0.31789	97.6941	-1.54483	0.55389	|	60.922	2.31711	0.42732	98.582	-1.53205	0.55387	|	60.6	1.77031	0.32241	99.3067	-1.4155	0.55395	|	60.86	3.81083	0.2702	98.0575	-1.20044	0.55388	|	60.779
61.002	3.85095	0.32588	97.7301	-1.5317	0.55385	|	61.035	2.36808	0.40041	98.7112	-1.44878	0.55384	|	61.031	1.83547	0.32016	99.2463	-1.50516	0.55384	|	60.999	3.82231	0.31955	97.6744	-1.55512	0.55385	|	61.072	2.32358	0.42901	98.5721	-1.54304	0.55383	|	60.75	1.77476	0.32394	99.3004	-1.4254	0.55391	|	61.01	3.82368	0.27143	98.042	-1.20657	0.55385	|	60.929
61.152	3.86355	0.32732	97.7107	-1.54121	0.55381	|	61.185	2.3744	0.40197	98.702	-1.45833	0.5538	|	61.181	1.83984	0.32137	99.2396	-1.51747	0.55381	|	61.149	3.83505	0.32123	97.6545	-1.56535	0.55381	|	61.222	2.33006	0.43071	98.5621	-1.55413	0.5538	|	60.9	1.77916	0.32547	99.2941	-1.43529	0.55387	|	61.16	3.83653	0.27267	98.0265	-1.21262	0.55381	|	61.079
61.302	3.87615	0.32883	97.6912	-1.55076	0.55378	|	61.335	2.38071	0.40354	98.6928	-1.46805	0.55377	|	61.331	1.84417	0.32245	99.2331	-1.52974	0.55377	|	61.299	3.84769	0.32291	97.6347	-1.57539	0.55378	|	61.372	2.33657	0.43243	98.5519	-1.56533	0.55376	|	61.05	1.78362	0.32702	99.2877	-1.4454	0.55384	|	61.31	3.84931	0.27391	98.0109	-1.21856	0.55378	|	61.229
61.452	3.88877	0.33168	97.6716	-1.56037	0.55374	|	61.485	2.38699	0.40512	98.6835	-1.47794	0.55373	|	61.481	1.84847	0.32309	99.2265	-1.54204	0.55373	|	61.449	3.86037	0.32459	97.6146	-1.58538	0.55374	|	61.522	2.34306	0.43416	98.5417	-1.57657	0.55372	|	61.2	1.7881	0.32858	99.2812	-1.45567	0.5538	|	61.46	3.8622	0.27516	97.9952	-1.2245	0.55374	|	61.379
61.602	3.90146	0.33219	97.6517	-1.5701	0.5537	|	61.635	2.39328	0.40673	98.6742	-1.48804	0.55369	|	61.631	1.85282	0.32511	99.2197	-1.55459	0.5537	|	61.599	3.87306	0.32629	97.5944	-1.59531	0.5537	|	61.672	2.34958	0.43591	98.5314	-1.58793	0.55369	|	61.35	1.79256	0.33015	99.2747	-1.466	0.55376	|	61.61	3.87502	0.27641	97.9794	-1.23038	0.5537	|	61.529
61.752	3.91414	0.33396	97.6318	-1.57991	0.55367	|	61.785	2.3996	0.40836	98.6647	-1.4984	0.55366	|	61.781	1.85716	0.32651	99.213	-1.56719	0.55366	|	61.749	3.88577	0.328	97.5741	-1.60519	0.55367	|	61.822	2.35607	0.43767	98.5211	-1.59929	0.55365	|	61.5	1.79702	0.33172	99.2681	-1.47642	0.55373	|	61.76	3.88783	0.27766	97.9637	-1.23624	0.55366	|	61.679
61.902	3.92678	0.33523	97.6117	-1.58981	0.55363	|	61.935	2.4059	0.41	98.6553	-1.50897	0.55362	|	61.931	1.86148	0.32749	99.2062	-1.57984	0.55362	|	61.899	3.89851	0.32972	97.5536	-1.61505	0.55363	|	61.972	2.36255	0.43944	98.5107	-1.61072	0.55361	|	61.65	1.80146	0.3333	99.2615	-1.4869	0.55369	|	61.91	3.90063	0.27892	97.9478	-1.24211	0.55363	|	61.829
62.052	3.93946	0.3365	97.5915	-1.59988	0.55359	|	62.085	2.41218	0.41166	98.6458	-1.51973	0.55358	|	62.081	1.86584	0.32986	99.1992	-1.59273	0.55359	|	62.049	3.91121	0.33144	97.533	-1.62488	0.55359	|	62.122	2.36905	0.44122	98.5002	-1.62223	0.55358	|	61.8	1.8059	0.33488	99.2549	-1.49751	0.55365	|	62.06	3.91348	0.28018	97.9318	-1.24804	0.55359	|	61.979
62.202	3.9521	0.33966	97.5712	-1.61005	0.55356	|	62.235	2.41849	0.41334	98.6361	-1.53077	0.55355	|	62.231	1.87018	0.33118	99.1923	-1.60566	0.55355	|	62.199	3.9239	0.33317	97.5123	-1.63471	0.55356	|	62.272	2.37554	0.44302	98.4896	-1.63381	0.55354	|	61.95	1.81037	0.33648	99.2482	-1.50828	0.55362	|	62.21	3.9263	0.28145	97.9158	-1.25404	0.55356	|	62.129
62.352	3.96472	0.33924	97.5508	-1.62034	0.55352	|	62.385	2.42483	0.41504	98.6264	-1.54209	0.55351	|	62.381	1.87448	0.3324	99.1854	-1.6186	0.55351	|	62.349	3.93665	0.33491	97.4914	-1.64462	0.55352	|	62.422	2.38201	0.44483	98.479	-1.64541	0.5535	|	62.1	1.81481	0.33808	99.2415	-1.51912	0.55358	|	62.36	3.93907	0.28271	97.8997	-1.2601	0.55352	|	62.279
62.502	3.97739	0.34182	97.5302	-1.63082	0.55348	|	62.535	2.43112	0.41674	98.6167	-1.55352	0.55347	|	62.531	1.87879	0.33394	99.1784	-1.63167	0.55348	|	62.499	3.94942	0.33667	97.4704	-1.65461	0.55348	|	62.572	2.38848	0.44665	98.4683	-1.65708	0.55347	|	62.25	1.81921	0.33968	99.2348	-1.52997	0.55354	|	62.51	3.95195	0.284	97.8834	-1.26634	0.55348	|	62.429
62.652	3.99005	0.34328	97.5095	-1.64143	0.55345	|	62.685	2.43742	0.41846	98.6068	-1.56517	0.55344	|	62.681	1.88309	0.33601	99.1713	-1.64482	0.55344	|	62.649	3.96224	0.33843	97.4491	-1.66471	0.55345	|	62.722	2.3949	0.44847	98.4576	-1.66871	0.55343	|	62.4	1.82363	0.34129	99.228	-1.54097	0.55351	|	62.66	3.96479	0.28528	97.8671	-1.2727	0.55344	|	62.579
62.802	4.0027	0.34568	97.4887	-1.65216	0.55341	|	62.835	2.44368	0.42017	98.597	-1.57692	0.5534	|	62.831	1.88742	0.33844	99.1642	-1.65821	0.5534	|	62.799	3.97505	0.34021	97.4277	-1.67491	0.55341	|	62.872	2.40135	0.45031	98.4468	-1.68047	0.55339	|	62.55	1.82806	0.34292	99.2211	-1.55215	0.55347	|	62.81	3.97768	0.28656	97.8507	-1.27923	0.55341	|	62.729
62.952	4.01543	0.34775	97.4676	-1.66307	0.55337	|	62.985	2.44994	0.42189	98.5871	-1.58884	0.55336	|	62.981	1.89176	0.34082	99.1569	-1.67174	0.55337	|	62.949	3.98787	0.34199	97.4062	-1.6852	0.55337	|	63.022	2.40778	0.45215	98.436	-1.69227	0.55336	|	62.7	1.83247	0.34455	99.2143	-1.56336	0.55343	|	62.96	3.99048	0.28785	97.8343	-1.28588	0.55337	|	62.879
63.102	4.02806	0.34994	97.4465	-1.674	0.55334	|	63.135	2.45621	0.42362	98.5771	-1.60098	0.55333	|	63.131	1.89607	0.34218	99.1497	-1.68528	0.55333	|	63.099	4.0007	0.34378	97.3845	-1.6956	0.55334	|	63.172	2.41423	0.45402	98.425	-1.70416	0.55332	|	62.85	1.83688	0.3462	99.2074	-1.57473	0.5534	|	63.11	4.00335	0.28914	97.8177	-1.29274	0.55333	|	63.029
63.252	4.04069	0.35086	97.4253	-1.68501	0.5533	|	63.285	2.46248	0.42537	98.567	-1.61329	0.55329	|	63.281	1.90039	0.34289	99.1424	-1.699	0.55329	|	63.249	4.0135	0.34557	97.3627	-1.70607	0.5533	|	63.322	2.42068	0.4559	98.414	-1.71613	0.55328	|	63	1.84131	0.34787	99.2004	-1.58629	0.55336	|	63.26	4.01621	0.29043	97.801	-1.29976	0.5533	|	63.179
63.402	4.05332	0.35225	97.404	-1.6961	0.55326	|	63.435	2.46876	0.42712	98.5568	-1.62576	0.55325	|	63.431	1.90473	0.34502	99.135	-1.71292	0.55326	|	63.399	4.02633	0.34737	97.3407	-1.71666	0.55326	|	63.472	2.42711	0.4578	98.4029	-1.72813	0.55325	|	63.15	1.84571	0.34953	99.1933	-1.59788	0.55332	|	63.41	4.02908	0.29173	97.7843	-1.30695	0.55326	|	63.329
63.552	4.06602	0.35476	97.3824	-1.70731	0.55323	|	63.585	2.47504	0.42887	98.5466	-1.63834	0.55322	|	63.581	1.90905	0.34562	99.1276	-1.7269	0.55322	|	63.549	4.03909	0.34917	97.3188	-1.72728	0.55323	|	63.622	2.43355	0.4597	98.3918	-1.74023	0.55321	|	63.3	1.85014	0.35122	99.1863	-1.6097	0.55329	|	63.56	4.04198	0.29304	97.7673	-1.31433	0.55322	|	63.479
63.702	4.07872	0.3556	97.3606	-1.71854	0.55319	|	63.735	2.48131	0.43063	98.5363	-1.65102	0.55318	|	63.731	1.91336	0.34749	99.1201	-1.74101	0.55318	|	63.699	4.05193	0.35098	97.2965	-1.73804	0.55319	|	63.772	2.44	0.46163	98.3805	-1.75242	0.55317	|	63.45	1.85459	0.35294	99.1791	-1.62172	0.55325	|	63.71	4.05487	0.29434	97.7503	-1.32187	0.55319	|	63.629
63.852	4.09134	0.35873	97.3388	-1.72972	0.55315	|	63.885	2.48758	0.4324	98.5259	-1.66379	0.55314	|	63.881	1.91768	0.34859	99.1126	-1.75527	0.55314	|	63.849	4.0648	0.3528	97.2741	-1.74891	0.55315	|	63.922	2.44644	0.46356	98.3692	-1.76465	0.55313	|	63.6	1.85904	0.35467	99.1718	-1.63387	0.55321	|	63.86	4.06772	0.29564	97.7333	-1.32952	0.55315	|	63.779
64.002	4.10406	0.35916	97.3168	-1.74097	0.55312	|	64.035	2.49386	0.43418	98.5154	-1.67669	0.55311	|	64.031	1.92202	0.34986	99.1049	-1.76977	0.55311	|	63.999	4.07765	0.35462	97.2515	-1.75981	0.55312	|	64.072	2.45287	0.46551	98.3578	-1.77695	0.5531	|	63.75	1.86343	0.3564	99.1646	-1.64602	0.55318	|	64.01	4.08063	0.29695	97.7161	-1.33735	0.55311	|	63.929
64.152	4.11668	0.36165	97.2947	-1.75209	0.55308	|	64.185	2.50013	0.43597	98.5049	-1.68963	0.55307	|	64.181	1.92637	0.35309	99.0972	-1.78442	0.55307	|	64.149	4.09054	0.35646	97.2288	-1.77077	0.55308	|	64.222	2.4593	0.46746	98.3463	-1.78933	0.55306	|	63.9	1.86783	0.35814	99.1573	-1.65832	0.55314	|	64.16	4.09353	0.29826	97.6988	-1.34529	0.55308	|	64.079
64.302	4.12938	0.36448	97.2724	-1.76324	0.55304	|	64.335	2.50638	0.43777	98.4943	-1.70261	0.55303	|	64.331	1.93069	0.35585	99.0894	-1.79913	0.55303	|	64.299	4.10339	0.35829	97.206	-1.78173	0.55304	|	64.372	2.46576	0.46944	98.3347	-1.80185	0.55302	|	64.05	1.87223	0.3599	99.15	-1.67078	0.5531	|	64.31	4.10645	0.29957	97.6814	-1.35336	0.55304	|	64.229
64.452	4.14203	0.36477	97.25	-1.77427	0.553	|	64.485	2.51268	0.43959	98.4835	-1.71575	0.553	|	64.481	1.93506	0.35698	99.0815	-1.8142	0.553	|	64.449	4.11623	0.36013	97.183	-1.79267	0.55301	|	64.522	2.47216	0.47142	98.3232	-1.81434	0.55299	|	64.2	1.87663	0.36168	99.1427	-1.6834	0.55307	|	64.46	4.11938	0.30089	97.6638	-1.36152	0.553	|	64.379
64.602	4.15478	0.36767	97.2273	-1.78529	0.55297	|	64.635	2.51895	0.44142	98.4727	-1.72887	0.55296	|	64.631	1.93939	0.35798	99.0737	-1.82926	0.55296	|	64.599	4.12913	0.36198	97.1598	-1.80364	0.55297	|	64.672	2.4786	0.47342	98.3114	-1.827	0.55295	|	64.35	1.88104	0.36349	99.1352	-1.6962	0.55303	|	64.61	4.13227	0.3022	97.6462	-1.36972	0.55297	|	64.529
64.752	4.16755	0.36898	97.2045	-1.79623	0.55293	|	64.785	2.52521	0.44326	98.4618	-1.74201	0.55292	|	64.781	1.9437	0.35944	99.0657	-1.84439	0.55292	|	64.749	4.14208	0.36384	97.1364	-1.81458	0.55293	|	64.822	2.48504	0.47543	98.2996	-1.83975	0.55291	|	64.5	1.88543	0.36531	99.1277	-1.70913	0.55299	|	64.76	4.14526	0.30352	97.6284	-1.37803	0.55293	|	64.679
64.902	4.18035	0.37072	97.1814	-1.8071	0.55289	|	64.935	2.53148	0.44512	98.4509	-1.75521	0.55289	|	64.931	1.94802	0.36055	99.0577	-1.85976	0.55289	|	64.899	4.15494	0.36569	97.113	-1.82537	0.55289	|	64.972	2.49151	0.47747	98.2877	-1.85265	0.55288	|	64.65	1.88983	0.36715	99.1202	-1.72222	0.55296	|	64.91	4.15824	0.30484	97.6104	-1.38633	0.55289	|	64.829
65.052	4.19308	0.37213	97.1583	-1.8178	0.55286	|	65.085	2.53776	0.447	98.4398	-1.76844	0.55285	|	65.081	1.95235	0.36267	99.0497	-1.87532	0.55285	|	65.049	4.16782	0.36755	97.0894	-1.8361	0.55286	|	65.122	2.49797	0.47952	98.2757	-1.86564	0.55284	|	64.8	1.89428	0.36903	99.1125	-1.73565	0.55292	|	65.06	4.17121	0.30617	97.5924	-1.39463	0.55285	|	64.979
65.202	4.20583	0.37332	97.1351	-1.82842	0.55282	|	65.235	2.54402	0.44889	98.4287	-1.78168	0.55281	|	65.231	1.95668	0.36565	99.0415	-1.89107	0.55281	|	65.199	4.1807	0.3694	97.0657	-1.84673	0.55282	|	65.272	2.50445	0.48158	98.2635	-1.87876	0.5528	|	64.95	1.89868	0.37091	99.1048	-1.74909	0.55288	|	65.21	4.18418	0.30749	97.5743	-1.40291	0.55282	|	65.129
65.352	4.21859	0.376	97.1117	-1.83895	0.55278	|	65.385	2.55033	0.45081	98.4174	-1.79507	0.55277	|	65.381	1.96102	0.36785	99.0333	-1.907	0.55278	|	65.349	4.19364	0.37128	97.0417	-1.85734	0.55278	|	65.422	2.51092	0.48365	98.2513	-1.89197	0.55277	|	65.1	1.90307	0.37282	99.0971	-1.76268	0.55284	|	65.36	4.19716	0.30881	97.556	-1.41115	0.55278	|	65.279
65.502	4.23131	0.37568	97.0882	-1.84937	0.55275	|	65.535	2.55663	0.45273	98.406	-1.80846	0.55274	|	65.531	1.96532	0.37082	99.025	-1.92298	0.55274	|	65.499	4.20652	0.37314	97.0177	-1.8678	0.55275	|	65.572	2.51737	0.48573	98.2391	-1.90526	0.55273	|	65.25	1.90751	0.37476	99.0893	-1.77661	0.55281	|	65.51	4.21016	0.31013	97.5376	-1.41935	0.55274	|	65.429
65.652	4.24415	0.38024	97.0644	-1.8598	0.55271	|	65.685	2.56291	0.45465	98.3947	-1.82183	0.5527	|	65.681	1.96961	0.37659	99.0168	-1.93911	0.5527	|	65.649	4.21942	0.37501	96.9936	-1.87819	0.55271	|	65.722	2.5238	0.48782	98.2268	-1.91861	0.55269	|	65.4	1.91191	0.37671	99.0814	-1.79059	0.55277	|	65.66	4.22315	0.31146	97.5191	-1.42748	0.55271	|	65.579
65.802	4.25701	0.3813	97.0404	-1.87018	0.55267	|	65.835	2.56917	0.45657	98.3832	-1.83518	0.55266	|	65.831	1.9739	0.38024	99.0084	-1.95542	0.55266	|	65.799	4.23239	0.3769	96.9691	-1.88858	0.55267	|	65.872	2.53026	0.48992	98.2144	-1.93216	0.55265	|	65.55	1.91626	0.37867	99.0736	-1.8046	0.55273	|	65.81	4.23615	0.31278	97.5005	-1.43555	0.55267	|	65.729
65.952	4.26977	0.3825	97.0165	-1.88044	0.55263	|	65.985	2.57544	0.4585	98.3717	-1.84861	0.55263	|	65.981	1.97821	0.38245	98.9999	-1.97197	0.55263	|	65.949	4.24536	0.37879	96.9446	-1.8989	0.55264	|	66.022	2.53669	0.49203	98.2019	-1.94576	0.55262	|	65.7	1.92065	0.38066	99.0657	-1.81892	0.5527	|	65.96	4.24912	0.3141	97.4818	-1.44351	0.55263	|	65.879
66.102	4.28248	0.38578	96.9925	-1.89062	0.5526	|	66.135	2.5817	0.46043	98.3601	-1.86203	0.55259	|	66.131	1.98253	0.38502	98.9914	-1.98875	0.55259	|	66.099	4.25828	0.38067	96.92	-1.90915	0.5526	|	66.172	2.54311	0.49414	98.1894	-1.95947	0.55258	|	65.85	1.92504	0.38268	99.0576	-1.83343	0.55266	|	66.11	4.26209	0.31542	97.463	-1.45139	0.5526	|	66.029
66.252	4.29537	0.38853	96.9681	-1.90092	0.55256	|	66.285	2.58796	0.46236	98.3484	-1.87548	0.55255	|	66.281	1.98682	0.38741	98.9828	-2.00566	0.55255	|	66.249	4.27125	0.38256	96.8952	-1.9194	0.55256	|	66.322	2.54955	0.49627	98.1767	-1.97335	0.55254	|	66	1.92945	0.38473	99.0495	-1.84822	0.55262	|	66.26	4.27507	0.31675	97.4442	-1.45919	0.55256	|	66.179
66.402	4.30821	0.38983	96.9436	-1.91119	0.55252	|	66.435	2.59427	0.4643	98.3365	-1.88906	0.55252	|	66.431	1.9911	0.38948	98.9742	-2.02267	0.55252	|	66.399	4.28422	0.38446	96.8702	-1.92964	0.55252	|	66.472	2.55598	0.49841	98.164	-1.98738	0.55251	|	66.15	1.93381	0.38678	99.0414	-1.86303	0.55259	|	66.41	4.28804	0.31807	97.4252	-1.46689	0.55252	|	66.329
66.552	4.32117	0.3923	96.9188	-1.92156	0.55249	|	66.585	2.60056	0.46624	98.3246	-1.90261	0.55248	|	66.581	1.99537	0.3922	98.9655	-2.03986	0.55248	|	66.549	4.29723	0.38637	96.845	-1.93995	0.55249	|	66.622	2.5624	0.50055	98.1512	-2.00152	0.55247	|	66.3	1.93819	0.38887	99.0332	-1.87813	0.55255	|	66.56	4.30106	0.3194	97.406	-1.47454	0.55248	|	66.479
66.702	4.33403	0.39294	96.894	-1.9319	0.55245	|	66.735	2.6069	0.4682	98.3124	-1.91627	0.55244	|	66.731	1.99962	0.3952	98.9568	-2.05717	0.55244	|	66.699	4.31018	0.38826	96.8199	-1.95024	0.55245	|	66.772	2.56881	0.5027	98.1383	-2.01578	0.55243	|	66.45	1.94257	0.39098	99.025	-1.8934	0.55251	|	66.71	4.31408	0.32072	97.3868	-1.48211	0.55245	|	66.629
66.852	4.34694	0.39526	96.869	-1.94232	0.55241	|	66.885	2.61321	0.47015	98.3003	-1.92988	0.5524	|	66.881	2.00389	0.39859	98.948	-2.07474	0.5524	|	66.849	4.32315	0.39017	96.7945	-1.96062	0.55241	|	66.922	2.57526	0.50487	98.1253	-2.0303	0.55239	|	66.6	1.94694	0.39311	99.0167	-1.90887	0.55247	|	66.86	4.32714	0.32205	97.3674	-1.48962	0.55241	|	66.779
67.002	4.35978	0.39695	96.844	-1.95274	0.55238	|	67.035	2.61949	0.4721	98.2882	-1.94342	0.55237	|	67.031	2.00815	0.40043	98.9391	-2.09251	0.55237	|	66.999	4.33613	0.39208	96.769	-1.97109	0.55238	|	67.072	2.58167	0.50703	98.1122	-2.04491	0.55236	|	66.75	1.95133	0.39526	99.0083	-1.92462	0.55244	|	67.01	4.34021	0.32339	97.3478	-1.49707	0.55237	|	66.929
67.152	4.37262	0.39929	96.8189	-1.96322	0.55234	|	67.185	2.62582	0.47407	98.2758	-1.95709	0.55233	|	67.181	2.01242	0.4019	98.9302	-2.11051	0.55233	|	67.149	4.34903	0.39398	96.7435	-1.98161	0.55234	|	67.222	2.5881	0.50921	98.099	-2.05973	0.55232	|	66.9	1.95569	0.39743	98.9998	-1.94047	0.5524	|	67.16	4.35325	0.32471	97.3283	-1.50444	0.55234	|	67.079
67.302	4.38552	0.39989	96.7935	-1.9738	0.5523	|	67.335	2.6321	0.47604	98.2635	-1.97065	0.55229	|	67.331	2.01671	0.40445	98.9211	-2.12881	0.55229	|	67.299	4.36201	0.39589	96.7177	-1.99232	0.5523	|	67.372	2.59452	0.51139	98.0857	-2.07473	0.55228	|	67.05	1.96004	0.39962	98.9914	-1.95653	0.55236	|	67.31	4.36629	0.32605	97.3086	-1.51174	0.5523	|	67.229
67.452	4.39844	0.40184	96.7679	-1.98443	0.55226	|	67.485	2.63838	0.47801	98.2511	-1.98422	0.55225	|	67.481	2.02101	0.4072	98.9119	-2.14737	0.55226	|	67.449	4.37497	0.3978	96.6918	-2.00311	0.55226	|	67.522	2.60094	0.51357	98.0724	-2.08991	0.55225	|	67.2	1.96441	0.40184	98.9828	-1.97289	0.55233	|	67.46	4.37938	0.32738	97.2888	-1.51899	0.55226	|	67.379
67.602	4.41141	0.40285	96.7421	-1.99511	0.55223	|	67.635	2.64468	0.48	98.2385	-1.9978	0.55222	|	67.631	2.02531	0.40913	98.9026	-2.16614	0.55222	|	67.599	4.38793	0.39972	96.6658	-2.01399	0.55223	|	67.672	2.60738	0.51578	98.0589	-2.10535	0.55221	|	67.35	1.96876	0.40406	98.9742	-1.98937	0.55229	|	67.61	4.3925	0.32872	97.2688	-1.52617	0.55222	|	67.529
67.752	4.42437	0.40581	96.7161	-2.0058	0.55219	|	67.785	2.65096	0.482	98.2259	-2.01134	0.55218	|	67.781	2.02958	0.41094	98.8933	-2.185	0.55218	|	67.749	4.40091	0.40164	96.6396	-2.02497	0.55219	|	67.822	2.61381	0.51798	98.0453	-2.12098	0.55217	|	67.5	1.97311	0.40631	98.9655	-2.0061	0.55225	|	67.76	4.40558	0.33006	97.2488	-1.53325	0.55219	|	67.679
67.902	4.43733	0.40746	96.6901	-2.01648	0.55215	|	67.935	2.65722	0.484	98.2133	-2.02483	0.55214	|	67.931	2.03382	0.4134	98.884	-2.20399	0.55214	|	67.899	4.41389	0.40356	96.6132	-2.03602	0.55215	|	67.972	2.6202	0.52018	98.0317	-2.13675	0.55213	|	67.65	1.97746	0.40857	98.9567	-2.02303	0.55221	|	67.91	4.41876	0.33141	97.2285	-1.54028	0.55215	|	67.829
68.052	4.45026	0.41054	96.664	-2.02712	0.55211	|	68.085	2.66349	0.486	98.2005	-2.03833	0.55211	|	68.081	2.0381	0.41647	98.8746	-2.22332	0.55211	|	68.049	4.4269	0.4055	96.5866	-2.04714	0.55211	|	68.122	2.62667	0.5224	98.0178	-2.15291	0.5521	|	67.8	1.98178	0.41084	98.948	-2.0401	0.55218	|	68.06	4.43188	0.33276	97.2083	-1.54718	0.55211	|	67.979
68.202	4.46316	0.41264	96.6377	-2.03769	0.55208	|	68.235	2.66982	0.48804	98.1876	-2.05193	0.55207	|	68.231	2.0424	0.41831	98.8649	-2.243	0.55207	|	68.199	4.43994	0.40743	96.5599	-2.05831	0.55208	|	68.272	2.63311	0.52463	98.0039	-2.16928	0.55206	|	67.95	1.98614	0.41314	98.939	-2.05755	0.55214	|	68.21	4.44495	0.3341	97.188	-1.55394	0.55208	|	68.129
68.352	4.47608	0.41409	96.6113	-2.04824	0.55204	|	68.385	2.67611	0.49007	98.1747	-2.06543	0.55203	|	68.381	2.0467	0.42028	98.8553	-2.26289	0.55203	|	68.349	4.45296	0.40937	96.533	-2.06945	0.55204	|	68.422	2.63956	0.52686	97.9898	-2.18592	0.55202	|	68.1	1.99055	0.41549	98.9299	-2.07548	0.5521	|	68.36	4.45804	0.33545	97.1676	-1.56059	0.55204	|	68.279
68.502	4.48917	0.4169	96.5845	-2.05883	0.552	|	68.535	2.6824	0.49211	98.1616	-2.07892	0.55199	|	68.531	2.05098	0.42335	98.8456	-2.28289	0.55199	|	68.499	4.46603	0.41132	96.5059	-2.08057	0.552	|	68.572	2.64602	0.5291	97.9757	-2.20286	0.55198	|	68.25	1.99493	0.41783	98.9208	-2.0935	0.55206	|	68.51	4.47118	0.33681	97.1471	-1.56715	0.552	|	68.429
68.652	4.50212	0.41873	96.5577	-2.06923	0.55196	|	68.685	2.6887	0.49416	98.1485	-2.09242	0.55196	|	68.681	2.05522	0.42523	98.8358	-2.30299	0.55196	|	68.649	4.479	0.41326	96.4788	-2.09155	0.55197	|	68.722	2.65246	0.53135	97.9614	-2.22002	0.55195	|	68.4	1.99925	0.42016	98.9117	-2.11153	0.55203	|	68.66	4.48432	0.33817	97.1264	-1.57356	0.55196	|	68.579
68.802	4.51506	0.42085	96.5309	-2.07951	0.55193	|	68.835	2.69499	0.49622	98.1353	-2.10589	0.55192	|	68.831	2.05947	0.4272	98.826	-2.32329	0.55192	|	68.799	4.492	0.4152	96.4515	-2.10241	0.55193	|	68.872	2.65893	0.5336	97.947	-2.23755	0.55191	|	68.55	2.00359	0.42252	98.9025	-2.12987	0.55199	|	68.81	4.49751	0.33953	97.1056	-1.57985	0.55193	|	68.729
68.952	4.52806	0.42156	96.5038	-2.08972	0.55189	|	68.985	2.70126	0.49828	98.122	-2.11932	0.55188	|	68.981	2.06375	0.42989	98.816	-2.34402	0.55188	|	68.949	4.505	0.41715	96.4241	-2.11313	0.55189	|	69.022	2.66538	0.53585	97.9325	-2.25531	0.55187	|	68.7	2.00795	0.42489	98.8932	-2.14857	0.55195	|	68.96	4.5107	0.3409	97.0848	-1.58598	0.55189	|	68.879
69.102	4.54108	0.42399	96.4765	-2.09981	0.55185	|	69.135	2.70755	0.50036	98.1087	-2.13277	0.55184	|	69.131	2.06805	0.4319	98.8059	-2.36507	0.55185	|	69.099	4.518	0.4191	96.3966	-2.12367	0.55185	|	69.172	2.67182	0.53812	97.9179	-2.27339	0.55183	|	68.85	2.0123	0.42727	98.8838	-2.16745	0.55192	|	69.11	4.52392	0.34228	97.0637	-1.59197	0.55185	|	69.029
69.252	4.5541	0.4259	96.4491	-2.10976	0.55181	|	69.285	2.71381	0.50244	98.0953	-2.14617	0.55181	|	69.281	2.07234	0.43408	98.7957	-2.38623	0.55181	|	69.249	4.53111	0.42107	96.3687	-2.13407	0.55182	|	69.322	2.67828	0.54039	97.9032	-2.29183	0.5518	|	69	2.01667	0.42967	98.8743	-2.18665	0.55188	|	69.26	4.53707	0.34366	97.0428	-1.59776	0.55181	|	69.179
69.402	4.56717	0.42745	96.4215	-2.11958	0.55178	|	69.435	2.72007	0.50453	98.0818	-2.15958	0.55177	|	69.431	2.07664	0.43686	98.7854	-2.40771	0.55177	|	69.399	4.54418	0.42303	96.3407	-2.14419	0.55178	|	69.472	2.6847	0.54265	97.8884	-2.31049	0.55176	|	69.15	2.02106	0.43209	98.8646	-2.2062	0.55184	|	69.41	4.55023	0.34504	97.0217	-1.6034	0.55178	|	69.329
69.552	4.58023	0.42909	96.3937	-2.12924	0.55174	|	69.585	2.72633	0.50664	98.0682	-2.17301	0.55173	|	69.581	2.08095	0.43948	98.775	-2.42946	0.55173	|	69.549	4.55728	0.425	96.3126	-2.15405	0.55174	|	69.622	2.69117	0.54494	97.8734	-2.32961	0.55172	|	69.3	2.02541	0.4345	98.855	-2.22585	0.5518	|	69.56	4.56345	0.34643	97.0005	-1.60888	0.55174	|	69.479
69.702	4.59327	0.43352	96.3659	-2.13873	0.5517	|	69.735	2.7326	0.50875	98.0546	-2.18648	0.55169	|	69.731	2.0852	0.44185	98.7646	-2.45116	0.5517	|	69.699	4.57033	0.42697	96.2844	-2.16357	0.5517	|	69.772	2.69763	0.54723	97.8583	-2.34907	0.55169	|	69.45	2.0298	0.43693	98.8452	-2.24589	0.55177	|	69.71	4.57661	0.34782	96.9793	-1.61417	0.5517	|	69.629
69.852	4.60635	0.4347	96.3378	-2.14809	0.55167	|	69.885	2.73888	0.51088	98.0408	-2.20001	0.55166	|	69.881	2.08949	0.44385	98.7541	-2.47321	0.55166	|	69.849	4.58345	0.42896	96.2559	-2.17283	0.55167	|	69.922	2.70408	0.54953	97.8431	-2.36887	0.55165	|	69.6	2.03418	0.43937	98.8353	-2.26617	0.55173	|	69.86	4.58982	0.34921	96.9579	-1.61931	0.55166	|	69.779
70.002	4.61941	0.43558	96.3097	-2.1573	0.55163	|	70.035	2.74518	0.51303	98.0269	-2.21362	0.55162	|	70.031	2.09375	0.44694	98.7435	-2.49534	0.55162	|	69.999	4.5966	0.43094	96.2273	-2.18177	0.55163	|	70.072	2.71052	0.55183	97.8278	-2.38901	0.55161	|	69.75	2.03852	0.44179	98.8254	-2.28647	0.55169	|	70.01	4.60302	0.35061	96.9365	-1.62428	0.55163	|	69.929
70.152	4.6324	0.43786	96.2816	-2.16634	0.55159	|	70.185	2.75147	0.51518	98.0129	-2.22726	0.55158	|	70.181	2.09799	0.45131	98.7328	-2.5176	0.55158	|	70.149	4.60973	0.43293	96.1986	-2.19037	0.55159	|	70.222	2.71695	0.55413	97.8123	-2.40951	0.55157	|	69.9	2.04285	0.44421	98.8155	-2.307	0.55165	|	70.16	4.61625	0.35202	96.915	-1.62914	0.55159	|	70.079
70.302	4.64548	0.43851	96.2532	-2.17532	0.55155	|	70.335	2.75776	0.51734	97.9989	-2.24097	0.55154	|	70.331	2.10227	0.4536	98.722	-2.54024	0.55155	|	70.299	4.62291	0.43493	96.1697	-2.19866	0.55155	|	70.372	2.72344	0.55647	97.7966	-2.43056	0.55153	|	70.05	2.04721	0.44664	98.8054	-2.32789	0.55162	|	70.31	4.62946	0.35343	96.8934	-1.63385	0.55155	|	70.229
70.452	4.65852	0.44214	96.2248	-2.18421	0.55151	|	70.485	2.76407	0.51951	97.9847	-2.25475	0.55151	|	70.481	2.10657	0.45476	98.7111	-2.5632	0.55151	|	70.449	4.63606	0.43692	96.1407	-2.2066	0.55152	|	70.522	2.72989	0.5588	97.7809	-2.45184	0.5515	|	70.2	2.0516	0.44909	98.7951	-2.34914	0.55158	|	70.46	4.64269	0.35485	96.8718	-1.63845	0.55151	|	70.379
70.602	4.67161	0.44368	96.1962	-2.19314	0.55148	|	70.635	2.77036	0.52168	97.9705	-2.26854	0.55147	|	70.631	2.11083	0.45709	98.7001	-2.58617	0.55147	|	70.599	4.64922	0.43892	96.1116	-2.21422	0.55148	|	70.672	2.73632	0.56113	97.7651	-2.47345	0.55146	|	70.35	2.05599	0.45155	98.7848	-2.37064	0.55154	|	70.61	4.656	0.35628	96.8499	-1.64296	0.55148	|	70.529
70.752	4.68479	0.44656	96.1672	-2.20227	0.55144	|	70.785	2.77662	0.52385	97.9562	-2.28234	0.55143	|	70.781	2.11506	0.45864	98.6891	-2.6091	0.55143	|	70.749	4.66236	0.44092	96.0824	-2.22153	0.55144	|	70.822	2.74272	0.56346	97.7492	-2.49536	0.55142	|	70.5	2.06035	0.45398	98.7744	-2.39223	0.5515	|	70.76	4.66924	0.35771	96.8281	-1.64735	0.55144	|	70.679
70.902	4.69789	0.44818	96.1383	-2.2115	0.5514	|	70.935	2.78291	0.52604	97.9418	-2.29627	0.55139	|	70.931	2.11929	0.46098	98.678	-2.63224	0.55139	|	70.899	4.67554	0.44292	96.0531	-2.2286	0.5514	|	70.972	2.74916	0.56582	97.7331	-2.51776	0.55138	|	70.65	2.06468	0.4564	98.764	-2.41388	0.55147	|	70.91	4.68248	0.35913	96.8063	-1.65168	0.5514	|	70.829
71.052	4.71098	0.45067	96.1093	-2.22085	0.55136	|	71.085	2.7892	0.52823	97.9273	-2.31028	0.55136	|	71.081	2.12356	0.46407	98.6667	-2.65579	0.55136	|	71.049	4.6888	0.44493	96.0235	-2.23547	0.55137	|	71.122	2.7556	0.56819	97.7168	-2.54056	0.55135	|	70.8	2.06899	0.45881	98.7536	-2.43564	0.55143	|	71.06	4.69577	0.36057	96.7843	-1.65599	0.55136	|	70.979
71.202	4.72412	0.45264	96.08	-2.23028	0.55133	|	71.235	2.79549	0.53044	97.9128	-2.32452	0.55132	|	71.231	2.12782	0.46649	98.6554	-2.67943	0.55132	|	71.199	4.70199	0.44694	95.994	-2.2421	0.55133	|	71.272	2.76198	0.57054	97.7005	-2.56352	0.55131	|	70.95	2.07337	0.46126	98.7428	-2.45796	0.55139	|	71.21	4.70894	0.362	96.7625	-1.66027	0.55133	|	71.129
71.352	4.73724	0.45671	96.0507	-2.23968	0.55129	|	71.385	2.80181	0.53267	97.898	-2.3392	0.55128	|	71.381	2.13209	0.4683	98.6439	-2.70325	0.55128	|	71.349	4.71523	0.44895	95.9643	-2.2486	0.55129	|	71.422	2.76844	0.57294	97.6839	-2.5871	0.55127	|	71.1	2.07771	0.46368	98.7321	-2.48028	0.55135	|	71.36	4.72216	0.36343	96.7405	-1.66459	0.55129	|	71.279
71.502	4.75034	0.45682	96.0213	-2.2491	0.55125	|	71.535	2.8081	0.5349	97.8833	-2.35441	0.55124	|	71.531	2.13636	0.47067	98.6323	-2.72726	0.55124	|	71.499	4.72846	0.45096	95.9345	-2.25496	0.55125	|	71.572	2.77493	0.57535	97.667	-2.61118	0.55123	|	71.25	2.08203	0.46609	98.7214	-2.50271	0.55131	|	71.51	4.73538	0.36486	96.7185	-1.66894	0.55125	|	71.429
71.652	4.76347	0.45998	95.9917	-2.25864	0.55121	|	71.685	2.81439	0.53715	97.8684	-2.37029	0.55121	|	71.681	2.14061	0.47347	98.6207	-2.75125	0.55121	|	71.649	4.74162	0.45295	95.9048	-2.2612	0.55121	|	71.722	2.78136	0.57776	97.6501	-2.63536	0.5512	|	71.4	2.08637	0.4685	98.7104	-2.52544	0.55128	|	71.66	4.74864	0.3663	96.6963	-1.67339	0.55121	|	71.579
71.802	4.7766	0.46281	95.962	-2.26833	0.55118	|	71.835	2.82068	0.53941	97.8535	-2.38673	0.55117	|	71.831	2.14486	0.47587	98.6089	-2.7754	0.55117	|	71.799	4.75485	0.45496	95.8748	-2.26743	0.55118	|	71.872	2.78783	0.58019	97.633	-2.66	0.55116	|	71.55	2.09068	0.4709	98.6995	-2.54817	0.55124	|	71.81	4.76191	0.36774	96.6741	-1.67792	0.55118	|	71.729
71.952	4.78977	0.46457	95.9321	-2.27825	0.55114	|	71.985	2.82697	0.54169	97.8384	-2.4035	0.55113	|	71.981	2.14913	0.47935	98.597	-2.7998	0.55113	|	71.949	4.76814	0.45696	95.8446	-2.27367	0.55114	|	72.022	2.79426	0.58261	97.6158	-2.68482	0.55112	|	71.7	2.09501	0.4733	98.6884	-2.57117	0.5512	|	71.96	4.7752	0.36918	96.6518	-1.68257	0.55114	|	71.879
72.102	4.80298	0.46797	95.9019	-2.28846	0.5511	|	72.135	2.83325	0.54398	97.8232	-2.42044	0.55109	|	72.131	2.15337	0.48187	98.5851	-2.82414	0.55109	|	72.099	4.78142	0.45896	95.8144	-2.27992	0.5511	|	72.172	2.80072	0.58506	97.5984	-2.71002	0.55108	|	71.85	2.09936	0.47571	98.6772	-2.59442	0.55116	|	72.11	4.78854	0.37063	96.6293	-1.68737	0.5511	|	72.029
72.252	4.81615	0.46832	95.8717	-2.29895	0.55106	|	72.285	2.83953	0.54628	97.808	-2.43768	0.55105	|	72.281	2.1576	0.484	98.5731	-2.8485	0.55106	|	72.249	4.79467	0.46095	95.7841	-2.28621	0.55106	|	72.322	2.80717	0.58752	97.5808	-2.73544	0.55104	|	72	2.10367	0.47809	98.666	-2.61763	0.55113	|	72.26	4.80184	0.37207	96.6068	-1.69229	0.55106	|	72.179
72.402	4.82933	0.46982	95.8413	-2.30977	0.55103	|	72.435	2.84582	0.54859	97.7926	-2.45539	0.55102	|	72.431	2.16184	0.48672	98.561	-2.87296	0.55102	|	72.399	4.8079	0.46293	95.7538	-2.29257	0.55103	|	72.472	2.81364	0.58999	97.5631	-2.76114	0.55101	|	72.15	2.108	0.48048	98.6546	-2.64104	0.55109	|	72.41	4.81513	0.3735	96.5843	-1.69736	0.55103	|	72.329
72.552	4.84251	0.47083	95.8108	-2.32092	0.55099	|	72.585	2.8521	0.55092	97.7771	-2.47368	0.55098	|	72.581	2.16609	0.489	98.5487	-2.89764	0.55098	|	72.549	4.82122	0.46492	95.7233	-2.29907	0.55099	|	72.622	2.82009	0.59246	97.5452	-2.787	0.55097	|	72.3	2.11234	0.48287	98.6431	-2.66469	0.55105	|	72.56	4.8284	0.37493	96.5617	-1.70259	0.55099	|	72.479
72.702	4.85573	0.47471	95.7801	-2.33244	0.55095	|	72.735	2.85837	0.55325	97.7616	-2.49267	0.55094	|	72.731	2.17039	0.49042	98.5362	-2.9226	0.55094	|	72.699	4.83452	0.4669	95.6927	-2.30569	0.55095	|	72.772	2.8265	0.59494	97.5272	-2.81287	0.55093	|	72.45	2.11668	0.48526	98.6315	-2.68844	0.55101	|	72.71	4.84168	0.37635	96.5391	-1.70799	0.55095	|	72.629
72.852	4.86903	0.47791	95.749	-2.34439	0.55091	|	72.885	2.86469	0.55561	97.7458	-2.51257	0.5509	|	72.881	2.17464	0.4925	98.5237	-2.94737	0.5509	|	72.849	4.84783	0.46886	95.6619	-2.31246	0.55091	|	72.922	2.83296	0.59743	97.5089	-2.83904	0.55089	|	72.6	2.121	0.48763	98.6198	-2.7122	0.55097	|	72.86	4.85499	0.37777	96.5163	-1.71357	0.55091	|	72.779
73.002	4.88224	0.4781	95.7179	-2.35665	0.55087	|	73.035	2.87097	0.55796	97.7299	-2.53327	0.55087	|	73.031	2.17888	0.49361	98.5112	-2.97204	0.55087	|	72.999	4.86116	0.47083	95.631	-2.31938	0.55087	|	73.072	2.83938	0.59993	97.4906	-2.86517	0.55086	|	72.75	2.12531	0.48999	98.6081	-2.73596	0.55094	|	73.01	4.86829	0.37919	96.4935	-1.71931	0.55087	|	72.929
73.152	4.89545	0.47983	95.6867	-2.36938	0.55084	|	73.185	2.87725	0.56033	97.7139	-2.55496	0.55083	|	73.181	2.18313	0.49488	98.4985	-2.99684	0.55083	|	73.149	4.87451	0.47278	95.6	-2.32646	0.55084	|	73.222	2.84584	0.60244	97.472	-2.89149	0.55082	|	72.9	2.12963	0.49235	98.5962	-2.7599	0.5509	|	73.16	4.88163	0.3806	96.4705	-1.72522	0.55083	|	73.079
73.302	4.90865	0.48202	95.6554	-2.38267	0.5508	|	73.335	2.88354	0.56271	97.6978	-2.57782	0.55079	|	73.331	2.18741	0.49724	98.4856	-3.02184	0.55079	|	73.299	4.88782	0.47471	95.569	-2.33367	0.5508	|	73.372	2.85227	0.60496	97.4534	-2.91773	0.55078	|	73.05	2.13396	0.49471	98.5842	-2.78391	0.55086	|	73.31	4.89491	0.382	96.4476	-1.73124	0.5508	|	73.229
73.452	4.92189	0.48427	95.6238	-2.3966	0.55076	|	73.485	2.88984	0.5651	97.6815	-2.60201	0.55075	|	73.481	2.19169	0.50042	98.4726	-3.04684	0.55075	|	73.449	4.90112	0.47664	95.538	-2.341	0.55076	|	73.522	2.85872	0.60749	97.4345	-2.94401	0.55074	|	73.2	2.13828	0.49706	98.5721	-2.80797	0.55082	|	73.46	4.90827	0.38341	96.4244	-1.7374	0.55076	|	73.379
73.602	4.93508	0.48652	95.5921	-2.41093	0.55072	|	73.635	2.89613	0.56749	97.6651	-2.62757	0.55071	|	73.631	2.19593	0.50393	98.4596	-3.07159	0.55071	|	73.599	4.9145	0.47856	95.5066	-2.34848	0.55072	|	73.672	2.86521	0.61005	97.4153	-2.97041	0.5507	|	73.35	2.14262	0.49942	98.5599	-2.83218	0.55079	|	73.61	4.92164	0.3848	96.4011	-1.74366	0.55072	|	73.529
73.752	4.94826	0.49041	95.5602	-2.42558	0.55068	|	73.785	2.90242	0.56989	97.6485	-2.65457	0.55068	|	73.781	2.20015	0.50702	98.4466	-3.0962	0.55068	|	73.749	4.92779	0.48046	95.4753	-2.356	0.55068	|	73.822	2.87166	0.6126	97.396	-2.99649	0.55067	|	73.5	2.14694	0.50177	98.5476	-2.8563	0.55075	|	73.76	4.93499	0.38618	96.3778	-1.74998	0.55068	|	73.679
73.902	4.96147	0.49304	95.528	-2.44047	0.55065	|	73.935	2.9087	0.57229	97.6317	-2.68308	0.55064	|	73.931	2.2044	0.50867	98.4334	-3.12089	0.55064	|	73.899	4.94115	0.48235	95.4438	-2.36362	0.55065	|	73.972	2.87806	0.61513	97.3768	-3.02222	0.55063	|	73.65	2.15127	0.50411	98.5352	-2.88049	0.55071	|	73.91	4.94841	0.38757	96.3543	-1.75638	0.55065	|	73.829
74.052	4.97474	0.49299	95.4956	-2.45561	0.55061	|	74.085	2.91497	0.5747	97.6148	-2.71309	0.5506	|	74.081	2.20864	0.51015	98.4201	-3.14548	0.5506	|	74.049	4.95453	0.48423	95.4121	-2.3713	0.55061	|	74.122	2.88448	0.61769	97.3573	-3.04784	0.55059	|	73.8	2.15566	0.50649	98.5225	-2.90499	0.55067	|	74.06	4.96177	0.38893	96.3308	-1.76276	0.55061	|	73.979
74.202	4.98805	0.49588	95.4628	-2.47094	0.55057	|	74.235	2.92129	0.57712	97.5976	-2.74494	0.55056	|	74.231	2.2129	0.5124	98.4067	-3.17014	0.55056	|	74.199	4.96787	0.48609	95.3804	-2.37899	0.55057	|	74.272	2.89092	0.62025	97.3376	-3.07323	0.55055	|	73.95	2.16	0.50883	98.5098	-2.92924	0.55063	|	74.21	4.97514	0.39029	96.3072	-1.76914	0.55057	|	74.129
74.352	5.00135	0.4969	95.4298	-2.48635	0.55053	|	74.385	2.92756	0.57952	97.5803	-2.7783	0.55052	|	74.381	2.21715	0.51476	98.3932	-3.19468	0.55052	|	74.349	4.9812	0.48794	95.3487	-2.38668	0.55053	|	74.422	2.89738	0.62283	97.3176	-3.09846	0.55051	|	74.1	2.16434	0.51117	98.4971	-2.95344	0.5506	|	74.36	4.98847	0.39164	96.2835	-1.77546	0.55053	|	74.279
74.502	5.01458	0.49913	95.3968	-2.50168	0.55049	|	74.535	2.93386	0.58194	97.5627	-2.81348	0.55049	|	74.531	2.22138	0.51605	98.3796	-3.21897	0.55049	|	74.499	4.99458	0.48978	95.3167	-2.39437	0.55049	|	74.572	2.9038	0.6254	97.2977	-3.12317	0.55048	|	74.25	2.16866	0.5135	98.4842	-2.9775	0.55056	|	74.51	5.00187	0.39298	96.2597	-1.78176	0.55049	|	74.429
74.652	5.02784	0.50024	95.3635	-2.51691	0.55046	|	74.685	2.94014	0.58434	97.5449	-2.8502	0.55045	|	74.681	2.22559	0.51734	98.366	-3.24311	0.55045	|	74.649	5.00794	0.49161	95.2846	-2.40201	0.55046	|	74.722	2.91019	0.62797	97.2776	-3.14739	0.55044	|	74.4	2.17295	0.51582	98.4714	-3.00139	0.55052	|	74.66	5.0152	0.3943	96.2359	-1.78791	0.55045	|	74.579
74.802	5.04117	0.50341	95.3299	-2.53194	0.55042	|	74.835	2.94642	0.58673	97.5269	-2.88845	0.55041	|	74.831	2.22982	0.52068	98.3522	-3.26716	0.55041	|	74.799	5.0213	0.49342	95.2525	-2.40957	0.55042	|	74.872	2.9166	0.63055	97.2574	-3.17127	0.5504	|	74.55	2.17728	0.51815	98.4583	-3.0254	0.55048	|	74.81	5.02862	0.39563	96.2119	-1.79398	0.55042	|	74.729
74.952	5.05451	0.50469	95.296	-2.54661	0.55038	|	74.985	2.95272	0.58914	97.5086	-2.92832	0.55037	|	74.981	2.23411	0.52326	98.3381	-3.29147	0.55037	|	74.949	5.03466	0.49521	95.2203	-2.41703	0.55038	|	75.022	2.92304	0.63315	97.2369	-3.19476	0.55036	|	74.7	2.18162	0.52048	98.4452	-3.04937	0.55044	|	74.96	5.04203	0.39694	96.1878	-1.79988	0.55038	|	74.879
75.102	5.06785	0.50594	95.2619	-2.56076	0.55034	|	75.135	2.95898	0.59151	97.4902	-2.96919	0.55033	|	75.131	2.23834	0.52505	98.3241	-3.31528	0.55033	|	75.099	5.04799	0.49699	95.188	-2.42434	0.55034	|	75.172	2.92947	0.63575	97.2162	-3.21776	0.55032	|	74.85	2.18593	0.5228	98.432	-3.07312	0.55041	|	75.11	5.05546	0.39825	96.1636	-1.8056	0.55034	|	75.029
75.252	5.08112	0.50746	95.2278	-2.57422	0.5503	|	75.285	2.96525	0.59389	97.4715	-3.01132	0.5503	|	75.281	2.24255	0.5263	98.3101	-3.33881	0.5503	|	75.249	5.06136	0.49876	95.1555	-2.43155	0.5503	|	75.322	2.93587	0.63835	97.1955	-3.24011	0.55029	|	75	2.19026	0.52513	98.4186	-3.09686	0.55037	|	75.26	5.06883	0.39954	96.1394	-1.8111	0.5503	|	75.179
75.402	5.09442	0.51052	95.1935	-2.58697	0.55027	|	75.435	2.97152	0.59626	97.4524	-3.05447	0.55026	|	75.431	2.24679	0.52784	98.2959	-3.36233	0.55026	|	75.399	5.07467	0.50051	95.1231	-2.43856	0.55027	|	75.472	2.94229	0.64096	97.1747	-3.26196	0.55025	|	75.15	2.19457	0.52745	98.4052	-3.12038	0.55033	|	75.41	5.08224	0.40082	96.115	-1.81639	0.55027	|	75.329
75.552	5.10769	0.51183	95.1591	-2.59888	0.55023	|	75.585	2.9778	0.59863	97.4331	-3.09838	0.55022	|	75.581	2.25102	0.53078	98.2816	-3.38567	0.55022	|	75.549	5.08806	0.50226	95.0904	-2.44545	0.55023	|	75.622	2.94873	0.64358	97.1536	-3.28328	0.55021	|	75.3	2.19891	0.52978	98.3916	-3.14392	0.55029	|	75.56	5.09568	0.4021	96.0906	-1.82145	0.55023	|	75.479
75.702	5.12104	0.51346	95.1243	-2.60994	0.55019	|	75.735	2.9841	0.601	97.4135	-3.14281	0.55018	|	75.731	2.25525	0.53492	98.2673	-3.40879	0.55018	|	75.699	5.10147	0.504	95.0576	-2.45218	0.55019	|	75.772	2.95515	0.6462	97.1325	-3.30395	0.55017	|	75.45	2.20324	0.53212	98.3779	-3.16731	0.55025	|	75.71	5.10915	0.40337	96.066	-1.82629	0.55019	|	75.629
75.852	5.1344	0.51545	95.0894	-2.62	0.55015	|	75.885	2.99043	0.60339	97.3934	-3.18757	0.55014	|	75.881	2.25949	0.53843	98.2528	-3.43177	0.55014	|	75.849	5.1148	0.50571	95.0248	-2.45871	0.55015	|	75.922	2.96157	0.64883	97.1112	-3.32398	0.55013	|	75.6	2.20758	0.53445	98.3641	-3.19059	0.55022	|	75.86	5.12263	0.40462	96.0414	-1.83087	0.55015	|	75.779
76.002	5.14779	0.51649	95.0542	-2.62902	0.55011	|	76.035	2.99671	0.60576	97.3733	-3.2317	0.5501	|	76.031	2.26371	0.53991	98.2382	-3.45444	0.55011	|	75.999	5.12815	0.50741	94.992	-2.46509	0.55011	|	76.072	2.96799	0.65147	97.0898	-3.34336	0.55009	|	75.75	2.21191	0.53679	98.3503	-3.21367	0.55018	|	76.01	5.13609	0.40587	96.0167	-1.83521	0.55011	|	75.929
76.152	5.16116	0.51966	95.019	-2.63693	0.55007	|	76.185	3.003	0.60814	97.3528	-3.27526	0.55007	|	76.181	2.26796	0.54226	98.2235	-3.47705	0.55007	|	76.149	5.14153	0.50911	94.9589	-2.47134	0.55008	|	76.222	2.97439	0.65411	97.0683	-3.36203	0.55006	|	75.9	2.21624	0.53913	98.3363	-3.23655	0.55014	|	76.16	5.14954	0.40711	95.992	-1.83931	0.55007	|	76.079
76.302	5.17458	0.5207	94.9835	-2.64378	0.55004	|	76.335	3.00928	0.61053	97.3321	-3.31772	0.55003	|	76.331	2.2722	0.54503	98.2087	-3.4994	0.55003	|	76.299	5.15493	0.51079	94.9258	-2.47743	0.55004	|	76.372	2.98082	0.65676	97.0466	-3.38012	0.55002	|	76.05	2.2206	0.54148	98.3222	-3.25945	0.5501	|	76.31	5.163	0.40834	95.9672	-1.84318	0.55004	|	76.229
76.452	5.18797	0.52321	94.9481	-2.64958	0.55	|	76.485	3.0156	0.61294	97.311	-3.35908	0.54999	|	76.481	2.27643	0.54646	98.1939	-3.52148	0.54999	|	76.449	5.16834	0.51247	94.8925	-2.48337	0.55	|	76.522	2.98725	0.65942	97.0248	-3.39754	0.54998	|	76.2	2.22493	0.54383	98.308	-3.28203	0.55006	|	76.46	5.17645	0.40956	95.9424	-1.84682	0.55	|	76.379
76.602	5.2013	0.52459	94.9127	-2.65436	0.54996	|	76.635	3.0219	0.61536	97.2897	-3.39857	0.54995	|	76.631	2.2807	0.54729	98.1788	-3.54348	0.54995	|	76.599	5.18184	0.51414	94.8589	-2.48918	0.54996	|	76.672	2.9937	0.6621	97.0029	-3.41435	0.54994	|	76.35	2.22921	0.54615	98.2939	-3.30412	0.55002	|	76.61	5.18991	0.41076	95.9175	-1.85023	0.54996	|	76.529
76.752	5.21469	0.52596	94.8771	-2.65821	0.54992	|	76.785	3.02821	0.6178	97.2681	-3.436	0.54991	|	76.781	2.28494	0.54923	98.1637	-3.56513	0.54991	|	76.749	5.19524	0.51578	94.8255	-2.49478	0.54992	|	76.822	3.0001	0.66477	96.981	-3.43036	0.5499	|	76.5	2.2335	0.54848	98.2797	-3.32607	0.54999	|	76.76	5.20339	0.41196	95.8925	-1.85345	0.54992	|	76.679
76.902	5.22819	0.52811	94.8412	-2.6612	0.54988	|	76.935	3.03454	0.62026	97.2462	-3.47111	0.54987	|	76.931	2.28918	0.55255	98.1485	-3.58658	0.54988	|	76.899	5.20866	0.51742	94.792	-2.50023	0.54988	|	76.972	3.00653	0.66746	96.9588	-3.44582	0.54987	|	76.65	2.23781	0.55083	98.2653	-3.34794	0.54995	|	76.91	5.21687	0.41315	95.8675	-1.85647	0.54988	|	76.829
77.052	5.24155	0.52972	94.8056	-2.66337	0.54984	|	77.085	3.04084	0.62273	97.2242	-3.50323	0.54984	|	77.081	2.29343	0.55467	98.1333	-3.60775	0.54984	|	77.049	5.22209	0.51904	94.7584	-2.50553	0.54985	|	77.122	3.01296	0.67016	96.9366	-3.46061	0.54983	|	76.8	2.24211	0.55319	98.2508	-3.36958	0.54991	|	77.06	5.23039	0.41433	95.8424	-1.85932	0.54984	|	76.979
77.202	5.25491	0.53153	94.77	-2.66487	0.54981	|	77.235	3.04719	0.62525	97.2018	-3.53256	0.5498	|	77.231	2.29767	0.55743	98.1179	-3.62868	0.5498	|	77.199	5.23557	0.52065	94.7246	-2.51068	0.54981	|	77.272	3.01938	0.67287	96.9143	-3.47479	0.54979	|	76.95	2.24646	0.55557	98.2361	-3.39121	0.54987	|	77.21	5.24388	0.4155	95.8173	-1.86202	0.54981	|	77.129
77.352	5.2683	0.53258	94.7343	-2.66591	0.54977	|	77.385	3.05349	0.62777	97.1795	-3.55842	0.54976	|	77.381	2.30193	0.55921	98.1024	-3.64944	0.54976	|	77.349	5.24904	0.52226	94.6907	-2.51568	0.54977	|	77.422	3.02583	0.6756	96.8919	-3.48843	0.54975	|	77.1	2.25083	0.55797	98.2213	-3.41276	0.54983	|	77.36	5.25731	0.41665	95.7923	-1.86455	0.54977	|	77.279
77.502	5.28156	0.5341	94.6989	-2.66666	0.54973	|	77.535	3.05976	0.6303	97.157	-3.58079	0.54972	|	77.531	2.30618	0.56054	98.0869	-3.66989	0.54972	|	77.499	5.26259	0.52385	94.6566	-2.52054	0.54973	|	77.572	3.03226	0.67833	96.8694	-3.50144	0.54971	|	77.25	2.25514	0.56034	98.2065	-3.43379	0.54979	|	77.51	5.27083	0.4178	95.767	-1.86698	0.54973	|	77.429
77.652	5.29296	0.5358	94.6686	-2.66716	0.54969	|	77.685	3.06607	0.63286	97.1343	-3.59987	0.54968	|	77.681	2.31041	0.56416	98.0713	-3.68999	0.54968	|	77.649	5.2761	0.52543	94.6225	-2.52521	0.54969	|	77.722	3.03873	0.68109	96.8467	-3.51399	0.54967	|	77.4	2.25944	0.56272	98.1917	-3.45456	0.54976	|	77.66	5.28438	0.41894	95.7417	-1.86929	0.54969	|	77.579
77.802	5.3046	0.53769	94.6375	-2.66748	0.54965	|	77.835	3.0724	0.63545	97.1115	-3.61548	0.54964	|	77.831	2.31467	0.56633	98.0555	-3.70999	0.54965	|	77.799	5.28959	0.52699	94.5884	-2.5297	0.54965	|	77.872	3.04519	0.68386	96.824	-3.52598	0.54964	|	77.55	2.26375	0.56511	98.1768	-3.47512	0.54972	|	77.81	5.29788	0.42007	95.7165	-1.87149	0.54965	|	77.729
77.952	5.31597	0.53828	94.6072	-2.66757	0.54961	|	77.985	3.07871	0.63805	97.0886	-3.62761	0.54961	|	77.981	2.3189	0.5688	98.0398	-3.72961	0.54961	|	77.949	5.3031	0.52854	94.5542	-2.534	0.54962	|	78.022	3.05168	0.68665	96.801	-3.53755	0.5496	|	77.7	2.26809	0.56753	98.1616	-3.49564	0.54968	|	77.96	5.31138	0.42118	95.6912	-1.87357	0.54961	|	77.879
78.102	5.32875	0.53986	94.5731	-2.66736	0.54958	|	78.135	3.08502	0.64067	97.0657	-3.63638	0.54957	|	78.131	2.32314	0.57194	98.0239	-3.74903	0.54957	|	78.099	5.31663	0.53007	94.5199	-2.5381	0.54958	|	78.172	3.05811	0.68943	96.7783	-3.54856	0.54956	|	77.85	2.27243	0.56996	98.1464	-3.51594	0.54964	|	78.11	5.32488	0.42228	95.6659	-1.87555	0.54957	|	78.029
78.252	5.3422	0.54219	94.5372	-2.6668	0.54954	|	78.285	3.09132	0.6433	97.0427	-3.64194	0.54953	|	78.281	2.32737	0.5735	98.008	-3.76812	0.54953	|	78.249	5.33018	0.53159	94.4855	-2.54198	0.54954	|	78.322	3.06454	0.69223	96.7554	-3.55916	0.54952	|	78	2.27673	0.57238	98.1312	-3.53585	0.5496	|	78.26	5.33838	0.42337	95.6406	-1.87742	0.54954	|	78.179
78.402	5.35572	0.54351	94.5011	-2.66594	0.5495	|	78.435	3.09759	0.64593	97.0199	-3.64452	0.54949	|	78.431	2.33157	0.57568	97.9921	-3.78688	0.54949	|	78.399	5.34374	0.5331	94.451	-2.54563	0.5495	|	78.472	3.07094	0.69502	96.7326	-3.56934	0.54948	|	78.15	2.28101	0.57479	98.1161	-3.55544	0.54956	|	78.41	5.35187	0.42444	95.6152	-1.87918	0.5495	|	78.329
78.552	5.36919	0.54582	94.4652	-2.66483	0.54946	|	78.585	3.10393	0.6486	96.9967	-3.64437	0.54945	|	78.581	2.33579	0.58017	97.9761	-3.80547	0.54945	|	78.549	5.35733	0.53459	94.4164	-2.54902	0.54946	|	78.622	3.07739	0.69785	96.7095	-3.57926	0.54944	|	78.3	2.28531	0.57723	98.1008	-3.57489	0.54953	|	78.56	5.36534	0.4255	95.5899	-1.88082	0.54946	|	78.479
78.702	5.38266	0.54588	94.4294	-2.66346	0.54942	|	78.735	3.11023	0.65128	96.9738	-3.64179	0.54941	|	78.731	2.34002	0.58298	97.96	-3.82386	0.54941	|	78.699	5.37089	0.53607	94.3818	-2.55215	0.54942	|	78.772	3.08382	0.70068	96.6865	-3.58884	0.5494	|	78.45	2.28962	0.57968	98.0853	-3.59422	0.54949	|	78.71	5.37888	0.42655	95.5644	-1.88236	0.54942	|	78.629
78.852	5.39609	0.54816	94.3936	-2.66178	0.54938	|	78.885	3.11653	0.65396	96.9508	-3.63711	0.54938	|	78.881	2.34425	0.58431	97.9438	-3.84201	0.54938	|	78.849	5.38439	0.53751	94.3473	-2.55499	0.54938	|	78.922	3.09026	0.70354	96.6633	-3.59819	0.54937	|	78.6	2.29393	0.58214	98.0698	-3.61328	0.54945	|	78.86	5.39245	0.4276	95.5389	-1.8838	0.54938	|	78.779
79.002	5.40953	0.54982	94.3578	-2.65971	0.54935	|	79.035	3.12283	0.65667	96.9279	-3.63065	0.54934	|	79.031	2.34849	0.5872	97.9275	-3.86	0.54934	|	78.999	5.39789	0.53895	94.3128	-2.55756	0.54935	|	79.072	3.09672	0.70641	96.6401	-3.60735	0.54933	|	78.75	2.29823	0.58461	98.0542	-3.63213	0.54941	|	79.01	5.40599	0.42862	95.5133	-1.88513	0.54934	|	78.929
79.152	5.423	0.55119	94.322	-2.65718	0.54931	|	79.185	3.12912	0.65938	96.9051	-3.62281	0.5493	|	79.181	2.35272	0.58951	97.9111	-3.87774	0.5493	|	79.149	5.41152	0.54037	94.2779	-2.55986	0.54931	|	79.222	3.10316	0.70929	96.6168	-3.61629	0.54929	|	78.9	2.30255	0.5871	98.0384	-3.6509	0.54937	|	79.16	5.41953	0.42963	95.4878	-1.88635	0.5493	|	79.079
79.302	5.43644	0.55257	94.2863	-2.65421	0.54927	|	79.335	3.13541	0.66212	96.8823	-3.61392	0.54926	|	79.331	2.35694	0.59221	97.8947	-3.89522	0.54926	|	79.299	5.42512	0.54178	94.2431	-2.56187	0.54927	|	79.372	3.10959	0.71218	96.5935	-3.62509	0.54925	|	79.05	2.30688	0.58961	98.0226	-3.66949	0.54933	|	79.31	5.4331	0.43063	95.4622	-1.88744	0.54927	|	79.229
79.452	5.44997	0.55503	94.2504	-2.65082	0.54923	|	79.485	3.14173	0.66488	96.8595	-3.60431	0.54922	|	79.481	2.36114	0.5962	97.8783	-3.91241	0.54922	|	79.449	5.43872	0.54317	94.2082	-2.56359	0.54923	|	79.522	3.11607	0.7151	96.57	-3.63383	0.54921	|	79.2	2.3112	0.59213	98.0067	-3.68786	0.54929	|	79.46	5.44667	0.43162	95.4366	-1.8884	0.54923	|	79.379
79.602	5.46354	0.55554	94.2144	-2.64706	0.54919	|	79.635	3.14802	0.66765	96.8369	-3.59439	0.54918	|	79.631	2.36532	0.59919	97.8619	-3.92936	0.54918	|	79.599	5.45219	0.54452	94.1737	-2.56502	0.54919	|	79.672	3.12251	0.71802	96.5466	-3.64245	0.54917	|	79.35	2.31554	0.59467	97.9907	-3.70613	0.54926	|	79.61	5.4603	0.43259	95.4108	-1.88924	0.54919	|	79.529
79.752	5.47714	0.55601	94.1785	-2.64289	0.54915	|	79.785	3.15431	0.67043	96.8143	-3.58445	0.54914	|	79.781	2.36956	0.60139	97.8452	-3.94633	0.54914	|	79.749	5.46572	0.54586	94.139	-2.56619	0.54915	|	79.822	3.12892	0.72094	96.5232	-3.65101	0.54913	|	79.5	2.31985	0.59721	97.9746	-3.72413	0.54922	|	79.76	5.47394	0.43355	95.3851	-1.88994	0.54915	|	79.679
79.902	5.49066	0.55923	94.1428	-2.63822	0.54911	|	79.935	3.16061	0.67324	96.7917	-3.57474	0.54911	|	79.931	2.37377	0.60413	97.8285	-3.96303	0.54911	|	79.899	5.47925	0.54719	94.1042	-2.5671	0.54911	|	79.972	3.13535	0.72387	96.4997	-3.65956	0.5491	|	79.65	2.3241	0.59972	97.9588	-3.74169	0.54918	|	79.91	5.48748	0.43449	95.3595	-1.89051	0.54911	|	79.829
80.052	5.50699	0.55885	94.0997	-2.63174	0.54908	|	80.085	3.16695	0.67607	96.7691	-3.5655	0.54907	|	80.081	2.37797	0.60687	97.8119	-3.97951	0.54907	|	80.049	5.4928	0.5485	94.0694	-2.56775	0.54908	|	80.122	3.14176	0.72681	96.4762	-3.66813	0.54906	|	79.8	2.32836	0.60226	97.9428	-3.75917	0.54914	|	80.06	5.50105	0.43541	95.3338	-1.89096	0.54907	|	79.979
80.202	5.52329	0.56162	94.0569	-2.62442	0.54904	|	80.235	3.17327	0.6789	96.7466	-3.55704	0.54903	|	80.231	2.38217	0.6086	97.7951	-3.99585	0.54903	|	80.199	5.5064	0.54979	94.0345	-2.56817	0.54904	|	80.272	3.14819	0.72977	96.4526	-3.67676	0.54902	|	79.95	2.33267	0.60483	97.9265	-3.77669	0.5491	|	80.21	5.51467	0.43633	95.308	-1.8913	0.54904	|	80.129
80.352	5.53809	0.56306	94.0181	-2.61724	0.549	|	80.385	3.17959	0.68172	96.7242	-3.54955	0.54899	|	80.381	2.38638	0.61024	97.7782	-4.01205	0.54899	|	80.349	5.51997	0.55106	93.9996	-2.56837	0.549	|	80.422	3.15458	0.73272	96.4291	-3.68543	0.54898	|	80.1	2.337	0.60743	97.9102	-3.79416	0.54906	|	80.36	5.52826	0.43722	95.2823	-1.89154	0.549	|	80.279
80.502	5.55165	0.5637	93.9826	-2.61032	0.54896	|	80.535	3.18589	0.68454	96.7018	-3.5432	0.54895	|	80.531	2.3906	0.6128	97.7613	-4.02817	0.54895	|	80.499	5.53356	0.55231	93.9647	-2.56837	0.54896	|	80.572	3.16099	0.73568	96.4054	-3.69422	0.54894	|	80.25	2.34131	0.61004	97.8938	-3.81141	0.54902	|	80.51	5.54181	0.4381	95.2567	-1.89169	0.54896	|	80.429
80.652	5.56519	0.56565	93.9473	-2.6032	0.54892	|	80.685	3.1922	0.68735	96.6795	-3.53814	0.54891	|	80.681	2.39482	0.61522	97.7442	-4.04416	0.54891	|	80.649	5.54717	0.55355	93.9298	-2.56819	0.54892	|	80.722	3.16741	0.73865	96.3817	-3.70312	0.5489	|	80.4	2.34559	0.61264	97.8774	-3.82844	0.54899	|	80.66	5.55545	0.43897	95.2309	-1.89179	0.54892	|	80.579
80.802	5.57875	0.56517	93.9121	-2.59594	0.54888	|	80.835	3.19853	0.69016	96.6571	-3.53441	0.54887	|	80.831	2.399	0.61764	97.7273	-4.05988	0.54887	|	80.799	5.56075	0.55476	93.8949	-2.56786	0.54888	|	80.872	3.17383	0.74163	96.3579	-3.71219	0.54886	|	80.55	2.34988	0.61526	97.8609	-3.84542	0.54895	|	80.81	5.56909	0.43982	95.2051	-1.89184	0.54888	|	80.729
80.952	5.5923	0.56862	93.877	-2.58864	0.54884	|	80.985	3.20484	0.69293	96.6348	-3.53211	0.54883	|	80.981	2.40325	0.62001	97.71	-4.07578	0.54884	|	80.949	5.57431	0.55595	93.8601	-2.5674	0.54884	|	81.022	3.18025	0.74461	96.334	-3.72139	0.54882	|	80.7	2.35419	0.61791	97.8443	-3.86236	0.54891	|	80.96	5.58272	0.44065	95.1793	-1.89188	0.54884	|	80.879
81.102	5.60586	0.56842	93.8419	-2.58141	0.5488	|	81.135	3.21114	0.69568	96.6126	-3.53122	0.5488	|	81.131	2.40749	0.62283	97.6927	-4.0915	0.5488	|	81.099	5.58784	0.55713	93.8254	-2.56683	0.54881	|	81.172	3.18669	0.7476	96.31	-3.73077	0.54879	|	80.85	2.35848	0.62057	97.8277	-3.87914	0.54887	|	81.11	5.5963	0.44147	95.1536	-1.89192	0.5488	|	81.029
81.252	5.61951	0.57004	93.8067	-2.57432	0.54877	|	81.285	3.21745	0.69841	96.5903	-3.53171	0.54876	|	81.281	2.41168	0.62522	97.6755	-4.10699	0.54876	|	81.249	5.60134	0.55828	93.7907	-2.56616	0.54877	|	81.322	3.19312	0.7506	96.286	-3.74034	0.54875	|	81	2.36276	0.62323	97.8111	-3.89581	0.54883	|	81.26	5.60992	0.44227	95.1278	-1.89197	0.54876	|	81.179
81.402	5.63308	0.57171	93.7718	-2.5676	0.54873	|	81.435	3.22372	0.7011	96.5682	-3.53356	0.54872	|	81.431	2.4159	0.62749	97.6582	-4.12248	0.54872	|	81.399	5.61487	0.55941	93.756	-2.56542	0.54873	|	81.472	3.19953	0.75358	96.262	-3.75004	0.54871	|	81.15	2.36703	0.6259	97.7944	-3.91236	0.54879	|	81.41	5.62357	0.44306	95.102	-1.89206	0.54873	|	81.329
81.552	5.64664	0.57234	93.7371	-2.56127	0.54869	|	81.585	3.23003	0.70378	96.5459	-3.53675	0.54868	|	81.581	2.42011	0.63123	97.6408	-4.13787	0.54868	|	81.549	5.62843	0.56053	93.7212	-2.56463	0.54869	|	81.622	3.20595	0.75656	96.2379	-3.75996	0.54867	|	81.3	2.3713	0.62859	97.7777	-3.92886	0.54875	|	81.56	5.63715	0.44383	95.0763	-1.89221	0.54869	|	81.479
81.702	5.66024	0.57425	93.7023	-2.55534	0.54865	|	81.735	3.23635	0.70643	96.5235	-3.54122	0.54864	|	81.731	2.42431	0.63432	97.6233	-4.1532	0.54864	|	81.699	5.64192	0.56162	93.6866	-2.56382	0.54865	|	81.772	3.21236	0.75954	96.2138	-3.77006	0.54863	|	81.45	2.3756	0.63131	97.7608	-3.94539	0.54871	|	81.71	5.6507	0.44458	95.0507	-1.89243	0.54865	|	81.629
81.852	5.67382	0.57471	93.6676	-2.54982	0.54861	|	81.885	3.24266	0.70906	96.5012	-3.54687	0.5486	|	81.881	2.42852	0.63671	97.6058	-4.16849	0.5486	|	81.849	5.65558	0.56271	93.6516	-2.56298	0.54861	|	81.922	3.21874	0.76251	96.1897	-3.78032	0.54859	|	81.6	2.37989	0.63404	97.7438	-3.9619	0.54868	|	81.86	5.66422	0.44531	95.0251	-1.89274	0.54861	|	81.779
82.002	5.68741	0.5763	93.633	-2.54472	0.54857	|	82.035	3.24898	0.71168	96.4788	-3.55363	0.54856	|	82.031	2.43273	0.63959	97.5883	-4.18374	0.54856	|	81.999	5.66913	0.56377	93.6169	-2.56213	0.54857	|	82.072	3.22516	0.76549	96.1654	-3.79083	0.54855	|	81.75	2.38418	0.6368	97.7267	-3.97837	0.54864	|	82.01	5.67778	0.44602	94.9994	-1.89313	0.54857	|	81.929
82.152	5.70103	0.57666	93.5984	-2.54013	0.54853	|	82.185	3.25531	0.71429	96.4563	-3.56141	0.54852	|	82.181	2.43696	0.64306	97.5705	-4.19901	0.54852	|	82.149	5.68276	0.56482	93.582	-2.56125	0.54853	|	82.222	3.23159	0.76847	96.141	-3.80155	0.54851	|	81.9	2.38844	0.63955	97.7098	-3.99471	0.5486	|	82.16	5.69135	0.44673	94.9737	-1.89359	0.54853	|	82.079
82.302	5.71464	0.57728	93.5639	-2.53615	0.54849	|	82.335	3.26164	0.71689	96.4337	-3.57013	0.54849	|	82.331	2.44117	0.64546	97.5528	-4.2142	0.54849	|	82.299	5.69628	0.56584	93.5473	-2.56035	0.54849	|	82.372	3.23797	0.77143	96.1167	-3.81238	0.54848	|	82.05	2.39269	0.64231	97.6928	-4.01098	0.54856	|	82.31	5.70495	0.44741	94.948	-1.8941	0.54849	|	82.229
82.452	5.72823	0.58051	93.5294	-2.53269	0.54845	|	82.485	3.26795	0.71947	96.4111	-3.57966	0.54845	|	82.481	2.44535	0.64694	97.5352	-4.22931	0.54845	|	82.449	5.70982	0.56685	93.5127	-2.55943	0.54846	|	82.522	3.24436	0.77439	96.0923	-3.82344	0.54844	|	82.2	2.39699	0.64511	97.6755	-4.02743	0.54852	|	82.46	5.71858	0.44808	94.9222	-1.89467	0.54845	|	82.379
82.602	5.74185	0.5808	93.495	-2.52959	0.54842	|	82.635	3.27427	0.72206	96.3885	-3.58995	0.54841	|	82.631	2.44958	0.65044	97.5173	-4.24455	0.54841	|	82.599	5.72341	0.56783	93.4779	-2.55846	0.54842	|	82.672	3.25074	0.77733	96.0679	-3.83465	0.5484	|	82.35	2.4013	0.64795	97.6581	-4.04395	0.54848	|	82.61	5.73216	0.44873	94.8964	-1.89526	0.54841	|	82.529
82.752	5.75544	0.58076	93.4606	-2.5267	0.54838	|	82.785	3.28056	0.72462	96.3659	-3.60084	0.54837	|	82.781	2.45376	0.65344	97.4995	-4.25964	0.54837	|	82.749	5.737	0.5688	93.4431	-2.55746	0.54838	|	82.822	3.25714	0.78028	96.0433	-3.84608	0.54836	|	82.5	2.40557	0.65078	97.6408	-4.06033	0.54844	|	82.76	5.74584	0.44937	94.8705	-1.89585	0.54837	|	82.679
82.902	5.76903	0.582	93.4263	-2.52385	0.54834	|	82.935	3.28684	0.72718	96.3432	-3.61221	0.54833	|	82.931	2.45797	0.65579	97.4815	-4.27482	0.54833	|	82.899	5.7505	0.56974	93.4086	-2.55642	0.54834	|	82.972	3.26353	0.78323	96.0187	-3.85769	0.54832	|	82.65	2.40983	0.65362	97.6235	-4.07669	0.5484	|	82.91	5.75947	0.44998	94.8447	-1.89639	0.54834	|	82.829
83.052	5.78264	0.58258	93.3919	-2.52089	0.5483	|	83.085	3.29317	0.72976	96.3203	-3.62402	0.54829	|	83.081	2.46219	0.65786	97.4634	-4.29008	0.54829	|	83.049	5.76405	0.57066	93.374	-2.55531	0.5483	|	83.122	3.26998	0.78619	95.9937	-3.86956	0.54828	|	82.8	2.41408	0.65647	97.6061	-4.09304	0.54836	|	83.06	5.77306	0.45058	94.8189	-1.89685	0.5483	|	82.979
83.202	5.79632	0.58423	93.3575	-2.51769	0.54826	|	83.235	3.29943	0.73232	96.2976	-3.63586	0.54825	|	83.231	2.46638	0.66049	97.4454	-4.30526	0.54825	|	83.199	5.77759	0.57156	93.3394	-2.55414	0.54826	|	83.272	3.27638	0.78913	95.969	-3.88148	0.54824	|	82.95	2.41836	0.65936	97.5885	-4.10957	0.54833	|	83.21	5.78668	0.45116	94.793	-1.8972	0.54826	|	83.129
83.352	5.80987	0.58504	93.3234	-2.51418	0.54822	|	83.385	3.30571	0.73488	96.2747	-3.64786	0.54821	|	83.381	2.47058	0.664	97.4273	-4.32047	0.54821	|	83.349	5.79121	0.57244	93.3046	-2.55289	0.54822	|	83.422	3.28278	0.79206	95.9441	-3.89358	0.5482	|	83.1	2.42262	0.66226	97.571	-4.12604	0.54829	|	83.36	5.80036	0.45172	94.7671	-1.89739	0.54822	|	83.279
83.502	5.82353	0.58509	93.2891	-2.51021	0.54818	|	83.535	3.31199	0.73744	96.2518	-3.66011	0.54817	|	83.531	2.47481	0.66721	97.409	-4.33585	0.54817	|	83.499	5.80483	0.5733	93.2699	-2.55154	0.54818	|	83.572	3.28919	0.795	95.9191	-3.90584	0.54816	|	83.25	2.4269	0.66519	97.5533	-4.14264	0.54825	|	83.51	5.81397	0.45227	94.7413	-1.89738	0.54818	|	83.429
83.652	5.83714	0.58715	93.2549	-2.50577	0.54814	|	83.685	3.31829	0.74001	96.2287	-3.67286	0.54813	|	83.681	2.47898	0.67063	97.3909	-4.35105	0.54814	|	83.649	5.81847	0.57413	93.2351	-2.55009	0.54814	|	83.722	3.29557	0.79792	95.8941	-3.91817	0.54812	|	83.4	2.43121	0.66816	97.5354	-4.15943	0.54821	|	83.66	5.82762	0.45279	94.7154	-1.89715	0.54814	|	83.579
83.802	5.85076	0.5883	93.2208	-2.50077	0.5481	|	83.835	3.3246	0.74258	96.2055	-3.68622	0.5481	|	83.831	2.48318	0.67379	97.3726	-4.3664	0.5481	|	83.799	5.83208	0.57494	93.2004	-2.54851	0.5481	|	83.872	3.30199	0.80085	95.8689	-3.93069	0.54809	|	83.55	2.43549	0.67114	97.5176	-4.17618	0.54817	|	83.81	5.84126	0.4533	94.6895	-1.89666	0.5481	|	83.729
83.952	5.86436	0.58969	93.1868	-2.49516	0.54806	|	83.985	3.3309	0.74515	96.1822	-3.70006	0.54806	|	83.981	2.48741	0.67754	97.3541	-4.38191	0.54806	|	83.949	5.84559	0.57571	93.1659	-2.5468	0.54807	|	84.022	3.3084	0.80377	95.8437	-3.94331	0.54805	|	83.7	2.4398	0.67415	97.4995	-4.19308	0.54813	|	83.96	5.85492	0.45378	94.6636	-1.8959	0.54806	|	83.879
84.102	5.87798	0.59054	93.1529	-2.48883	0.54803	|	84.135	3.33721	0.74772	96.1588	-3.71417	0.54802	|	84.131	2.49161	0.68142	97.3357	-4.39738	0.54802	|	84.099	5.85913	0.57645	93.1315	-2.54495	0.54803	|	84.172	3.31478	0.80668	95.8185	-3.95599	0.54801	|	83.85	2.44409	0.67717	97.4815	-4.21	0.54809	|	84.11	5.86864	0.45425	94.6376	-1.89484	0.54802	|	84.029
84.252	5.89153	0.59063	93.1192	-2.48177	0.54799	|	84.285	3.3435	0.75028	96.1354	-3.7283	0.54798	|	84.281	2.4958	0.6844	97.3172	-4.41285	0.54798	|	84.249	5.8727	0.57717	93.0969	-2.54295	0.54799	|	84.322	3.32122	0.80961	95.793	-3.96886	0.54797	|	84	2.44837	0.6802	97.4635	-4.22696	0.54805	|	84.26	5.88232	0.4547	94.6116	-1.89347	0.54798	|	84.179
84.402	5.90506	0.59163	93.0856	-2.47397	0.54795	|	84.435	3.34979	0.75284	96.1119	-3.74243	0.54794	|	84.431	2.5	0.687	97.2986	-4.42843	0.54794	|	84.399	5.88625	0.57786	93.0625	-2.5408	0.54795	|	84.472	3.32762	0.81253	95.7675	-3.98175	0.54793	|	84.15	2.45261	0.68323	97.4455	-4.24385	0.54801	|	84.41	5.89606	0.45513	94.5856	-1.89177	0.54795	|	84.329
84.552	5.9187	0.59207	93.052	-2.46554	0.54791	|	84.585	3.35607	0.7554	96.0884	-3.75647	0.5479	|	84.581	2.50418	0.68937	97.2801	-4.44399	0.5479	|	84.549	5.89988	0.57851	93.0279	-2.5385	0.54791	|	84.622	3.33403	0.81545	95.742	-3.99472	0.54789	|	84.3	2.45686	0.68627	97.4274	-4.26083	0.54797	|	84.56	5.90973	0.45553	94.5598	-1.88978	0.54791	|	84.479
84.702	5.93223	0.59215	93.0186	-2.4568	0.54787	|	84.735	3.36237	0.75798	96.0647	-3.77051	0.54786	|	84.731	2.50836	0.69244	97.2615	-4.45964	0.54786	|	84.699	5.91352	0.57914	92.9933	-2.53605	0.54787	|	84.772	3.34046	0.81837	95.7162	-4.0078	0.54785	|	84.45	2.46115	0.68938	97.4091	-4.27811	0.54793	|	84.71	5.92341	0.45592	94.5339	-1.88747	0.54787	|	84.629
84.852	5.9459	0.59297	92.9851	-2.44773	0.54783	|	84.885	3.36865	0.76055	96.041	-3.78441	0.54782	|	84.881	2.51256	0.69663	97.2427	-4.47538	0.54782	|	84.849	5.92706	0.57972	92.9589	-2.53346	0.54783	|	84.922	3.34692	0.82131	95.6903	-4.02098	0.54781	|	84.6	2.46546	0.69251	97.3907	-4.29552	0.5479	|	84.86	5.93704	0.45629	94.5082	-1.88488	0.54783	|	84.779
85.002	5.95952	0.59301	92.9519	-2.4385	0.54779	|	85.035	3.37493	0.76314	96.0171	-3.79817	0.54778	|	85.031	2.51677	0.70029	97.2238	-4.49127	0.54778	|	84.999	5.94061	0.58027	92.9246	-2.53072	0.54779	|	85.072	3.35336	0.82424	95.6644	-4.03419	0.54777	|	84.75	2.46972	0.69563	97.3723	-4.31285	0.54786	|	85.01	5.95068	0.45664	94.4825	-1.88202	0.54779	|	84.929
85.152	5.97309	0.59435	92.9188	-2.42916	0.54775	|	85.185	3.38127	0.76576	95.993	-3.81186	0.54774	|	85.181	2.52097	0.70306	97.2049	-4.5072	0.54774	|	85.149	5.95419	0.58079	92.8903	-2.52779	0.54775	|	85.222	3.35981	0.82717	95.6383	-4.04741	0.54773	|	84.9	2.47397	0.69876	97.3539	-4.33026	0.54782	|	85.16	5.96437	0.45696	94.4568	-1.87891	0.54775	|	85.079
85.302	5.98672	0.59528	92.8858	-2.41975	0.54771	|	85.335	3.38762	0.7684	95.9688	-3.82536	0.5477	|	85.331	2.52514	0.7068	97.1861	-4.52303	0.5477	|	85.299	5.96786	0.58127	92.8558	-2.52467	0.54771	|	85.372	3.36621	0.83009	95.6124	-4.06058	0.54769	|	85.05	2.47825	0.70194	97.3354	-4.34787	0.54778	|	85.31	5.97805	0.45727	94.4311	-1.8756	0.54771	|	85.229
85.452	6.00033	0.59482	92.8529	-2.41046	0.54767	|	85.485	3.39395	0.77104	95.9445	-3.83865	0.54766	|	85.481	2.52938	0.71093	97.1669	-4.53922	0.54767	|	85.449	5.98146	0.58171	92.8214	-2.52139	0.54767	|	85.522	3.37261	0.833	95.5863	-4.07374	0.54765	|	85.2	2.48252	0.70512	97.3168	-4.36552	0.54774	|	85.46	5.99181	0.45756	94.4053	-1.8721	0.54767	|	85.379
85.602	6.0139	0.5948	92.8203	-2.40148	0.54763	|	85.635	3.40028	0.77369	95.9202	-3.85177	0.54763	|	85.631	2.53356	0.71385	97.1479	-4.55526	0.54763	|	85.599	5.99506	0.58211	92.7871	-2.51793	0.54763	|	85.672	3.37903	0.83592	95.5601	-4.08694	0.54762	|	85.35	2.48679	0.70832	97.2981	-4.3833	0.5477	|	85.61	6.00543	0.45783	94.3798	-1.86851	0.54763	|	85.529
85.752	6.02753	0.59611	92.7876	-2.3929	0.54759	|	85.785	3.40662	0.77636	95.8957	-3.86477	0.54759	|	85.781	2.53774	0.71706	97.1288	-4.57137	0.54759	|	85.749	6.00871	0.58247	92.7528	-2.51427	0.5476	|	85.822	3.38542	0.83882	95.534	-4.10007	0.54758	|	85.5	2.49106	0.71154	97.2793	-4.40116	0.54766	|	85.76	6.01909	0.45808	94.3543	-1.86482	0.54759	|	85.679
85.902	6.04119	0.59653	92.755	-2.3849	0.54756	|	85.935	3.41296	0.77903	95.8712	-3.87755	0.54755	|	85.931	2.54193	0.7209	97.1096	-4.58758	0.54755	|	85.899	6.02236	0.58279	92.7185	-2.51042	0.54756	|	85.972	3.3918	0.84173	95.5078	-4.11317	0.54754	|	85.65	2.49529	0.71476	97.2607	-4.41898	0.54762	|	85.91	6.03272	0.45831	94.329	-1.86111	0.54756	|	85.829
86.052	6.0548	0.59641	92.7226	-2.37767	0.54752	|	86.085	3.41925	0.78169	95.8467	-3.89001	0.54751	|	86.081	2.54611	0.72424	97.0904	-4.6038	0.54751	|	86.049	6.03598	0.58308	92.6843	-2.5064	0.54752	|	86.122	3.39821	0.84464	95.4814	-4.12628	0.5475	|	85.8	2.49957	0.71802	97.2417	-4.4371	0.54758	|	86.06	6.04637	0.45852	94.3036	-1.8574	0.54751	|	85.979
86.202	6.06844	0.59734	92.6902	-2.37127	0.54748	|	86.235	3.42557	0.78437	95.8221	-3.90223	0.54747	|	86.231	2.55029	0.72674	97.0711	-4.6201	0.54747	|	86.199	6.04966	0.58332	92.6501	-2.50215	0.54748	|	86.272	3.40461	0.84755	95.4549	-4.13934	0.54746	|	85.95	2.50379	0.72126	97.223	-4.45506	0.54754	|	86.21	6.06002	0.4587	94.2782	-1.85371	0.54748	|	86.129
86.352	6.08206	0.59731	92.658	-2.3658	0.54744	|	86.385	3.43186	0.78704	95.7975	-3.91412	0.54743	|	86.381	2.55448	0.72931	97.0518	-4.63648	0.54743	|	86.349	6.06331	0.58352	92.6159	-2.49771	0.54744	|	86.422	3.41101	0.85045	95.4284	-4.15234	0.54742	|	86.1	2.50803	0.72454	97.204	-4.47323	0.5475	|	86.36	6.07373	0.45887	94.2529	-1.85008	0.54744	|	86.279
86.502	6.09574	0.59748	92.6257	-2.36131	0.5474	|	86.535	3.43817	0.78972	95.7728	-3.92575	0.54739	|	86.531	2.55867	0.73326	97.0323	-4.65294	0.54739	|	86.499	6.07701	0.58368	92.5817	-2.49303	0.5474	|	86.572	3.41741	0.85336	95.4018	-4.16527	0.54738	|	86.25	2.51229	0.72783	97.185	-4.49153	0.54746	|	86.51	6.08742	0.45903	94.2276	-1.84655	0.5474	|	86.429
86.652	6.10945	0.5968	92.5933	-2.35787	0.54736	|	86.685	3.44449	0.7924	95.7479	-3.93708	0.54735	|	86.681	2.56285	0.7379	97.0128	-4.66937	0.54735	|	86.649	6.09061	0.58379	92.5479	-2.48816	0.54736	|	86.722	3.42382	0.85627	95.375	-4.17815	0.54734	|	86.4	2.51652	0.73113	97.1659	-4.50987	0.54742	|	86.66	6.10105	0.45915	94.2024	-1.84314	0.54736	|	86.579
86.802	6.12312	0.59723	92.5611	-2.35553	0.54732	|	86.835	3.45082	0.79508	95.7229	-3.94815	0.54731	|	86.831	2.56704	0.74081	96.9932	-4.68594	0.54731	|	86.799	6.10433	0.58387	92.5138	-2.483	0.54732	|	86.872	3.43021	0.85916	95.3483	-4.1909	0.5473	|	86.55	2.52078	0.73447	97.1467	-4.52838	0.54739	|	86.81	6.11471	0.45926	94.1773	-1.83985	0.54732	|	86.729
86.952	6.13685	0.59774	92.5288	-2.35425	0.54728	|	86.985	3.45715	0.79776	95.6979	-3.9589	0.54727	|	86.981	2.57125	0.74263	96.9735	-4.7026	0.54727	|	86.949	6.11788	0.5839	92.4802	-2.47765	0.54728	|	87.022	3.43662	0.86206	95.3214	-4.2036	0.54726	|	86.7	2.52504	0.73782	97.1274	-4.547	0.54735	|	86.96	6.12843	0.45935	94.152	-1.83667	0.54728	|	86.879
87.102	6.1505	0.59836	92.4967	-2.354	0.54724	|	87.135	3.46348	0.80044	95.6728	-3.96932	0.54723	|	87.131	2.57542	0.74565	96.9538	-4.7192	0.54723	|	87.099	6.13153	0.5839	92.4464	-2.47199	0.54724	|	87.172	3.44304	0.86497	95.2943	-4.21622	0.54722	|	86.85	2.52932	0.7412	97.1078	-4.56581	0.54731	|	87.11	6.14213	0.45942	94.1269	-1.83364	0.54724	|	87.029
87.252	6.16411	0.59895	92.4647	-2.35465	0.5472	|	87.285	3.46981	0.8031	95.6477	-3.9794	0.54719	|	87.281	2.57964	0.74908	96.9339	-4.736	0.54719	|	87.249	6.14525	0.58385	92.4125	-2.46602	0.5472	|	87.322	3.44944	0.86786	95.2673	-4.22868	0.54718	|	87	2.53358	0.74459	97.0883	-4.58465	0.54727	|	87.26	6.15588	0.45947	94.1017	-1.83072	0.5472	|	87.179
87.402	6.17777	0.59905	92.4325	-2.3561	0.54716	|	87.435	3.47615	0.80577	95.6224	-3.98916	0.54715	|	87.431	2.58384	0.75344	96.9139	-4.75276	0.54715	|	87.399	6.15896	0.58377	92.3787	-2.45978	0.54716	|	87.472	3.45584	0.87074	95.2403	-4.24101	0.54714	|	87.15	2.53782	0.74796	97.0689	-4.60342	0.54723	|	87.41	6.16959	0.4595	94.0766	-1.82793	0.54716	|	87.329
87.552	6.19142	0.59872	92.4003	-2.35821	0.54712	|	87.585	3.48245	0.80841	95.5972	-3.99853	0.54711	|	87.581	2.58803	0.75757	96.894	-4.76952	0.54711	|	87.549	6.17257	0.58364	92.3453	-2.45328	0.54712	|	87.622	3.46226	0.87364	95.213	-4.25326	0.5471	|	87.3	2.54206	0.75136	97.0493	-4.62232	0.54719	|	87.56	6.18329	0.4595	94.0516	-1.82524	0.54712	|	87.479
87.702	6.20507	0.59925	92.3681	-2.36087	0.54708	|	87.735	3.48874	0.81104	95.5721	-4.00759	0.54707	|	87.731	2.59222	0.76013	96.874	-4.78629	0.54708	|	87.699	6.18624	0.58348	92.3118	-2.44648	0.54708	|	87.772	3.46868	0.87652	95.1856	-4.26535	0.54706	|	87.45	2.54631	0.75478	97.0296	-4.64134	0.54715	|	87.71	6.19698	0.45948	94.0266	-1.82263	0.54708	|	87.629
87.852	6.21878	0.59854	92.3358	-2.36397	0.54704	|	87.885	3.49501	0.81366	95.5469	-4.01641	0.54703	|	87.881	2.5964	0.76282	96.8539	-4.80308	0.54704	|	87.849	6.19999	0.58327	92.2782	-2.43933	0.54704	|	87.922	3.47514	0.87943	95.158	-4.27738	0.54703	|	87.6	2.55054	0.75819	97.01	-4.66035	0.54711	|	87.86	6.21068	0.45945	94.0017	-1.82006	0.54704	|	87.779
88.002	6.23241	0.60013	92.3035	-2.36729	0.547	|	88.035	3.50133	0.81629	95.5215	-4.02506	0.547	|	88.031	2.60061	0.76706	96.8337	-4.81997	0.547	|	87.999	6.21375	0.58302	92.2447	-2.43188	0.547	|	88.072	3.48156	0.88231	95.1305	-4.28917	0.54699	|	87.75	2.55479	0.76163	96.9901	-4.6795	0.54707	|	88.01	6.22446	0.45938	93.9766	-1.81749	0.547	|	87.929
88.152	6.24606	0.59891	92.2712	-2.37067	0.54696	|	88.185	3.50766	0.81892	95.496	-4.03352	0.54696	|	88.181	2.6048	0.77042	96.8134	-4.83684	0.54696	|	88.149	6.22745	0.58274	92.2114	-2.42418	0.54697	|	88.222	3.48803	0.8852	95.1027	-4.30086	0.54695	|	87.9	2.55906	0.7651	96.9701	-4.69882	0.54703	|	88.16	6.23818	0.4593	93.9517	-1.8149	0.54696	|	88.079
88.302	6.2597	0.5987	92.2388	-2.37386	0.54693	|	88.335	3.51399	0.82154	95.4704	-4.04174	0.54692	|	88.331	2.60899	0.77245	96.7931	-4.8537	0.54692	|	88.299	6.24118	0.58242	92.1782	-2.41619	0.54693	|	88.372	3.49452	0.8881	95.0748	-4.31242	0.54691	|	88.05	2.5633	0.76856	96.9501	-4.71809	0.54699	|	88.31	6.25196	0.45919	93.9267	-1.81226	0.54693	|	88.229
88.452	6.27341	0.59785	92.2062	-2.37671	0.54689	|	88.485	3.52031	0.82416	95.4449	-4.04976	0.54688	|	88.481	2.61316	0.77543	96.7729	-4.87047	0.54688	|	88.449	6.2549	0.58206	92.1451	-2.40795	0.54689	|	88.522	3.50091	0.89096	95.0472	-4.32364	0.54687	|	88.2	2.56758	0.77206	96.9299	-4.73756	0.54695	|	88.46	6.26569	0.45906	93.9018	-1.80957	0.54688	|	88.379
88.602	6.28708	0.59814	92.1737	-2.37916	0.54685	|	88.635	3.52665	0.82678	95.4192	-4.05766	0.54684	|	88.631	2.61734	0.78083	96.7525	-4.88731	0.54684	|	88.599	6.2686	0.58166	92.1122	-2.39948	0.54685	|	88.672	3.50736	0.89383	95.0192	-4.33475	0.54683	|	88.35	2.57184	0.77556	96.9097	-4.75704	0.54691	|	88.61	6.27943	0.45891	93.877	-1.80677	0.54684	|	88.529
88.752	6.3007	0.59884	92.1413	-2.38123	0.54681	|	88.785	3.53297	0.82938	95.3935	-4.06541	0.5468	|	88.781	2.62153	0.78548	96.7319	-4.90418	0.5468	|	88.749	6.28231	0.58123	92.0793	-2.39078	0.54681	|	88.822	3.51374	0.89666	94.9916	-4.34554	0.54679	|	88.5	2.57608	0.77905	96.8895	-4.77644	0.54687	|	88.76	6.29314	0.45874	93.8522	-1.80387	0.5468	|	88.679
88.902	6.31433	0.59917	92.1088	-2.38289	0.54677	|	88.935	3.53932	0.83199	95.3677	-4.0731	0.54676	|	88.931	2.62571	0.78783	96.7114	-4.921	0.54676	|	88.899	6.29608	0.58076	92.0464	-2.38184	0.54677	|	88.972	3.52018	0.89952	94.9636	-4.35622	0.54675	|	88.65	2.58033	0.78256	96.8691	-4.79598	0.54683	|	88.91	6.30693	0.45854	93.8274	-1.80083	0.54677	|	88.829
89.052	6.32799	0.59859	92.0763	-2.38402	0.54673	|	89.085	3.54565	0.83459	95.3419	-4.08068	0.54672	|	89.081	2.62991	0.79116	96.6907	-4.93788	0.54672	|	89.049	6.30982	0.58025	92.0138	-2.37275	0.54673	|	89.122	3.52656	0.90234	94.9357	-4.36662	0.54671	|	88.8	2.58455	0.78605	96.8488	-4.81538	0.54679	|	89.06	6.32069	0.45832	93.8026	-1.79763	0.54672	|	88.979
89.202	6.3416	0.59796	92.0438	-2.38442	0.54669	|	89.235	3.55197	0.83718	95.316	-4.08815	0.54668	|	89.231	2.63408	0.79423	96.6701	-4.95461	0.54668	|	89.199	6.32352	0.57971	91.9813	-2.36353	0.54669	|	89.272	3.53298	0.90518	94.9077	-4.37685	0.54667	|	88.95	2.5888	0.78958	96.8284	-4.83498	0.54675	|	89.21	6.33446	0.45807	93.7779	-1.79427	0.54669	|	89.129
89.352	6.35526	0.59701	92.0112	-2.38396	0.54665	|	89.385	3.5583	0.83976	95.2901	-4.09556	0.54664	|	89.381	2.63826	0.797	96.6493	-4.97139	0.54664	|	89.349	6.33737	0.57912	91.9487	-2.35408	0.54665	|	89.422	3.5394	0.90801	94.8795	-4.38688	0.54663	|	89.1	2.59304	0.79311	96.8078	-4.85456	0.54671	|	89.36	6.34821	0.45781	93.7532	-1.79074	0.54665	|	89.279
89.502	6.36898	0.59589	91.9785	-2.38257	0.54661	|	89.535	3.56462	0.84234	95.2642	-4.10289	0.5466	|	89.531	2.64243	0.8002	96.6286	-4.9881	0.5466	|	89.499	6.35114	0.57851	91.9163	-2.34458	0.54661	|	89.572	3.54582	0.91084	94.8513	-4.39667	0.54659	|	89.25	2.59725	0.79663	96.7873	-4.87406	0.54667	|	89.51	6.36192	0.45752	93.7287	-1.78702	0.54661	|	89.429
89.652	6.38262	0.59695	91.946	-2.38024	0.54657	|	89.685	3.57094	0.84491	95.2383	-4.11021	0.54656	|	89.681	2.6466	0.80528	96.6077	-5.00477	0.54656	|	89.649	6.36488	0.57786	91.8842	-2.33499	0.54657	|	89.722	3.55223	0.91365	94.8231	-4.40624	0.54655	|	89.4	2.60148	0.80018	96.7666	-4.89366	0.54664	|	89.66	6.37569	0.45721	93.7041	-1.78309	0.54657	|	89.579
89.802	6.39635	0.59443	91.9133	-2.37697	0.54653	|	89.835	3.57726	0.84748	95.2123	-4.11753	0.54652	|	89.831	2.65079	0.80964	96.5868	-5.02147	0.54652	|	89.799	6.37865	0.57717	91.8521	-2.32531	0.54653	|	89.872	3.55865	0.91647	94.7948	-4.41558	0.54651	|	89.55	2.60572	0.80373	96.7459	-4.91331	0.5466	|	89.81	6.38944	0.45688	93.6796	-1.77895	0.54653	|	89.729
89.952	6.41001	0.59539	91.8809	-2.37279	0.54649	|	89.985	3.58361	0.85005	95.1861	-4.1249	0.54648	|	89.981	2.65495	0.81048	96.5658	-5.03805	0.54648	|	89.949	6.39241	0.57645	91.8201	-2.31557	0.54649	|	90.022	3.56506	0.91927	94.7664	-4.42469	0.54647	|	89.7	2.60995	0.80729	96.7251	-4.9329	0.54656	|	89.96	6.4032	0.45652	93.6552	-1.7746	0.54649	|	89.879
90.102	6.42376	0.59419	91.8483	-2.36766	0.54645	|	90.135	3.58992	0.85259	95.16	-4.13221	0.54644	|	90.131	2.65914	0.8149	96.5447	-5.05468	0.54644	|	90.099	6.40613	0.5757	91.7884	-2.30584	0.54645	|	90.172	3.57148	0.92208	94.738	-4.43359	0.54643	|	89.85	2.61421	0.81088	96.704	-4.95269	0.54652	|	90.11	6.41701	0.45615	93.6307	-1.77005	0.54645	|	90.029
90.252	6.4375	0.59406	91.8158	-2.36157	0.54641	|	90.285	3.59626	0.85514	95.1338	-4.13952	0.5464	|	90.281	2.66333	0.81783	96.5234	-5.07127	0.5464	|	90.249	6.41972	0.57493	91.7572	-2.29617	0.54641	|	90.322	3.57788	0.92487	94.7096	-4.44222	0.54639	|	90	2.61846	0.81448	96.6829	-4.97243	0.54648	|	90.26	6.43078	0.45575	93.6064	-1.76533	0.54641	|	90.179
90.402	6.45117	0.59348	91.7835	-2.35457	0.54637	|	90.435	3.60257	0.85767	95.1077	-4.14675	0.54636	|	90.431	2.66752	0.82073	96.5022	-5.08777	0.54636	|	90.399	6.43336	0.57411	91.7259	-2.28647	0.54637	|	90.472	3.58428	0.92765	94.6811	-4.45062	0.54635	|	90.15	2.62273	0.81809	96.6616	-4.99223	0.54644	|	90.41	6.44451	0.45534	93.5822	-1.76046	0.54637	|	90.329
90.552	6.46495	0.59265	91.7511	-2.34671	0.54633	|	90.585	3.60886	0.86018	95.0816	-4.15392	0.54632	|	90.581	2.67171	0.82571	96.4808	-5.10426	0.54632	|	90.549	6.44702	0.57327	91.6947	-2.27676	0.54633	|	90.622	3.5907	0.93043	94.6526	-4.45881	0.54631	|	90.3	2.627	0.82172	96.6402	-5.01205	0.5464	|	90.56	6.45824	0.4549	93.558	-1.75543	0.54633	|	90.479
90.702	6.47863	0.59149	91.7191	-2.33833	0.54629	|	90.735	3.61513	0.86267	95.0555	-4.16102	0.54628	|	90.731	2.6759	0.83021	96.4594	-5.12067	0.54628	|	90.699	6.46072	0.57239	91.6636	-2.26703	0.54629	|	90.772	3.59709	0.9332	94.624	-4.46675	0.54627	|	90.45	2.63123	0.82531	96.619	-5.03165	0.54636	|	90.71	6.47192	0.45444	93.534	-1.75026	0.54629	|	90.629
90.852	6.49234	0.59192	91.687	-2.32949	0.54625	|	90.885	3.62147	0.86518	95.0291	-4.16812	0.54624	|	90.881	2.68006	0.83245	96.4381	-5.13689	0.54624	|	90.849	6.47441	0.57148	91.6326	-2.25731	0.54625	|	90.922	3.60354	0.93599	94.5952	-4.47453	0.54623	|	90.6	2.63546	0.82892	96.5977	-5.05123	0.54632	|	90.86	6.48566	0.45396	93.51	-1.74492	0.54625	|	90.779
91.002	6.50614	0.59144	91.655	-2.32018	0.54621	|	91.035	3.62777	0.86766	95.0028	-4.17512	0.5462	|	91.031	2.68423	0.83557	96.4166	-5.1531	0.5462	|	90.999	6.48817	0.57053	91.6017	-2.24757	0.54621	|	91.072	3.60996	0.93875	94.5665	-4.48204	0.54619	|	90.75	2.63975	0.83258	96.576	-5.07107	0.54628	|	91.01	6.49943	0.45346	93.486	-1.73942	0.54621	|	90.929
91.152	6.51989	0.59008	91.6231	-2.31045	0.54617	|	91.185	3.6341	0.87015	94.9764	-4.18209	0.54616	|	91.181	2.6884	0.83946	96.3951	-5.16921	0.54616	|	91.149	6.50183	0.56956	91.571	-2.23789	0.54617	|	91.222	3.61638	0.94151	94.5376	-4.48934	0.54615	|	90.9	2.64398	0.8362	96.5545	-5.09061	0.54624	|	91.16	6.51315	0.45295	93.4622	-1.73378	0.54617	|	91.079
91.302	6.5336	0.58955	91.5915	-2.30029	0.54613	|	91.335	3.64043	0.87263	94.9499	-4.189	0.54612	|	91.331	2.69257	0.8417	96.3735	-5.18524	0.54612	|	91.299	6.51552	0.56856	91.5405	-2.22818	0.54613	|	91.372	3.62285	0.94427	94.5086	-4.49645	0.54611	|	91.05	2.64823	0.83984	96.5328	-5.1102	0.5462	|	91.31	6.52687	0.45241	93.4385	-1.728	0.54613	|	91.229
91.452	6.54741	0.58837	91.5598	-2.28967	0.54609	|	91.485	3.64677	0.8751	94.9233	-4.19586	0.54608	|	91.481	2.69673	0.8442	96.3519	-5.20117	0.54608	|	91.449	6.52927	0.56752	91.5099	-2.2184	0.54609	|	91.522	3.62928	0.94702	94.4796	-4.50332	0.54607	|	91.2	2.65249	0.8435	96.511	-5.12979	0.54616	|	91.46	6.54064	0.45185	93.4147	-1.72205	0.54609	|	91.379
91.602	6.56119	0.58666	91.5283	-2.27875	0.54605	|	91.635	3.6531	0.87756	94.8967	-4.20268	0.54604	|	91.631	2.7009	0.84857	96.3302	-5.21703	0.54604	|	91.599	6.54288	0.56646	91.4797	-2.20869	0.54605	|	91.672	3.63572	0.94976	94.4506	-4.50997	0.54603	|	91.35	2.65674	0.84716	96.4891	-5.14932	0.54612	|	91.61	6.55442	0.45127	93.391	-1.71594	0.54605	|	91.529
91.752	6.57488	0.58771	91.4972	-2.26767	0.54601	|	91.785	3.65943	0.88001	94.8701	-4.20946	0.546	|	91.781	2.70509	0.85251	96.3083	-5.2329	0.546	|	91.749	6.55655	0.56537	91.4496	-2.19891	0.54601	|	91.822	3.64215	0.95249	94.4216	-4.5164	0.54599	|	91.5	2.66099	0.85082	96.4672	-5.16878	0.54608	|	91.76	6.5682	0.45067	93.3674	-1.70968	0.54601	|	91.679
91.902	6.58863	0.58651	91.4661	-2.25635	0.54597	|	91.935	3.66575	0.88245	94.8435	-4.21619	0.54596	|	91.931	2.70926	0.85561	96.2864	-5.24858	0.54596	|	91.899	6.57019	0.56425	91.4197	-2.18911	0.54597	|	91.972	3.64857	0.9552	94.3925	-4.52263	0.54595	|	91.65	2.66523	0.85447	96.4453	-5.1881	0.54604	|	91.91	6.58195	0.45005	93.3439	-1.7033	0.54597	|	91.829
92.052	6.60233	0.58435	91.4352	-2.24493	0.54593	|	92.085	3.67208	0.88488	94.8167	-4.22284	0.54592	|	92.081	2.71343	0.85797	96.2645	-5.26418	0.54592	|	92.049	6.5839	0.5631	91.3898	-2.17921	0.54593	|	92.122	3.65501	0.95792	94.3634	-4.52865	0.54591	|	91.8	2.66952	0.85818	96.423	-5.20764	0.546	|	92.06	6.59576	0.44942	93.3205	-1.69675	0.54593	|	91.979
92.202	6.61606	0.58354	91.4045	-2.23334	0.54589	|	92.235	3.67841	0.88731	94.79	-4.22938	0.54588	|	92.231	2.71759	0.86123	96.2425	-5.27963	0.54588	|	92.199	6.59764	0.56192	91.3599	-2.16923	0.54589	|	92.272	3.66149	0.96064	94.3341	-4.53451	0.54587	|	91.95	2.67378	0.86187	96.4007	-5.22696	0.54596	|	92.21	6.60955	0.44876	93.2971	-1.69007	0.54589	|	92.129
92.352	6.62983	0.58215	91.3739	-2.22161	0.54585	|	92.385	3.68474	0.88973	94.7632	-4.23581	0.54584	|	92.381	2.72176	0.86583	96.2205	-5.29498	0.54584	|	92.349	6.6113	0.56072	91.3303	-2.15925	0.54585	|	92.422	3.66791	0.96333	94.3049	-4.54013	0.54583	|	92.1	2.67803	0.86555	96.3785	-5.24616	0.54592	|	92.36	6.6233	0.44809	93.2739	-1.68328	0.54585	|	92.279
92.502	6.64354	0.58282	91.3435	-2.20984	0.54581	|	92.535	3.69104	0.89212	94.7365	-4.24209	0.5458	|	92.531	2.72593	0.87016	96.1984	-5.31026	0.5458	|	92.499	6.62502	0.55948	91.3008	-2.14918	0.54581	|	92.572	3.67431	0.966	94.2759	-4.54553	0.54579	|	92.25	2.6823	0.86926	96.356	-5.26538	0.54588	|	92.51	6.6371	0.4474	93.2507	-1.67633	0.54581	|	92.429
92.652	6.65741	0.58079	91.3129	-2.19792	0.54577	|	92.685	3.69741	0.89452	94.7095	-4.24837	0.54576	|	92.681	2.73009	0.87301	96.1763	-5.32538	0.54576	|	92.649	6.63879	0.55822	91.2712	-2.139	0.54577	|	92.722	3.68076	0.96868	94.2465	-4.55078	0.54575	|	92.4	2.68656	0.87296	96.3336	-5.28446	0.54584	|	92.66	6.65091	0.44669	93.2276	-1.66925	0.54577	|	92.579
92.802	6.67115	0.5801	91.2828	-2.18614	0.54573	|	92.835	3.70379	0.89692	94.6823	-4.25457	0.54572	|	92.831	2.73427	0.87573	96.154	-5.34045	0.54572	|	92.799	6.65254	0.55693	91.2419	-2.12878	0.54573	|	92.872	3.68722	0.97136	94.2171	-4.55586	0.54571	|	92.55	2.6908	0.87665	96.3111	-5.30336	0.5458	|	92.81	6.66479	0.44596	93.2045	-1.66202	0.54573	|	92.729
92.952	6.68495	0.57924	91.2527	-2.17438	0.54569	|	92.985	3.71014	0.89929	94.6553	-4.26065	0.54568	|	92.981	2.73844	0.88009	96.1317	-5.35537	0.54568	|	92.949	6.6663	0.55561	91.2127	-2.1185	0.54569	|	93.022	3.69366	0.97402	94.1878	-4.56073	0.54567	|	92.7	2.69505	0.88035	96.2886	-5.32223	0.54576	|	92.96	6.67868	0.44522	93.1815	-1.65468	0.54569	|	92.879
93.102	6.69872	0.57772	91.2228	-2.16272	0.54565	|	93.135	3.71652	0.90165	94.6281	-4.26665	0.54564	|	93.131	2.74259	0.88452	96.1094	-5.3701	0.54564	|	93.099	6.68009	0.55427	91.1835	-2.10816	0.54565	|	93.172	3.70008	0.97666	94.1585	-4.56542	0.54563	|	92.85	2.69929	0.88405	96.2659	-5.34096	0.54572	|	93.11	6.69256	0.44446	93.1585	-1.64725	0.54565	|	93.029
93.252	6.71247	0.57487	91.1932	-2.15116	0.54561	|	93.285	3.72287	0.90399	94.601	-4.2725	0.5456	|	93.281	2.74673	0.88883	96.0871	-5.3847	0.5456	|	93.249	6.69379	0.55292	91.1547	-2.09785	0.54561	|	93.322	3.7065	0.97929	94.1291	-4.56992	0.54559	|	93	2.70354	0.88775	96.2432	-5.3596	0.54568	|	93.26	6.70635	0.44369	93.1359	-1.63978	0.54561	|	93.179
93.402	6.72625	0.57596	91.1636	-2.13966	0.54557	|	93.435	3.72923	0.90631	94.5738	-4.27823	0.54556	|	93.431	2.75089	0.8926	96.0647	-5.39919	0.54556	|	93.399	6.70751	0.55154	91.126	-2.08748	0.54557	|	93.472	3.71293	0.98191	94.0997	-4.57425	0.54555	|	93.15	2.7078	0.89147	96.2203	-5.37822	0.54564	|	93.41	6.72022	0.44291	93.1132	-1.6322	0.54557	|	93.329
93.552	6.74011	0.573	91.134	-2.12816	0.54553	|	93.585	3.73559	0.90862	94.5466	-4.2838	0.54552	|	93.581	2.75505	0.89496	96.0422	-5.41358	0.54552	|	93.549	6.72126	0.55014	91.0974	-2.07702	0.54553	|	93.622	3.71938	0.98454	94.0702	-4.57843	0.54551	|	93.3	2.71204	0.89517	96.1975	-5.3966	0.5456	|	93.56	6.73419	0.4421	93.0904	-1.62452	0.54553	|	93.479
93.702	6.75391	0.57168	91.1047	-2.1168	0.54549	|	93.735	3.74194	0.9109	94.5194	-4.28919	0.54548	|	93.731	2.75923	0.89892	96.0196	-5.42789	0.54548	|	93.699	6.73507	0.54871	91.0687	-2.06648	0.54549	|	93.772	3.7258	0.98715	94.0408	-4.58241	0.54547	|	93.45	2.71624	0.89885	96.1748	-5.41476	0.54556	|	93.71	6.74804	0.44129	93.068	-1.6169	0.54549	|	93.629
93.852	6.76768	0.57048	91.0757	-2.10553	0.54545	|	93.885	3.74828	0.91318	94.4921	-4.2944	0.54544	|	93.881	2.76343	0.90319	95.9968	-5.44213	0.54544	|	93.849	6.74885	0.54726	91.0404	-2.05594	0.54545	|	93.922	3.73224	0.98975	94.0113	-4.58624	0.54543	|	93.6	2.72048	0.90256	96.1518	-5.43292	0.54552	|	93.86	6.76188	0.44046	93.0457	-1.60928	0.54545	|	93.779
94.002	6.78145	0.57063	91.0468	-2.09435	0.54541	|	94.035	3.75464	0.91545	94.4648	-4.29938	0.5454	|	94.031	2.7676	0.90662	95.9741	-5.45612	0.5454	|	93.999	6.76271	0.54578	91.0119	-2.04529	0.54541	|	94.072	3.73869	0.99234	93.9817	-4.5899	0.54539	|	93.75	2.72473	0.90628	96.1286	-5.45102	0.54548	|	94.01	6.77576	0.43962	93.0234	-1.60164	0.54541	|	93.929
94.152	6.79537	0.56915	91.0177	-2.08312	0.54537	|	94.185	3.76098	0.91771	94.4375	-4.3041	0.54536	|	94.181	2.77176	0.91116	95.9513	-5.46994	0.54536	|	94.149	6.77657	0.54429	90.9837	-2.03462	0.54537	|	94.222	3.74513	0.99493	93.9521	-4.59339	0.54535	|	93.9	2.72898	0.90999	96.1055	-5.46896	0.54544	|	94.16	6.78965	0.43877	93.0012	-1.59403	0.54537	|	94.079
94.302	6.80921	0.56762	90.9889	-2.07201	0.54533	|	94.335	3.76734	0.91998	94.4101	-4.30855	0.54532	|	94.331	2.77592	0.91674	95.9285	-5.48363	0.54532	|	94.299	6.79039	0.54278	90.9556	-2.02395	0.54533	|	94.372	3.75158	0.9975	93.9225	-4.5967	0.54531	|	94.05	2.73321	0.91369	96.0823	-5.4867	0.5454	|	94.31	6.80354	0.43791	92.9791	-1.58645	0.54533	|	94.229
94.452	6.82312	0.56698	90.9602	-2.0609	0.54529	|	94.485	3.77372	0.92226	94.3826	-4.31269	0.54528	|	94.481	2.78007	0.92027	95.9057	-5.4971	0.54528	|	94.449	6.80418	0.54126	90.9278	-2.01328	0.54529	|	94.522	3.75804	1.00008	93.8928	-4.59986	0.54527	|	94.2	2.73745	0.91741	96.059	-5.50436	0.54536	|	94.46	6.81746	0.43704	92.9571	-1.57891	0.54529	|	94.379
94.602	6.83692	0.56473	90.9318	-2.04992	0.54525	|	94.635	3.78002	0.92451	94.3554	-4.31645	0.54524	|	94.631	2.78424	0.92247	95.8828	-5.51051	0.54524	|	94.599	6.818	0.53972	90.9	-2.00257	0.54525	|	94.672	3.76445	1.00262	93.8632	-4.60282	0.54523	|	94.35	2.74166	0.92109	96.0358	-5.52174	0.54532	|	94.61	6.83142	0.43615	92.9351	-1.57139	0.54525	|	94.529
94.752	6.85071	0.56454	90.9036	-2.039	0.54521	|	94.785	3.78638	0.92679	94.328	-4.31989	0.5452	|	94.781	2.78839	0.92564	95.8599	-5.5237	0.5452	|	94.749	6.8319	0.53816	90.8723	-1.99177	0.54521	|	94.822	3.77089	1.00516	93.8336	-4.60561	0.54519	|	94.5	2.74584	0.92475	96.0126	-5.53889	0.54528	|	94.76	6.84531	0.43526	92.9133	-1.56396	0.54521	|	94.679
94.902	6.86452	0.56205	90.8756	-2.02812	0.54517	|	94.935	3.79276	0.92908	94.3004	-4.32295	0.54516	|	94.931	2.79257	0.93019	95.8368	-5.53679	0.54516	|	94.899	6.84579	0.53658	90.8447	-1.98094	0.54517	|	94.972	3.77735	1.0077	93.8038	-4.60824	0.54515	|	94.65	2.7501	0.92847	95.989	-5.55617	0.54524	|	94.91	6.85924	0.43435	92.8916	-1.55656	0.54517	|	94.829
95.052	6.87834	0.56012	90.8476	-2.01729	0.54513	|	95.085	3.79909	0.93135	94.273	-4.32555	0.54512	|	95.081	2.79675	0.93496	95.8136	-5.54974	0.54512	|	95.049	6.85969	0.53498	90.8172	-1.97005	0.54513	|	95.122	3.78381	1.01023	93.7741	-4.61068	0.54511	|	94.8	2.75433	0.93218	95.9654	-5.57323	0.5452	|	95.06	6.8731	0.43344	92.8701	-1.54923	0.54513	|	94.979
95.202	6.8922	0.55851	90.8197	-2.00648	0.54509	|	95.235	3.80543	0.93363	94.2456	-4.32769	0.54508	|	95.231	2.80092	0.93849	95.7904	-5.5625	0.54508	|	95.199	6.87353	0.53337	90.79	-1.95913	0.54509	|	95.272	3.79025	1.01274	93.7444	-4.61294	0.54507	|	94.95	2.75855	0.93587	95.9419	-5.59006	0.54516	|	95.21	6.88702	0.43251	92.8485	-1.54192	0.54509	|	95.129
95.352	6.90608	0.55811	90.7919	-1.9957	0.54505	|	95.385	3.81178	0.93592	94.2181	-4.32934	0.54504	|	95.381	2.8051	0.94088	95.7672	-5.57512	0.54504	|	95.349	6.88738	0.53175	90.763	-1.94813	0.54505	|	95.422	3.79669	1.01523	93.7146	-4.61501	0.54503	|	95.1	2.76278	0.93956	95.9182	-5.60677	0.54512	|	95.36	6.90096	0.43157	92.8271	-1.53463	0.54505	|	95.279
95.502	6.91993	0.55676	90.7644	-1.98504	0.54501	|	95.535	3.81815	0.93821	94.1905	-4.3305	0.545	|	95.531	2.80926	0.94409	95.7439	-5.5875	0.545	|	95.499	6.9013	0.5301	90.7359	-1.93698	0.54501	|	95.572	3.80314	1.01772	93.6849	-4.6169	0.54499	|	95.25	2.76703	0.94328	95.8944	-5.62342	0.54508	|	95.51	6.91491	0.43063	92.8057	-1.52735	0.54501	|	95.429
95.652	6.93377	0.55504	90.737	-1.97445	0.54497	|	95.685	3.82452	0.94049	94.1629	-4.3312	0.54496	|	95.681	2.81343	0.94735	95.7206	-5.59975	0.54496	|	95.649	6.91522	0.52844	90.709	-1.92571	0.54497	|	95.722	3.8096	1.02019	93.6551	-4.61859	0.54495	|	95.4	2.77127	0.94698	95.8705	-5.63987	0.54504	|	95.66	6.92884	0.42967	92.7845	-1.52008	0.54497	|	95.579
95.802	6.94755	0.55385	90.7099	-1.96399	0.54493	|	95.835	3.83087	0.94275	94.1354	-4.33142	0.54492	|	95.831	2.81764	0.95074	95.697	-5.61192	0.54492	|	95.799	6.92917	0.52676	90.6823	-1.9143	0.54493	|	95.872	3.81606	1.02265	93.6252	-4.62008	0.54491	|	95.55	2.77549	0.95066	95.8466	-5.65606	0.545	|	95.81	6.94273	0.42871	92.7635	-1.51283	0.54493	|	95.729
95.952	6.96131	0.55231	90.6829	-1.95363	0.54489	|	95.985	3.83727	0.945	94.1077	-4.33117	0.54488	|	95.981	2.82182	0.95413	95.6735	-5.62387	0.54488	|	95.949	6.94293	0.52509	90.656	-1.90291	0.54489	|	96.022	3.82251	1.02509	93.5954	-4.62137	0.54487	|	95.7	2.77976	0.95438	95.8225	-5.67228	0.54496	|	95.96	6.95662	0.42774	92.7425	-1.50557	0.54489	|	95.879
96.102	6.9752	0.54975	90.6558	-1.94322	0.54485	|	96.135	3.84362	0.94723	94.0802	-4.33043	0.54484	|	96.131	2.826	0.95736	95.65	-5.63557	0.54484	|	96.099	6.95676	0.5234	90.6298	-1.89131	0.54485	|	96.172	3.82895	1.0275	93.5656	-4.62244	0.54483	|	95.85	2.78402	0.95809	95.7983	-5.68829	0.54492	|	96.11	6.97054	0.42675	92.7216	-1.49825	0.54485	|	96.029
96.252	6.9891	0.549	90.6289	-1.93285	0.54481	|	96.285	3.84999	0.94943	94.0526	-4.32919	0.5448	|	96.281	2.83019	0.9606	95.6264	-5.64714	0.5448	|	96.249	6.97069	0.52167	90.6035	-1.87949	0.54481	|	96.322	3.8354	1.0299	93.5358	-4.62331	0.54479	|	96	2.78825	0.96177	95.7742	-5.70402	0.54488	|	96.26	6.98447	0.42575	92.7008	-1.49086	0.54481	|	96.179
96.402	7.00286	0.54712	90.6024	-1.92264	0.54477	|	96.435	3.85634	0.9516	94.0251	-4.32745	0.54476	|	96.431	2.83433	0.96375	95.6029	-5.65842	0.54476	|	96.399	6.98449	0.51995	90.5776	-1.86763	0.54477	|	96.472	3.84188	1.03229	93.5058	-4.62395	0.54475	|	96.15	2.7925	0.96546	95.7499	-5.71965	0.54483	|	96.41	6.99834	0.42475	92.6801	-1.48343	0.54477	|	96.329
96.552	7.01671	0.5441	90.5758	-1.91238	0.54473	|	96.585	3.86272	0.95375	93.9975	-4.32523	0.54472	|	96.581	2.8385	0.96793	95.5793	-5.66955	0.54472	|	96.549	6.99837	0.51821	90.5518	-1.85554	0.54473	|	96.622	3.84834	1.03465	93.476	-4.62437	0.54471	|	96.3	2.79675	0.96915	95.7255	-5.73508	0.54479	|	96.56	7.01222	0.42374	92.6596	-1.47591	0.54472	|	96.479
96.702	7.03051	0.54352	90.5495	-1.90217	0.54469	|	96.735	3.86909	0.95587	93.97	-4.32256	0.54468	|	96.731	2.84269	0.97163	95.5555	-5.68054	0.54468	|	96.699	7.0122	0.51645	90.5262	-1.84332	0.54469	|	96.772	3.85477	1.03698	93.4462	-4.62456	0.54467	|	96.45	2.80098	0.97281	95.7012	-5.75027	0.54475	|	96.71	7.02612	0.42271	92.6391	-1.46828	0.54469	|	96.629
96.852	7.04433	0.54159	90.5233	-1.89195	0.54465	|	96.885	3.87544	0.95795	93.9425	-4.31947	0.54464	|	96.881	2.84688	0.97466	95.5317	-5.69136	0.54464	|	96.849	7.02607	0.51467	90.5007	-1.83093	0.54465	|	96.922	3.86122	1.0393	93.4164	-4.62452	0.54463	|	96.6	2.80523	0.97649	95.6768	-5.76534	0.54471	|	96.86	7.04003	0.42168	92.6188	-1.46055	0.54464	|	96.779
97.002	7.05823	0.54097	90.497	-1.88166	0.54461	|	97.035	3.88178	0.96	93.9151	-4.31597	0.5446	|	97.031	2.85108	0.97728	95.5078	-5.70199	0.5446	|	96.999	7.03997	0.51288	90.4754	-1.81834	0.54461	|	97.072	3.86769	1.04159	93.3865	-4.62423	0.54459	|	96.75	2.80947	0.98015	95.6523	-5.78019	0.54467	|	97.01	7.0539	0.42063	92.5986	-1.45276	0.5446	|	96.929
97.152	7.07207	0.53968	90.4711	-1.87137	0.54456	|	97.185	3.88818	0.96204	93.8875	-4.31205	0.54456	|	97.181	2.85526	0.97959	95.4839	-5.71237	0.54456	|	97.149	7.05384	0.51107	90.4502	-1.80565	0.54457	|	97.222	3.87416	1.04386	93.3565	-4.6237	0.54455	|	96.9	2.81369	0.98379	95.6279	-5.79478	0.54463	|	97.16	7.06781	0.41957	92.5784	-1.44486	0.54456	|	97.079
97.302	7.08593	0.5369	90.4452	-1.86101	0.54452	|	97.335	3.89457	0.96404	93.86	-4.30778	0.54452	|	97.331	2.85942	0.98342	95.4601	-5.72251	0.54452	|	97.299	7.06775	0.50924	90.4252	-1.79279	0.54453	|	97.372	3.88064	1.04611	93.3266	-4.62292	0.54451	|	97.05	2.81797	0.98748	95.603	-5.80941	0.54459	|	97.31	7.08175	0.4185	92.5583	-1.43688	0.54452	|	97.229
97.452	7.0998	0.53527	90.4195	-1.85054	0.54448	|	97.485	3.90094	0.966	93.8326	-4.30321	0.54448	|	97.481	2.86359	0.9875	95.4362	-5.73246	0.54448	|	97.449	7.08163	0.50739	90.4004	-1.77984	0.54448	|	97.522	3.8871	1.04831	93.2968	-4.62188	0.54447	|	97.2	2.82224	0.99115	95.5782	-5.8238	0.54455	|	97.46	7.09566	0.41742	92.5384	-1.42884	0.54448	|	97.379
97.602	7.11357	0.53385	90.3941	-1.84005	0.54444	|	97.635	3.90736	0.96795	93.8049	-4.29832	0.54443	|	97.631	2.86777	0.99027	95.4123	-5.74222	0.54444	|	97.599	7.09558	0.50552	90.3757	-1.76673	0.54444	|	97.672	3.89357	1.0505	93.2669	-4.62058	0.54442	|	97.35	2.82648	0.99478	95.5535	-5.83787	0.54451	|	97.61	7.10958	0.41632	92.5185	-1.42075	0.54444	|	97.529
97.752	7.12745	0.53253	90.3686	-1.82935	0.5444	|	97.785	3.91374	0.96984	93.7776	-4.29322	0.54439	|	97.781	2.87194	0.99299	95.3883	-5.75176	0.5444	|	97.749	7.10949	0.50364	90.3512	-1.75358	0.5444	|	97.822	3.90006	1.05266	93.2369	-4.61902	0.54438	|	97.5	2.83074	0.99843	95.5285	-5.85185	0.54447	|	97.76	7.1235	0.41522	92.4988	-1.41261	0.5444	|	97.679
97.902	7.14133	0.53148	90.3433	-1.81851	0.54436	|	97.935	3.92009	0.9717	93.7503	-4.28792	0.54435	|	97.931	2.87612	0.99718	95.3642	-5.76111	0.54435	|	97.899	7.1234	0.50174	90.3269	-1.74038	0.54436	|	97.972	3.9065	1.05478	93.2071	-4.6172	0.54434	|	97.65	2.83499	1.00207	95.5036	-5.8656	0.54443	|	97.91	7.13744	0.4141	92.4792	-1.40445	0.54436	|	97.829
98.052	7.1552	0.52912	90.3181	-1.80751	0.54432	|	98.085	3.92646	0.97353	93.723	-4.28242	0.54431	|	98.081	2.8803	1.00148	95.3401	-5.77025	0.54431	|	98.049	7.13734	0.49982	90.3027	-1.72713	0.54432	|	98.122	3.913	1.05688	93.1771	-4.61509	0.5443	|	97.8	2.83926	1.0057	95.4786	-5.87918	0.54439	|	98.06	7.15134	0.41296	92.4597	-1.39631	0.54432	|	97.979
98.202	7.16912	0.52625	90.293	-1.79632	0.54428	|	98.235	3.93285	0.97533	93.6956	-4.27672	0.54427	|	98.231	2.88449	1.00387	95.3159	-5.77918	0.54427	|	98.199	7.15134	0.49788	90.2786	-1.71382	0.54428	|	98.272	3.91946	1.05894	93.1473	-4.61273	0.54426	|	97.95	2.8435	1.00931	95.4536	-5.89249	0.54435	|	98.21	7.16531	0.41182	92.4403	-1.38816	0.54428	|	98.129
98.352	7.18297	0.52562	90.2682	-1.78502	0.54424	|	98.385	3.93924	0.97709	93.6683	-4.27087	0.54423	|	98.381	2.88866	1.00711	95.2918	-5.78786	0.54423	|	98.349	7.16538	0.49591	90.2546	-1.70051	0.54424	|	98.422	3.92593	1.06097	93.1174	-4.61008	0.54422	|	98.1	2.84775	1.01292	95.4285	-5.90563	0.54431	|	98.36	7.17929	0.41065	92.4209	-1.38006	0.54424	|	98.279
98.502	7.19683	0.52342	90.2436	-1.77356	0.5442	|	98.535	3.94564	0.97882	93.641	-4.26486	0.54419	|	98.531	2.89282	1.01075	95.2677	-5.79629	0.54419	|	98.499	7.17928	0.49394	90.2311	-1.68739	0.5442	|	98.572	3.93243	1.06297	93.0875	-4.60715	0.54418	|	98.25	2.85199	1.01651	95.4035	-5.91854	0.54427	|	98.51	7.19328	0.40947	92.4017	-1.37202	0.5442	|	98.429
98.652	7.21074	0.52099	90.219	-1.7619	0.54416	|	98.685	3.95205	0.98051	93.6137	-4.25871	0.54415	|	98.681	2.897	1.01457	95.2435	-5.80455	0.54415	|	98.649	7.1933	0.49194	90.2075	-1.67425	0.54416	|	98.722	3.93893	1.06494	93.0576	-4.60394	0.54414	|	98.4	2.85621	1.02007	95.3785	-5.93117	0.54423	|	98.66	7.20728	0.40828	92.3825	-1.36407	0.54416	|	98.579
98.802	7.22468	0.52035	90.1945	-1.75006	0.54412	|	98.835	3.95847	0.98217	93.5864	-4.25247	0.54411	|	98.831	2.90121	1.01824	95.219	-5.81264	0.54411	|	98.799	7.20725	0.48994	90.1843	-1.66127	0.54412	|	98.872	3.9454	1.06687	93.0278	-4.60047	0.5441	|	98.55	2.86046	1.02366	95.3533	-5.94371	0.54419	|	98.81	7.22127	0.40707	92.3635	-1.35624	0.54412	|	98.729
98.952	7.23869	0.51668	90.1701	-1.73803	0.54408	|	98.985	3.96487	0.98379	93.5592	-4.24619	0.54407	|	98.981	2.9054	1.02124	95.1946	-5.82048	0.54407	|	98.949	7.22128	0.4879	90.1611	-1.64833	0.54408	|	99.022	3.95189	1.06878	92.9979	-4.5967	0.54406	|	98.7	2.86473	1.02725	95.3278	-5.95611	0.54415	|	98.96	7.23529	0.40584	92.3445	-1.34851	0.54408	|	98.879
99.102	7.25259	0.51409	90.146	-1.72599	0.54404	|	99.135	3.97128	0.98536	93.532	-4.23988	0.54403	|	99.131	2.90959	1.02433	95.1702	-5.82807	0.54403	|	99.099	7.23528	0.48585	90.1381	-1.63554	0.54404	|	99.172	3.95839	1.07064	92.9681	-4.59266	0.54402	|	98.85	2.86897	1.0308	95.3026	-5.9682	0.54411	|	99.11	7.24925	0.4046	92.3258	-1.34094	0.54404	|	99.029
99.252	7.26646	0.51274	90.1221	-1.71388	0.544	|	99.285	3.97768	0.98691	93.5049	-4.23353	0.54399	|	99.281	2.91376	1.02701	95.1459	-5.83539	0.54399	|	99.249	7.24919	0.4838	90.1154	-1.62299	0.544	|	99.322	3.96489	1.07248	92.9382	-4.58833	0.54398	|	99	2.87326	1.03439	95.2769	-5.98024	0.54407	|	99.26	7.26329	0.40334	92.307	-1.33345	0.54399	|	99.179
99.402	7.28041	0.51153	90.0983	-1.70165	0.54396	|	99.435	3.9841	0.98842	93.4777	-4.22713	0.54395	|	99.431	2.91795	1.03105	95.1214	-5.84254	0.54395	|	99.399	7.26315	0.48172	90.0928	-1.61054	0.54396	|	99.472	3.97136	1.07427	92.9085	-4.58375	0.54394	|	99.15	2.87756	1.03797	95.2512	-5.99207	0.54402	|	99.41	7.27725	0.40207	92.2884	-1.32613	0.54396	|	99.329
99.552	7.29437	0.51027	90.0746	-1.68936	0.54392	|	99.585	3.99053	0.9899	93.4506	-4.22067	0.54391	|	99.581	2.92216	1.03394	95.0968	-5.84946	0.54391	|	99.549	7.27705	0.47964	90.0705	-1.59832	0.54392	|	99.622	3.97785	1.07602	92.8788	-4.57889	0.5439	|	99.3	2.88184	1.04153	95.2255	-6.00365	0.54398	|	99.56	7.29123	0.40079	92.2699	-1.31891	0.54391	|	99.479
99.702	7.30826	0.508	90.0512	-1.67711	0.54388	|	99.735	3.99691	0.99133	93.4236	-4.21419	0.54387	|	99.731	2.92633	1.03602	95.0724	-5.85609	0.54387	|	99.699	7.29106	0.47753	90.0482	-1.58619	0.54388	|	99.772	3.98433	1.07774	92.8492	-4.57376	0.54386	|	99.45	2.88615	1.04511	95.1996	-6.01512	0.54394	|	99.71	7.30523	0.39948	92.2515	-1.3118	0.54388	|	99.629
99.852	7.32221	0.5054	90.0279	-1.66481	0.54383	|	99.885	4.00334	0.99275	93.3966	-4.20762	0.54383	|	99.881	2.93051	1.03997	95.0479	-5.86251	0.54383	|	99.849	7.30496	0.47541	90.0263	-1.57434	0.54383	|	99.922	3.99081	1.07943	92.8195	-4.56837	0.54382	|	99.6	2.89046	1.04867	95.1736	-6.02635	0.5439	|	99.86	7.31919	0.39817	92.2333	-1.30482	0.54383	|	99.779
100.002	7.33608	0.50228	90.0049	-1.65263	0.54379	|	100.035	4.00973	0.99412	93.3697	-4.20106	0.54378	|	100.031	2.93474	1.04344	95.0231	-5.86875	0.54379	|	99.999	7.31889	0.47328	90.0044	-1.56266	0.54379	|	100.072	3.99728	1.08107	92.79	-4.56271	0.54377	|	99.75	2.89474	1.05219	95.1478	-6.03728	0.54386	|	100.01	7.33322	0.39683	92.215	-1.2979	0.54379	|	99.929
100.152	7.35004	0.50107	89.9819	-1.64041	0.54375	|	100.185	4.01614	0.99547	93.3428	-4.19448	0.54374	|	100.181	2.93892	1.04566	94.9985	-5.87469	0.54374	|	100.149	7.33277	0.47114	89.9828	-1.55121	0.54375	|	100.222	4.00372	1.08268	92.7606	-4.55683	0.54373	|	99.9	2.89899	1.05568	95.1222	-6.04793	0.54382	|	100.16	7.34719	0.39547	92.1969	-1.2911	0.54375	|	100.079
100.302	7.36397	0.49984	89.9592	-1.62829	0.54371	|	100.335	4.02255	0.99678	93.3159	-4.1879	0.5437	|	100.331	2.94311	1.04883	94.9739	-5.88039	0.5437	|	100.299	7.34668	0.46897	89.9613	-1.53993	0.54371	|	100.372	4.01024	1.08426	92.731	-4.55062	0.54369	|	100.05	2.90324	1.05915	95.0964	-6.05837	0.54378	|	100.31	7.36124	0.3941	92.1788	-1.28434	0.54371	|	100.229
100.452	7.37793	0.49778	89.9365	-1.61621	0.54367	|	100.485	4.029	0.99808	93.2889	-4.18126	0.54366	|	100.481	2.9473	1.05215	94.9493	-5.88586	0.54366	|	100.449	7.36065	0.46679	89.9399	-1.5288	0.54367	|	100.522	4.01676	1.08581	92.7013	-4.54415	0.54365	|	100.2	2.9075	1.06263	95.0706	-6.06863	0.54374	|	100.46	7.37522	0.39272	92.1609	-1.27764	0.54367	|	100.379
100.602	7.39185	0.4952	89.9141	-1.60425	0.54363	|	100.635	4.0354	0.99933	93.2622	-4.17465	0.54362	|	100.631	2.95147	1.05429	94.9247	-5.89106	0.54362	|	100.599	7.37457	0.4646	89.9187	-1.5179	0.54363	|	100.672	4.02328	1.08732	92.6717	-4.53742	0.54361	|	100.35	2.91176	1.06609	95.0447	-6.07868	0.5437	|	100.61	7.38921	0.39132	92.1431	-1.27097	0.54363	|	100.529
100.752	7.40578	0.49312	89.8919	-1.59237	0.54359	|	100.785	4.04182	1.00055	93.2354	-4.16799	0.54358	|	100.781	2.95565	1.05698	94.9	-5.89603	0.54358	|	100.749	7.38846	0.4624	89.8977	-1.50718	0.54359	|	100.822	4.02978	1.08879	92.6422	-4.53047	0.54357	|	100.5	2.91603	1.06954	95.0187	-6.08852	0.54366	|	100.76	7.40321	0.3899	92.1254	-1.26428	0.54359	|	100.679
100.902	7.41977	0.49012	89.8697	-1.58054	0.54355	|	100.935	4.04822	1.00174	93.2087	-4.16132	0.54354	|	100.931	2.95985	1.06178	94.8753	-5.90076	0.54354	|	100.899	7.40243	0.46018	89.8767	-1.49658	0.54355	|	100.972	4.03633	1.09023	92.6126	-4.52322	0.54353	|	100.65	2.92029	1.07298	94.9928	-6.09813	0.54362	|	100.91	7.41722	0.38847	92.1077	-1.25755	0.54355	|	100.829
101.052	7.43368	0.48906	89.8478	-1.56886	0.54351	|	101.085	4.05466	1.00291	93.182	-4.1546	0.5435	|	101.081	2.96405	1.06487	94.8505	-5.90525	0.5435	|	101.049	7.41637	0.45794	89.8559	-1.48616	0.54351	|	101.122	4.04282	1.09162	92.5832	-4.5158	0.54349	|	100.8	2.92457	1.07642	94.9666	-6.10757	0.54358	|	101.06	7.43122	0.38703	92.0901	-1.25079	0.54351	|	100.979
101.202	7.44758	0.48648	89.826	-1.55728	0.54347	|	101.235	4.06108	1.00403	93.1553	-4.14787	0.54346	|	101.231	2.96828	1.06687	94.8255	-5.90953	0.54346	|	101.199	7.43027	0.45571	89.8354	-1.47593	0.54347	|	101.272	4.04933	1.09297	92.5539	-4.50813	0.54345	|	100.95	2.92886	1.07985	94.9404	-6.11681	0.54354	|	101.21	7.44514	0.38558	92.0728	-1.24398	0.54347	|	101.129
101.352	7.46154	0.48367	89.8044	-1.54572	0.54343	|	101.385	4.06748	1.00512	93.1288	-4.14111	0.54342	|	101.381	2.97247	1.06869	94.8007	-5.91352	0.54342	|	101.349	7.44423	0.45345	89.8148	-1.4658	0.54343	|	101.422	4.05584	1.09428	92.5245	-4.50021	0.54341	|	101.1	2.93312	1.08324	94.9144	-6.12575	0.54349	|	101.36	7.45914	0.38411	92.0554	-1.23705	0.54342	|	101.279
101.502	7.47558	0.48169	89.7828	-1.53418	0.54339	|	101.535	4.0739	1.00617	93.1023	-4.13427	0.54338	|	101.531	2.97665	1.07185	94.776	-5.91724	0.54338	|	101.499	7.45824	0.45117	89.7943	-1.45578	0.54339	|	101.572	4.06236	1.09556	92.4952	-4.49207	0.54337	|	101.25	2.93738	1.08663	94.8882	-6.1345	0.54345	|	101.51	7.47311	0.38262	92.0382	-1.23002	0.54338	|	101.429
101.652	7.48956	0.47918	89.7614	-1.52275	0.54334	|	101.685	4.08035	1.00719	93.0756	-4.12734	0.54334	|	101.681	2.98085	1.07546	94.7511	-5.92073	0.54334	|	101.649	7.47222	0.44888	89.7741	-1.44591	0.54334	|	101.722	4.06886	1.09679	92.466	-4.48374	0.54333	|	101.4	2.94167	1.09002	94.8619	-6.14307	0.54341	|	101.66	7.4871	0.38113	92.021	-1.22287	0.54334	|	101.579
101.802	7.50355	0.47652	89.7402	-1.51138	0.5433	|	101.835	4.0868	1.00817	93.049	-4.12036	0.54329	|	101.831	2.98507	1.07771	94.7262	-5.92398	0.5433	|	101.799	7.48622	0.44659	89.7539	-1.43614	0.5433	|	101.872	4.07536	1.09799	92.4369	-4.47517	0.54328	|	101.55	2.94592	1.09337	94.8357	-6.15135	0.54337	|	101.81	7.50117	0.37961	92.0038	-1.21556	0.5433	|	101.729
101.952	7.51751	0.47367	89.7192	-1.50008	0.54326	|	101.985	4.0932	1.00911	93.0226	-4.11337	0.54325	|	101.981	2.98931	1.08211	94.701	-5.927	0.54325	|	101.949	7.50018	0.44429	89.7339	-1.42649	0.54326	|	102.022	4.08187	1.09914	92.4078	-4.46639	0.54324	|	101.7	2.95015	1.09668	94.8097	-6.15936	0.54333	|	101.96	7.51517	0.37809	91.9869	-1.20815	0.54326	|	101.879
102.102	7.53156	0.47313	89.6982	-1.48877	0.54322	|	102.135	4.09963	1.01	92.9962	-4.10627	0.54321	|	102.131	2.99351	1.08476	94.6761	-5.92973	0.54321	|	102.099	7.51423	0.44196	89.7139	-1.41685	0.54322	|	102.172	4.08841	1.10026	92.3786	-4.45735	0.5432	|	101.85	2.9544	1.1	94.7835	-6.16719	0.54329	|	102.11	7.52922	0.37656	91.97	-1.20058	0.54322	|	102.029
102.252	7.54554	0.47136	89.6774	-1.47755	0.54318	|	102.285	4.10606	1.01085	92.9698	-4.09908	0.54317	|	102.281	2.99771	1.08721	94.6512	-5.9322	0.54317	|	102.249	7.52823	0.43964	89.6942	-1.40729	0.54318	|	102.322	4.09496	1.10135	92.3495	-4.4481	0.54316	|	102	2.95862	1.10328	94.7574	-6.17475	0.54325	|	102.26	7.54329	0.37501	91.9531	-1.19287	0.54318	|	102.179
102.402	7.55954	0.46824	89.6568	-1.46637	0.54314	|	102.435	4.11253	1.01165	92.9433	-4.09176	0.54313	|	102.431	3.00191	1.0909	94.6262	-5.93443	0.54313	|	102.399	7.54234	0.43729	89.6744	-1.39769	0.54314	|	102.472	4.10149	1.10238	92.3204	-4.43865	0.54312	|	102.15	2.96289	1.10658	94.7311	-6.18216	0.54321	|	102.41	7.55739	0.37345	91.9364	-1.18501	0.54314	|	102.329
102.552	7.57355	0.46748	89.6364	-1.45522	0.5431	|	102.585	4.11898	1.01241	92.917	-4.08437	0.54309	|	102.581	3.00611	1.0942	94.6013	-5.93639	0.54309	|	102.549	7.55638	0.43494	89.6548	-1.38813	0.5431	|	102.622	4.10801	1.10338	92.2915	-4.42903	0.54308	|	102.3	2.96714	1.10985	94.7048	-6.18931	0.54317	|	102.56	7.57141	0.37189	91.9198	-1.17707	0.5431	|	102.479
102.702	7.58756	0.46395	89.616	-1.44412	0.54306	|	102.735	4.12541	1.01312	92.8907	-4.07685	0.54305	|	102.731	3.01031	1.09614	94.5764	-5.9381	0.54305	|	102.699	7.57038	0.4326	89.6355	-1.37859	0.54306	|	102.772	4.11453	1.10433	92.2627	-4.41919	0.54304	|	102.45	2.97139	1.1131	94.6785	-6.19623	0.54313	|	102.71	7.58548	0.37031	91.9033	-1.16899	0.54306	|	102.629
102.852	7.60165	0.46273	89.5958	-1.43303	0.54302	|	102.885	4.13185	1.01378	92.8645	-4.06915	0.54301	|	102.881	3.01451	1.09821	94.5514	-5.93956	0.54301	|	102.849	7.58437	0.43025	89.6162	-1.36901	0.54302	|	102.922	4.12101	1.10524	92.2341	-4.40923	0.543	|	102.6	2.9757	1.11639	94.6518	-6.20303	0.54309	|	102.86	7.59958	0.36873	91.8869	-1.16079	0.54301	|	102.779
103.002	7.61568	0.4593	89.5757	-1.42204	0.54298	|	103.035	4.13827	1.0144	92.8384	-4.06123	0.54297	|	103.031	3.01873	1.10053	94.5264	-5.94076	0.54297	|	102.999	7.59847	0.42788	89.597	-1.35927	0.54298	|	103.072	4.12755	1.10611	92.2053	-4.39898	0.54296	|	102.75	2.97998	1.11963	94.6252	-6.20953	0.54304	|	103.01	7.61362	0.36714	91.8706	-1.15256	0.54297	|	102.929
103.152	7.62964	0.45743	89.556	-1.41119	0.54293	|	103.185	4.14474	1.01497	92.8122	-4.05303	0.54293	|	103.181	3.02294	1.1027	94.5014	-5.94171	0.54293	|	103.149	7.61249	0.42552	89.578	-1.34952	0.54294	|	103.222	4.13407	1.10694	92.1766	-4.38855	0.54292	|	102.9	2.98425	1.12286	94.5986	-6.2158	0.543	|	103.16	7.62772	0.36554	91.8544	-1.14426	0.54293	|	103.079
103.302	7.64371	0.45428	89.5362	-1.40031	0.54289	|	103.335	4.15121	1.0155	92.786	-4.04458	0.54288	|	103.331	3.02715	1.10624	94.4764	-5.9424	0.54289	|	103.299	7.62657	0.42314	89.5591	-1.33962	0.54289	|	103.372	4.14057	1.10773	92.1481	-4.37797	0.54287	|	103.05	2.98853	1.12606	94.5721	-6.22183	0.54296	|	103.31	7.64187	0.36392	91.8383	-1.13591	0.54289	|	103.229
103.452	7.65775	0.45191	89.5166	-1.38954	0.54285	|	103.485	4.15766	1.01599	92.7599	-4.0359	0.54284	|	103.481	3.03137	1.10944	94.4513	-5.94283	0.54284	|	103.449	7.64069	0.42075	89.5402	-1.32961	0.54285	|	103.522	4.1471	1.10848	92.1196	-4.36714	0.54283	|	103.2	2.99282	1.12927	94.5453	-6.22765	0.54292	|	103.46	7.65602	0.3623	91.8223	-1.12758	0.54285	|	103.379
103.602	7.67177	0.44961	89.4972	-1.37885	0.54281	|	103.635	4.1641	1.01644	92.7339	-4.02698	0.5428	|	103.631	3.03561	1.11085	94.4261	-5.943	0.5428	|	103.599	7.65474	0.41837	89.5216	-1.31956	0.54281	|	103.672	4.15362	1.10919	92.0911	-4.35614	0.54279	|	103.35	2.9971	1.13244	94.5187	-6.23321	0.54288	|	103.61	7.67014	0.36068	91.8064	-1.11931	0.54281	|	103.529
103.752	7.68578	0.44683	89.478	-1.36826	0.54277	|	103.785	4.17055	1.01684	92.708	-4.01777	0.54276	|	103.781	3.03981	1.11386	94.4011	-5.94292	0.54276	|	103.749	7.66885	0.41598	89.5031	-1.30936	0.54277	|	103.822	4.16017	1.10986	92.0626	-4.34487	0.54275	|	103.5	3.00135	1.13558	94.4921	-6.23849	0.54284	|	103.76	7.68434	0.35904	91.7906	-1.11106	0.54277	|	103.679
103.902	7.69983	0.44569	89.4588	-1.35773	0.54273	|	103.935	4.17703	1.01722	92.682	-4.00822	0.54272	|	103.931	3.04398	1.11634	94.3763	-5.94259	0.54272	|	103.899	7.68289	0.41361	89.4848	-1.29911	0.54273	|	103.972	4.1667	1.11049	92.0343	-4.33347	0.54271	|	103.65	3.00564	1.13872	94.4654	-6.24357	0.5428	|	103.91	7.69854	0.3574	91.7749	-1.10291	0.54273	|	103.829
104.052	7.71389	0.44173	89.4398	-1.34727	0.54269	|	104.085	4.18349	1.01756	92.6561	-3.99839	0.54268	|	104.081	3.0482	1.11906	94.3512	-5.94199	0.54268	|	104.049	7.69696	0.41122	89.4665	-1.28874	0.54269	|	104.122	4.17326	1.11108	92.0059	-4.32181	0.54267	|	103.8	3.00991	1.14184	94.4387	-6.24839	0.54276	|	104.06	7.71269	0.35576	91.7593	-1.09491	0.54269	|	103.979
104.202	7.72795	0.43989	89.4209	-1.33689	0.54265	|	104.235	4.18996	1.01787	92.6303	-3.98822	0.54264	|	104.231	3.05241	1.12132	94.3262	-5.94114	0.54264	|	104.199	7.71102	0.40884	89.4485	-1.27829	0.54265	|	104.272	4.17982	1.11163	91.9776	-4.30994	0.54263	|	103.95	3.01416	1.14492	94.4121	-6.25295	0.54272	|	104.21	7.72687	0.35411	91.7439	-1.08703	0.54265	|	104.129
104.352	7.74202	0.43686	89.4022	-1.32657	0.54261	|	104.385	4.19645	1.01814	92.6044	-3.97767	0.5426	|	104.381	3.05658	1.12372	94.3015	-5.94004	0.5426	|	104.349	7.725	0.40647	89.4307	-1.26783	0.54261	|	104.422	4.18637	1.11214	91.9494	-4.2979	0.54259	|	104.1	3.01847	1.14802	94.3852	-6.2573	0.54267	|	104.36	7.74112	0.35245	91.7284	-1.07927	0.5426	|	104.279
104.502	7.75616	0.43593	89.3835	-1.31624	0.54256	|	104.535	4.20299	1.0184	92.5784	-3.96671	0.54255	|	104.531	3.06077	1.12757	94.2765	-5.93868	0.54256	|	104.499	7.73908	0.40408	89.4129	-1.25722	0.54256	|	104.572	4.19291	1.11261	91.9213	-4.28569	0.54254	|	104.25	3.02276	1.1511	94.3583	-6.2614	0.54263	|	104.51	7.75526	0.3508	91.7132	-1.07173	0.54256	|	104.429
104.652	7.77024	0.43385	89.3651	-1.306	0.54252	|	104.685	4.20948	1.01862	92.5527	-3.95548	0.54251	|	104.681	3.06499	1.13093	94.2515	-5.93707	0.54251	|	104.649	7.75314	0.4017	89.3953	-1.24657	0.54252	|	104.722	4.19948	1.11303	91.8932	-4.27322	0.5425	|	104.4	3.02704	1.15414	94.3315	-6.26523	0.54259	|	104.66	7.76939	0.34914	91.6981	-1.06438	0.54252	|	104.579
104.802	7.78429	0.42993	89.3468	-1.29581	0.54248	|	104.835	4.21594	1.01881	92.5272	-3.94395	0.54247	|	104.831	3.06917	1.13164	94.2267	-5.93521	0.54247	|	104.799	7.76721	0.39931	89.3779	-1.23589	0.54248	|	104.872	4.20604	1.11342	91.8652	-4.26057	0.54246	|	104.55	3.03136	1.15719	94.3044	-6.26883	0.54255	|	104.81	7.78362	0.34748	91.683	-1.05715	0.54248	|	104.729
104.952	7.79834	0.42833	89.3286	-1.28564	0.54244	|	104.985	4.22242	1.01897	92.5017	-3.93206	0.54243	|	104.981	3.07337	1.13504	94.2018	-5.93309	0.54243	|	104.949	7.7813	0.39693	89.3605	-1.22517	0.54244	|	105.022	4.21263	1.11377	91.8372	-4.24766	0.54242	|	104.7	3.03568	1.16022	94.2773	-6.27217	0.54251	|	104.96	7.79781	0.34581	91.6681	-1.05014	0.54244	|	104.879
105.102	7.8124	0.42607	89.3106	-1.27545	0.5424	|	105.135	4.22893	1.01911	92.4761	-3.91981	0.54239	|	105.131	3.07759	1.1382	94.1767	-5.93071	0.54239	|	105.099	7.79541	0.39454	89.3433	-1.21444	0.5424	|	105.172	4.21921	1.11408	91.8093	-4.23457	0.54238	|	104.85	3.03997	1.16321	94.2504	-6.27523	0.54247	|	105.11	7.81195	0.34415	91.6533	-1.04335	0.5424	|	105.029
105.252	7.82654	0.42307	89.2927	-1.26522	0.54236	|	105.285	4.23543	1.01922	92.4507	-3.90728	0.54235	|	105.281	3.08182	1.13985	94.1516	-5.92806	0.54235	|	105.249	7.80946	0.39217	89.3263	-1.2038	0.54236	|	105.322	4.22578	1.11434	91.7815	-4.22131	0.54234	|	105	3.04428	1.16618	94.2233	-6.27804	0.54243	|	105.26	7.82623	0.34247	91.6384	-1.03668	0.54236	|	105.179
105.402	7.84073	0.42187	89.2748	-1.25493	0.54232	|	105.435	4.24196	1.0193	92.4252	-3.89441	0.54231	|	105.431	3.08608	1.14149	94.1264	-5.92514	0.54231	|	105.399	7.82353	0.38979	89.3095	-1.1932	0.54232	|	105.472	4.23231	1.11456	91.754	-4.20793	0.5423	|	105.15	3.04858	1.16913	94.1964	-6.28058	0.54239	|	105.41	7.84045	0.34079	91.6238	-1.03024	0.54232	|	105.329
105.552	7.8548	0.41883	89.2572	-1.24472	0.54228	|	105.585	4.24843	1.01935	92.4	-3.88127	0.54227	|	105.581	3.09033	1.14336	94.1012	-5.92196	0.54227	|	105.549	7.83764	0.38741	89.2927	-1.18267	0.54228	|	105.622	4.23887	1.11474	91.7264	-4.1943	0.54226	|	105.3	3.05289	1.17206	94.1693	-6.28285	0.54234	|	105.56	7.85466	0.33912	91.6091	-1.02397	0.54227	|	105.479
105.702	7.86891	0.41685	89.2397	-1.23447	0.54223	|	105.735	4.25494	1.01937	92.3748	-3.86771	0.54222	|	105.731	3.09453	1.14652	94.0764	-5.91858	0.54223	|	105.699	7.85174	0.38504	89.2761	-1.17225	0.54223	|	105.772	4.24548	1.11488	91.6988	-4.18036	0.54221	|	105.45	3.05717	1.17496	94.1424	-6.28485	0.5423	|	105.71	7.86892	0.33744	91.5946	-1.01786	0.54223	|	105.629
105.852	7.88301	0.41526	89.2224	-1.22422	0.54219	|	105.885	4.26143	1.01936	92.3498	-3.85379	0.54218	|	105.881	3.09876	1.14851	94.0513	-5.91491	0.54218	|	105.849	7.8659	0.38265	89.2596	-1.1619	0.54219	|	105.922	4.25206	1.11498	91.6713	-4.16628	0.54217	|	105.6	3.06144	1.17782	94.1156	-6.28656	0.54226	|	105.86	7.88315	0.33576	91.5802	-1.01191	0.54219	|	105.779
106.002	7.89716	0.41221	89.2051	-1.21393	0.54215	|	106.035	4.26793	1.01931	92.3247	-3.83953	0.54214	|	106.031	3.10299	1.1509	94.0263	-5.91099	0.54214	|	105.999	7.88	0.38028	89.2433	-1.15173	0.54215	|	106.072	4.25868	1.11504	91.6437	-4.15194	0.54213	|	105.75	3.06571	1.18066	94.0887	-6.28802	0.54222	|	106.01	7.89735	0.33408	91.5658	-1.00612	0.54215	|	105.929
106.152	7.91127	0.41099	89.1881	-1.20369	0.54211	|	106.185	4.27445	1.01923	92.2998	-3.82497	0.5421	|	106.181	3.1072	1.15367	94.0014	-5.90685	0.5421	|	106.149	7.89414	0.37791	89.2271	-1.14168	0.54211	|	106.222	4.26524	1.11505	91.6165	-4.13752	0.54209	|	105.9	3.06997	1.18346	94.0619	-6.28919	0.54218	|	106.16	7.9116	0.33239	91.5516	-1.00042	0.54211	|	106.079
106.302	7.92533	0.40775	89.1712	-1.19351	0.54207	|	106.335	4.28097	1.01911	92.2749	-3.81023	0.54206	|	106.331	3.11141	1.15545	93.9766	-5.90245	0.54206	|	106.299	7.90824	0.37554	89.211	-1.13181	0.54207	|	106.372	4.27185	1.11503	91.5893	-4.12283	0.54205	|	106.05	3.07427	1.18627	94.0349	-6.2901	0.54214	|	106.31	7.9259	0.3307	91.5373	-0.99479	0.54207	|	106.229
106.452	7.93951	0.40583	89.1544	-1.18329	0.54203	|	106.485	4.28747	1.01895	92.2502	-3.79541	0.54202	|	106.481	3.11565	1.15649	93.9515	-5.89777	0.54202	|	106.449	7.92242	0.37317	89.1951	-1.12203	0.54203	|	106.522	4.27845	1.11495	91.5621	-4.10796	0.54201	|	106.2	3.07854	1.18904	94.0079	-6.29074	0.5421	|	106.46	7.94009	0.32902	91.5232	-0.98928	0.54202	|	106.379
106.602	7.95366	0.40249	89.1377	-1.17315	0.54199	|	106.635	4.29398	1.01875	92.2255	-3.78042	0.54198	|	106.631	3.11985	1.15844	93.9268	-5.89289	0.54198	|	106.599	7.9366	0.37079	89.1792	-1.1124	0.54199	|	106.672	4.28504	1.11484	91.535	-4.09293	0.54197	|	106.35	3.08284	1.19179	93.9809	-6.29109	0.54206	|	106.61	7.95427	0.32733	91.5092	-0.98384	0.54198	|	106.529
106.752	7.9678	0.40079	89.1212	-1.1631	0.54194	|	106.785	4.30051	1.01851	92.2009	-3.76522	0.54194	|	106.781	3.12405	1.1618	93.902	-5.88776	0.54194	|	106.749	7.95078	0.36843	89.1635	-1.10291	0.54195	|	106.822	4.29166	1.11468	91.508	-4.07768	0.54192	|	106.5	3.08713	1.19452	93.9539	-6.29116	0.54201	|	106.76	7.9685	0.32565	91.4952	-0.97841	0.54194	|	106.679
106.902	7.98199	0.39963	89.1048	-1.15313	0.5419	|	106.935	4.30702	1.01823	92.1764	-3.74984	0.54189	|	106.931	3.12827	1.16405	93.8772	-5.88236	0.54189	|	106.899	7.96487	0.36607	89.148	-1.0936	0.5419	|	106.972	4.29827	1.11448	91.4811	-4.06226	0.54188	|	106.65	3.09141	1.19721	93.927	-6.29096	0.54197	|	106.91	7.98275	0.32395	91.4814	-0.97302	0.5419	|	106.829
107.052	7.9962	0.39641	89.0884	-1.14325	0.54186	|	107.085	4.31351	1.0179	92.1521	-3.73428	0.54185	|	107.081	3.13253	1.16591	93.8521	-5.87666	0.54185	|	107.049	7.97901	0.36371	89.1326	-1.08441	0.54186	|	107.122	4.30484	1.11423	91.4545	-4.04677	0.54184	|	106.8	3.09569	1.19988	93.9	-6.29047	0.54193	|	107.06	7.99693	0.32227	91.4676	-0.96768	0.54186	|	106.979
107.202	8.0104	0.3944	89.0723	-1.13352	0.54182	|	107.235	4.32	1.01754	92.1279	-3.71855	0.54181	|	107.231	3.13679	1.16755	93.8271	-5.87072	0.54181	|	107.199	7.99324	0.36135	89.1173	-1.07528	0.54182	|	107.272	4.31146	1.11394	91.4278	-4.031	0.5418	|	106.95	3.09998	1.20253	93.8731	-6.28969	0.54189	|	107.21	8.01111	0.32059	91.4539	-0.96233	0.54182	|	107.129
107.352	8.02457	0.39149	89.0563	-1.12398	0.54178	|	107.385	4.3265	1.01713	92.1038	-3.70264	0.54177	|	107.381	3.14102	1.16896	93.8023	-5.86457	0.54177	|	107.349	8.00739	0.35899	89.1021	-1.06631	0.54178	|	107.422	4.31803	1.11361	91.4013	-4.0152	0.54176	|	107.1	3.10427	1.20515	93.8461	-6.28863	0.54185	|	107.36	8.02533	0.3189	91.4403	-0.95696	0.54178	|	107.279
107.502	8.03873	0.3895	89.0404	-1.11459	0.54174	|	107.535	4.33301	1.01669	92.0798	-3.68658	0.54173	|	107.531	3.14525	1.17142	93.7775	-5.85817	0.54173	|	107.499	8.02151	0.35665	89.0871	-1.05749	0.54174	|	107.572	4.32462	1.11323	91.3749	-3.99919	0.54172	|	107.25	3.10857	1.20775	93.8191	-6.28728	0.54181	|	107.51	8.03947	0.31721	91.4268	-0.95159	0.54173	|	107.429
107.652	8.05288	0.38731	89.0247	-1.1054	0.5417	|	107.685	4.33949	1.0162	92.0559	-3.67048	0.54169	|	107.681	3.14948	1.17419	93.7527	-5.85153	0.54169	|	107.649	8.03573	0.35429	89.0722	-1.04871	0.5417	|	107.722	4.33126	1.1128	91.3484	-3.98293	0.54168	|	107.4	3.11284	1.2103	93.7922	-6.28565	0.54177	|	107.66	8.05366	0.31553	91.4133	-0.94619	0.54169	|	107.579
107.802	8.06709	0.38563	89.0091	-1.09637	0.54165	|	107.835	4.34604	1.01568	92.0319	-3.65417	0.54164	|	107.831	3.15372	1.17591	93.7279	-5.84463	0.54165	|	107.799	8.04987	0.35195	89.0574	-1.04011	0.54165	|	107.872	4.3379	1.11233	91.322	-3.96652	0.54163	|	107.55	3.11711	1.21282	93.7654	-6.28373	0.54172	|	107.81	8.06785	0.31384	91.3999	-0.94076	0.54165	|	107.729
107.952	8.08126	0.38378	88.9936	-1.08756	0.54161	|	107.985	4.35254	1.01512	92.0082	-3.63792	0.5416	|	107.981	3.15791	1.1771	93.7034	-5.83758	0.5416	|	107.949	8.06404	0.34961	89.0427	-1.03163	0.54161	|	108.022	4.3445	1.11182	91.2959	-3.9501	0.54159	|	107.7	3.12142	1.21534	93.7383	-6.28151	0.54168	|	107.96	8.08207	0.31215	91.3866	-0.9353	0.54161	|	107.879
108.102	8.09546	0.38001	88.9783	-1.07894	0.54157	|	108.135	4.35907	1.01452	91.9845	-3.62161	0.54156	|	108.131	3.1621	1.17937	93.679	-5.8303	0.54156	|	108.099	8.07819	0.34727	89.0282	-1.02327	0.54157	|	108.172	4.35107	1.11127	91.2699	-3.93361	0.54155	|	107.85	3.12571	1.21782	93.7114	-6.279	0.54164	|	108.11	8.09626	0.31046	91.3733	-0.9298	0.54157	|	108.029
108.252	8.10966	0.37685	88.963	-1.0705	0.54153	|	108.285	4.36556	1.01388	91.9611	-3.60531	0.54152	|	108.281	3.16634	1.18134	93.6543	-5.82269	0.54152	|	108.249	8.09236	0.34494	89.0138	-1.01504	0.54153	|	108.322	4.35765	1.11068	91.2441	-3.917	0.54151	|	108	3.12997	1.22025	93.6846	-6.27622	0.5416	|	108.26	8.11047	0.30878	91.3602	-0.92427	0.54153	|	108.179
108.402	8.12387	0.37538	88.9478	-1.06223	0.54149	|	108.435	4.3721	1.0132	91.9376	-3.58889	0.54148	|	108.431	3.1706	1.182	93.6295	-5.8148	0.54148	|	108.399	8.10662	0.3426	88.9993	-1.00688	0.54149	|	108.472	4.36425	1.11004	91.2183	-3.90022	0.54147	|	108.15	3.13427	1.22268	93.6576	-6.27312	0.54156	|	108.41	8.12469	0.30709	91.3471	-0.91869	0.54149	|	108.329
108.552	8.13808	0.37255	88.9328	-1.05413	0.54145	|	108.585	4.37863	1.01248	91.9142	-3.57251	0.54144	|	108.581	3.17482	1.18399	93.605	-5.80676	0.54144	|	108.549	8.12087	0.34026	88.985	-0.99886	0.54145	|	108.622	4.37086	1.10936	91.1926	-3.88333	0.54143	|	108.3	3.13855	1.22506	93.6308	-6.26974	0.54152	|	108.56	8.13884	0.30541	91.3341	-0.91308	0.54144	|	108.479
108.702	8.15225	0.37016	88.9179	-1.04619	0.5414	|	108.735	4.38516	1.01172	91.8909	-3.55623	0.5414	|	108.731	3.17905	1.18566	93.5804	-5.79847	0.5414	|	108.699	8.13508	0.33793	88.9709	-0.99099	0.54141	|	108.772	4.37748	1.10863	91.167	-3.86632	0.54139	|	108.45	3.14286	1.22743	93.6038	-6.26605	0.54147	|	108.71	8.15311	0.30372	91.3211	-0.90737	0.5414	|	108.629
108.852	8.16643	0.36875	88.9031	-1.03837	0.54136	|	108.885	4.39169	1.01093	91.8677	-3.54008	0.54135	|	108.881	3.18327	1.18797	93.5559	-5.78995	0.54135	|	108.849	8.14941	0.33559	88.9568	-0.98319	0.54136	|	108.922	4.38407	1.10787	91.1416	-3.84929	0.54134	|	108.6	3.14718	1.22978	93.5767	-6.26206	0.54143	|	108.86	8.16736	0.30203	91.3082	-0.9016	0.54136	|	108.779
109.002	8.1806	0.36618	88.8885	-1.03064	0.54132	|	109.035	4.39823	1.0101	91.8446	-3.52401	0.54131	|	109.031	3.1875	1.1886	93.5315	-5.78121	0.54131	|	108.999	8.16364	0.33327	88.9428	-0.97557	0.54132	|	109.072	4.39068	1.10706	91.1162	-3.83212	0.5413	|	108.75	3.15146	1.23207	93.5499	-6.2578	0.54139	|	109.01	8.18159	0.30035	91.2954	-0.89575	0.54132	|	108.929
109.152	8.19481	0.36521	88.8739	-1.02297	0.54128	|	109.185	4.40473	1.00924	91.8218	-3.5081	0.54127	|	109.181	3.19172	1.1889	93.5071	-5.77223	0.54127	|	109.149	8.17795	0.33095	88.9289	-0.96802	0.54128	|	109.222	4.39727	1.10621	91.091	-3.81495	0.54126	|	108.9	3.15574	1.23433	93.5231	-6.25325	0.54135	|	109.16	8.19583	0.29867	91.2827	-0.88983	0.54128	|	109.079
109.302	8.20901	0.36054	88.8594	-1.01536	0.54124	|	109.335	4.41124	1.00834	91.799	-3.49223	0.54123	|	109.331	3.19596	1.1914	93.4826	-5.76299	0.54123	|	109.299	8.19218	0.32864	88.9152	-0.96064	0.54124	|	109.372	4.40386	1.10533	91.0659	-3.7977	0.54122	|	109.05	3.16005	1.23658	93.4962	-6.24837	0.54131	|	109.31	8.21011	0.29698	91.27	-0.88379	0.54124	|	109.229
109.452	8.22323	0.35947	88.8451	-1.00777	0.5412	|	109.485	4.41779	1.00742	91.7762	-3.47636	0.54119	|	109.481	3.20022	1.19405	93.4581	-5.75348	0.54119	|	109.449	8.20646	0.32633	88.9015	-0.95335	0.5412	|	109.522	4.41046	1.1044	91.0409	-3.78034	0.54118	|	109.2	3.16434	1.23878	93.4694	-6.24324	0.54127	|	109.46	8.22443	0.2953	91.2574	-0.87765	0.54119	|	109.379
109.602	8.23751	0.35609	88.8307	-1.00017	0.54115	|	109.635	4.42435	1.00647	91.7534	-3.46055	0.54115	|	109.631	3.20449	1.19534	93.4336	-5.74373	0.54115	|	109.599	8.22083	0.32401	88.8879	-0.94616	0.54116	|	109.672	4.41703	1.10344	91.0161	-3.76302	0.54113	|	109.35	3.16866	1.24097	93.4424	-6.23776	0.54122	|	109.61	8.23871	0.29362	91.245	-0.87141	0.54115	|	109.529
109.752	8.25174	0.35378	88.8165	-0.99259	0.54111	|	109.785	4.43091	1.00549	91.7308	-3.44491	0.5411	|	109.781	3.20873	1.19689	93.4092	-5.73382	0.5411	|	109.749	8.23516	0.32171	88.8744	-0.93909	0.54111	|	109.822	4.42367	1.10243	90.9911	-3.74547	0.54109	|	109.5	3.17295	1.2431	93.4157	-6.23204	0.54118	|	109.76	8.25299	0.29194	91.2325	-0.86506	0.54111	|	109.679
109.902	8.266	0.35202	88.8024	-0.98496	0.54107	|	109.935	4.43745	1.00449	91.7083	-3.42957	0.54106	|	109.931	3.21294	1.19903	93.3851	-5.72377	0.54106	|	109.899	8.24945	0.31942	88.861	-0.93212	0.54107	|	109.972	4.43029	1.10139	90.9664	-3.72794	0.54105	|	109.65	3.17722	1.24521	93.389	-6.22604	0.54114	|	109.91	8.26733	0.29025	91.2202	-0.85857	0.54107	|	109.829
110.052	8.28022	0.35039	88.7885	-0.9773	0.54103	|	110.085	4.44403	1.00347	91.6858	-3.41437	0.54102	|	110.081	3.21717	1.19997	93.361	-5.71344	0.54102	|	110.049	8.26371	0.31714	88.8478	-0.92521	0.54103	|	110.122	4.43691	1.1003	90.9418	-3.71034	0.54101	|	109.8	3.18152	1.24728	93.3623	-6.21974	0.5411	|	110.06	8.28164	0.28858	91.2079	-0.85198	0.54103	|	109.979
110.202	8.2945	0.34774	88.7746	-0.96953	0.54099	|	110.235	4.45054	1.00243	91.6636	-3.39951	0.54098	|	110.231	3.22142	1.19994	93.3366	-5.70283	0.54098	|	110.199	8.27799	0.31486	88.8346	-0.91833	0.54099	|	110.272	4.44348	1.09919	90.9175	-3.69284	0.54097	|	109.95	3.18581	1.24933	93.3356	-6.21314	0.54106	|	110.21	8.29582	0.28691	91.1959	-0.84531	0.54099	|	110.129
110.352	8.30879	0.34507	88.7608	-0.96166	0.54095	|	110.385	4.45709	1.00136	91.6414	-3.38471	0.54094	|	110.381	3.22566	1.20094	93.3125	-5.69204	0.54094	|	110.349	8.29232	0.31259	88.8215	-0.91144	0.54095	|	110.422	4.45011	1.09803	90.8931	-3.67514	0.54093	|	110.1	3.19013	1.25135	93.3088	-6.20621	0.54102	|	110.36	8.31016	0.28523	91.1838	-0.83844	0.54094	|	110.279
110.502	8.32305	0.34337	88.7471	-0.95371	0.5409	|	110.535	4.46363	1.00026	91.6193	-3.37004	0.54089	|	110.531	3.2299	1.2027	93.2884	-5.68105	0.5409	|	110.499	8.30659	0.31033	88.8085	-0.90456	0.5409	|	110.572	4.45675	1.09684	90.8687	-3.65737	0.54088	|	110.25	3.19443	1.25333	93.2821	-6.19903	0.54097	|	110.51	8.32445	0.28356	91.1719	-0.83145	0.5409	|	110.429
110.652	8.33737	0.34177	88.7335	-0.9456	0.54086	|	110.685	4.47021	0.99913	91.5972	-3.35537	0.54085	|	110.681	3.23417	1.20412	93.2642	-5.66977	0.54085	|	110.649	8.32081	0.30808	88.7957	-0.89765	0.54086	|	110.722	4.46337	1.09561	90.8445	-3.63963	0.54084	|	110.4	3.19872	1.25527	93.2556	-6.1916	0.54093	|	110.66	8.33875	0.28189	91.1601	-0.82429	0.54086	|	110.579
110.802	8.35167	0.33887	88.7201	-0.93737	0.54082	|	110.835	4.47672	0.99798	91.5754	-3.34095	0.54081	|	110.831	3.23842	1.20655	93.2401	-5.65832	0.54081	|	110.799	8.33509	0.30584	88.783	-0.89064	0.54082	|	110.872	4.46999	1.09435	90.8205	-3.62186	0.5408	|	110.55	3.20301	1.25719	93.229	-6.18386	0.54089	|	110.81	8.35307	0.28022	91.1483	-0.81697	0.54082	|	110.729
110.952	8.36597	0.33703	88.7067	-0.92901	0.54078	|	110.985	4.48328	0.99678	91.5535	-3.3265	0.54077	|	110.981	3.24266	1.20749	93.2161	-5.64669	0.54077	|	110.949	8.34934	0.3036	88.7703	-0.88353	0.54078	|	111.022	4.47659	1.09305	90.7967	-3.6041	0.54076	|	110.7	3.20733	1.25908	93.2023	-6.1758	0.54085	|	110.96	8.36745	0.27854	91.1366	-0.80948	0.54078	|	110.879
111.102	8.3803	0.33386	88.6935	-0.92051	0.54074	|	111.135	4.48979	0.99555	91.5319	-3.31221	0.54073	|	111.131	3.24689	1.20817	93.1922	-5.63486	0.54073	|	111.099	8.36361	0.30137	88.7578	-0.87627	0.54074	|	111.172	4.48321	1.09172	90.7729	-3.58624	0.54072	|	110.85	3.21167	1.26094	93.1755	-6.16743	0.54081	|	111.11	8.38181	0.27687	91.125	-0.80185	0.54073	|	111.029
111.252	8.39461	0.33229	88.6803	-0.9119	0.54069	|	111.285	4.49634	0.99428	91.5102	-3.29785	0.54069	|	111.281	3.25113	1.20966	93.1684	-5.62283	0.54069	|	111.249	8.37789	0.29915	88.7453	-0.86884	0.5407	|	111.322	4.48985	1.09035	90.7491	-3.5683	0.54068	|	111	3.21597	1.26276	93.149	-6.15885	0.54077	|	111.26	8.39611	0.27521	91.1136	-0.7941	0.54069	|	111.179
111.402	8.40888	0.33099	88.6674	-0.9032	0.54065	|	111.435	4.50287	0.99297	91.4888	-3.28352	0.54064	|	111.431	3.25538	1.21	93.1445	-5.61057	0.54064	|	111.399	8.39211	0.29694	88.733	-0.86126	0.54065	|	111.472	4.49645	1.08896	90.7256	-3.55043	0.54063	|	111.15	3.22025	1.26453	93.1226	-6.15003	0.54072	|	111.41	8.41046	0.27354	91.1023	-0.78618	0.54065	|	111.329
111.552	8.42319	0.32982	88.6545	-0.89438	0.54061	|	111.585	4.50939	0.99163	91.4674	-3.26917	0.5406	|	111.581	3.25962	1.21068	93.1208	-5.59815	0.5406	|	111.549	8.40637	0.29474	88.7208	-0.85346	0.54061	|	111.622	4.50309	1.08753	90.7021	-3.53244	0.54059	|	111.3	3.22458	1.26629	93.096	-6.14084	0.54068	|	111.56	8.42479	0.27187	91.0911	-0.77816	0.54061	|	111.479
111.702	8.43742	0.32645	88.6419	-0.88552	0.54057	|	111.735	4.51597	0.99022	91.4459	-3.25469	0.54056	|	111.731	3.26384	1.21225	93.0971	-5.58556	0.54056	|	111.699	8.42056	0.29255	88.7087	-0.84551	0.54057	|	111.772	4.50972	1.08607	90.6787	-3.51439	0.54055	|	111.45	3.22892	1.26802	93.0694	-6.13137	0.54064	|	111.71	8.43914	0.2702	91.08	-0.77002	0.54057	|	111.629
111.852	8.45167	0.32508	88.6293	-0.87658	0.54053	|	111.885	4.52253	0.98879	91.4246	-3.24023	0.54052	|	111.881	3.26809	1.21298	93.0734	-5.5727	0.54052	|	111.849	8.43478	0.29037	88.6967	-0.83735	0.54053	|	111.922	4.51633	1.08458	90.6556	-3.4964	0.54051	|	111.6	3.23323	1.26971	93.043	-6.12169	0.5406	|	111.86	8.45353	0.26853	91.0689	-0.76178	0.54052	|	111.779
112.002	8.46594	0.3225	88.6169	-0.86756	0.54049	|	112.035	4.5291	0.9873	91.4034	-3.22563	0.54048	|	112.031	3.27233	1.21372	93.0498	-5.55969	0.54048	|	111.999	8.44913	0.28817	88.6848	-0.82894	0.54049	|	112.072	4.52293	1.08306	90.6325	-3.47833	0.54047	|	111.75	3.23756	1.27137	93.0165	-6.1117	0.54056	|	112.01	8.46791	0.26686	91.058	-0.75347	0.54048	|	111.929
112.152	8.48021	0.31997	88.6045	-0.8585	0.54044	|	112.185	4.53567	0.98578	91.3822	-3.21085	0.54043	|	112.181	3.27654	1.21486	93.0264	-5.54658	0.54044	|	112.149	8.46338	0.286	88.673	-0.82042	0.54044	|	112.222	4.52954	1.08151	90.6096	-3.46022	0.54042	|	111.9	3.24187	1.27298	92.9902	-6.1015	0.54051	|	112.16	8.48222	0.2652	91.0473	-0.74516	0.54044	|	112.079
112.302	8.49454	0.31672	88.5923	-0.84937	0.5404	|	112.335	4.54224	0.98422	91.3612	-3.19579	0.54039	|	112.331	3.28074	1.21571	93.0032	-5.53333	0.54039	|	112.299	8.4777	0.28383	88.6613	-0.81173	0.5404	|	112.372	4.53615	1.07993	90.5868	-3.44203	0.54038	|	112.05	3.24617	1.27456	92.964	-6.09107	0.54047	|	112.31	8.49659	0.26354	91.0367	-0.7368	0.5404	|	112.229
112.452	8.50879	0.31657	88.5803	-0.84029	0.54036	|	112.485	4.54877	0.98263	91.3404	-3.18059	0.54035	|	112.481	3.28495	1.21662	92.9799	-5.51987	0.54035	|	112.449	8.49198	0.28167	88.6498	-0.80295	0.54036	|	112.522	4.54275	1.07832	90.5641	-3.42382	0.54034	|	112.2	3.25051	1.27613	92.9376	-6.08026	0.54043	|	112.46	8.51111	0.26185	91.026	-0.72835	0.54036	|	112.379
112.602	8.52312	0.31408	88.5683	-0.83117	0.54032	|	112.635	4.55533	0.98099	91.3196	-3.1651	0.54031	|	112.631	3.2892	1.21722	92.9565	-5.50608	0.54031	|	112.599	8.50621	0.27953	88.6385	-0.79412	0.54032	|	112.672	4.54941	1.07667	90.5414	-3.40537	0.5403	|	112.35	3.25483	1.27765	92.9113	-6.06929	0.54039	|	112.61	8.52546	0.26019	91.0156	-0.72006	0.54032	|	112.529
112.752	8.53741	0.31269	88.5565	-0.82212	0.54028	|	112.785	4.56188	0.97932	91.2989	-3.14936	0.54027	|	112.781	3.29345	1.21692	92.9331	-5.49211	0.54027	|	112.749	8.52058	0.27738	88.6271	-0.78516	0.54028	|	112.822	4.55604	1.075	90.5189	-3.38695	0.54026	|	112.5	3.25912	1.27913	92.8853	-6.05812	0.54035	|	112.76	8.53983	0.25853	91.0054	-0.71183	0.54027	|	112.679
112.902	8.55165	0.31042	88.5448	-0.81316	0.54023	|	112.935	4.56846	0.97761	91.2782	-3.13326	0.54022	|	112.931	3.29768	1.21826	92.9099	-5.47802	0.54023	|	112.899	8.5349	0.27524	88.6159	-0.77625	0.54023	|	112.972	4.56265	1.0733	90.4966	-3.36848	0.54021	|	112.65	3.26344	1.28058	92.8591	-6.04662	0.5403	|	112.91	8.5542	0.25687	90.9952	-0.7037	0.54023	|	112.829
113.052	8.56597	0.30739	88.5333	-0.80423	0.54019	|	113.085	4.57496	0.97589	91.2579	-3.11702	0.54018	|	113.081	3.30192	1.21974	92.8867	-5.46377	0.54018	|	113.049	8.54931	0.2731	88.6048	-0.76731	0.54019	|	113.122	4.56928	1.07157	90.4743	-3.34986	0.54017	|	112.8	3.26775	1.282	92.8331	-6.03494	0.54026	|	113.06	8.56856	0.25522	90.9852	-0.69572	0.54019	|	112.979
113.202	8.58022	0.30413	88.5219	-0.79545	0.54015	|	113.235	4.58152	0.97412	91.2375	-3.10026	0.54014	|	113.231	3.30616	1.22015	92.8636	-5.44933	0.54014	|	113.199	8.56363	0.27098	88.5939	-0.75851	0.54015	|	113.272	4.57591	1.06981	90.4521	-3.33116	0.54013	|	112.95	3.27206	1.28339	92.8071	-6.02299	0.54022	|	113.21	8.5829	0.25357	90.9752	-0.68789	0.54015	|	113.129
113.352	8.5945	0.30216	88.5106	-0.78675	0.54011	|	113.385	4.58808	0.97232	91.2172	-3.08315	0.5401	|	113.381	3.3104	1.22138	92.8405	-5.43471	0.5401	|	113.349	8.57797	0.26887	88.5831	-0.74982	0.54011	|	113.422	4.58254	1.06803	90.4301	-3.31239	0.54009	|	113.1	3.2764	1.28475	92.781	-6.01075	0.54018	|	113.36	8.59722	0.25192	90.9654	-0.68026	0.5401	|	113.279
113.502	8.6088	0.30045	88.4994	-0.77816	0.54007	|	113.535	4.59467	0.97049	91.1969	-3.06558	0.54006	|	113.531	3.31464	1.22269	92.8175	-5.41993	0.54006	|	113.499	8.59239	0.26675	88.5723	-0.74125	0.54007	|	113.572	4.58914	1.06622	90.4083	-3.29357	0.54005	|	113.25	3.28072	1.28607	92.7551	-5.99834	0.54014	|	113.51	8.61157	0.25027	90.9557	-0.67281	0.54006	|	113.429
113.652	8.6231	0.29838	88.4883	-0.76973	0.54002	|	113.685	4.60121	0.96864	91.1769	-3.04777	0.54001	|	113.681	3.31888	1.22396	92.7945	-5.40499	0.54001	|	113.649	8.60678	0.26465	88.5617	-0.73287	0.54002	|	113.722	4.59576	1.06438	90.3866	-3.27459	0.54	|	113.4	3.28503	1.28736	92.7292	-5.98571	0.54009	|	113.66	8.62601	0.24862	90.9461	-0.66553	0.54002	|	113.579
113.802	8.63742	0.29627	88.4774	-0.76144	0.53998	|	113.835	4.60778	0.96678	91.157	-3.02955	0.53997	|	113.831	3.32313	1.22412	92.7716	-5.38983	0.53997	|	113.799	8.62114	0.26256	88.5512	-0.72473	0.53998	|	113.872	4.60242	1.06251	90.3649	-3.25542	0.53996	|	113.55	3.28933	1.28861	92.7035	-5.97289	0.54005	|	113.81	8.64039	0.24697	90.9365	-0.65851	0.53998	|	113.729
113.952	8.65174	0.29425	88.4665	-0.75333	0.53994	|	113.985	4.61437	0.96488	91.1371	-3.01091	0.53993	|	113.981	3.32737	1.22485	92.7488	-5.37459	0.53993	|	113.949	8.63559	0.26047	88.5408	-0.71677	0.53994	|	114.022	4.60906	1.06061	90.3433	-3.23617	0.53992	|	113.7	3.29368	1.28984	92.6776	-5.95971	0.54001	|	113.96	8.65473	0.24534	90.9272	-0.65175	0.53994	|	113.879
114.102	8.66611	0.29146	88.4557	-0.74537	0.5399	|	114.135	4.62093	0.96298	91.1174	-2.99212	0.53989	|	114.131	3.33159	1.22561	92.7261	-5.35925	0.53989	|	114.099	8.64997	0.25839	88.5306	-0.70909	0.5399	|	114.172	4.61571	1.05868	90.3218	-3.21677	0.53988	|	113.85	3.29801	1.29104	92.6518	-5.94637	0.53997	|	114.11	8.66909	0.2437	90.9179	-0.64525	0.53989	|	114.029
114.252	8.68051	0.29042	88.4451	-0.73756	0.53985	|	114.285	4.62748	0.96107	91.0978	-2.97306	0.53985	|	114.281	3.33582	1.22544	92.7035	-5.34372	0.53985	|	114.249	8.66427	0.25634	88.5205	-0.70173	0.53986	|	114.322	4.62238	1.05671	90.3004	-3.19717	0.53983	|	114	3.30234	1.2922	92.6261	-5.93281	0.53993	|	114.26	8.6835	0.24206	90.9086	-0.63899	0.53985	|	114.179
114.402	8.6948	0.28773	88.4346	-0.73001	0.53981	|	114.435	4.63404	0.95914	91.0784	-2.95371	0.5398	|	114.431	3.34006	1.22601	92.6809	-5.328	0.5398	|	114.399	8.67872	0.25428	88.5104	-0.69456	0.53981	|	114.472	4.62905	1.05472	90.2792	-3.17748	0.53979	|	114.15	3.30665	1.29332	92.6005	-5.91911	0.53988	|	114.41	8.69791	0.24043	90.8995	-0.63302	0.53981	|	114.329
114.552	8.7092	0.28518	88.4241	-0.7226	0.53977	|	114.585	4.64061	0.9572	91.0591	-2.93404	0.53976	|	114.581	3.34432	1.22635	92.6582	-5.31207	0.53976	|	114.549	8.69307	0.25223	88.5005	-0.68771	0.53977	|	114.622	4.63568	1.05271	90.2582	-3.15774	0.53975	|	114.3	3.31093	1.29441	92.5752	-5.90529	0.53984	|	114.56	8.71228	0.23881	90.8904	-0.62735	0.53977	|	114.479
114.702	8.72358	0.28398	88.4138	-0.71542	0.53973	|	114.735	4.64716	0.95524	91.0399	-2.91413	0.53972	|	114.731	3.34855	1.22624	92.6357	-5.29608	0.53972	|	114.699	8.7075	0.25019	88.4906	-0.6811	0.53973	|	114.772	4.64234	1.05067	90.2372	-3.13782	0.53971	|	114.45	3.31525	1.29547	92.5497	-5.89115	0.5398	|	114.71	8.72656	0.2372	90.8815	-0.62202	0.53973	|	114.629
114.852	8.73794	0.28238	88.4036	-0.70848	0.53969	|	114.885	4.65373	0.95327	91.0208	-2.89389	0.53968	|	114.881	3.3528	1.2264	92.6132	-5.27989	0.53968	|	114.849	8.72198	0.24814	88.4808	-0.67472	0.53969	|	114.922	4.64899	1.0486	90.2164	-3.11781	0.53967	|	114.6	3.31955	1.29649	92.5244	-5.87688	0.53976	|	114.86	8.74093	0.23558	90.8726	-0.61695	0.53968	|	114.779
115.002	8.75232	0.27982	88.3934	-0.70175	0.53964	|	115.035	4.66032	0.95128	91.0018	-2.87332	0.53963	|	115.031	3.35706	1.22667	92.5908	-5.26354	0.53964	|	114.999	8.73636	0.24612	88.4712	-0.66863	0.53964	|	115.072	4.65562	1.04651	90.1958	-3.09771	0.53962	|	114.75	3.32388	1.29749	92.499	-5.86233	0.53971	|	115.01	8.75532	0.23397	90.8637	-0.61219	0.53964	|	114.929
115.152	8.76676	0.27866	88.3834	-0.69524	0.5396	|	115.185	4.66692	0.94927	90.9829	-2.85248	0.53959	|	115.181	3.3613	1.22718	92.5685	-5.24712	0.53959	|	115.149	8.7507	0.24411	88.4616	-0.66279	0.5396	|	115.222	4.66229	1.04438	90.1752	-3.07736	0.53958	|	114.9	3.32818	1.29845	92.4738	-5.84767	0.53967	|	115.16	8.76975	0.23236	90.8549	-0.6077	0.5396	|	115.079
115.302	8.78112	0.27465	88.3734	-0.68902	0.53956	|	115.335	4.67349	0.94725	90.9642	-2.83143	0.53955	|	115.331	3.36553	1.22777	92.5463	-5.2306	0.53955	|	115.299	8.76508	0.24211	88.4521	-0.65716	0.53956	|	115.372	4.66894	1.04222	90.1548	-3.05696	0.53954	|	115.05	3.33249	1.29938	92.4487	-5.83279	0.53963	|	115.31	8.78415	0.23076	90.8462	-0.60352	0.53956	|	115.229
115.452	8.79556	0.27346	88.3635	-0.683	0.53952	|	115.485	4.68007	0.94522	90.9457	-2.8101	0.53951	|	115.481	3.36976	1.22719	92.5242	-5.21396	0.53951	|	115.449	8.77949	0.24011	88.4427	-0.65173	0.53952	|	115.522	4.6756	1.04004	90.1345	-3.03642	0.5395	|	115.2	3.33679	1.30027	92.4236	-5.81777	0.53959	|	115.46	8.79855	0.22917	90.8376	-0.59961	0.53951	|	115.379
115.602	8.81006	0.27154	88.3537	-0.67722	0.53948	|	115.635	4.68668	0.94315	90.9272	-2.78835	0.53947	|	115.631	3.37401	1.22736	92.5021	-5.1971	0.53947	|	115.599	8.79387	0.23813	88.4334	-0.6465	0.53948	|	115.672	4.68228	1.03782	90.1143	-3.01571	0.53945	|	115.35	3.34107	1.30113	92.3987	-5.80262	0.53955	|	115.61	8.81298	0.22757	90.829	-0.59596	0.53947	|	115.529
115.752	8.82447	0.26981	88.344	-0.67172	0.53943	|	115.785	4.69323	0.94109	90.909	-2.76652	0.53942	|	115.781	3.37829	1.22812	92.48	-5.18003	0.53942	|	115.749	8.80828	0.23615	88.4241	-0.64145	0.53943	|	115.822	4.68892	1.03559	90.0944	-2.995	0.53941	|	115.5	3.34539	1.30196	92.3737	-5.78717	0.5395	|	115.76	8.82738	0.22599	90.8204	-0.59258	0.53943	|	115.679
115.902	8.83894	0.2676	88.3343	-0.66645	0.53939	|	115.935	4.69982	0.93901	90.8908	-2.74429	0.53938	|	115.931	3.38252	1.22846	92.4581	-5.163	0.53938	|	115.899	8.8227	0.23417	88.4149	-0.63657	0.53939	|	115.972	4.6956	1.03332	90.0744	-2.97408	0.53937	|	115.65	3.34967	1.30275	92.3489	-5.77168	0.53946	|	115.91	8.84177	0.22442	90.8119	-0.58944	0.53939	|	115.829
116.052	8.85339	0.2655	88.3247	-0.66146	0.53935	|	116.085	4.70646	0.93689	90.8727	-2.7217	0.53934	|	116.081	3.38676	1.22849	92.4362	-5.1458	0.53934	|	116.049	8.8371	0.23221	88.4058	-0.63185	0.53935	|	116.122	4.70225	1.03103	90.0547	-2.95317	0.53933	|	115.8	3.35399	1.30352	92.324	-5.75588	0.53942	|	116.06	8.85619	0.22284	90.8034	-0.58651	0.53935	|	115.979
116.202	8.86776	0.26248	88.3152	-0.65677	0.53931	|	116.235	4.71306	0.93476	90.8548	-2.69915	0.5393	|	116.231	3.39104	1.22815	92.4142	-5.12837	0.5393	|	116.199	8.85152	0.23026	88.3967	-0.62729	0.53931	|	116.272	4.70891	1.0287	90.0351	-2.93212	0.53929	|	115.95	3.35831	1.30425	92.2992	-5.73992	0.53938	|	116.21	8.87069	0.22127	90.7949	-0.58378	0.53931	|	116.129
116.352	8.88218	0.26069	88.3058	-0.65233	0.53926	|	116.385	4.71965	0.93262	90.8371	-2.67679	0.53925	|	116.381	3.39527	1.22722	92.3926	-5.111	0.53925	|	116.349	8.86592	0.22831	88.3877	-0.62287	0.53926	|	116.422	4.71556	1.02636	90.0157	-2.91108	0.53924	|	116.1	3.36262	1.30495	92.2745	-5.72381	0.53933	|	116.36	8.88513	0.21971	90.7865	-0.58125	0.53926	|	116.279
116.502	8.89665	0.25991	88.2964	-0.64814	0.53922	|	116.535	4.72622	0.93046	90.8196	-2.65455	0.53921	|	116.531	3.39952	1.22711	92.3709	-5.09342	0.53921	|	116.499	8.88036	0.22637	88.3787	-0.61855	0.53922	|	116.572	4.72221	1.02399	89.9964	-2.88996	0.5392	|	116.25	3.36692	1.30562	92.2499	-5.7076	0.53929	|	116.51	8.89956	0.21815	90.7782	-0.5789	0.53922	|	116.429
116.652	8.91112	0.25804	88.287	-0.64419	0.53918	|	116.685	4.73282	0.92827	90.8021	-2.63216	0.53917	|	116.681	3.40379	1.22724	92.3492	-5.07566	0.53917	|	116.649	8.89479	0.22444	88.3698	-0.61437	0.53918	|	116.722	4.72886	1.0216	89.9772	-2.86879	0.53916	|	116.4	3.37121	1.30624	92.2255	-5.69125	0.53925	|	116.66	8.91407	0.21659	90.7698	-0.5767	0.53918	|	116.579
116.802	8.92551	0.25477	88.2778	-0.64049	0.53914	|	116.835	4.7394	0.92606	90.7849	-2.60959	0.53913	|	116.831	3.40805	1.22714	92.3276	-5.05782	0.53913	|	116.799	8.90922	0.22252	88.361	-0.6103	0.53914	|	116.872	4.73553	1.01917	89.9582	-2.84756	0.53912	|	116.55	3.3755	1.30684	92.2011	-5.67472	0.53921	|	116.81	8.92859	0.21504	90.7614	-0.57462	0.53914	|	116.729
116.952	8.93989	0.25283	88.2686	-0.63698	0.53909	|	116.985	4.74596	0.92383	90.7678	-2.58684	0.53908	|	116.981	3.41231	1.22716	92.3061	-5.03988	0.53909	|	116.949	8.92362	0.22061	88.3522	-0.60637	0.53909	|	117.022	4.74222	1.01671	89.9392	-2.82623	0.53907	|	116.7	3.37978	1.3074	92.1768	-5.65811	0.53916	|	116.96	8.9431	0.2135	90.7531	-0.57265	0.53909	|	116.879
117.102	8.95434	0.25234	88.2594	-0.63361	0.53905	|	117.135	4.75253	0.92158	90.7509	-2.56387	0.53904	|	117.131	3.41656	1.22716	92.2847	-5.02187	0.53904	|	117.099	8.93799	0.21871	88.3436	-0.60254	0.53905	|	117.172	4.74888	1.01424	89.9204	-2.805	0.53903	|	116.85	3.38415	1.30794	92.1522	-5.641	0.53912	|	117.11	8.95759	0.21196	90.7448	-0.57073	0.53905	|	117.029
117.252	8.96866	0.25015	88.2504	-0.63039	0.53901	|	117.285	4.75912	0.91928	90.7341	-2.54071	0.539	|	117.281	3.42079	1.22677	92.2634	-5.00382	0.539	|	117.249	8.95248	0.21681	88.3349	-0.59875	0.53901	|	117.322	4.75557	1.01173	89.9018	-2.78372	0.53899	|	117	3.38847	1.30843	92.1278	-5.62389	0.53908	|	117.26	8.97212	0.21042	90.7365	-0.56883	0.53901	|	117.179
117.402	8.98309	0.24826	88.2413	-0.62723	0.53897	|	117.435	4.76571	0.91697	90.7174	-2.51748	0.53896	|	117.431	3.42503	1.22648	92.2423	-4.98567	0.53896	|	117.399	8.96691	0.21492	88.3262	-0.59503	0.53897	|	117.472	4.76221	1.00922	89.8833	-2.76262	0.53895	|	117.15	3.39277	1.30889	92.1037	-5.60676	0.53904	|	117.41	8.98656	0.2089	90.7283	-0.56692	0.53897	|	117.329
117.552	8.99756	0.24595	88.2322	-0.62412	0.53892	|	117.585	4.77227	0.91463	90.701	-2.49436	0.53891	|	117.581	3.42927	1.22681	92.2212	-4.96742	0.53892	|	117.549	8.98137	0.21304	88.3177	-0.59132	0.53892	|	117.622	4.76886	1.00668	89.865	-2.74152	0.5389	|	117.3	3.39708	1.30931	92.0795	-5.58939	0.53899	|	117.56	9.00102	0.20738	90.7202	-0.56497	0.53892	|	117.479
117.702	9.01194	0.24306	88.2233	-0.62104	0.53888	|	117.735	4.77885	0.91227	90.6846	-2.47129	0.53887	|	117.731	3.43353	1.22663	92.2	-4.94895	0.53887	|	117.699	8.99584	0.21116	88.3091	-0.58764	0.53888	|	117.772	4.77553	1.00411	89.8468	-2.72045	0.53886	|	117.45	3.40141	1.3097	92.0554	-5.57184	0.53895	|	117.71	9.01552	0.20586	90.712	-0.56294	0.53888	|	117.629
117.852	9.02633	0.24197	88.2144	-0.61794	0.53884	|	117.885	4.78552	0.90985	90.6682	-2.44815	0.53883	|	117.881	3.43778	1.22626	92.1791	-4.93047	0.53883	|	117.849	9.01029	0.20929	88.3007	-0.58395	0.53884	|	117.922	4.78216	1.00154	89.8288	-2.69958	0.53882	|	117.6	3.40573	1.31006	92.0314	-5.55417	0.53891	|	117.86	9.03	0.20435	90.7038	-0.5608	0.53884	|	117.779
118.002	9.04086	0.2399	88.2054	-0.61475	0.5388	|	118.035	4.7921	0.90744	90.6522	-2.42577	0.53879	|	118.031	3.44205	1.22597	92.1581	-4.91182	0.53879	|	117.999	9.02473	0.20744	88.2923	-0.58024	0.5388	|	118.072	4.7888	0.99894	89.811	-2.67881	0.53878	|	117.75	3.41006	1.31037	92.0074	-5.53631	0.53887	|	118.01	9.04453	0.20284	90.6957	-0.55852	0.53879	|	117.929
118.152	9.05532	0.23796	88.1966	-0.61149	0.53875	|	118.185	4.79874	0.90498	90.6362	-2.40376	0.53874	|	118.181	3.44632	1.22614	92.1371	-4.89303	0.53875	|	118.149	9.03919	0.20559	88.2839	-0.57647	0.53875	|	118.222	4.79549	0.9963	89.7931	-2.658	0.53873	|	117.9	3.41439	1.31065	91.9834	-5.5183	0.53882	|	118.16	9.0591	0.20133	90.6876	-0.55609	0.53875	|	118.079
118.302	9.06975	0.23625	88.1878	-0.60812	0.53871	|	118.335	4.8053	0.90254	90.6205	-2.38274	0.5387	|	118.331	3.45054	1.22624	92.1165	-4.87439	0.5387	|	118.299	9.0537	0.20374	88.2756	-0.57263	0.53871	|	118.372	4.80215	0.99366	89.7755	-2.63742	0.53869	|	118.05	3.41874	1.3109	91.9595	-5.5001	0.53878	|	118.31	9.07365	0.19983	90.6795	-0.5535	0.53871	|	118.229
118.452	9.08423	0.23509	88.179	-0.60459	0.53867	|	118.485	4.81188	0.90007	90.6049	-2.36241	0.53866	|	118.481	3.45477	1.22484	92.0959	-4.85562	0.53866	|	118.449	9.06816	0.2019	88.2673	-0.56871	0.53867	|	118.522	4.8088	0.99099	89.758	-2.61701	0.53865	|	118.2	3.42307	1.31111	91.9356	-5.48178	0.53874	|	118.46	9.08812	0.19834	90.6715	-0.55076	0.53867	|	118.379
118.602	9.09867	0.23083	88.1703	-0.6009	0.53863	|	118.635	4.81846	0.89758	90.5894	-2.34305	0.53862	|	118.631	3.45903	1.22423	92.0753	-4.83662	0.53862	|	118.599	9.08268	0.20007	88.2591	-0.56468	0.53863	|	118.672	4.81545	0.98831	89.7407	-2.59679	0.53861	|	118.35	3.4274	1.31127	91.912	-5.46339	0.5387	|	118.61	9.10255	0.19685	90.6636	-0.54785	0.53862	|	118.529
118.752	9.11304	0.22974	88.1617	-0.59706	0.53858	|	118.785	4.82509	0.89505	90.5739	-2.32456	0.53857	|	118.781	3.46326	1.22385	92.0548	-4.81769	0.53858	|	118.749	9.09715	0.19826	88.2509	-0.56056	0.53858	|	118.822	4.82211	0.98561	89.7235	-2.57672	0.53856	|	118.5	3.4317	1.3114	91.8885	-5.44495	0.53865	|	118.76	9.11702	0.19537	90.6557	-0.54476	0.53858	|	118.679
118.902	9.12747	0.22779	88.1531	-0.59303	0.53854	|	118.935	4.83171	0.89252	90.5586	-2.30735	0.53853	|	118.931	3.46751	1.22298	92.0344	-4.79862	0.53853	|	118.899	9.11165	0.19644	88.2428	-0.55632	0.53854	|	118.972	4.82879	0.98289	89.7063	-2.55681	0.53852	|	118.65	3.436	1.3115	91.8651	-5.42644	0.53861	|	118.91	9.13154	0.19389	90.6478	-0.54149	0.53854	|	118.829
119.052	9.14192	0.22571	88.1445	-0.58881	0.5385	|	119.085	4.83834	0.88996	90.5434	-2.29139	0.53849	|	119.081	3.47177	1.22165	92.014	-4.77939	0.53849	|	119.049	9.12618	0.19464	88.2348	-0.55196	0.5385	|	119.122	4.83545	0.98015	89.6894	-2.53714	0.53848	|	118.8	3.4403	1.31155	91.8418	-5.40773	0.53857	|	119.06	9.14603	0.19241	90.64	-0.53806	0.5385	|	118.979
119.202	9.15638	0.22397	88.136	-0.58441	0.53846	|	119.235	4.84496	0.88739	90.5283	-2.27682	0.53845	|	119.231	3.47601	1.22086	91.9938	-4.76016	0.53845	|	119.199	9.1407	0.19284	88.2268	-0.54751	0.53846	|	119.272	4.84211	0.97739	89.6725	-2.51769	0.53844	|	118.95	3.44464	1.31157	91.8184	-5.38877	0.53853	|	119.21	9.16053	0.19094	90.6322	-0.53447	0.53846	|	119.129
119.352	9.17078	0.22258	88.1277	-0.57986	0.53841	|	119.385	4.85161	0.88479	90.5132	-2.26362	0.5384	|	119.381	3.48026	1.221	91.9736	-4.74081	0.5384	|	119.349	9.1552	0.19106	88.2189	-0.54299	0.53841	|	119.422	4.84875	0.97463	89.6559	-2.49856	0.53839	|	119.1	3.44895	1.31154	91.7952	-5.36982	0.53848	|	119.36	9.17498	0.18948	90.6245	-0.53077	0.53841	|	119.279
119.502	9.18529	0.22054	88.1193	-0.57513	0.53837	|	119.535	4.85827	0.88218	90.4982	-2.25192	0.53836	|	119.531	3.48452	1.22028	91.9535	-4.72134	0.53836	|	119.499	9.16969	0.18929	88.2111	-0.53842	0.53837	|	119.572	4.85541	0.97184	89.6393	-2.47959	0.53835	|	119.25	3.45325	1.31148	91.7721	-5.35073	0.53844	|	119.51	9.18951	0.18801	90.6168	-0.52693	0.53837	|	119.429
119.652	9.19972	0.21967	88.111	-0.57031	0.53833	|	119.685	4.86486	0.87959	90.4834	-2.24182	0.53832	|	119.681	3.48878	1.21935	91.9334	-4.70183	0.53832	|	119.649	9.18419	0.18753	88.2033	-0.53383	0.53833	|	119.722	4.86205	0.96905	89.6229	-2.4609	0.53831	|	119.4	3.45757	1.31138	91.7491	-5.33146	0.5384	|	119.66	9.20402	0.18655	90.6092	-0.523	0.53833	|	119.579
119.802	9.21418	0.21766	88.1028	-0.56536	0.53829	|	119.835	4.87147	0.87698	90.4686	-2.23313	0.53828	|	119.831	3.49303	1.21841	91.9134	-4.68223	0.53828	|	119.799	9.19862	0.18578	88.1956	-0.52923	0.53829	|	119.872	4.86873	0.96622	89.6065	-2.44234	0.53826	|	119.55	3.46188	1.31124	91.7261	-5.31213	0.53836	|	119.81	9.21847	0.1851	90.6017	-0.51901	0.53829	|	119.729
119.952	9.22858	0.21537	88.0947	-0.56033	0.53824	|	119.985	4.8781	0.87435	90.4538	-2.22575	0.53823	|	119.981	3.4973	1.21757	91.8935	-4.66252	0.53823	|	119.949	9.21307	0.18405	88.188	-0.52463	0.53824	|	120.022	4.87541	0.96338	89.5903	-2.42405	0.53822	|	119.7	3.46619	1.31106	91.7033	-5.29265	0.53831	|	119.96	9.23296	0.18365	90.5942	-0.51492	0.53824	|	119.879
120.102	9.24301	0.2143	88.0866	-0.55522	0.5382	|	120.135	4.88471	0.87173	90.4391	-2.21964	0.53819	|	120.131	3.50157	1.21694	91.8736	-4.64274	0.53819	|	120.099	9.22757	0.18232	88.1804	-0.52006	0.5382	|	120.172	4.88209	0.96052	89.5742	-2.40603	0.53818	|	119.85	3.47052	1.31084	91.6804	-5.27301	0.53827	|	120.11	9.24746	0.1822	90.5867	-0.51078	0.5382	|	120.029
120.252	9.25739	0.2114	88.0787	-0.5501	0.53816	|	120.285	4.89127	0.86913	90.4246	-2.21472	0.53815	|	120.281	3.50582	1.21644	91.8539	-4.62294	0.53815	|	120.249	9.24199	0.18061	88.173	-0.51558	0.53816	|	120.322	4.88876	0.95765	89.5582	-2.38824	0.53814	|	120	3.4748	1.31059	91.6579	-5.25344	0.53823	|	120.26	9.26187	0.18077	90.5794	-0.50662	0.53815	|	120.179
120.402	9.27189	0.20925	88.0708	-0.54492	0.53811	|	120.435	4.89788	0.8665	90.41	-2.21076	0.5381	|	120.431	3.51009	1.21566	91.8342	-4.603	0.53811	|	120.399	9.25643	0.1789	88.1655	-0.51118	0.53811	|	120.472	4.89542	0.95477	89.5423	-2.37074	0.53809	|	120.15	3.4791	1.31029	91.6354	-5.23367	0.53819	|	120.41	9.2763	0.17934	90.5721	-0.50243	0.53811	|	120.329
120.552	9.2864	0.20923	88.0629	-0.53975	0.53807	|	120.585	4.90445	0.86388	90.3955	-2.20756	0.53806	|	120.581	3.51437	1.2143	91.8146	-4.58298	0.53806	|	120.549	9.27088	0.17721	88.1582	-0.50688	0.53807	|	120.622	4.90209	0.95187	89.5266	-2.35343	0.53805	|	120.3	3.48341	1.30995	91.6128	-5.21374	0.53814	|	120.56	9.29076	0.17791	90.5649	-0.49822	0.53807	|	120.479
120.702	9.30087	0.20659	88.0551	-0.53461	0.53803	|	120.735	4.91108	0.86124	90.3808	-2.20481	0.53802	|	120.731	3.51859	1.21343	91.7953	-4.56315	0.53802	|	120.699	9.28529	0.17553	88.1509	-0.50271	0.53803	|	120.772	4.90876	0.94896	89.5109	-2.33638	0.53801	|	120.45	3.48772	1.30957	91.5904	-5.19371	0.5381	|	120.71	9.3053	0.17647	90.5577	-0.49396	0.53803	|	120.629
120.852	9.31536	0.20438	88.0474	-0.52949	0.53799	|	120.885	4.91767	0.85861	90.3663	-2.20221	0.53798	|	120.881	3.52286	1.21295	91.7758	-4.54302	0.53798	|	120.849	9.29971	0.17387	88.1437	-0.49867	0.53799	|	120.922	4.91541	0.94605	89.4955	-2.31959	0.53797	|	120.6	3.49202	1.30915	91.5681	-5.17359	0.53806	|	120.86	9.3198	0.17505	90.5505	-0.4897	0.53798	|	120.779
121.002	9.32988	0.20371	88.0397	-0.52441	0.53794	|	121.035	4.92428	0.85598	90.3518	-2.19939	0.53793	|	121.031	3.52713	1.21149	91.7565	-4.52284	0.53793	|	120.999	9.31416	0.17221	88.1365	-0.49476	0.53794	|	121.072	4.92208	0.94311	89.48	-2.30294	0.53792	|	120.75	3.49632	1.3087	91.5459	-5.1534	0.53801	|	121.01	9.33425	0.17364	90.5435	-0.48546	0.53794	|	120.929
121.152	9.34438	0.20125	88.0322	-0.51938	0.5379	|	121.185	4.93085	0.85335	90.3373	-2.19602	0.53789	|	121.181	3.53136	1.20968	91.7374	-4.50276	0.53789	|	121.149	9.32858	0.17056	88.1294	-0.49099	0.5379	|	121.222	4.92875	0.94016	89.4647	-2.28652	0.53788	|	120.9	3.50061	1.3082	91.5238	-5.13311	0.53797	|	121.16	9.34871	0.17223	90.5365	-0.48119	0.5379	|	121.079
121.302	9.35884	0.19952	88.0247	-0.51441	0.53786	|	121.335	4.93746	0.8507	90.3228	-2.19177	0.53785	|	121.331	3.53563	1.20863	91.7182	-4.48247	0.53785	|	121.299	9.3431	0.16891	88.1223	-0.48732	0.53786	|	121.372	4.93542	0.93719	89.4496	-2.27027	0.53784	|	121.05	3.5049	1.30767	91.5019	-5.11273	0.53793	|	121.31	9.36318	0.17082	90.5296	-0.4769	0.53786	|	121.229
121.452	9.3734	0.19787	88.0173	-0.50944	0.53781	|	121.485	4.94403	0.84806	90.3084	-2.18646	0.53781	|	121.481	3.53988	1.20727	91.6992	-4.46219	0.53781	|	121.449	9.35761	0.16728	88.1153	-0.48377	0.53782	|	121.522	4.94208	0.93422	89.4345	-2.25422	0.53779	|	121.2	3.50921	1.30709	91.4799	-5.09217	0.53789	|	121.46	9.37766	0.16942	90.5227	-0.47259	0.53781	|	121.379
121.602	9.38791	0.19645	88.0099	-0.50454	0.53777	|	121.635	4.95063	0.84539	90.294	-2.17983	0.53776	|	121.631	3.54413	1.20617	91.6803	-4.44188	0.53776	|	121.599	9.3721	0.16565	88.1083	-0.48033	0.53777	|	121.672	4.94875	0.93123	89.4195	-2.23831	0.53775	|	121.35	3.51354	1.30647	91.4578	-5.07136	0.53784	|	121.61	9.39208	0.16804	90.5159	-0.46826	0.53777	|	121.529
121.752	9.40238	0.19499	88.0026	-0.4997	0.53773	|	121.785	4.95722	0.84272	90.2797	-2.17168	0.53772	|	121.781	3.54837	1.2046	91.6615	-4.42152	0.53772	|	121.749	9.38658	0.16404	88.1014	-0.47697	0.53773	|	121.822	4.95541	0.92823	89.4047	-2.22258	0.53771	|	121.5	3.51785	1.30581	91.436	-5.0506	0.5378	|	121.76	9.40651	0.16666	90.5092	-0.46388	0.53773	|	121.679
121.902	9.41687	0.19266	87.9954	-0.49489	0.53769	|	121.935	4.96383	0.84002	90.2653	-2.16178	0.53768	|	121.931	3.55263	1.20367	91.6427	-4.40104	0.53768	|	121.899	9.40115	0.16243	88.0944	-0.47363	0.53769	|	121.972	4.96209	0.92522	89.3899	-2.20693	0.53767	|	121.65	3.52215	1.30512	91.4144	-5.0298	0.53776	|	121.91	9.42103	0.16528	90.5025	-0.45942	0.53769	|	121.829
122.052	9.43139	0.19166	87.9883	-0.4901	0.53764	|	122.085	4.97047	0.83728	90.251	-2.14989	0.53763	|	122.081	3.55688	1.20253	91.624	-4.38055	0.53763	|	122.049	9.41562	0.16084	88.0876	-0.47032	0.53764	|	122.122	4.96877	0.92219	89.3752	-2.19139	0.53762	|	121.8	3.52647	1.30438	91.3927	-5.00875	0.53772	|	122.06	9.43563	0.1639	90.4958	-0.45486	0.53764	|	121.979
122.202	9.44594	0.1911	87.9812	-0.48534	0.5376	|	122.235	4.97711	0.83453	90.2367	-2.136	0.53759	|	122.231	3.56111	1.20037	91.6055	-4.36008	0.53759	|	122.199	9.43009	0.15925	88.0808	-0.46699	0.5376	|	122.272	4.97543	0.91916	89.3606	-2.17604	0.53758	|	121.95	3.53079	1.3036	91.3711	-4.98765	0.53767	|	122.21	9.45013	0.16254	90.4892	-0.45025	0.5376	|	122.129
122.352	9.46046	0.18816	87.9742	-0.48062	0.53756	|	122.385	4.98375	0.83176	90.2226	-2.12006	0.53755	|	122.381	3.56536	1.19852	91.5871	-4.33951	0.53755	|	122.349	9.44456	0.15768	88.0741	-0.46362	0.53756	|	122.422	4.98206	0.91613	89.3462	-2.16083	0.53754	|	122.1	3.53508	1.3028	91.3498	-4.96661	0.53763	|	122.36	9.46462	0.16119	90.4827	-0.44558	0.53755	|	122.279
122.502	9.47497	0.18627	87.9672	-0.47593	0.53751	|	122.535	4.99035	0.82898	90.2086	-2.10217	0.5375	|	122.531	3.56959	1.19718	91.5687	-4.31895	0.53751	|	122.499	9.45915	0.1561	88.0674	-0.46014	0.53752	|	122.572	4.98876	0.91306	89.3318	-2.14557	0.53749	|	122.25	3.53943	1.30194	91.3282	-4.94516	0.53759	|	122.51	9.47916	0.15984	90.4763	-0.44082	0.53751	|	122.429
122.652	9.48948	0.18499	87.9604	-0.47126	0.53747	|	122.685	4.99698	0.82616	90.1947	-2.08225	0.53746	|	122.681	3.57385	1.19606	91.5504	-4.29825	0.53746	|	122.649	9.47371	0.15454	88.0607	-0.45659	0.53747	|	122.722	4.99543	0.90999	89.3175	-2.13044	0.53745	|	122.4	3.54376	1.30104	91.3068	-4.92371	0.53754	|	122.66	9.49364	0.15851	90.4699	-0.43601	0.53747	|	122.579
122.802	9.50398	0.18265	87.9536	-0.46659	0.53743	|	122.835	5.00362	0.82332	90.181	-2.06046	0.53742	|	122.831	3.57808	1.19343	91.5323	-4.27761	0.53742	|	122.799	9.48823	0.15299	88.0541	-0.45295	0.53743	|	122.872	5.00206	0.90694	89.3035	-2.11548	0.53741	|	122.55	3.54806	1.30011	91.2857	-4.90233	0.5375	|	122.81	9.50814	0.15719	90.4637	-0.43114	0.53743	|	122.729
122.952	9.51847	0.18105	87.9468	-0.46194	0.53739	|	122.985	5.01024	0.82046	90.1674	-2.03709	0.53738	|	122.981	3.58231	1.19245	91.5142	-4.25692	0.53738	|	122.949	9.50279	0.15144	88.0475	-0.44919	0.53739	|	123.022	5.00871	0.90386	89.2895	-2.10051	0.53737	|	122.7	3.55238	1.29915	91.2645	-4.88079	0.53746	|	122.96	9.52263	0.15588	90.4574	-0.42622	0.53738	|	122.879
123.102	9.53299	0.1793	87.9402	-0.45729	0.53734	|	123.135	5.01688	0.81757	90.1539	-2.01225	0.53733	|	123.131	3.58652	1.19273	91.4963	-4.23627	0.53733	|	123.099	9.51736	0.1499	88.041	-0.44531	0.53734	|	123.172	5.01537	0.90076	89.2755	-2.08561	0.53732	|	122.85	3.55671	1.29814	91.2435	-4.85913	0.53741	|	123.11	9.53714	0.15458	90.4513	-0.42126	0.53734	|	123.029
123.252	9.54749	0.17806	87.9336	-0.45267	0.5373	|	123.285	5.02354	0.81466	90.1406	-1.98634	0.53729	|	123.281	3.59073	1.19115	91.4785	-4.21562	0.53729	|	123.249	9.53194	0.14837	88.0345	-0.44129	0.5373	|	123.322	5.02207	0.89764	89.2616	-2.07065	0.53728	|	123	3.56103	1.2971	91.2225	-4.83743	0.53737	|	123.26	9.55164	0.1533	90.4452	-0.41629	0.5373	|	123.179
123.402	9.56209	0.17573	87.927	-0.44804	0.53726	|	123.435	5.03015	0.81175	90.1276	-1.95996	0.53725	|	123.431	3.59498	1.18947	91.4606	-4.19468	0.53725	|	123.399	9.54646	0.14686	88.0281	-0.43717	0.53726	|	123.472	5.02872	0.89453	89.2479	-2.05586	0.53724	|	123.15	3.56535	1.29602	91.2017	-4.81562	0.53733	|	123.41	9.56616	0.15202	90.4392	-0.41134	0.53726	|	123.329
123.552	9.57658	0.17428	87.9205	-0.44349	0.53721	|	123.585	5.03675	0.80883	90.1147	-1.93324	0.5372	|	123.581	3.59919	1.18914	91.443	-4.17397	0.53721	|	123.549	9.5609	0.14536	88.0219	-0.43297	0.53721	|	123.622	5.03538	0.8914	89.2342	-2.0411	0.53719	|	123.3	3.56966	1.29491	91.181	-4.79385	0.53729	|	123.56	9.58074	0.15074	90.4333	-0.40642	0.53721	|	123.479
123.702	9.59109	0.17321	87.9141	-0.43899	0.53717	|	123.735	5.04337	0.80589	90.102	-1.90641	0.53716	|	123.731	3.60342	1.18613	91.4254	-4.15306	0.53716	|	123.699	9.57549	0.14386	88.0156	-0.42864	0.53717	|	123.772	5.04202	0.88828	89.2207	-2.02643	0.53715	|	123.45	3.57397	1.29376	91.1603	-4.77193	0.53724	|	123.71	9.5953	0.14948	90.4274	-0.40158	0.53717	|	123.629
123.852	9.60562	0.17221	87.9078	-0.43456	0.53713	|	123.885	5.04999	0.80293	90.0895	-1.87981	0.53712	|	123.881	3.60767	1.18261	91.4078	-4.13204	0.53712	|	123.849	9.58999	0.14237	88.0094	-0.42427	0.53713	|	123.922	5.04871	0.88511	89.2072	-2.01171	0.53711	|	123.6	3.57831	1.29257	91.1397	-4.74984	0.5372	|	123.86	9.60993	0.14822	90.4215	-0.39683	0.53712	|	123.779
124.002	9.62017	0.16914	87.9015	-0.43022	0.53708	|	124.035	5.05661	0.79996	90.0772	-1.8538	0.53707	|	124.031	3.61191	1.18061	91.3903	-4.11104	0.53708	|	123.999	9.60456	0.14089	88.0032	-0.41983	0.53709	|	124.072	5.05539	0.88194	89.1938	-1.99706	0.53706	|	123.75	3.58263	1.29135	91.1192	-4.72782	0.53716	|	124.01	9.62453	0.14698	90.4158	-0.39223	0.53708	|	123.929
124.152	9.63473	0.16693	87.8953	-0.42597	0.53704	|	124.185	5.06324	0.79699	90.0649	-1.82874	0.53703	|	124.181	3.61614	1.17914	91.373	-4.09005	0.53703	|	124.149	9.61918	0.13941	87.9971	-0.41536	0.53704	|	124.222	5.06205	0.87877	89.1806	-1.98253	0.53702	|	123.9	3.58692	1.2901	91.099	-4.70583	0.53711	|	124.16	9.639	0.14576	90.4101	-0.38783	0.53704	|	124.079
124.302	9.6493	0.16616	87.8891	-0.42183	0.537	|	124.335	5.06983	0.79401	90.053	-1.80504	0.53699	|	124.331	3.62036	1.17763	91.3558	-4.06906	0.53699	|	124.299	9.63382	0.13794	87.9911	-0.41089	0.537	|	124.372	5.06872	0.87559	89.1674	-1.96808	0.53698	|	124.05	3.59122	1.28882	91.0788	-4.68374	0.53707	|	124.31	9.65354	0.14454	90.4045	-0.3836	0.537	|	124.229
124.452	9.66379	0.16463	87.883	-0.41783	0.53695	|	124.485	5.07644	0.79103	90.0412	-1.78278	0.53695	|	124.481	3.6246	1.17616	91.3386	-4.04794	0.53695	|	124.449	9.64853	0.13647	87.9851	-0.40644	0.53696	|	124.522	5.07535	0.87241	89.1544	-1.95377	0.53693	|	124.2	3.59553	1.2875	91.0587	-4.66157	0.53703	|	124.46	9.66814	0.14332	90.399	-0.37956	0.53695	|	124.379
124.602	9.67838	0.16279	87.8769	-0.41395	0.53691	|	124.635	5.08302	0.78805	90.0295	-1.76223	0.5369	|	124.631	3.62883	1.17299	91.3215	-4.02684	0.5369	|	124.599	9.66314	0.13502	87.9792	-0.40208	0.53691	|	124.672	5.08203	0.8692	89.1414	-1.93947	0.53689	|	124.35	3.59983	1.28615	91.0386	-4.63935	0.53698	|	124.61	9.68269	0.14211	90.3935	-0.37578	0.53691	|	124.529
124.752	9.69293	0.16021	87.8709	-0.41024	0.53687	|	124.785	5.08963	0.78504	90.0179	-1.74336	0.53686	|	124.781	3.63308	1.17089	91.3044	-4.00567	0.53686	|	124.749	9.67768	0.13358	87.9734	-0.39784	0.53687	|	124.822	5.08871	0.86597	89.1285	-1.92527	0.53685	|	124.5	3.60411	1.28477	91.0188	-4.61721	0.53694	|	124.76	9.69724	0.14092	90.388	-0.37226	0.53687	|	124.679
124.902	9.70752	0.15947	87.865	-0.4067	0.53683	|	124.935	5.09626	0.78201	90.0064	-1.72635	0.53682	|	124.931	3.63732	1.16961	91.2875	-3.98445	0.53682	|	124.899	9.6923	0.13215	87.9676	-0.3937	0.53683	|	124.972	5.09537	0.86275	89.1157	-1.91124	0.53681	|	124.65	3.60844	1.28335	90.9989	-4.59478	0.5369	|	124.91	9.71184	0.13972	90.3826	-0.36902	0.53683	|	124.829
125.052	9.72204	0.15695	87.8591	-0.40337	0.53678	|	125.085	5.10288	0.77898	89.9951	-1.71128	0.53677	|	125.081	3.64156	1.16788	91.2707	-3.96325	0.53677	|	125.049	9.7069	0.13073	87.9619	-0.38972	0.53678	|	125.122	5.10206	0.85951	89.103	-1.8973	0.53676	|	124.8	3.61275	1.2819	90.9791	-4.57237	0.53685	|	125.06	9.72638	0.13854	90.3773	-0.36609	0.53678	|	124.979
125.202	9.73665	0.15604	87.8533	-0.40022	0.53674	|	125.235	5.10948	0.77594	89.9838	-1.69818	0.53673	|	125.231	3.64578	1.16583	91.254	-3.94209	0.53673	|	125.199	9.72155	0.12931	87.9562	-0.38591	0.53674	|	125.272	5.10876	0.85624	89.0903	-1.88347	0.53672	|	124.95	3.61704	1.28043	90.9596	-4.55006	0.53681	|	125.21	9.74098	0.13736	90.372	-0.36347	0.53674	|	125.129
125.352	9.75124	0.15412	87.8474	-0.39729	0.5367	|	125.385	5.11614	0.77287	89.9726	-1.68687	0.53669	|	125.381	3.65	1.1637	91.2374	-3.92092	0.53669	|	125.349	9.73614	0.1279	87.9506	-0.38232	0.5367	|	125.422	5.11541	0.85299	89.0778	-1.86992	0.53668	|	125.1	3.62135	1.27892	90.94	-4.52759	0.53677	|	125.36	9.7555	0.13619	90.3667	-0.3612	0.53669	|	125.279
125.502	9.7658	0.15304	87.8417	-0.3946	0.53665	|	125.535	5.12272	0.76982	89.9615	-1.67751	0.53664	|	125.531	3.65427	1.16199	91.2207	-3.89952	0.53664	|	125.499	9.75076	0.1265	87.945	-0.37894	0.53665	|	125.572	5.12206	0.84973	89.0654	-1.85653	0.53663	|	125.25	3.62567	1.27737	90.9205	-4.50502	0.53673	|	125.51	9.77001	0.13503	90.3615	-0.35925	0.53665	|	125.429
125.652	9.78033	0.15199	87.836	-0.39216	0.53661	|	125.685	5.12935	0.76674	89.9505	-1.66983	0.5366	|	125.681	3.6585	1.15979	91.2042	-3.87826	0.5366	|	125.649	9.76533	0.12511	87.9395	-0.3758	0.53661	|	125.722	5.12874	0.84644	89.0531	-1.84328	0.53659	|	125.4	3.62997	1.27581	90.9012	-4.48252	0.53668	|	125.66	9.78449	0.13388	90.3563	-0.35763	0.53661	|	125.579
125.802	9.7949	0.15119	87.8303	-0.38996	0.53657	|	125.835	5.13597	0.76365	89.9394	-1.66377	0.53656	|	125.831	3.66279	1.15821	91.1876	-3.85669	0.53656	|	125.799	9.77987	0.12373	87.9341	-0.3729	0.53657	|	125.872	5.13538	0.84317	89.0409	-1.83033	0.53655	|	125.55	3.63428	1.2742	90.8819	-4.45991	0.53664	|	125.81	9.799	0.13273	90.3511	-0.35632	0.53657	|	125.729
125.952	9.80939	0.14877	87.8246	-0.38803	0.53652	|	125.985	5.14259	0.76056	89.9284	-1.65916	0.53651	|	125.981	3.66706	1.15584	91.1712	-3.8352	0.53651	|	125.949	9.79454	0.12234	87.9286	-0.37021	0.53652	|	126.022	5.14203	0.83988	89.0288	-1.81755	0.5365	|	125.7	3.63861	1.27257	90.8627	-4.4372	0.5366	|	125.96	9.8136	0.13158	90.346	-0.35529	0.53652	|	125.879
126.102	9.82401	0.14752	87.819	-0.38632	0.53648	|	126.135	5.14921	0.75747	89.9175	-1.65579	0.53647	|	126.131	3.67128	1.15276	91.1551	-3.81399	0.53647	|	126.099	9.80919	0.12097	87.9232	-0.36776	0.53648	|	126.172	5.14872	0.83656	89.0167	-1.80494	0.53646	|	125.85	3.64292	1.27091	90.8436	-4.41454	0.53655	|	126.11	9.82803	0.13044	90.3408	-0.35456	0.53648	|	126.029
126.252	9.83854	0.14549	87.8134	-0.38483	0.53644	|	126.285	5.15586	0.75437	89.9065	-1.65347	0.53643	|	126.281	3.67553	1.1504	91.1389	-3.79256	0.53643	|	126.249	9.82376	0.1196	87.9179	-0.36555	0.53644	|	126.322	5.15535	0.83326	89.0047	-1.79265	0.53642	|	126	3.64721	1.26923	90.8247	-4.39194	0.53651	|	126.26	9.84259	0.1293	90.3357	-0.35406	0.53643	|	126.179
126.402	9.85307	0.14449	87.8078	-0.38354	0.53639	|	126.435	5.16246	0.75129	89.8956	-1.65202	0.53638	|	126.431	3.67979	1.14716	91.1228	-3.77113	0.53638	|	126.399	9.83838	0.11824	87.9126	-0.36355	0.53639	|	126.472	5.16202	0.82994	88.9928	-1.78054	0.53637	|	126.15	3.6515	1.26753	90.8059	-4.36939	0.53647	|	126.41	9.85714	0.12817	90.3305	-0.35375	0.53639	|	126.329
126.552	9.86763	0.14268	87.8022	-0.38241	0.53635	|	126.585	5.16907	0.74822	89.8847	-1.65119	0.53634	|	126.581	3.68401	1.14486	91.1069	-3.74985	0.53634	|	126.549	9.85297	0.11689	87.9073	-0.36175	0.53635	|	126.622	5.16871	0.82659	88.981	-1.76864	0.53633	|	126.3	3.6558	1.26579	90.7871	-4.3467	0.53642	|	126.56	9.87165	0.12704	90.3254	-0.35359	0.53635	|	126.479
126.702	9.88223	0.14129	87.7966	-0.38141	0.53631	|	126.735	5.17569	0.74514	89.8737	-1.65081	0.5363	|	126.731	3.68824	1.14334	91.0911	-3.72855	0.5363	|	126.699	9.86761	0.11553	87.902	-0.36011	0.53631	|	126.772	5.17537	0.82325	88.9692	-1.75705	0.53629	|	126.45	3.66016	1.264	90.7682	-4.32369	0.53638	|	126.71	9.88617	0.12592	90.3203	-0.35354	0.53631	|	126.629
126.852	9.89677	0.13976	87.7911	-0.38053	0.53626	|	126.885	5.18236	0.74205	89.8627	-1.65067	0.53625	|	126.881	3.69251	1.14136	91.0752	-3.70701	0.53625	|	126.849	9.88225	0.11418	87.8967	-0.35859	0.53626	|	126.922	5.18206	0.81988	88.9575	-1.74566	0.53624	|	126.6	3.66448	1.2622	90.7496	-4.30085	0.53634	|	126.86	9.90079	0.12479	90.3151	-0.35354	0.53626	|	126.779
127.002	9.91127	0.13972	87.7856	-0.37971	0.53622	|	127.035	5.189	0.73898	89.8518	-1.65061	0.53621	|	127.031	3.69677	1.13871	91.0595	-3.68555	0.53621	|	126.999	9.89686	0.11284	87.8915	-0.35716	0.53622	|	127.072	5.18874	0.81651	88.9459	-1.73455	0.5362	|	126.75	3.66882	1.26036	90.731	-4.27792	0.53629	|	127.01	9.9153	0.12367	90.31	-0.35355	0.53622	|	126.929
127.152	9.92585	0.13787	87.7801	-0.37891	0.53618	|	127.185	5.19562	0.73592	89.8408	-1.65043	0.53617	|	127.181	3.70099	1.13594	91.044	-3.66429	0.53617	|	127.149	9.91147	0.1115	87.8863	-0.35578	0.53618	|	127.222	5.19539	0.81315	88.9344	-1.72374	0.53616	|	126.9	3.67315	1.25851	90.7125	-4.25505	0.53625	|	127.16	9.92982	0.12256	90.3048	-0.35352	0.53617	|	127.079
127.302	9.94035	0.13573	87.7746	-0.37809	0.53613	|	127.335	5.20225	0.73286	89.8299	-1.64993	0.53612	|	127.331	3.70523	1.13316	91.0285	-3.64292	0.53612	|	127.299	9.92608	0.11017	87.8811	-0.35441	0.53613	|	127.372	5.20204	0.80977	88.923	-1.71318	0.53611	|	127.05	3.67747	1.25663	90.6942	-4.23215	0.53621	|	127.31	9.94441	0.12144	90.2997	-0.35339	0.53613	|	127.229
127.452	9.95488	0.13495	87.7691	-0.37716	0.53609	|	127.485	5.20886	0.72981	89.819	-1.64887	0.53608	|	127.481	3.70946	1.13053	91.0131	-3.62164	0.53608	|	127.449	9.94074	0.10884	87.8759	-0.353	0.53609	|	127.522	5.20874	0.80636	88.9115	-1.70278	0.53607	|	127.2	3.68178	1.25473	90.676	-4.20935	0.53616	|	127.46	9.95901	0.12033	90.2945	-0.35311	0.53609	|	127.379
127.602	9.96936	0.13319	87.7636	-0.37609	0.53605	|	127.635	5.2155	0.72673	89.808	-1.64715	0.53604	|	127.631	3.71369	1.1294	90.9978	-3.60031	0.53604	|	127.599	9.95547	0.1075	87.8707	-0.3515	0.53605	|	127.672	5.21541	0.80296	88.9002	-1.69267	0.53603	|	127.35	3.68606	1.25282	90.658	-4.18669	0.53612	|	127.61	9.97355	0.11922	90.2894	-0.35264	0.53604	|	127.529
127.752	9.98395	0.13321	87.7582	-0.37478	0.536	|	127.785	5.22213	0.72365	89.7971	-1.64487	0.53599	|	127.781	3.71796	1.12838	90.9825	-3.57885	0.53599	|	127.749	9.97022	0.10617	87.8656	-0.34988	0.536	|	127.822	5.22212	0.79953	88.8889	-1.68273	0.53598	|	127.5	3.69036	1.25088	90.6401	-4.16391	0.53608	|	127.76	9.98823	0.11811	90.2842	-0.35191	0.536	|	127.679
127.902	9.99856	0.13102	87.7527	-0.3732	0.53596	|	127.935	5.22878	0.72055	89.7862	-1.64223	0.53595	|	127.931	3.72221	1.12579	90.9673	-3.55748	0.53595	|	127.899	9.98496	0.10484	87.8604	-0.34809	0.53596	|	127.972	5.22879	0.79611	88.8777	-1.67308	0.53594	|	127.65	3.69465	1.24891	90.6222	-4.14113	0.53603	|	127.91	10.0028	0.11701	90.2791	-0.35088	0.53596	|	127.829
128.052	10.0131	0.12873	87.7473	-0.3713	0.53592	|	128.085	5.2354	0.71744	89.7753	-1.63935	0.53591	|	128.081	3.72644	1.12321	90.9524	-3.53624	0.53591	|	128.049	9.9996	0.10353	87.8553	-0.34608	0.53592	|	128.122	5.23545	0.79269	88.8666	-1.66365	0.5359	|	127.8	3.699	1.2469	90.6043	-4.11807	0.53599	|	128.06	10.0173	0.1159	90.274	-0.34951	0.53591	|	127.979
128.202	10.0276	0.12852	87.7419	-0.36903	0.53587	|	128.235	5.24206	0.71431	89.7644	-1.6361	0.53586	|	128.231	3.73067	1.12172	90.9374	-3.51498	0.53586	|	128.199	10.0143	0.10221	87.8503	-0.3438	0.53587	|	128.272	5.24213	0.78924	88.8555	-1.65438	0.53585	|	127.95	3.70333	1.24487	90.5865	-4.09511	0.53595	|	128.21	10.0319	0.1148	90.2689	-0.34776	0.53587	|	128.129
128.352	10.0422	0.12757	87.7365	-0.36635	0.53583	|	128.385	5.24874	0.71114	89.7535	-1.63232	0.53582	|	128.381	3.7349	1.11907	90.9226	-3.49377	0.53582	|	128.349	10.029	0.1009	87.8452	-0.34121	0.53583	|	128.422	5.24882	0.78579	88.8445	-1.6453	0.53581	|	128.1	3.70764	1.24283	90.5689	-4.0723	0.5359	|	128.36	10.0465	0.1137	90.2638	-0.34559	0.53583	|	128.279
128.502	10.0568	0.12486	87.7312	-0.36324	0.53579	|	128.535	5.25534	0.70799	89.7427	-1.62798	0.53578	|	128.531	3.73912	1.11601	90.9079	-3.47263	0.53578	|	128.499	10.0437	0.0996	87.8402	-0.33832	0.53579	|	128.572	5.25549	0.78234	88.8335	-1.6364	0.53577	|	128.25	3.71193	1.24077	90.5515	-4.04953	0.53586	|	128.51	10.0611	0.1126	90.2588	-0.34301	0.53579	|	128.429
128.652	10.0714	0.12524	87.7259	-0.35969	0.53574	|	128.685	5.262	0.7048	89.7319	-1.62295	0.53573	|	128.681	3.74338	1.11384	90.8932	-3.45136	0.53573	|	128.649	10.0584	0.0983	87.8353	-0.33507	0.53574	|	128.722	5.26213	0.7789	88.8227	-1.62769	0.53572	|	128.4	3.71622	1.23869	90.5342	-4.02675	0.53582	|	128.66	10.0758	0.11149	90.2538	-0.33997	0.53574	|	128.579
128.802	10.086	0.12449	87.7207	-0.35569	0.5357	|	128.835	5.26865	0.70161	89.7211	-1.61728	0.53569	|	128.831	3.74761	1.11103	90.8786	-3.43021	0.53569	|	128.799	10.073	0.097	87.8304	-0.33148	0.5357	|	128.872	5.26879	0.77544	88.8119	-1.6191	0.53568	|	128.55	3.72055	1.23657	90.5168	-4.00381	0.53577	|	128.81	10.0904	0.11039	90.2488	-0.33652	0.5357	|	128.729
128.952	10.1005	0.12207	87.7155	-0.35125	0.53566	|	128.985	5.27529	0.6984	89.7104	-1.61099	0.53565	|	128.981	3.75183	1.10864	90.8642	-3.40918	0.53565	|	128.949	10.0877	0.0957	87.8256	-0.32753	0.53566	|	129.022	5.27547	0.77197	88.8011	-1.61061	0.53563	|	128.7	3.72488	1.23443	90.4995	-3.98083	0.53573	|	128.96	10.1049	0.10929	90.244	-0.33269	0.53565	|	128.879
129.102	10.1152	0.12046	87.7104	-0.34637	0.53561	|	129.135	5.28194	0.69519	89.6997	-1.60412	0.5356	|	129.131	3.75605	1.1071	90.8498	-3.38814	0.5356	|	129.099	10.1024	0.0945	87.8208	-0.32321	0.53561	|	129.172	5.28216	0.76848	88.7903	-1.6022	0.53559	|	128.85	3.72917	1.23228	90.4825	-3.95809	0.53568	|	129.11	10.1195	0.10819	90.2391	-0.32846	0.53561	|	129.029
129.252	10.1298	0.1193	87.7054	-0.3411	0.53557	|	129.285	5.28856	0.69198	89.6891	-1.59677	0.53556	|	129.281	3.76028	1.10465	90.8355	-3.36712	0.53556	|	129.249	10.1172	0.0932	87.816	-0.31856	0.53557	|	129.322	5.28887	0.76498	88.7796	-1.59387	0.53555	|	129	3.73344	1.23012	90.4656	-3.93542	0.53564	|	129.26	10.1341	0.10709	90.2344	-0.32391	0.53557	|	129.179
129.402	10.1443	0.11796	87.7005	-0.33549	0.53553	|	129.435	5.29522	0.68875	89.6785	-1.58895	0.53551	|	129.431	3.76451	1.10269	90.8213	-3.34613	0.53552	|	129.399	10.1319	0.0919	87.8114	-0.3136	0.53553	|	129.472	5.29557	0.76148	88.769	-1.5856	0.5355	|	129.15	3.73774	1.22793	90.4488	-3.91264	0.5356	|	129.41	10.1487	0.10599	90.2297	-0.31905	0.53552	|	129.329
129.552	10.159	0.11763	87.6956	-0.32956	0.53548	|	129.585	5.30187	0.68554	89.668	-1.58077	0.53547	|	129.581	3.76874	1.10098	90.8072	-3.32516	0.53547	|	129.549	10.1466	0.0906	87.8068	-0.30837	0.53548	|	129.622	5.30229	0.75797	88.7583	-1.57739	0.53546	|	129.3	3.74203	1.22572	90.432	-3.88988	0.53555	|	129.56	10.1633	0.10489	90.2251	-0.31396	0.53548	|	129.479
129.702	10.1736	0.11593	87.6908	-0.32343	0.53544	|	129.735	5.30853	0.68232	89.6574	-1.57222	0.53543	|	129.731	3.773	1.0989	90.7931	-3.30411	0.53543	|	129.699	10.1612	0.0894	87.8023	-0.30296	0.53544	|	129.772	5.30897	0.75448	88.7478	-1.56925	0.53542	|	129.45	3.7463	1.2235	90.4154	-3.86722	0.53551	|	129.71	10.1779	0.10379	90.2205	-0.3087	0.53544	|	129.629
129.852	10.1882	0.1124	87.6861	-0.31714	0.53539	|	129.885	5.31521	0.67909	89.647	-1.56334	0.53538	|	129.881	3.77726	1.09591	90.7791	-3.28307	0.53539	|	129.849	10.1759	0.0882	87.7979	-0.29735	0.53539	|	129.922	5.31561	0.75101	88.7374	-1.56119	0.53537	|	129.6	3.75059	1.22125	90.3989	-3.84449	0.53547	|	129.86	10.1925	0.10268	90.216	-0.30333	0.53539	|	129.779
130.002	10.2028	0.11228	87.6816	-0.31083	0.53535	|	130.035	5.32184	0.6759	89.6366	-1.55424	0.53534	|	130.031	3.78151	1.09293	90.7652	-3.26215	0.53534	|	129.999	10.1906	0.0869	87.7936	-0.29163	0.53535	|	130.072	5.32227	0.74752	88.7271	-1.5531	0.53533	|	129.75	3.7549	1.21896	90.3824	-3.82164	0.53542	|	130.01	10.207	0.10159	90.2117	-0.29797	0.53535	|	129.929
130.152	10.2173	0.11043	87.6771	-0.30455	0.53531	|	130.185	5.32848	0.6727	89.6264	-1.54487	0.5353	|	130.181	3.78575	1.09067	90.7514	-3.24133	0.5353	|	130.149	10.2053	0.0857	87.7893	-0.28585	0.53531	|	130.222	5.32899	0.74401	88.7167	-1.54496	0.53529	|	129.9	3.7592	1.21667	90.366	-3.79884	0.53538	|	130.16	10.2216	0.10049	90.2074	-0.29262	0.5353	|	130.079
130.302	10.232	0.11155	87.6727	-0.29831	0.53526	|	130.335	5.33509	0.66952	89.6162	-1.53529	0.53525	|	130.331	3.78999	1.08805	90.7377	-3.22056	0.53525	|	130.299	10.22	0.0844	87.7852	-0.28013	0.53526	|	130.372	5.33569	0.74051	88.7063	-1.53682	0.53524	|	130.05	3.76349	1.21435	90.3497	-3.7761	0.53534	|	130.31	10.2363	0.0994	90.2031	-0.28733	0.53526	|	130.229
130.452	10.2466	0.11039	87.6684	-0.29227	0.53522	|	130.485	5.34173	0.66633	89.606	-1.5255	0.53521	|	130.481	3.79426	1.08518	90.724	-3.1997	0.53521	|	130.449	10.2346	0.0832	87.7811	-0.27451	0.53522	|	130.522	5.34241	0.737	88.696	-1.52863	0.5352	|	130.2	3.7678	1.21201	90.3335	-3.75329	0.53529	|	130.46	10.2508	0.0983	90.199	-0.28223	0.53522	|	130.379
130.602	10.2613	0.10822	87.6641	-0.28643	0.53518	|	130.635	5.34837	0.66315	89.5959	-1.51555	0.53517	|	130.631	3.79851	1.08316	90.7104	-3.17898	0.53517	|	130.599	10.2493	0.082	87.7771	-0.26904	0.53518	|	130.672	5.34913	0.7335	88.6858	-1.5204	0.53516	|	130.35	3.77208	1.20966	90.3175	-3.73061	0.53525	|	130.61	10.2653	0.0972	90.1949	-0.27735	0.53517	|	130.529
130.752	10.2759	0.10906	87.66	-0.28089	0.53513	|	130.785	5.35498	0.65998	89.5859	-1.5055	0.53512	|	130.781	3.80276	1.08074	90.697	-3.15832	0.53512	|	130.749	10.2639	0.0808	87.7732	-0.26376	0.53513	|	130.822	5.3558	0.73002	88.6757	-1.51218	0.53511	|	130.5	3.77635	1.2073	90.3016	-3.70796	0.53521	|	130.76	10.2799	0.0961	90.1909	-0.27272	0.53513	|	130.679
130.902	10.2904	0.10513	87.6559	-0.27575	0.53509	|	130.935	5.36165	0.65678	89.5759	-1.49524	0.53508	|	130.931	3.80701	1.07772	90.6836	-3.13773	0.53508	|	130.899	10.2786	0.0796	87.7694	-0.25877	0.53509	|	130.972	5.36252	0.72652	88.6655	-1.50386	0.53507	|	130.65	3.78066	1.20489	90.2857	-3.68513	0.53516	|	130.91	10.2945	0.095	90.187	-0.26841	0.53509	|	130.829
131.052	10.3051	0.1056	87.6519	-0.27097	0.53504	|	131.085	5.36829	0.65359	89.566	-1.48489	0.53503	|	131.081	3.81124	1.07481	90.6703	-3.11726	0.53504	|	131.049	10.2933	0.0784	87.7656	-0.25409	0.53505	|	131.122	5.36927	0.72301	88.6554	-1.49543	0.53502	|	130.8	3.78495	1.20248	90.2699	-3.6624	0.53512	|	131.06	10.3091	0.0939	90.1831	-0.26442	0.53504	|	130.979
131.202	10.3197	0.10423	87.648	-0.26663	0.535	|	131.235	5.37496	0.65039	89.5561	-1.47438	0.53499	|	131.231	3.81548	1.07235	90.6572	-3.09683	0.53499	|	131.199	10.308	0.0772	87.7619	-0.24979	0.535	|	131.272	5.37595	0.71954	88.6454	-1.48702	0.53498	|	130.95	3.78924	1.20005	90.2543	-3.63969	0.53507	|	131.21	10.3236	0.0928	90.1793	-0.26081	0.535	|	131.129
131.352	10.3343	0.10232	87.6442	-0.26275	0.53496	|	131.385	5.38164	0.64719	89.5463	-1.46378	0.53495	|	131.381	3.81972	1.07022	90.6441	-3.07646	0.53495	|	131.349	10.3227	0.076	87.7583	-0.24591	0.53496	|	131.422	5.38266	0.71606	88.6355	-1.47851	0.53494	|	131.1	3.79353	1.19759	90.2387	-3.61693	0.53503	|	131.36	10.3382	0.0917	90.1755	-0.25757	0.53495	|	131.279
131.502	10.3489	0.10115	87.6404	-0.25933	0.53491	|	131.535	5.38831	0.64399	89.5366	-1.45313	0.5349	|	131.531	3.82398	1.06721	90.6311	-3.05608	0.5349	|	131.499	10.3374	0.0748	87.7547	-0.24247	0.53491	|	131.572	5.38936	0.71259	88.6256	-1.46993	0.53489	|	131.25	3.7978	1.19513	90.2233	-3.5943	0.53499	|	131.51	10.3529	0.0906	90.1718	-0.2547	0.53491	|	131.429
131.652	10.3635	0.0995	87.6366	-0.25639	0.53487	|	131.685	5.39495	0.64082	89.527	-1.44253	0.53486	|	131.681	3.82827	1.06483	90.618	-3.03559	0.53486	|	131.649	10.3521	0.0736	87.7512	-0.23948	0.53487	|	131.722	5.39603	0.70914	88.6158	-1.46131	0.53485	|	131.4	3.8021	1.19263	90.2079	-3.57154	0.53494	|	131.66	10.3674	0.0895	90.1681	-0.25224	0.53487	|	131.579
131.802	10.3781	0.10017	87.6329	-0.25392	0.53483	|	131.835	5.4016	0.63764	89.5174	-1.43192	0.53482	|	131.831	3.83255	1.06341	90.605	-3.01521	0.53482	|	131.799	10.3668	0.0725	87.7477	-0.23695	0.53483	|	131.872	5.40271	0.70569	88.6061	-1.45261	0.53481	|	131.55	3.80643	1.1901	90.1925	-3.54862	0.5349	|	131.81	10.382	0.0884	90.1644	-0.25012	0.53483	|	131.729
131.952	10.3928	0.0988	87.6292	-0.2519	0.53478	|	131.985	5.40828	0.63446	89.5079	-1.42133	0.53477	|	131.981	3.8368	1.06122	90.5923	-2.99502	0.53477	|	131.949	10.3814	0.0713	87.7442	-0.23488	0.53478	|	132.022	5.4094	0.70224	88.5964	-1.44382	0.53476	|	131.7	3.81073	1.18756	90.1773	-3.52583	0.53486	|	131.96	10.3966	0.0873	90.1608	-0.24836	0.53478	|	131.879
132.102	10.4073	0.0974	87.6255	-0.25033	0.53474	|	132.135	5.41494	0.63129	89.4985	-1.41082	0.53473	|	132.131	3.84104	1.05814	90.5796	-2.97497	0.53473	|	132.099	10.3961	0.0701	87.7408	-0.23324	0.53474	|	132.172	5.41608	0.6988	88.5868	-1.43495	0.53472	|	131.85	3.81503	1.185	90.1622	-3.50302	0.53481	|	132.11	10.4112	0.0862	90.1572	-0.24691	0.53474	|	132.029
132.252	10.422	0.0949	87.6219	-0.24916	0.53469	|	132.285	5.4216	0.62814	89.4891	-1.4004	0.53468	|	132.281	3.84526	1.05565	90.5671	-2.95508	0.53469	|	132.249	10.4107	0.069	87.7374	-0.23201	0.5347	|	132.322	5.42281	0.69534	88.5772	-1.42595	0.53467	|	132	3.81935	1.18241	90.1471	-3.48015	0.53477	|	132.26	10.4258	0.0851	90.1536	-0.24574	0.53469	|	132.179
132.402	10.4367	0.0938	87.6182	-0.24838	0.53465	|	132.435	5.42828	0.62499	89.4798	-1.39003	0.53464	|	132.431	3.84949	1.05307	90.5546	-2.93525	0.53464	|	132.399	10.4254	0.0678	87.734	-0.23116	0.53465	|	132.472	5.42952	0.69189	88.5676	-1.41691	0.53463	|	132.15	3.82367	1.17979	90.1321	-3.45724	0.53472	|	132.41	10.4404	0.084	90.15	-0.24481	0.53465	|	132.329
132.552	10.4513	0.0922	87.6146	-0.24796	0.53461	|	132.585	5.43497	0.62184	89.4705	-1.37975	0.5346	|	132.581	3.85372	1.05038	90.5423	-2.91544	0.5346	|	132.549	10.4401	0.0667	87.7306	-0.23065	0.53461	|	132.622	5.43618	0.68848	88.5582	-1.40787	0.53459	|	132.3	3.82798	1.17717	90.1172	-3.43441	0.53468	|	132.56	10.455	0.0829	90.1464	-0.24411	0.5346	|	132.479
132.702	10.4659	0.0915	87.611	-0.24787	0.53456	|	132.735	5.44164	0.61872	89.4614	-1.36961	0.53455	|	132.731	3.85795	1.04724	90.53	-2.89571	0.53455	|	132.699	10.4548	0.0655	87.7273	-0.23045	0.53456	|	132.772	5.44287	0.68505	88.5489	-1.39872	0.53454	|	132.45	3.83226	1.17454	90.1026	-3.41172	0.53464	|	132.71	10.4696	0.0818	90.1429	-0.24357	0.53456	|	132.629
132.852	10.4804	0.0907	87.6074	-0.24808	0.53452	|	132.885	5.44833	0.6156	89.4522	-1.35956	0.53451	|	132.881	3.86217	1.04502	90.5178	-2.87608	0.53451	|	132.849	10.4695	0.0644	87.7239	-0.2305	0.53452	|	132.922	5.44953	0.68164	88.5396	-1.38954	0.5345	|	132.6	3.83655	1.17188	90.088	-3.38895	0.53459	|	132.86	10.4836	0.0807	90.1395	-0.24319	0.53452	|	132.779
133.002	10.495	0.0886	87.6038	-0.24855	0.53448	|	133.035	5.45501	0.6125	89.4432	-1.34965	0.53447	|	133.031	3.86639	1.04247	90.5057	-2.85657	0.53447	|	132.999	10.4842	0.0632	87.7205	-0.23075	0.53448	|	133.072	5.45622	0.67822	88.5303	-1.38027	0.53445	|	132.75	3.84088	1.16918	90.0734	-3.36599	0.53455	|	133.01	10.4968	0.0797	90.1363	-0.24292	0.53448	|	132.929
133.152	10.5096	0.0884	87.6001	-0.24924	0.53443	|	133.185	5.46172	0.60939	89.4342	-1.33983	0.53442	|	133.181	3.87061	1.03869	90.4937	-2.83708	0.53442	|	133.149	10.4988	0.0621	87.7171	-0.23114	0.53443	|	133.222	5.46293	0.6748	88.5211	-1.37093	0.53441	|	132.9	3.8452	1.16646	90.0589	-3.34308	0.5345	|	133.16	10.5115	0.0786	90.1327	-0.24269	0.53443	|	133.079
133.302	10.5242	0.0887	87.5965	-0.25011	0.53439	|	133.335	5.46837	0.60632	89.4253	-1.3302	0.53438	|	133.331	3.87486	1.03641	90.4817	-2.81754	0.53438	|	133.299	10.5135	0.0609	87.7137	-0.23161	0.53439	|	133.372	5.4696	0.67139	88.5119	-1.36159	0.53437	|	133.05	3.84949	1.16374	90.0446	-3.32035	0.53446	|	133.31	10.5261	0.0775	90.1292	-0.24249	0.53439	|	133.229
133.452	10.5388	0.0862	87.5928	-0.25113	0.53434	|	133.485	5.47504	0.60325	89.4164	-1.32068	0.53433	|	133.481	3.87908	1.03295	90.4698	-2.79825	0.53433	|	133.449	10.5281	0.0598	87.7103	-0.23212	0.53434	|	133.522	5.47629	0.66798	88.5029	-1.35219	0.53432	|	133.2	3.85377	1.16101	90.0304	-3.29767	0.53442	|	133.46	10.5407	0.0764	90.1256	-0.24229	0.53434	|	133.379
133.602	10.5535	0.0851	87.5891	-0.25226	0.5343	|	133.635	5.48171	0.60019	89.4077	-1.31131	0.53429	|	133.631	3.88333	1.02895	90.458	-2.77884	0.53429	|	133.599	10.5428	0.0587	87.7069	-0.23262	0.5343	|	133.672	5.48299	0.66456	88.4938	-1.34273	0.53428	|	133.35	3.85807	1.15825	90.0163	-3.27488	0.53437	|	133.61	10.5552	0.0753	90.1221	-0.24207	0.5343	|	133.529
133.752	10.5682	0.0847	87.5854	-0.25346	0.53426	|	133.785	5.48836	0.59713	89.399	-1.30209	0.53425	|	133.781	3.88757	1.02578	90.4462	-2.75958	0.53425	|	133.749	10.5574	0.0575	87.7035	-0.23307	0.53426	|	133.822	5.48966	0.66116	88.4849	-1.33331	0.53423	|	133.5	3.86239	1.15545	90.0022	-3.25192	0.53433	|	133.76	10.5697	0.0743	90.1186	-0.2418	0.53425	|	133.679
133.902	10.5828	0.0839	87.5817	-0.25469	0.53421	|	133.935	5.49503	0.59408	89.3903	-1.29298	0.5342	|	133.931	3.8918	1.02311	90.4346	-2.74045	0.5342	|	133.899	10.5721	0.0564	87.7001	-0.23342	0.53421	|	133.972	5.49629	0.65778	88.4761	-1.3239	0.53419	|	133.65	3.8667	1.15264	89.9882	-3.22909	0.53429	|	133.91	10.5843	0.0732	90.1151	-0.24147	0.53421	|	133.829
134.052	10.5973	0.0831	87.578	-0.2559	0.53417	|	134.085	5.50171	0.59103	89.3817	-1.28397	0.53416	|	134.081	3.89606	1.0203	90.423	-2.72123	0.53416	|	134.049	10.5868	0.0553	87.6966	-0.23367	0.53417	|	134.122	5.50295	0.65439	88.4673	-1.31445	0.53415	|	133.8	3.87097	1.14983	89.9745	-3.20644	0.53424	|	134.06	10.5989	0.0721	90.1115	-0.24106	0.53417	|	133.979
134.202	10.6119	0.08	87.5743	-0.25708	0.53412	|	134.235	5.50836	0.588	89.3732	-1.27509	0.53411	|	134.231	3.90031	1.01748	90.4114	-2.70212	0.53411	|	134.199	10.6015	0.0542	87.6932	-0.2338	0.53412	|	134.272	5.50964	0.65099	88.4586	-1.30494	0.5341	|	133.95	3.87529	1.14697	89.9607	-3.18357	0.5342	|	134.21	10.6136	0.071	90.108	-0.24057	0.53412	|	134.129
134.352	10.6248	0.0804	87.5709	-0.25806	0.53408	|	134.385	5.51502	0.58496	89.3648	-1.26631	0.53407	|	134.381	3.90452	1.0145	90.4001	-2.6833	0.53407	|	134.349	10.6163	0.053	87.6898	-0.23379	0.53408	|	134.422	5.51634	0.64758	88.4498	-1.29542	0.53406	|	134.1	3.87962	1.14408	89.947	-3.16061	0.53415	|	134.36	10.6282	0.0699	90.1045	-0.24	0.53408	|	134.279
134.502	10.6396	0.0798	87.5671	-0.25909	0.53404	|	134.535	5.52168	0.58194	89.3564	-1.25763	0.53403	|	134.531	3.90874	1.01131	90.3888	-2.6645	0.53403	|	134.499	10.631	0.0519	87.6863	-0.23364	0.53404	|	134.572	5.52304	0.64418	88.4412	-1.28591	0.53401	|	134.25	3.88389	1.14121	89.9335	-3.13798	0.53411	|	134.51	10.6428	0.0688	90.101	-0.23935	0.53404	|	134.429
134.652	10.6542	0.0774	87.5633	-0.25998	0.53399	|	134.685	5.52834	0.57892	89.348	-1.24904	0.53398	|	134.681	3.91297	1.00685	90.3776	-2.64573	0.53398	|	134.649	10.6457	0.0508	87.6829	-0.23335	0.53399	|	134.722	5.52972	0.64078	88.4326	-1.27643	0.53397	|	134.4	3.88817	1.13831	89.9201	-3.1153	0.53407	|	134.66	10.6574	0.0677	90.0975	-0.23862	0.53399	|	134.579
134.802	10.6689	0.0774	87.5595	-0.2607	0.53395	|	134.835	5.53499	0.5759	89.3397	-1.24056	0.53394	|	134.831	3.91721	1.0028	90.3664	-2.62699	0.53394	|	134.799	10.6605	0.0497	87.6794	-0.23294	0.53395	|	134.872	5.5364	0.63738	88.4241	-1.26697	0.53393	|	134.55	3.89246	1.13539	89.9068	-3.09258	0.53402	|	134.81	10.672	0.0666	90.094	-0.23781	0.53395	|	134.729
134.952	10.6837	0.0763	87.5556	-0.26122	0.5339	|	134.985	5.54166	0.57288	89.3315	-1.23211	0.53389	|	134.981	3.92147	0.99988	90.3553	-2.60825	0.53389	|	134.949	10.6751	0.0486	87.676	-0.23241	0.5339	|	135.022	5.54312	0.63397	88.4157	-1.25747	0.53388	|	134.7	3.89676	1.13243	89.8936	-3.06984	0.53398	|	134.96	10.6865	0.0656	90.0906	-0.23693	0.5339	|	134.879
135.102	10.6984	0.074	87.5518	-0.2615	0.53386	|	135.135	5.54834	0.56986	89.3233	-1.22372	0.53385	|	135.131	3.92573	0.99681	90.3442	-2.5896	0.53385	|	135.099	10.6898	0.0475	87.6726	-0.23177	0.53386	|	135.172	5.54982	0.63057	88.4073	-1.24804	0.53384	|	134.85	3.90107	1.12946	89.8804	-3.04707	0.53393	|	135.11	10.7033	0.0643	90.0866	-0.2358	0.53386	|	135.029
135.252	10.7131	0.0743	87.5479	-0.26151	0.53382	|	135.285	5.55502	0.56683	89.3151	-1.2154	0.53381	|	135.281	3.92998	0.99382	90.3332	-2.57106	0.53381	|	135.249	10.7046	0.0464	87.6692	-0.23105	0.53382	|	135.322	5.55653	0.62717	88.3989	-1.23862	0.53379	|	135	3.90538	1.12646	89.8673	-3.0243	0.53389	|	135.26	10.7179	0.0633	90.0832	-0.23475	0.53381	|	135.179
135.402	10.7278	0.0735	87.5441	-0.26124	0.53377	|	135.435	5.56169	0.5638	89.3071	-1.20713	0.53376	|	135.431	3.93426	0.99141	90.3223	-2.55249	0.53376	|	135.399	10.7193	0.0453	87.6658	-0.23026	0.53377	|	135.472	5.5632	0.62378	88.3907	-1.22929	0.53375	|	135.15	3.90974	1.12341	89.8542	-3.00134	0.53385	|	135.41	10.7325	0.0622	90.0797	-0.23363	0.53377	|	135.329
135.552	10.7425	0.0715	87.5402	-0.26067	0.53373	|	135.585	5.56838	0.56076	89.299	-1.19891	0.53372	|	135.581	3.93854	0.98868	90.3114	-2.534	0.53372	|	135.549	10.734	0.0442	87.6624	-0.22943	0.53373	|	135.622	5.56991	0.62038	88.3825	-1.21995	0.53371	|	135.3	3.91402	1.12039	89.8414	-2.97878	0.5338	|	135.56	10.7472	0.0611	90.0763	-0.23245	0.53372	|	135.479
135.702	10.7573	0.0711	87.5364	-0.25978	0.53368	|	135.735	5.57507	0.55771	89.291	-1.19073	0.53367	|	135.731	3.94279	0.98476	90.3007	-2.51572	0.53367	|	135.699	10.7487	0.0431	87.659	-0.22856	0.53368	|	135.772	5.57663	0.61698	88.3743	-1.21063	0.53366	|	135.45	3.9183	1.11735	89.8287	-2.95628	0.53376	|	135.71	10.7618	0.0601	90.0729	-0.23123	0.53368	|	135.629
135.852	10.772	0.0699	87.5326	-0.25858	0.53364	|	135.885	5.58177	0.55464	89.2831	-1.18257	0.53363	|	135.881	3.94701	0.98201	90.2901	-2.49765	0.53363	|	135.849	10.7634	0.042	87.6557	-0.22768	0.53364	|	135.922	5.58332	0.6136	88.3662	-1.20142	0.53362	|	135.6	3.92259	1.11429	89.816	-2.93375	0.53371	|	135.86	10.7765	0.0591	90.0695	-0.22997	0.53364	|	135.779
136.002	10.7867	0.0678	87.5288	-0.25705	0.5336	|	136.035	5.58846	0.55157	89.2752	-1.17445	0.53358	|	136.031	3.95126	0.97961	90.2795	-2.47954	0.53359	|	135.999	10.7781	0.0409	87.6523	-0.22678	0.5336	|	136.072	5.59006	0.6102	88.3582	-1.19219	0.53357	|	135.75	3.92689	1.11119	89.8035	-2.91121	0.53367	|	136.01	10.7912	0.058	90.0662	-0.22868	0.5336	|	135.929
136.152	10.8014	0.0671	87.525	-0.25521	0.53355	|	136.185	5.59515	0.54849	89.2673	-1.16636	0.53354	|	136.181	3.95557	0.97535	90.2689	-2.46128	0.53354	|	136.149	10.7928	0.0398	87.649	-0.22587	0.53355	|	136.222	5.59679	0.6068	88.3502	-1.18303	0.53353	|	135.9	3.9312	1.10808	89.791	-2.88865	0.53362	|	136.16	10.8058	0.057	90.0628	-0.22736	0.53355	|	136.079
136.302	10.8158	0.0667	87.5213	-0.25312	0.53351	|	136.335	5.60185	0.54539	89.2596	-1.15827	0.5335	|	136.331	3.95982	0.97199	90.2584	-2.44335	0.5335	|	136.299	10.8075	0.0388	87.6457	-0.22496	0.53351	|	136.372	5.60354	0.6034	88.3422	-1.1739	0.53349	|	136.05	3.93548	1.10496	89.7786	-2.86629	0.53358	|	136.31	10.8205	0.056	90.0595	-0.226	0.53351	|	136.229
136.452	10.8326	0.0659	87.5171	-0.25036	0.53346	|	136.485	5.60853	0.54231	89.2519	-1.15024	0.53345	|	136.481	3.96408	0.96768	90.2481	-2.42552	0.53345	|	136.449	10.8222	0.0377	87.6424	-0.22401	0.53346	|	136.522	5.61028	0.60001	88.3344	-1.16485	0.53344	|	136.2	3.93974	1.10184	89.7665	-2.84411	0.53354	|	136.46	10.8352	0.055	90.0562	-0.22461	0.53346	|	136.379
136.602	10.8473	0.0662	87.5135	-0.24767	0.53342	|	136.635	5.61524	0.5392	89.2442	-1.1422	0.53341	|	136.631	3.96833	0.96268	90.2378	-2.40779	0.53341	|	136.599	10.8369	0.0367	87.6391	-0.22303	0.53342	|	136.672	5.617	0.59663	88.3266	-1.15589	0.5334	|	136.35	3.94406	1.09866	89.7542	-2.8217	0.53349	|	136.61	10.8499	0.0539	90.0529	-0.22319	0.53342	|	136.529
136.752	10.8619	0.0635	87.5098	-0.24475	0.53337	|	136.785	5.62196	0.5361	89.2365	-1.13417	0.53336	|	136.781	3.97256	0.95962	90.2276	-2.39024	0.53337	|	136.749	10.8515	0.0356	87.6359	-0.22198	0.53337	|	136.822	5.62368	0.59329	88.3189	-1.14706	0.53335	|	136.5	3.94838	1.09546	89.7421	-2.79936	0.53345	|	136.76	10.8645	0.0529	90.0496	-0.22173	0.53337	|	136.679
136.902	10.8766	0.0622	87.5063	-0.24162	0.53333	|	136.935	5.62866	0.53301	89.2289	-1.12618	0.53332	|	136.931	3.9768	0.95752	90.2176	-2.37277	0.53332	|	136.899	10.8661	0.0346	87.6326	-0.22085	0.53333	|	136.972	5.63042	0.58992	88.3112	-1.13822	0.53331	|	136.65	3.95265	1.09228	89.7302	-2.77736	0.5334	|	136.91	10.8792	0.0519	90.0464	-0.22021	0.53333	|	136.829
137.052	10.8914	0.0604	87.5027	-0.23833	0.53329	|	137.085	5.63538	0.52991	89.2214	-1.11817	0.53328	|	137.081	3.98105	0.95443	90.2075	-2.35533	0.53328	|	137.049	10.8809	0.0335	87.6294	-0.21959	0.53329	|	137.122	5.63715	0.58655	88.3035	-1.12946	0.53326	|	136.8	3.95693	1.08907	89.7184	-2.75532	0.53336	|	137.06	10.8939	0.0509	90.0432	-0.21863	0.53328	|	136.979
137.202	10.9061	0.0597	87.4992	-0.23491	0.53324	|	137.235	5.64208	0.52684	89.2139	-1.11021	0.53323	|	137.231	3.9853	0.95097	90.1975	-2.33802	0.53323	|	137.199	10.8957	0.0325	87.6261	-0.21817	0.53324	|	137.272	5.64389	0.58319	88.296	-1.12076	0.53322	|	136.95	3.96127	1.0858	89.7065	-2.73312	0.53332	|	137.21	10.9086	0.05	90.04	-0.21697	0.53324	|	137.129
137.352	10.9208	0.0576	87.4958	-0.23138	0.5332	|	137.385	5.64875	0.52378	89.2065	-1.10229	0.53319	|	137.381	3.98955	0.94733	90.1876	-2.32082	0.53319	|	137.349	10.9105	0.0315	87.6229	-0.21659	0.5332	|	137.422	5.6506	0.57986	88.2885	-1.11217	0.53318	|	137.1	3.96558	1.08253	89.6947	-2.71119	0.53327	|	137.36	10.9232	0.049	90.0368	-0.21524	0.53319	|	137.279
137.502	10.9355	0.0574	87.4924	-0.22779	0.53315	|	137.535	5.6554	0.52075	89.1993	-1.0944	0.53314	|	137.531	3.99379	0.94359	90.1778	-2.3038	0.53314	|	137.499	10.9252	0.0304	87.6197	-0.21481	0.53315	|	137.572	5.65733	0.57651	88.281	-1.10362	0.53313	|	137.25	3.96985	1.07928	89.6832	-2.68952	0.53323	|	137.51	10.9378	0.048	90.0337	-0.21342	0.53315	|	137.429
137.652	10.9502	0.0569	87.4891	-0.2242	0.53311	|	137.685	5.66212	0.51769	89.1919	-1.08645	0.5331	|	137.681	3.99802	0.94066	90.1681	-2.28691	0.5331	|	137.649	10.9399	0.0294	87.6166	-0.21282	0.53311	|	137.722	5.66409	0.57317	88.2736	-1.09513	0.53309	|	137.4	3.97415	1.07599	89.6717	-2.66784	0.53318	|	137.66	10.9525	0.047	90.0306	-0.21152	0.53311	|	137.579
137.802	10.9648	0.055	87.4859	-0.22063	0.53306	|	137.835	5.66881	0.51466	89.1847	-1.07854	0.53305	|	137.831	4.00226	0.93679	90.1585	-2.27007	0.53306	|	137.799	10.9547	0.0284	87.6135	-0.2106	0.53306	|	137.872	5.67082	0.56985	88.2662	-1.08674	0.53304	|	137.55	3.97843	1.07269	89.6603	-2.64635	0.53314	|	137.81	10.9671	0.046	90.0275	-0.20952	0.53306	|	137.729
137.952	10.9795	0.055	87.4827	-0.21708	0.53302	|	137.985	5.67553	0.51163	89.1775	-1.07062	0.53301	|	137.981	4.00652	0.9331	90.1488	-2.25334	0.53301	|	137.949	10.9694	0.0274	87.6104	-0.20815	0.53302	|	138.022	5.67754	0.56653	88.259	-1.07844	0.533	|	137.7	3.98268	1.0694	89.6491	-2.62513	0.53309	|	137.96	10.9818	0.045	90.0244	-0.20743	0.53302	|	137.879
138.102	10.9941	0.0529	87.4795	-0.21358	0.53298	|	138.135	5.6822	0.50862	89.1703	-1.06276	0.53297	|	138.131	4.01075	0.93078	90.1393	-2.2368	0.53297	|	138.099	10.9842	0.0264	87.6073	-0.20547	0.53298	|	138.172	5.68423	0.56324	88.2518	-1.07024	0.53295	|	137.85	3.98696	1.06607	89.6379	-2.60394	0.53305	|	138.11	10.9965	0.044	90.0214	-0.20525	0.53297	|	138.029
138.252	11.0087	0.0528	87.4764	-0.21017	0.53293	|	138.285	5.68887	0.50563	89.1633	-1.05492	0.53292	|	138.281	4.015	0.927	90.1299	-2.22034	0.53292	|	138.249	10.999	0.0254	87.6043	-0.20258	0.53293	|	138.322	5.69096	0.55993	88.2446	-1.06208	0.53291	|	138	3.99126	1.06271	89.6268	-2.58274	0.53301	|	138.26	11.0111	0.0431	90.0184	-0.20302	0.53293	|	138.179
138.402	11.0234	0.0517	87.4733	-0.20681	0.53289	|	138.435	5.69557	0.50263	89.1562	-1.04707	0.53288	|	138.431	4.01927	0.92309	90.1204	-2.20397	0.53288	|	138.399	11.0137	0.0244	87.6013	-0.19952	0.53289	|	138.472	5.69769	0.55664	88.2375	-1.054	0.53287	|	138.15	3.99557	1.05932	89.6157	-2.56168	0.53296	|	138.41	11.0258	0.0421	90.0155	-0.20073	0.53288	|	138.329
138.552	11.0381	0.0514	87.4703	-0.20357	0.53284	|	138.585	5.70224	0.49966	89.1493	-1.0393	0.53283	|	138.581	4.02355	0.91984	90.111	-2.18766	0.53283	|	138.549	11.0285	0.0234	87.5984	-0.19631	0.53284	|	138.622	5.7044	0.55336	88.2304	-1.04601	0.53282	|	138.3	3.9999	1.05591	89.6047	-2.54069	0.53292	|	138.56	11.0403	0.0411	90.0125	-0.19842	0.53284	|	138.479
138.702	11.0528	0.0496	87.4674	-0.20045	0.5328	|	138.735	5.70896	0.49668	89.1423	-1.03152	0.53279	|	138.731	4.02775	0.91628	90.1019	-2.1718	0.53279	|	138.699	11.0432	0.0224	87.5955	-0.193	0.5328	|	138.772	5.71112	0.55009	88.2234	-1.03809	0.53278	|	138.45	4.00422	1.05248	89.5937	-2.51991	0.53287	|	138.71	11.055	0.0401	90.0096	-0.19607	0.5328	|	138.629
138.852	11.0674	0.0505	87.4645	-0.1975	0.53275	|	138.885	5.71564	0.49372	89.1355	-1.02384	0.53274	|	138.881	4.03194	0.91312	90.0928	-2.15613	0.53274	|	138.849	11.058	0.0214	87.5927	-0.18964	0.53275	|	138.922	5.71783	0.54682	88.2165	-1.03024	0.53273	|	138.6	4.00852	1.04905	89.5829	-2.49937	0.53283	|	138.86	11.0697	0.0391	90.0068	-0.19375	0.53275	|	138.779
139.002	11.082	0.0488	87.4616	-0.19471	0.53271	|	139.035	5.72234	0.49076	89.1286	-1.01617	0.5327	|	139.031	4.0362	0.90964	90.0837	-2.14037	0.5327	|	138.999	11.0728	0.0204	87.5899	-0.18629	0.53271	|	139.072	5.72457	0.54356	88.2096	-1.02244	0.53269	|	138.75	4.01286	1.04558	89.5721	-2.47885	0.53278	|	139.01	11.0843	0.0381	90.004	-0.19147	0.53271	|	138.929
139.152	11.0966	0.0464	87.4588	-0.19212	0.53266	|	139.185	5.72906	0.4878	89.1218	-1.00855	0.53265	|	139.181	4.04044	0.90525	90.0746	-2.12482	0.53266	|	139.149	11.0875	0.0194	87.5872	-0.18301	0.53267	|	139.222	5.73135	0.54027	88.2027	-1.01465	0.53264	|	138.9	4.01717	1.04211	89.5615	-2.45868	0.53274	|	139.16	11.099	0.0371	90.0012	-0.18925	0.53266	|	139.079
139.302	11.1112	0.0462	87.456	-0.18968	0.53262	|	139.335	5.73573	0.48487	89.1151	-1.00105	0.53261	|	139.331	4.04466	0.90276	90.0657	-2.10951	0.53261	|	139.299	11.1022	0.0184	87.5845	-0.17983	0.53262	|	139.372	5.73806	0.53703	88.1959	-1.00703	0.5326	|	139.05	4.02144	1.03866	89.551	-2.43885	0.53269	|	139.31	11.1136	0.0361	89.9984	-0.18711	0.53262	|	139.229
139.452	11.1258	0.0452	87.4532	-0.18743	0.53258	|	139.485	5.74244	0.48193	89.1084	-0.99357	0.53257	|	139.481	4.04892	0.8992	90.0567	-2.09422	0.53257	|	139.449	11.1169	0.0174	87.5819	-0.1768	0.53258	|	139.522	5.74478	0.53379	88.1891	-0.99945	0.53255	|	139.2	4.02575	1.03517	89.5406	-2.4191	0.53265	|	139.46	11.1283	0.0351	89.9957	-0.18508	0.53257	|	139.379
139.602	11.1404	0.0441	87.4505	-0.18536	0.53253	|	139.635	5.74916	0.47899	89.1018	-0.98617	0.53252	|	139.631	4.05316	0.89595	90.0479	-2.07916	0.53252	|	139.599	11.1316	0.0164	87.5794	-0.17395	0.53253	|	139.672	5.75152	0.53056	88.1824	-0.99194	0.53251	|	139.35	4.03002	1.03168	89.5303	-2.3997	0.53261	|	139.61	11.143	0.0341	89.993	-0.18317	0.53253	|	139.529
139.752	11.155	0.0434	87.4478	-0.18344	0.53249	|	139.785	5.7559	0.47604	89.0952	-0.97885	0.53248	|	139.781	4.05741	0.89382	90.0391	-2.06425	0.53248	|	139.749	11.1464	0.0154	87.5768	-0.17132	0.53249	|	139.822	5.75828	0.52732	88.1758	-0.98446	0.53247	|	139.5	4.0343	1.02818	89.5201	-2.38053	0.53256	|	139.76	11.1576	0.0331	89.9903	-0.18141	0.53248	|	139.679
139.902	11.1697	0.0425	87.4452	-0.18169	0.53244	|	139.935	5.76263	0.4731	89.0886	-0.97164	0.53243	|	139.931	4.06167	0.89102	90.0303	-2.04949	0.53243	|	139.899	11.1611	0.0144	87.5743	-0.16894	0.53244	|	139.972	5.76502	0.5241	88.1692	-0.97707	0.53242	|	139.65	4.03856	1.02468	89.51	-2.36164	0.53252	|	139.91	11.1724	0.0321	89.9877	-0.17979	0.53244	|	139.829
140.052	11.1844	0.0403	87.4425	-0.18008	0.5324	|	140.085	5.76932	0.47019	89.0821	-0.9646	0.53239	|	140.081	4.0659	0.887	90.0217	-2.03498	0.53239	|	140.049	11.1759	0.0134	87.5718	-0.16682	0.5324	|	140.122	5.77174	0.52089	88.1626	-0.96976	0.53238	|	139.8	4.04286	1.02113	89.4998	-2.34281	0.53247	|	140.06	11.187	0.0311	89.9851	-0.17835	0.5324	|	139.979
140.202	11.199	0.0398	87.4399	-0.17862	0.53235	|	140.235	5.77601	0.46728	89.0757	-0.95765	0.53234	|	140.231	4.07016	0.88315	90.0131	-2.02058	0.53234	|	140.199	11.1907	0.0124	87.5694	-0.165	0.53235	|	140.272	5.7785	0.51768	88.1561	-0.96247	0.53233	|	139.95	4.04717	1.01756	89.4898	-2.32421	0.53243	|	140.21	11.2017	0.0301	89.9825	-0.17707	0.53235	|	140.129
140.352	11.2137	0.0391	87.4373	-0.17731	0.53231	|	140.385	5.78273	0.46435	89.0693	-0.95077	0.5323	|	140.381	4.07442	0.87923	90.0045	-2.00636	0.5323	|	140.349	11.2054	0.0114	87.567	-0.16348	0.53231	|	140.422	5.78522	0.51449	88.1496	-0.9553	0.53229	|	140.1	4.05145	1.014	89.4799	-2.30596	0.53238	|	140.36	11.2163	0.029	89.9799	-0.17597	0.53231	|	140.279
140.502	11.2284	0.0387	87.4347	-0.17613	0.53226	|	140.535	5.78947	0.46144	89.0629	-0.94398	0.53225	|	140.531	4.07863	0.87617	89.9961	-1.99251	0.53226	|	140.499	11.2201	0.0104	87.5646	-0.16225	0.53226	|	140.572	5.79197	0.5113	88.1432	-0.94815	0.53224	|	140.25	4.05575	1.0104	89.47	-2.28788	0.53234	|	140.51	11.231	0.028	89.9773	-0.17503	0.53226	|	140.429
140.652	11.2432	0.038	87.4321	-0.17509	0.53222	|	140.685	5.7962	0.45852	89.0566	-0.9373	0.53221	|	140.681	4.08285	0.87178	89.9877	-1.97881	0.53221	|	140.649	11.2349	0.00936	87.5622	-0.16132	0.53222	|	140.722	5.79867	0.50813	88.1369	-0.94111	0.5322	|	140.4	4.06009	1.00677	89.4601	-2.26994	0.53229	|	140.66	11.2457	0.027	89.9747	-0.17426	0.53222	|	140.579
140.802	11.2579	0.0364	87.4295	-0.17417	0.53218	|	140.835	5.80295	0.45561	89.0503	-0.9307	0.53217	|	140.831	4.08709	0.86785	89.9793	-1.96523	0.53217	|	140.799	11.2496	0.00836	87.5598	-0.16065	0.53218	|	140.872	5.80537	0.50498	88.1306	-0.93413	0.53215	|	140.55	4.06441	1.00313	89.4504	-2.25232	0.53225	|	140.81	11.2605	0.026	89.9722	-0.17363	0.53218	|	140.729
140.952	11.2726	0.0344	87.427	-0.17335	0.53213	|	140.985	5.80962	0.45275	89.0441	-0.92428	0.53212	|	140.981	4.09131	0.86481	89.9711	-1.9519	0.53212	|	140.949	11.2644	0.00736	87.5575	-0.16021	0.53213	|	141.022	5.81213	0.50181	88.1243	-0.92715	0.53211	|	140.7	4.06871	0.99949	89.4407	-2.23508	0.53221	|	140.96	11.2752	0.025	89.9696	-0.17313	0.53213	|	140.879
141.102	11.2873	0.0334	87.4244	-0.17261	0.53209	|	141.135	5.81636	0.44986	89.0379	-0.91789	0.53208	|	141.131	4.09553	0.8609	89.9629	-1.9388	0.53208	|	141.099	11.2791	0.00636	87.5551	-0.15998	0.53209	|	141.172	5.81885	0.49867	88.1181	-0.92027	0.53207	|	140.85	4.07299	0.99586	89.4312	-2.21818	0.53216	|	141.11	11.2899	0.024	89.9671	-0.17273	0.53208	|	141.029
141.252	11.3022	0.0347	87.4219	-0.17193	0.53204	|	141.285	5.82307	0.447	89.0317	-0.91161	0.53203	|	141.281	4.09976	0.85794	89.9547	-1.92585	0.53203	|	141.249	11.2939	0.00537	87.5527	-0.15992	0.53204	|	141.322	5.82558	0.49553	88.1119	-0.91343	0.53202	|	141	4.07727	0.99222	89.4217	-2.20161	0.53212	|	141.26	11.3047	0.023	89.9645	-0.17241	0.53204	|	141.179
141.402	11.317	0.0332	87.4193	-0.1713	0.532	|	141.435	5.82978	0.44416	89.0256	-0.9054	0.53199	|	141.431	4.10405	0.85554	89.9464	-1.91293	0.53199	|	141.399	11.3086	0.00437	87.5504	-0.15998	0.532	|	141.472	5.83232	0.49239	88.1058	-0.90664	0.53198	|	141.15	4.08155	0.98856	89.4123	-2.18527	0.53207	|	141.41	11.3193	0.022	89.962	-0.17215	0.53199	|	141.329
141.552	11.3316	0.031	87.4168	-0.17072	0.53195	|	141.585	5.83651	0.44131	89.0196	-0.89922	0.53194	|	141.581	4.10833	0.85072	89.9383	-1.90027	0.53194	|	141.549	11.3234	0.00338	87.548	-0.16015	0.53195	|	141.622	5.83905	0.48927	88.0997	-0.89991	0.53193	|	141.3	4.08583	0.9849	89.403	-2.16925	0.53203	|	141.56	11.3339	0.021	89.9595	-0.17193	0.53195	|	141.479
141.702	11.3464	0.0297	87.4143	-0.17017	0.53191	|	141.735	5.84324	0.43846	89.0135	-0.89309	0.5319	|	141.731	4.11256	0.8466	89.9303	-1.88794	0.5319	|	141.699	11.3382	0.00239	87.5457	-0.16038	0.53191	|	141.772	5.84579	0.48615	88.0937	-0.89322	0.53189	|	141.45	4.09008	0.98125	89.3939	-2.15363	0.53198	|	141.71	11.3486	0.02	89.957	-0.17172	0.5319	|	141.629
141.852	11.3611	0.0298	87.4118	-0.16966	0.53186	|	141.885	5.84995	0.43564	89.0076	-0.88703	0.53185	|	141.881	4.11681	0.84413	89.9223	-1.87578	0.53185	|	141.849	11.3529	0.00141	87.5433	-0.16065	0.53186	|	141.922	5.85256	0.48304	88.0877	-0.88657	0.53184	|	141.6	4.09442	0.97751	89.3846	-2.138	0.53194	|	141.86	11.3633	0.019	89.9544	-0.1715	0.53186	|	141.779
142.002	11.3758	0.0273	87.4093	-0.16918	0.53182	|	142.035	5.8567	0.43279	89.0016	-0.88094	0.53181	|	142.031	4.12106	0.8409	89.9143	-1.8638	0.53181	|	141.999	11.3676	0.000428	87.5409	-0.16093	0.53182	|	142.072	5.85924	0.47996	88.0818	-0.88005	0.5318	|	141.75	4.09872	0.97378	89.3754	-2.12277	0.53189	|	142.01	11.378	0.018	89.9519	-0.17127	0.53182	|	141.929
142.152	11.3905	0.0272	87.4068	-0.16874	0.53177	|	142.185	5.86337	0.42997	88.9957	-0.87495	0.53176	|	142.181	4.12531	0.83649	89.9065	-1.85207	0.53176	|	142.149	11.3824	-0.000547	87.5386	-0.1612	0.53177	|	142.222	5.86596	0.47688	88.0759	-0.87354	0.53175	|	141.9	4.10304	0.97004	89.3662	-2.10781	0.53185	|	142.16	11.3926	0.017	89.9494	-0.171	0.53177	|	142.079
142.302	11.4053	0.027	87.4043	-0.16833	0.53173	|	142.335	5.87008	0.42713	88.9899	-0.86893	0.53172	|	142.331	4.12956	0.83237	89.8986	-1.84053	0.53172	|	142.299	11.3971	-0.00152	87.5362	-0.16144	0.53173	|	142.372	5.87268	0.47381	88.07	-0.86709	0.53171	|	142.05	4.10738	0.96627	89.3572	-2.09309	0.5318	|	142.31	11.4074	0.016	89.9469	-0.17067	0.53173	|	142.229
142.452	11.42	0.0257	87.4019	-0.16798	0.53168	|	142.485	5.87679	0.42428	88.9841	-0.8629	0.53167	|	142.481	4.13381	0.82979	89.8908	-1.8292	0.53168	|	142.449	11.4119	-0.00249	87.5338	-0.16161	0.53168	|	142.522	5.8794	0.47075	88.0642	-0.86068	0.53166	|	142.2	4.1117	0.96249	89.3481	-2.07872	0.53176	|	142.46	11.4221	0.0151	89.9444	-0.17028	0.53168	|	142.379
142.602	11.4347	0.0246	87.3994	-0.16767	0.53164	|	142.635	5.88353	0.4214	88.9783	-0.85683	0.53163	|	142.631	4.13807	0.82611	89.883	-1.81804	0.53163	|	142.599	11.4267	-0.00346	87.5314	-0.16169	0.53164	|	142.672	5.88615	0.46768	88.0584	-0.8543	0.53162	|	142.35	4.11601	0.95872	89.3392	-2.0647	0.53171	|	142.61	11.4368	0.0141	89.9419	-0.16981	0.53164	|	142.529
142.752	11.4494	0.0243	87.3969	-0.16742	0.53159	|	142.785	5.89025	0.41852	88.9725	-0.85076	0.53158	|	142.781	4.14235	0.82297	89.8753	-1.80707	0.53159	|	142.749	11.4415	-0.00443	87.529	-0.16168	0.5316	|	142.822	5.89293	0.46461	88.0527	-0.84795	0.53157	|	142.5	4.12032	0.95495	89.3303	-2.05101	0.53167	|	142.76	11.4515	0.0131	89.9394	-0.16925	0.53159	|	142.679
142.902	11.4641	0.0226	87.3945	-0.16723	0.53155	|	142.935	5.89696	0.41564	88.9669	-0.84466	0.53154	|	142.931	4.14659	0.81928	89.8676	-1.79637	0.53154	|	142.899	11.4563	-0.00539	87.5266	-0.16157	0.53155	|	142.972	5.8997	0.46155	88.0469	-0.84165	0.53153	|	142.65	4.12462	0.95117	89.3216	-2.03762	0.53162	|	142.91	11.4662	0.0122	89.9369	-0.1686	0.53155	|	142.829
143.052	11.4788	0.0219	87.392	-0.1671	0.5315	|	143.085	5.90368	0.41276	88.9612	-0.83855	0.5315	|	143.081	4.15081	0.81438	89.8601	-1.78594	0.5315	|	143.049	11.471	-0.00634	87.5242	-0.16134	0.53151	|	143.122	5.90649	0.45848	88.0413	-0.83538	0.53148	|	142.8	4.12896	0.94735	89.3127	-2.02443	0.53158	|	143.06	11.4808	0.0112	89.9344	-0.16786	0.5315	|	142.979
143.202	11.4935	0.0204	87.3896	-0.16706	0.53146	|	143.235	5.91039	0.40987	88.9556	-0.83242	0.53145	|	143.231	4.15506	0.81147	89.8525	-1.77564	0.53145	|	143.199	11.4858	-0.0073	87.5218	-0.161	0.53146	|	143.272	5.91324	0.45544	88.0356	-0.8292	0.53144	|	142.95	4.13326	0.94355	89.3041	-2.01164	0.53154	|	143.21	11.4955	0.0103	89.932	-0.16703	0.53146	|	143.129
143.352	11.5082	0.0197	87.3871	-0.1671	0.53142	|	143.385	5.91716	0.40696	88.95	-0.82623	0.53141	|	143.381	4.15934	0.80723	89.845	-1.76547	0.53141	|	143.349	11.5006	-0.00825	87.5195	-0.16055	0.53142	|	143.422	5.91997	0.45242	88.0301	-0.82309	0.53139	|	143.1	4.13753	0.93977	89.2955	-1.99923	0.53149	|	143.36	11.5101	0.00937	89.9296	-0.16609	0.53141	|	143.279
143.502	11.5228	0.0184	87.3847	-0.16722	0.53137	|	143.535	5.9239	0.40408	88.9444	-0.82006	0.53136	|	143.531	4.16361	0.8052	89.8375	-1.75552	0.53136	|	143.499	11.5154	-0.00921	87.5171	-0.15999	0.53137	|	143.572	5.92676	0.44938	88.0245	-0.81697	0.53135	|	143.25	4.14181	0.93597	89.287	-1.98708	0.53145	|	143.51	11.5247	0.00844	89.9271	-0.16505	0.53137	|	143.429
143.652	11.5376	0.0175	87.3822	-0.16739	0.53133	|	143.685	5.93064	0.40121	88.9389	-0.8139	0.53132	|	143.681	4.16789	0.80122	89.83	-1.74574	0.53132	|	143.649	11.5302	-0.0102	87.5147	-0.1593	0.53133	|	143.722	5.9335	0.44636	88.019	-0.81095	0.5313	|	143.4	4.14612	0.93215	89.2785	-1.97514	0.5314	|	143.66	11.5394	0.00751	89.9247	-0.16389	0.53132	|	143.579
143.802	11.5524	0.0168	87.3797	-0.1676	0.53128	|	143.835	5.93734	0.39836	88.9335	-0.80777	0.53127	|	143.831	4.17218	0.79656	89.8225	-1.73613	0.53127	|	143.799	11.5449	-0.0111	87.5124	-0.15847	0.53128	|	143.872	5.94026	0.44334	88.0135	-0.80496	0.53126	|	143.55	4.15045	0.9283	89.2699	-1.96342	0.53136	|	143.81	11.5542	0.00659	89.9223	-0.1626	0.53128	|	143.729
143.952	11.5671	0.016	87.3772	-0.16783	0.53124	|	143.985	5.94408	0.39551	88.9281	-0.80162	0.53123	|	143.981	4.17644	0.79414	89.8151	-1.72675	0.53123	|	143.949	11.5596	-0.012	87.51	-0.15751	0.53124	|	144.022	5.94702	0.44033	88.0081	-0.79901	0.53122	|	143.7	4.15477	0.92445	89.2615	-1.952	0.53131	|	143.96	11.569	0.00568	89.9199	-0.16118	0.53123	|	143.879
144.102	11.5819	0.0167	87.3748	-0.16805	0.53119	|	144.135	5.95083	0.39269	88.9227	-0.79551	0.53118	|	144.131	4.1807	0.79199	89.8078	-1.71758	0.53118	|	144.099	11.5745	-0.013	87.5077	-0.1564	0.53119	|	144.172	5.95377	0.43733	88.0028	-0.79313	0.53117	|	143.85	4.15907	0.92061	89.2531	-1.94092	0.53127	|	144.11	11.5837	0.00477	89.9175	-0.15966	0.53119	|	144.029
144.252	11.5966	0.0134	87.3723	-0.16826	0.53115	|	144.285	5.95756	0.38988	88.9173	-0.78945	0.53114	|	144.281	4.18497	0.78817	89.8005	-1.70854	0.53114	|	144.249	11.5892	-0.0139	87.5054	-0.15516	0.53115	|	144.322	5.9605	0.43434	87.9974	-0.7873	0.53113	|	144	4.16338	0.91676	89.2448	-1.93006	0.53122	|	144.26	11.5984	0.00387	89.9152	-0.15804	0.53114	|	144.179
144.402	11.6113	0.0125	87.3698	-0.16841	0.5311	|	144.435	5.96432	0.38707	88.912	-0.78341	0.53109	|	144.431	4.18925	0.78353	89.7932	-1.69966	0.53109	|	144.399	11.604	-0.0149	87.5031	-0.15378	0.5311	|	144.472	5.96729	0.43133	87.9921	-0.78148	0.53108	|	144.15	4.1677	0.91289	89.2365	-1.91944	0.53118	|	144.41	11.6131	0.00298	89.9129	-0.15632	0.5311	|	144.329
144.552	11.626	0.0127	87.3673	-0.16848	0.53106	|	144.585	5.97109	0.38427	88.9068	-0.77742	0.53105	|	144.581	4.19352	0.78045	89.7859	-1.69097	0.53105	|	144.549	11.6188	-0.0158	87.5009	-0.15228	0.53106	|	144.622	5.97405	0.42834	87.9869	-0.77573	0.53104	|	144.3	4.17199	0.90905	89.2282	-1.90914	0.53113	|	144.56	11.6278	0.0021	89.9106	-0.15451	0.53105	|	144.479
144.702	11.6407	0.0127	87.3649	-0.16841	0.53101	|	144.735	5.97789	0.38148	88.9015	-0.77145	0.531	|	144.731	4.19779	0.77614	89.7787	-1.68245	0.531	|	144.699	11.6334	-0.0168	87.4986	-0.15065	0.53101	|	144.772	5.98082	0.42535	87.9816	-0.77002	0.53099	|	144.45	4.1763	0.90518	89.2201	-1.89904	0.53109	|	144.71	11.6425	0.00123	89.9083	-0.1526	0.53101	|	144.629
144.852	11.6555	0.011	87.3624	-0.16817	0.53097	|	144.885	5.98464	0.37871	88.8963	-0.76559	0.53096	|	144.881	4.20206	0.77147	89.7716	-1.67406	0.53096	|	144.849	11.6482	-0.0177	87.4964	-0.14888	0.53097	|	144.922	5.98759	0.42236	87.9764	-0.76435	0.53095	|	144.6	4.18061	0.90131	89.2119	-1.88915	0.53104	|	144.86	11.6572	0.000358	89.9061	-0.1506	0.53096	|	144.779
145.002	11.6701	0.0114	87.3599	-0.16772	0.53092	|	145.035	5.99139	0.37595	88.8911	-0.75981	0.53091	|	145.031	4.20632	0.76726	89.7645	-1.66584	0.53091	|	144.999	11.663	-0.0187	87.4942	-0.14697	0.53092	|	145.072	5.99435	0.41939	87.9713	-0.75875	0.5309	|	144.75	4.1849	0.89746	89.2038	-1.87957	0.531	|	145.01	11.6718	-0.000503	89.9039	-0.14852	0.53092	|	144.929
145.152	11.6849	0.0104	87.3574	-0.16704	0.53088	|	145.185	5.99813	0.3732	88.886	-0.75414	0.53087	|	145.181	4.21057	0.76266	89.7574	-1.65779	0.53087	|	145.149	11.6778	-0.0196	87.4921	-0.14493	0.53088	|	145.222	6.0011	0.41642	87.9662	-0.75319	0.53086	|	144.9	4.18922	0.89357	89.1957	-1.87011	0.53095	|	145.16	11.6866	-0.00137	89.9017	-0.14636	0.53087	|	145.079
145.302	11.6996	0.00834	87.355	-0.16612	0.53083	|	145.335	6.00489	0.37046	88.881	-0.74856	0.53082	|	145.331	4.21484	0.75948	89.7503	-1.64984	0.53082	|	145.299	11.6925	-0.0206	87.49	-0.14279	0.53083	|	145.372	6.00784	0.41346	87.9611	-0.74769	0.53081	|	145.05	4.19354	0.88968	89.1876	-1.86086	0.53091	|	145.31	11.7014	-0.00222	89.8996	-0.14418	0.53083	|	145.229
145.452	11.7143	0.00768	87.3525	-0.16495	0.53079	|	145.485	6.01166	0.36771	88.8759	-0.74308	0.53078	|	145.481	4.2191	0.7557	89.7433	-1.64203	0.53078	|	145.449	11.7072	-0.0215	87.4879	-0.14056	0.53079	|	145.522	6.01458	0.41051	87.9561	-0.74223	0.53077	|	145.2	4.19787	0.88578	89.1796	-1.8518	0.53086	|	145.46	11.7161	-0.00307	89.8975	-0.14199	0.53078	|	145.379
145.602	11.7291	0.00712	87.3501	-0.16353	0.53074	|	145.635	6.01843	0.36497	88.8709	-0.73772	0.53073	|	145.631	4.22337	0.75143	89.7363	-1.63431	0.53073	|	145.599	11.7221	-0.0225	87.4858	-0.13824	0.53074	|	145.672	6.02136	0.40754	87.9511	-0.73679	0.53072	|	145.35	4.20218	0.88189	89.1717	-1.84296	0.53082	|	145.61	11.7309	-0.00392	89.8954	-0.13983	0.53074	|	145.529
145.752	11.7438	0.00671	87.3477	-0.16188	0.5307	|	145.785	6.02519	0.36224	88.8659	-0.73246	0.53069	|	145.781	4.22767	0.74808	89.7293	-1.62666	0.53069	|	145.749	11.7369	-0.0235	87.4838	-0.13591	0.5307	|	145.822	6.02813	0.40459	87.9461	-0.7314	0.53068	|	145.5	4.20648	0.87802	89.1638	-1.83433	0.53077	|	145.76	11.7457	-0.00476	89.8934	-0.13774	0.53069	|	145.679
145.902	11.7585	0.00628	87.3453	-0.16004	0.53065	|	145.935	6.03195	0.35951	88.861	-0.72729	0.53064	|	145.931	4.23196	0.7447	89.7224	-1.61914	0.53064	|	145.899	11.7517	-0.0244	87.4818	-0.13359	0.53065	|	145.972	6.03489	0.40164	87.9412	-0.72606	0.53063	|	145.65	4.21078	0.87413	89.1559	-1.82584	0.53073	|	145.91	11.7605	-0.0056	89.8913	-0.13576	0.53065	|	145.829
146.052	11.7733	0.00354	87.343	-0.15804	0.53061	|	146.085	6.03875	0.35676	88.8561	-0.72218	0.5306	|	146.081	4.23622	0.73986	89.7155	-1.61178	0.5306	|	146.049	11.7665	-0.0254	87.4798	-0.13131	0.53061	|	146.122	6.04166	0.39869	87.9363	-0.72076	0.53059	|	145.8	4.21509	0.87024	89.148	-1.81752	0.53068	|	146.06	11.7751	-0.00644	89.8894	-0.13395	0.5306	|	145.979
146.202	11.788	0.00307	87.3407	-0.15593	0.53056	|	146.235	6.04552	0.35402	88.8512	-0.71717	0.53055	|	146.231	4.24047	0.73522	89.7087	-1.60451	0.53055	|	146.199	11.7814	-0.0263	87.4779	-0.12911	0.53056	|	146.272	6.04843	0.39575	87.9314	-0.7155	0.53054	|	145.95	4.21941	0.86633	89.1402	-1.80931	0.53064	|	146.21	11.7899	-0.00727	89.8874	-0.13231	0.53056	|	146.129
146.352	11.8028	0.00219	87.3384	-0.15374	0.53052	|	146.385	6.05231	0.35127	88.8464	-0.71221	0.53051	|	146.381	4.24472	0.73291	89.7019	-1.59734	0.53051	|	146.349	11.7962	-0.0273	87.476	-0.12703	0.53052	|	146.422	6.05519	0.39282	87.9266	-0.71029	0.5305	|	146.1	4.22375	0.86241	89.1324	-1.80123	0.53059	|	146.36	11.8046	-0.00811	89.8855	-0.1309	0.53051	|	146.279
146.502	11.8176	0.00234	87.3361	-0.15156	0.53047	|	146.535	6.0591	0.34851	88.8415	-0.70732	0.53046	|	146.531	4.24901	0.72977	89.695	-1.59016	0.53046	|	146.499	11.8111	-0.0282	87.4741	-0.12509	0.53047	|	146.572	6.06195	0.38989	87.9218	-0.70513	0.53045	|	146.25	4.22807	0.85851	89.1246	-1.79329	0.53055	|	146.51	11.8194	-0.00894	89.8835	-0.12975	0.53047	|	146.429
146.652	11.8324	0.00101	87.3339	-0.14942	0.53043	|	146.685	6.06585	0.34575	88.8368	-0.70253	0.53042	|	146.681	4.25331	0.72597	89.6882	-1.58306	0.53042	|	146.649	11.8259	-0.0292	87.4723	-0.12335	0.53043	|	146.722	6.06873	0.38696	87.9171	-0.7	0.53041	|	146.4	4.23236	0.85463	89.1169	-1.78553	0.5305	|	146.66	11.8342	-0.00978	89.8816	-0.12887	0.53042	|	146.579
146.802	11.8471	0.000104	87.3317	-0.14743	0.53038	|	146.835	6.07266	0.34297	88.832	-0.6978	0.53037	|	146.831	4.25758	0.72177	89.6814	-1.57606	0.53037	|	146.799	11.8407	-0.0301	87.4705	-0.12185	0.53038	|	146.872	6.07554	0.38402	87.9123	-0.69489	0.53036	|	146.55	4.23667	0.85073	89.1093	-1.77784	0.53046	|	146.81	11.849	-0.0106	89.8797	-0.1283	0.53038	|	146.729
146.952	11.8618	-0.000345	87.3296	-0.14561	0.53034	|	146.985	6.07943	0.34018	88.8273	-0.69314	0.53033	|	146.981	4.26185	0.71816	89.6747	-1.56912	0.53033	|	146.949	11.8555	-0.0311	87.4687	-0.1206	0.53034	|	147.022	6.08233	0.38109	87.9076	-0.68983	0.53032	|	146.7	4.24101	0.8468	89.1016	-1.7702	0.53041	|	146.96	11.8637	-0.0115	89.8778	-0.12806	0.53033	|	146.879
147.102	11.8765	-0.00134	87.3274	-0.14403	0.53029	|	147.135	6.08619	0.3374	88.8226	-0.68853	0.53028	|	147.131	4.26615	0.71409	89.668	-1.56219	0.53028	|	147.099	11.8703	-0.032	87.4669	-0.11965	0.53029	|	147.172	6.08913	0.37816	87.9029	-0.6848	0.53027	|	146.85	4.24532	0.8429	89.094	-1.76271	0.53037	|	147.11	11.8786	-0.0123	89.876	-0.12814	0.53029	|	147.029
147.252	11.8913	-0.0021	87.3253	-0.14273	0.53025	|	147.285	6.09299	0.3346	88.818	-0.68392	0.53024	|	147.281	4.27044	0.70878	89.6613	-1.55531	0.53024	|	147.249	11.8851	-0.033	87.4651	-0.119	0.53025	|	147.322	6.09593	0.37524	87.8983	-0.67983	0.53023	|	147	4.24964	0.83899	89.0863	-1.75526	0.53032	|	147.26	11.8934	-0.0132	89.8741	-0.12854	0.53024	|	147.179
147.402	11.9062	-0.003	87.3232	-0.14175	0.5302	|	147.435	6.09978	0.33179	88.8133	-0.67933	0.53019	|	147.431	4.27473	0.70602	89.6547	-1.54848	0.53019	|	147.399	11.9	-0.0339	87.4634	-0.11867	0.5302	|	147.472	6.10273	0.37232	87.8937	-0.67489	0.53018	|	147.15	4.25393	0.8351	89.0788	-1.74794	0.53028	|	147.41	11.9081	-0.014	89.8722	-0.12924	0.5302	|	147.329
147.552	11.9208	-0.0028	87.3212	-0.14113	0.53016	|	147.585	6.10661	0.32897	88.8087	-0.67477	0.53015	|	147.581	4.27901	0.70276	89.648	-1.5417	0.53015	|	147.549	11.9149	-0.0349	87.4616	-0.11866	0.53016	|	147.622	6.10955	0.3694	87.8891	-0.66998	0.53014	|	147.3	4.25825	0.83119	89.0713	-1.74063	0.53023	|	147.56	11.923	-0.0149	89.8702	-0.13022	0.53015	|	147.479
147.702	11.9355	-0.00507	87.3191	-0.14085	0.53011	|	147.735	6.11342	0.32615	88.8041	-0.67029	0.5301	|	147.731	4.28329	0.69811	89.6415	-1.53492	0.5301	|	147.699	11.9297	-0.0358	87.4599	-0.11895	0.53011	|	147.772	6.11635	0.36649	87.8846	-0.66513	0.53009	|	147.45	4.26258	0.82728	89.0638	-1.73336	0.53019	|	147.71	11.9378	-0.0157	89.8683	-0.13143	0.53011	|	147.629
147.852	11.9503	-0.00511	87.317	-0.1409	0.53007	|	147.885	6.12016	0.32336	88.7996	-0.66591	0.53006	|	147.881	4.28758	0.69375	89.6349	-1.52816	0.53006	|	147.849	11.9445	-0.0368	87.4581	-0.11952	0.53007	|	147.922	6.12315	0.36359	87.8801	-0.66032	0.53005	|	147.6	4.2669	0.82337	89.0563	-1.72615	0.53014	|	147.86	11.9526	-0.0166	89.8663	-0.13281	0.53006	|	147.779
148.002	11.9651	-0.00607	87.3149	-0.14126	0.53002	|	148.035	6.12695	0.32056	88.7951	-0.66153	0.53001	|	148.031	4.29186	0.69008	89.6284	-1.52145	0.53001	|	147.999	11.9594	-0.0377	87.4563	-0.12033	0.53002	|	148.072	6.12995	0.36068	87.8756	-0.65555	0.53	|	147.75	4.27122	0.81945	89.0489	-1.71895	0.5301	|	148.01	11.9673	-0.0175	89.8644	-0.13428	0.53002	|	147.929
148.152	11.9798	-0.00609	87.3128	-0.14189	0.52998	|	148.185	6.13375	0.31776	88.7906	-0.65716	0.52997	|	148.181	4.29613	0.68633	89.6219	-1.51475	0.52997	|	148.149	11.9742	-0.0387	87.4545	-0.12133	0.52998	|	148.222	6.13677	0.35778	87.8711	-0.65082	0.52995	|	147.9	4.27553	0.81555	89.0415	-1.71181	0.53005	|	148.16	11.9821	-0.0184	89.8624	-0.13578	0.52997	|	148.079
148.302	11.9946	-0.00717	87.3107	-0.14274	0.52993	|	148.335	6.14052	0.31497	88.7862	-0.65282	0.52992	|	148.331	4.30041	0.68238	89.6154	-1.50803	0.52992	|	148.299	11.989	-0.0396	87.4527	-0.12245	0.52993	|	148.372	6.14358	0.35489	87.8667	-0.64613	0.52991	|	148.05	4.27983	0.81165	89.0341	-1.7047	0.53001	|	148.31	11.9968	-0.0192	89.8604	-0.13724	0.52993	|	148.229
148.452	12.0093	-0.00848	87.3086	-0.14374	0.52989	|	148.485	6.14732	0.31219	88.7818	-0.6485	0.52988	|	148.481	4.30471	0.67845	89.6089	-1.50129	0.52988	|	148.449	12.0039	-0.0406	87.4509	-0.12366	0.52989	|	148.522	6.15036	0.35201	87.8624	-0.64151	0.52986	|	148.2	4.28418	0.80772	89.0267	-1.69752	0.52996	|	148.46	12.0115	-0.0201	89.8584	-0.13858	0.52988	|	148.379
148.602	12.0239	-0.00906	87.3065	-0.14481	0.52984	|	148.635	6.15409	0.30942	88.7774	-0.64426	0.52983	|	148.631	4.309	0.67465	89.6025	-1.49455	0.52983	|	148.599	12.0186	-0.0415	87.4491	-0.12487	0.52984	|	148.672	6.15717	0.34913	87.858	-0.63691	0.52982	|	148.35	4.28849	0.80381	89.0194	-1.6904	0.52992	|	148.61	12.0262	-0.021	89.8563	-0.13976	0.52984	|	148.529
148.752	12.0387	-0.00998	87.3044	-0.14588	0.52979	|	148.785	6.16084	0.30668	88.7731	-0.64009	0.52978	|	148.781	4.31329	0.6699	89.5961	-1.48781	0.52979	|	148.749	12.0334	-0.0425	87.4472	-0.12605	0.5298	|	148.822	6.164	0.34624	87.8537	-0.63233	0.52977	|	148.5	4.29282	0.79989	89.0121	-1.68324	0.52987	|	148.76	12.041	-0.0219	89.8542	-0.14071	0.52979	|	148.679
148.902	12.0534	-0.0113	87.3022	-0.14684	0.52975	|	148.935	6.16766	0.30391	88.7687	-0.63592	0.52974	|	148.931	4.31761	0.66692	89.5897	-1.48101	0.52974	|	148.899	12.0483	-0.0435	87.4453	-0.12711	0.52975	|	148.972	6.17079	0.34337	87.8494	-0.62783	0.52973	|	148.65	4.29711	0.796	89.0049	-1.67614	0.52983	|	148.91	12.0557	-0.0228	89.8521	-0.14136	0.52975	|	148.829
149.052	12.0683	-0.0125	87.3	-0.14762	0.5297	|	149.085	6.17444	0.30117	88.7644	-0.63181	0.52969	|	149.081	4.32188	0.66412	89.5834	-1.47426	0.5297	|	149.049	12.0631	-0.0445	87.4434	-0.12801	0.52971	|	149.122	6.17761	0.3405	87.8451	-0.62335	0.52968	|	148.8	4.30137	0.79215	88.9978	-1.66907	0.52978	|	149.06	12.0704	-0.0237	89.8501	-0.14166	0.5297	|	148.979
149.202	12.083	-0.0124	87.2978	-0.14813	0.52966	|	149.235	6.18124	0.29844	88.7601	-0.62772	0.52965	|	149.231	4.32613	0.65935	89.5772	-1.46754	0.52965	|	149.199	12.0779	-0.0455	87.4415	-0.12867	0.52966	|	149.272	6.1844	0.33765	87.8409	-0.61894	0.52964	|	148.95	4.3057	0.78823	88.9906	-1.66186	0.52974	|	149.21	12.0852	-0.0246	89.848	-0.14157	0.52966	|	149.129
149.352	12.0978	-0.0156	87.2956	-0.14831	0.52961	|	149.385	6.18804	0.29572	88.7559	-0.62366	0.5296	|	149.381	4.33041	0.65528	89.5709	-1.46074	0.52961	|	149.349	12.0928	-0.0465	87.4396	-0.12906	0.52961	|	149.422	6.1912	0.33479	87.8367	-0.61456	0.52959	|	149.1	4.31004	0.78429	88.9834	-1.6546	0.52969	|	149.36	12.0999	-0.0255	89.8459	-0.14106	0.52961	|	149.279
149.502	12.1125	-0.0148	87.2935	-0.1481	0.52957	|	149.535	6.19487	0.29299	88.7516	-0.61965	0.52956	|	149.531	4.3347	0.65248	89.5646	-1.4539	0.52956	|	149.499	12.1076	-0.0475	87.4377	-0.12914	0.52957	|	149.572	6.198	0.33194	87.8325	-0.61022	0.52955	|	149.25	4.31434	0.78039	88.9763	-1.64737	0.52964	|	149.51	12.1147	-0.0264	89.8438	-0.14011	0.52957	|	149.429
149.652	12.1273	-0.0173	87.2913	-0.14746	0.52952	|	149.685	6.20167	0.29028	88.7475	-0.61572	0.52951	|	149.681	4.33897	0.64802	89.5584	-1.44706	0.52951	|	149.649	12.1224	-0.0485	87.4358	-0.12886	0.52952	|	149.722	6.20479	0.3291	87.8284	-0.60593	0.5295	|	149.4	4.31868	0.77646	88.9691	-1.64005	0.5296	|	149.66	12.1294	-0.0273	89.8417	-0.13873	0.52952	|	149.579
149.802	12.142	-0.0167	87.2891	-0.14636	0.52948	|	149.835	6.20846	0.28758	88.7433	-0.61186	0.52947	|	149.831	4.34328	0.64388	89.5522	-1.44014	0.52947	|	149.799	12.1372	-0.0495	87.4339	-0.12821	0.52948	|	149.872	6.21162	0.32626	87.8243	-0.60167	0.52946	|	149.55	4.32304	0.77251	88.962	-1.63265	0.52955	|	149.81	12.1441	-0.0283	89.8397	-0.13692	0.52948	|	149.729
149.952	12.1569	-0.0179	87.2869	-0.1448	0.52943	|	149.985	6.21529	0.28486	88.7391	-0.60802	0.52942	|	149.981	4.34755	0.63984	89.5461	-1.43323	0.52942	|	149.949	12.152	-0.0505	87.432	-0.12718	0.52943	|	150.022	6.21842	0.32342	87.8202	-0.59746	0.52941	|	149.7	4.32736	0.76859	88.955	-1.62525	0.52951	|	149.96	12.1589	-0.0292	89.8377	-0.13472	0.52943	|	149.879
150.102	12.1716	-0.02	87.2848	-0.14279	0.52939	|	150.135	6.22211	0.28214	88.735	-0.60421	0.52938	|	150.131	4.35181	0.63606	89.54	-1.42632	0.52938	|	150.099	12.1668	-0.0515	87.4301	-0.12577	0.52939	|	150.172	6.22526	0.32058	87.8161	-0.59327	0.52937	|	149.85	4.33168	0.76468	88.948	-1.61783	0.52946	|	150.11	12.1737	-0.0301	89.8357	-0.13217	0.52938	|	150.029
150.252	12.1864	-0.0216	87.2827	-0.14034	0.52934	|	150.285	6.22896	0.27942	88.7309	-0.60041	0.52933	|	150.281	4.35609	0.63322	89.5339	-1.41933	0.52933	|	150.249	12.1817	-0.0525	87.4282	-0.12399	0.52934	|	150.322	6.23208	0.31775	87.8121	-0.58913	0.52932	|	150	4.33599	0.76076	88.941	-1.61036	0.52942	|	150.26	12.1885	-0.031	89.8338	-0.12931	0.52934	|	150.179
150.402	12.2011	-0.0215	87.2806	-0.13751	0.5293	|	150.435	6.23578	0.27669	88.7268	-0.59665	0.52929	|	150.431	4.36038	0.62965	89.5278	-1.4123	0.52929	|	150.399	12.1965	-0.0535	87.4264	-0.12189	0.5293	|	150.472	6.23888	0.31493	87.8081	-0.58505	0.52928	|	150.15	4.34029	0.75686	88.9341	-1.60286	0.52937	|	150.41	12.2033	-0.0319	89.8319	-0.12625	0.52929	|	150.329
150.552	12.216	-0.0211	87.2786	-0.13434	0.52925	|	150.585	6.24261	0.27396	88.7227	-0.59291	0.52924	|	150.581	4.36465	0.62418	89.5218	-1.40528	0.52924	|	150.549	12.2112	-0.0545	87.4246	-0.11953	0.52925	|	150.622	6.24568	0.31212	87.8042	-0.58101	0.52923	|	150.3	4.34458	0.75296	88.9272	-1.5953	0.52933	|	150.56	12.2181	-0.0329	89.83	-0.12303	0.52925	|	150.479
150.702	12.2308	-0.0232	87.2767	-0.13091	0.52921	|	150.735	6.24945	0.27123	88.7187	-0.5892	0.5292	|	150.731	4.36894	0.62025	89.5158	-1.39816	0.5292	|	150.699	12.226	-0.0556	87.4229	-0.11692	0.52921	|	150.772	6.25251	0.3093	87.8002	-0.57698	0.52918	|	150.45	4.34893	0.74901	88.9203	-1.5876	0.52928	|	150.71	12.2329	-0.0338	89.8282	-0.11974	0.5292	|	150.629
150.852	12.2456	-0.0234	87.2747	-0.12731	0.52916	|	150.885	6.25629	0.2685	88.7147	-0.58552	0.52915	|	150.881	4.37324	0.61678	89.5098	-1.39102	0.52915	|	150.849	12.2408	-0.0566	87.4212	-0.11414	0.52916	|	150.922	6.25934	0.30649	87.7963	-0.573	0.52914	|	150.6	4.35328	0.74506	88.9134	-1.57983	0.52924	|	150.86	12.2477	-0.0347	89.8265	-0.11646	0.52916	|	150.779
151.002	12.2604	-0.0259	87.2729	-0.12361	0.52912	|	151.035	6.26316	0.26576	88.7106	-0.58184	0.5291	|	151.031	4.3775	0.61347	89.5039	-1.38389	0.52911	|	150.999	12.2556	-0.0576	87.4195	-0.11122	0.52912	|	151.072	6.26616	0.30369	87.7924	-0.56907	0.52909	|	150.75	4.35758	0.74114	88.9066	-1.57209	0.52919	|	151.01	12.2625	-0.0356	89.8248	-0.11328	0.52912	|	150.929
151.152	12.2751	-0.0252	87.2711	-0.11993	0.52907	|	151.185	6.27	0.26305	88.7067	-0.5782	0.52906	|	151.181	4.38175	0.61053	89.498	-1.37675	0.52906	|	151.149	12.2705	-0.0586	87.4179	-0.10823	0.52907	|	151.222	6.27297	0.30089	87.7885	-0.56517	0.52905	|	150.9	4.36191	0.7372	88.8999	-1.56423	0.52915	|	151.16	12.2773	-0.0365	89.8231	-0.11025	0.52907	|	151.079
151.302	12.2899	-0.0276	87.2694	-0.11632	0.52902	|	151.335	6.27684	0.26034	88.7027	-0.5746	0.52901	|	151.331	4.38602	0.60729	89.4921	-1.36954	0.52902	|	151.299	12.2853	-0.0596	87.4163	-0.10524	0.52903	|	151.372	6.27982	0.29808	87.7847	-0.56129	0.529	|	151.05	4.36626	0.73324	88.8931	-1.55627	0.5291	|	151.31	12.2921	-0.0375	89.8215	-0.10745	0.52902	|	151.229
151.452	12.3048	-0.0281	87.2677	-0.11288	0.52898	|	151.485	6.28368	0.25764	88.6988	-0.57103	0.52897	|	151.481	4.3903	0.60382	89.4863	-1.36229	0.52897	|	151.449	12.3001	-0.0606	87.4147	-0.10232	0.52898	|	151.522	6.28663	0.29529	87.7809	-0.55747	0.52896	|	151.2	4.37059	0.7293	88.8863	-1.54831	0.52905	|	151.46	12.3069	-0.0384	89.82	-0.10492	0.52898	|	151.379
151.602	12.3195	-0.0292	87.266	-0.1097	0.52893	|	151.635	6.29053	0.25495	88.6949	-0.56748	0.52892	|	151.631	4.39458	0.6006	89.4805	-1.35501	0.52892	|	151.599	12.3149	-0.0616	87.4133	-0.0995	0.52893	|	151.672	6.29348	0.29249	87.7771	-0.55365	0.52891	|	151.35	4.37496	0.72531	88.8796	-1.54019	0.52901	|	151.61	12.3217	-0.0393	89.8184	-0.10271	0.52893	|	151.529
151.752	12.3344	-0.0307	87.2644	-0.10683	0.52889	|	151.785	6.29739	0.25226	88.691	-0.56393	0.52888	|	151.781	4.39891	0.59513	89.4746	-1.34761	0.52888	|	151.749	12.3297	-0.0626	87.4118	-0.0967	0.52889	|	151.822	6.30033	0.2897	87.7733	-0.54987	0.52887	|	151.5	4.3793	0.72135	88.8729	-1.53207	0.52896	|	151.76	12.3365	-0.0402	89.8169	-0.10084	0.52889	|	151.679
151.902	12.3492	-0.0317	87.2629	-0.1043	0.52884	|	151.935	6.30423	0.24958	88.6872	-0.56039	0.52883	|	151.931	4.4032	0.58991	89.4689	-1.34024	0.52883	|	151.899	12.3445	-0.0635	87.4104	-0.0941	0.52884	|	151.972	6.30717	0.28691	87.7695	-0.54613	0.52882	|	151.65	4.38363	0.7174	88.8663	-1.52393	0.52892	|	151.91	12.3513	-0.0411	89.8154	-0.0993	0.52884	|	151.829
152.052	12.364	-0.0319	87.2613	-0.10219	0.5288	|	152.085	6.31108	0.2469	88.6834	-0.55682	0.52879	|	152.081	4.40747	0.58672	89.4632	-1.3329	0.52879	|	152.049	12.3593	-0.0645	87.409	-0.0917	0.5288	|	152.122	6.31401	0.28412	87.7658	-0.54241	0.52878	|	151.8	4.38797	0.71344	88.8597	-1.5157	0.52887	|	152.06	12.3661	-0.0421	89.814	-0.0982	0.52879	|	151.979
152.202	12.3788	-0.032	87.2598	-0.10048	0.52875	|	152.235	6.3179	0.24423	88.6796	-0.55328	0.52874	|	152.231	4.41174	0.58456	89.4575	-1.32551	0.52874	|	152.199	12.3741	-0.0655	87.4077	-0.0895	0.52875	|	152.272	6.32088	0.28133	87.7621	-0.53871	0.52873	|	151.95	4.39232	0.70947	88.8531	-1.50741	0.52883	|	152.21	12.3808	-0.043	89.8126	-0.0974	0.52875	|	152.129
152.352	12.3936	-0.034	87.2584	-0.0992	0.52871	|	152.385	6.32474	0.24155	88.6758	-0.54974	0.5287	|	152.381	4.41599	0.58182	89.4519	-1.31815	0.5287	|	152.349	12.3889	-0.0664	87.4064	-0.0874	0.52871	|	152.422	6.32772	0.27856	87.7584	-0.53505	0.52868	|	152.1	4.39663	0.70552	88.8467	-1.49912	0.52878	|	152.36	12.3956	-0.0439	89.8111	-0.0969	0.5287	|	152.279
152.502	12.4085	-0.0358	87.2569	-0.0983	0.52866	|	152.535	6.33159	0.23886	88.672	-0.5462	0.52865	|	152.531	4.42023	0.57828	89.4463	-1.31078	0.52865	|	152.499	12.4037	-0.0674	87.4051	-0.0856	0.52866	|	152.572	6.33457	0.27578	87.7548	-0.53141	0.52864	|	152.25	4.40094	0.70157	88.8402	-1.4908	0.52874	|	152.51	12.4105	-0.0448	89.8097	-0.0967	0.52866	|	152.429
152.652	12.4233	-0.037	87.2555	-0.0978	0.52861	|	152.685	6.33846	0.23617	88.6683	-0.54267	0.5286	|	152.681	4.42452	0.57442	89.4407	-1.3033	0.52861	|	152.649	12.4185	-0.0684	87.4038	-0.084	0.52862	|	152.722	6.34142	0.27301	87.7511	-0.52779	0.52859	|	152.4	4.40528	0.69759	88.8338	-1.48236	0.52869	|	152.66	12.4254	-0.0457	89.8083	-0.0967	0.52861	|	152.579
152.802	12.4381	-0.0377	87.254	-0.0976	0.52857	|	152.835	6.34532	0.23347	88.6646	-0.53916	0.52856	|	152.831	4.42879	0.56873	89.4351	-1.29586	0.52856	|	152.799	12.4334	-0.0693	87.4026	-0.0825	0.52857	|	152.872	6.3483	0.27024	87.7475	-0.52418	0.52855	|	152.55	4.40962	0.69362	88.8273	-1.4739	0.52865	|	152.81	12.4402	-0.0466	89.8068	-0.097	0.52857	|	152.729
152.952	12.453	-0.0371	87.2526	-0.0977	0.52852	|	152.985	6.35217	0.23077	88.6609	-0.53567	0.52851	|	152.981	4.43305	0.56509	89.4296	-1.2884	0.52851	|	152.949	12.4482	-0.0702	87.4014	-0.0812	0.52852	|	153.022	6.35517	0.26747	87.7439	-0.52059	0.5285	|	152.7	4.41397	0.68963	88.821	-1.46536	0.5286	|	152.96	12.4549	-0.0475	89.8054	-0.0974	0.52852	|	152.879
153.102	12.4679	-0.0386	87.2511	-0.0981	0.52848	|	153.135	6.35896	0.2281	88.6573	-0.53222	0.52847	|	153.131	4.43736	0.5621	89.4241	-1.28086	0.52847	|	153.099	12.4631	-0.0712	87.4002	-0.0801	0.52848	|	153.172	6.36204	0.2647	87.7404	-0.51702	0.52846	|	152.85	4.41832	0.68564	88.8146	-1.45679	0.52855	|	153.11	12.4697	-0.0484	89.804	-0.098	0.52848	|	153.029
153.252	12.4827	-0.0388	87.2497	-0.0987	0.52843	|	153.285	6.36579	0.22542	88.6537	-0.52877	0.52842	|	153.281	4.44167	0.55858	89.4186	-1.27329	0.52842	|	153.249	12.4779	-0.0721	87.399	-0.0792	0.52843	|	153.322	6.3689	0.26194	87.7368	-0.51348	0.52841	|	153	4.42263	0.68167	88.8083	-1.44825	0.52851	|	153.26	12.4845	-0.0493	89.8025	-0.0986	0.52843	|	153.179
153.402	12.4976	-0.0414	87.2482	-0.0994	0.52839	|	153.435	6.37263	0.22274	88.6501	-0.52532	0.52838	|	153.431	4.44599	0.55547	89.4131	-1.26572	0.52838	|	153.399	12.4926	-0.073	87.3979	-0.0783	0.52839	|	153.472	6.37579	0.25918	87.7333	-0.50994	0.52837	|	153.15	4.42694	0.67771	88.8021	-1.43968	0.52846	|	153.41	12.4993	-0.0503	89.801	-0.0993	0.52838	|	153.329
153.552	12.5123	-0.0418	87.2467	-0.10024	0.52834	|	153.585	6.37948	0.22008	88.6465	-0.52189	0.52833	|	153.581	4.45032	0.55185	89.4077	-1.25812	0.52833	|	153.549	12.5075	-0.074	87.3967	-0.0777	0.52834	|	153.622	6.38267	0.25642	87.7298	-0.50641	0.52832	|	153.3	4.4313	0.6737	88.7959	-1.43101	0.52842	|	153.56	12.5141	-0.0512	89.7996	-0.0999	0.52834	|	153.479
153.702	12.5271	-0.0434	87.2452	-0.10106	0.5283	|	153.735	6.3863	0.21743	88.6429	-0.51847	0.52829	|	153.731	4.45462	0.54811	89.4023	-1.25057	0.52829	|	153.699	12.5223	-0.0749	87.3956	-0.0771	0.5283	|	153.772	6.38956	0.25367	87.7263	-0.5029	0.52827	|	153.45	4.43566	0.66969	88.7896	-1.42229	0.52837	|	153.71	12.5289	-0.0521	89.7981	-0.10054	0.52829	|	153.629
153.852	12.5419	-0.0438	87.2437	-0.10188	0.52825	|	153.885	6.39317	0.21479	88.6394	-0.51505	0.52824	|	153.881	4.45891	0.54443	89.3969	-1.24304	0.52824	|	153.849	12.5371	-0.0758	87.3944	-0.0766	0.52825	|	153.922	6.39645	0.25092	87.7229	-0.4994	0.52823	|	153.6	4.43998	0.6657	88.7835	-1.41362	0.52833	|	153.86	12.5438	-0.053	89.7966	-0.10112	0.52825	|	153.779
154.002	12.5567	-0.0448	87.2422	-0.10264	0.5282	|	154.035	6.40002	0.21217	88.6359	-0.51164	0.52819	|	154.031	4.46323	0.54181	89.3915	-1.23546	0.5282	|	153.999	12.5519	-0.0768	87.3933	-0.0763	0.5282	|	154.072	6.40332	0.24818	87.7195	-0.49592	0.52818	|	153.75	4.44433	0.6617	88.7774	-1.4049	0.52828	|	154.01	12.5586	-0.0539	89.7951	-0.10162	0.5282	|	153.929
154.152	12.5716	-0.0442	87.2407	-0.10331	0.52816	|	154.185	6.40691	0.20956	88.6324	-0.50824	0.52815	|	154.181	4.46754	0.5379	89.3862	-1.2279	0.52815	|	154.149	12.5668	-0.0777	87.3922	-0.0761	0.52816	|	154.222	6.41023	0.24544	87.716	-0.49244	0.52814	|	153.9	4.44865	0.65771	88.7713	-1.3962	0.52824	|	154.16	12.5734	-0.0548	89.7936	-0.10204	0.52816	|	154.079
154.302	12.5864	-0.0462	87.2391	-0.10385	0.52811	|	154.335	6.41378	0.20697	88.6289	-0.50485	0.5281	|	154.331	4.47183	0.53361	89.381	-1.2204	0.5281	|	154.299	12.5816	-0.0786	87.391	-0.076	0.52811	|	154.372	6.41712	0.24271	87.7127	-0.48898	0.52809	|	154.05	4.45297	0.65373	88.7653	-1.3875	0.52819	|	154.31	12.5883	-0.0557	89.792	-0.10236	0.52811	|	154.229
154.452	12.6012	-0.047	87.2376	-0.10425	0.52807	|	154.485	6.42064	0.20441	88.6254	-0.50148	0.52806	|	154.481	4.47614	0.53047	89.3757	-1.21288	0.52806	|	154.449	12.5964	-0.0795	87.3899	-0.0761	0.52807	|	154.522	6.424	0.23999	87.7093	-0.48553	0.52805	|	154.2	4.45731	0.64972	88.7593	-1.37875	0.52814	|	154.46	12.603	-0.0566	89.7905	-0.1026	0.52806	|	154.379
154.602	12.6161	-0.0487	87.236	-0.10451	0.52802	|	154.635	6.42751	0.20186	88.622	-0.4981	0.52801	|	154.631	4.48045	0.52682	89.3705	-1.20535	0.52801	|	154.599	12.6113	-0.0805	87.3888	-0.0763	0.52802	|	154.672	6.43092	0.23726	87.706	-0.48208	0.528	|	154.35	4.46166	0.6457	88.7533	-1.36997	0.5281	|	154.61	12.6178	-0.0575	89.789	-0.10277	0.52802	|	154.529
154.752	12.6309	-0.0496	87.2345	-0.10464	0.52798	|	154.785	6.43438	0.19932	88.6186	-0.49473	0.52797	|	154.781	4.48477	0.52348	89.3654	-1.19785	0.52797	|	154.749	12.6262	-0.0814	87.3876	-0.0767	0.52798	|	154.822	6.43782	0.23454	87.7027	-0.47864	0.52795	|	154.5	4.46598	0.64172	88.7474	-1.36127	0.52805	|	154.76	12.6326	-0.0585	89.7875	-0.10288	0.52797	|	154.679
154.902	12.6458	-0.05	87.2329	-0.10465	0.52793	|	154.935	6.44123	0.1968	88.6152	-0.49137	0.52792	|	154.931	4.4891	0.52139	89.3602	-1.19032	0.52792	|	154.899	12.641	-0.0824	87.3865	-0.0773	0.52793	|	154.972	6.44473	0.23182	87.6994	-0.47521	0.52791	|	154.65	4.47027	0.63775	88.7416	-1.35263	0.52801	|	154.91	12.6474	-0.0594	89.786	-0.10295	0.52793	|	154.829
155.052	12.6606	-0.0511	87.2314	-0.10456	0.52788	|	155.085	6.44811	0.19428	88.6118	-0.48802	0.52787	|	155.081	4.49343	0.51664	89.355	-1.18284	0.52788	|	155.049	12.6559	-0.0833	87.3854	-0.0781	0.52789	|	155.122	6.45162	0.22912	87.6961	-0.47181	0.52786	|	154.8	4.47465	0.6337	88.7357	-1.34381	0.52796	|	155.06	12.6623	-0.0603	89.7844	-0.10299	0.52788	|	154.979
155.202	12.6755	-0.0524	87.2298	-0.10437	0.52784	|	155.235	6.455	0.19176	88.6085	-0.48468	0.52783	|	155.231	4.49774	0.51185	89.35	-1.17541	0.52783	|	155.199	12.6708	-0.0843	87.3842	-0.079	0.52784	|	155.272	6.45853	0.22643	87.6929	-0.46841	0.52782	|	154.95	4.47902	0.62966	88.7298	-1.33501	0.52792	|	155.21	12.6772	-0.0612	89.7829	-0.10301	0.52784	|	155.129
155.352	12.6902	-0.0541	87.2283	-0.10412	0.52779	|	155.385	6.46195	0.18923	88.6051	-0.48133	0.52778	|	155.381	4.50208	0.50772	89.3449	-1.16794	0.52778	|	155.349	12.6857	-0.0852	87.383	-0.0801	0.52779	|	155.422	6.46542	0.22374	87.6896	-0.46503	0.52777	|	155.1	4.48335	0.62565	88.7241	-1.32631	0.52787	|	155.36	12.692	-0.0622	89.7814	-0.103	0.52779	|	155.279
155.502	12.7051	-0.0541	87.2267	-0.10379	0.52775	|	155.535	6.46886	0.18672	88.6018	-0.47802	0.52774	|	155.531	4.50645	0.50432	89.3398	-1.16046	0.52774	|	155.499	12.7005	-0.0862	87.3818	-0.0814	0.52775	|	155.572	6.47234	0.22105	87.6864	-0.46165	0.52773	|	155.25	4.48769	0.62164	88.7184	-1.31763	0.52782	|	155.51	12.7068	-0.0631	89.7798	-0.10297	0.52775	|	155.429
155.652	12.72	-0.0548	87.2252	-0.10343	0.5277	|	155.685	6.47577	0.18421	88.5985	-0.47473	0.52769	|	155.681	4.51078	0.50161	89.3348	-1.15309	0.52769	|	155.649	12.7155	-0.0871	87.3806	-0.0828	0.5277	|	155.722	6.47924	0.21837	87.6833	-0.45829	0.52768	|	155.4	4.49205	0.61761	88.7126	-1.30891	0.52778	|	155.66	12.7216	-0.064	89.7783	-0.10291	0.5277	|	155.579
155.802	12.7349	-0.0559	87.2237	-0.10304	0.52766	|	155.835	6.48265	0.18171	88.5953	-0.47148	0.52765	|	155.831	4.51507	0.49687	89.3298	-1.14581	0.52765	|	155.799	12.7303	-0.0881	87.3793	-0.0843	0.52766	|	155.872	6.48613	0.21571	87.6801	-0.45496	0.52763	|	155.55	4.49641	0.61357	88.7069	-1.30021	0.52773	|	155.81	12.7364	-0.0649	89.7768	-0.10283	0.52766	|	155.729
155.952	12.7497	-0.058	87.2221	-0.10263	0.52761	|	155.985	6.48958	0.1792	88.592	-0.46823	0.5276	|	155.981	4.51935	0.49293	89.325	-1.13857	0.5276	|	155.949	12.7453	-0.0891	87.3781	-0.0858	0.52761	|	156.022	6.49299	0.21307	87.677	-0.45166	0.52759	|	155.7	4.50075	0.60956	88.7013	-1.2916	0.52769	|	155.96	12.7513	-0.0659	89.7753	-0.1027	0.52761	|	155.879
156.102	12.7646	-0.0586	87.2206	-0.10223	0.52756	|	156.135	6.49649	0.17669	88.5888	-0.46501	0.52755	|	156.131	4.52368	0.4887	89.32	-1.13128	0.52755	|	156.099	12.7601	-0.09	87.3768	-0.0874	0.52756	|	156.172	6.49984	0.21044	87.6739	-0.44837	0.52754	|	155.85	4.50509	0.60555	88.6957	-1.283	0.52764	|	156.11	12.7661	-0.0668	89.7738	-0.10253	0.52756	|	156.029
156.252	12.7795	-0.0606	87.2191	-0.10184	0.52752	|	156.285	6.50337	0.1742	88.5856	-0.46181	0.52751	|	156.281	4.528	0.48519	89.3152	-1.12405	0.52751	|	156.249	12.7749	-0.091	87.3755	-0.0889	0.52752	|	156.322	6.50675	0.2078	87.6708	-0.44509	0.5275	|	156	4.50941	0.60155	88.6902	-1.27447	0.52759	|	156.26	12.781	-0.0677	89.7722	-0.10232	0.52752	|	156.179
156.402	12.7943	-0.0614	87.2176	-0.10149	0.52747	|	156.435	6.51025	0.1717	88.5824	-0.45863	0.52746	|	156.431	4.53234	0.48224	89.3103	-1.11682	0.52746	|	156.399	12.7898	-0.092	87.3741	-0.0905	0.52747	|	156.472	6.51362	0.20518	87.6678	-0.44184	0.52745	|	156.15	4.51376	0.59753	88.6847	-1.26593	0.52755	|	156.41	12.7957	-0.0686	89.7707	-0.10204	0.52747	|	156.329
156.552	12.8092	-0.0625	87.2161	-0.10116	0.52743	|	156.585	6.51714	0.16918	88.5793	-0.45548	0.52742	|	156.581	4.53668	0.47817	89.3055	-1.10964	0.52742	|	156.549	12.8047	-0.0929	87.3728	-0.0919	0.52743	|	156.622	6.5205	0.20256	87.6647	-0.43861	0.5274	|	156.3	4.51808	0.59353	88.6792	-1.25747	0.5275	|	156.56	12.8106	-0.0696	89.7692	-0.10169	0.52742	|	156.479
156.702	12.824	-0.0643	87.2146	-0.10085	0.52738	|	156.735	6.52405	0.16667	88.5761	-0.45239	0.52737	|	156.731	4.54098	0.47424	89.3007	-1.10256	0.52737	|	156.699	12.8195	-0.0939	87.3714	-0.0932	0.52738	|	156.772	6.52738	0.19996	87.6617	-0.4354	0.52736	|	156.45	4.52244	0.5895	88.6738	-1.249	0.52746	|	156.71	12.8255	-0.0705	89.7677	-0.10123	0.52738	|	156.629
156.852	12.8387	-0.0639	87.2131	-0.10055	0.52733	|	156.885	6.53093	0.16415	88.573	-0.44938	0.52732	|	156.881	4.5453	0.47201	89.296	-1.09549	0.52733	|	156.849	12.8344	-0.0949	87.37	-0.0944	0.52734	|	156.922	6.53425	0.19736	87.6588	-0.43222	0.52731	|	156.6	4.52682	0.58546	88.6683	-1.24051	0.52741	|	156.86	12.8404	-0.0714	89.7662	-0.10065	0.52733	|	156.779
157.002	12.8536	-0.0642	87.2116	-0.10021	0.52729	|	157.035	6.53778	0.16165	88.57	-0.44647	0.52728	|	157.031	4.54962	0.46757	89.2913	-1.08846	0.52728	|	156.999	12.8492	-0.0958	87.3686	-0.0953	0.52729	|	157.072	6.54114	0.19477	87.6558	-0.42906	0.52727	|	156.75	4.53118	0.58143	88.6629	-1.23211	0.52737	|	157.01	12.8552	-0.0723	89.7647	-0.0999	0.52729	|	156.929
157.152	12.8684	-0.0653	87.2101	-0.0998	0.52724	|	157.185	6.54467	0.15914	88.5669	-0.4436	0.52723	|	157.181	4.55395	0.46283	89.2866	-1.08145	0.52723	|	157.149	12.8641	-0.0968	87.3672	-0.096	0.52724	|	157.222	6.54803	0.1922	87.6529	-0.42593	0.52722	|	156.9	4.53554	0.57741	88.6576	-1.22377	0.52732	|	157.16	12.87	-0.0733	89.7632	-0.099	0.52724	|	157.079
157.302	12.8833	-0.0681	87.2086	-0.0993	0.5272	|	157.335	6.55155	0.15664	88.5639	-0.44081	0.52719	|	157.331	4.55827	0.45874	89.2819	-1.07451	0.52719	|	157.299	12.8789	-0.0978	87.3657	-0.0963	0.5272	|	157.372	6.55495	0.18961	87.6499	-0.42281	0.52718	|	157.05	4.53986	0.57343	88.6523	-1.21555	0.52727	|	157.31	12.8849	-0.0742	89.7617	-0.0979	0.5272	|	157.229
157.452	12.8981	-0.0692	87.2072	-0.0988	0.52715	|	157.485	6.55844	0.15414	88.5608	-0.43806	0.52714	|	157.481	4.56256	0.45568	89.2773	-1.06765	0.52714	|	157.449	12.8938	-0.0987	87.3643	-0.0963	0.52715	|	157.522	6.56182	0.18706	87.647	-0.41974	0.52713	|	157.2	4.54424	0.56939	88.647	-1.20726	0.52723	|	157.46	12.8998	-0.0751	89.7603	-0.0967	0.52715	|	157.379
157.602	12.913	-0.0694	87.2057	-0.0981	0.52711	|	157.635	6.56536	0.15164	88.5578	-0.43537	0.52709	|	157.631	4.56689	0.45176	89.2727	-1.06078	0.5271	|	157.599	12.9087	-0.0996	87.3629	-0.096	0.52711	|	157.672	6.56873	0.18451	87.6441	-0.41669	0.52708	|	157.35	4.54858	0.56539	88.6418	-1.1991	0.52718	|	157.61	12.9147	-0.076	89.7589	-0.0952	0.5271	|	157.529
157.752	12.9278	-0.0716	87.2043	-0.0973	0.52706	|	157.785	6.57228	0.14915	88.5548	-0.43275	0.52705	|	157.781	4.57124	0.44741	89.2681	-1.05392	0.52705	|	157.749	12.9236	-0.10058	87.3614	-0.0953	0.52706	|	157.822	6.57563	0.18197	87.6413	-0.41368	0.52704	|	157.5	4.55292	0.5614	88.6366	-1.191	0.52714	|	157.76	12.9296	-0.0769	89.7575	-0.0936	0.52706	|	157.679
157.902	12.9427	-0.0723	87.2028	-0.0964	0.52701	|	157.935	6.57917	0.1467	88.5518	-0.43023	0.527	|	157.931	4.57557	0.44427	89.2635	-1.04712	0.527	|	157.899	12.9384	-0.10151	87.36	-0.0942	0.52701	|	157.972	6.58255	0.17943	87.6384	-0.41069	0.52699	|	157.65	4.55731	0.55735	88.6314	-1.18285	0.52709	|	157.91	12.9445	-0.0778	89.7561	-0.0918	0.52701	|	157.829
158.052	12.9575	-0.0721	87.2014	-0.0953	0.52697	|	158.085	6.58606	0.14425	88.5489	-0.42782	0.52696	|	158.081	4.57988	0.43955	89.2591	-1.04042	0.52696	|	158.049	12.9533	-0.10242	87.3586	-0.0928	0.52697	|	158.122	6.58947	0.1769	87.6356	-0.40773	0.52695	|	157.8	4.56171	0.55331	88.6262	-1.17475	0.52704	|	158.06	12.9594	-0.0786	89.7547	-0.09	0.52696	|	157.979
158.202	12.9725	-0.0741	87.2	-0.0942	0.52692	|	158.235	6.59297	0.14182	88.5459	-0.42549	0.52691	|	158.231	4.58419	0.43501	89.2546	-1.03375	0.52691	|	158.199	12.9681	-0.10333	87.3573	-0.0911	0.52692	|	158.272	6.59642	0.17437	87.6328	-0.40479	0.5269	|	157.95	4.56608	0.5493	88.6211	-1.16677	0.527	|	158.21	12.9742	-0.0795	89.7534	-0.088	0.52692	|	158.129
158.352	12.9873	-0.0749	87.1986	-0.0929	0.52687	|	158.385	6.59987	0.1394	88.543	-0.42323	0.52686	|	158.381	4.58858	0.43159	89.2501	-1.02703	0.52687	|	158.349	12.983	-0.10422	87.3559	-0.0891	0.52688	|	158.422	6.60333	0.17187	87.63	-0.40191	0.52685	|	158.1	4.57045	0.5453	88.616	-1.15885	0.52695	|	158.36	12.9891	-0.0804	89.7521	-0.0859	0.52687	|	158.279
158.502	13.0022	-0.074	87.1972	-0.0915	0.52683	|	158.535	6.60682	0.13699	88.5401	-0.42101	0.52682	|	158.531	4.59295	0.42748	89.2456	-1.02036	0.52682	|	158.499	12.9978	-0.1051	87.3546	-0.0868	0.52683	|	158.572	6.61026	0.16937	87.6272	-0.39905	0.52681	|	158.25	4.57479	0.54132	88.611	-1.15102	0.52691	|	158.51	13.0039	-0.0812	89.7508	-0.0838	0.52683	|	158.429
158.652	13.017	-0.0744	87.1959	-0.09	0.52678	|	158.685	6.61375	0.1346	88.5372	-0.41886	0.52677	|	158.681	4.59728	0.42397	89.2412	-1.01381	0.52677	|	158.649	13.0126	-0.10597	87.3533	-0.0842	0.52678	|	158.722	6.61716	0.16689	87.6244	-0.39624	0.52676	|	158.4	4.57914	0.53734	88.606	-1.14325	0.52686	|	158.66	13.0188	-0.0821	89.7496	-0.0816	0.52678	|	158.579
158.802	13.0319	-0.0754	87.1945	-0.0885	0.52674	|	158.835	6.62066	0.13223	88.5343	-0.41677	0.52673	|	158.831	4.6016	0.42077	89.2368	-1.0073	0.52673	|	158.799	13.0275	-0.10684	87.3521	-0.0814	0.52674	|	158.872	6.6241	0.16441	87.6217	-0.39346	0.52672	|	158.55	4.58348	0.53337	88.6011	-1.13556	0.52681	|	158.81	13.0337	-0.0829	89.7484	-0.0795	0.52674	|	158.729
158.952	13.0468	-0.0776	87.1932	-0.0869	0.52669	|	158.985	6.62763	0.12986	88.5314	-0.41473	0.52668	|	158.981	4.60595	0.41631	89.2325	-1.00081	0.52668	|	158.949	13.0424	-0.10769	87.3509	-0.0784	0.52669	|	159.022	6.63103	0.16194	87.619	-0.3907	0.52667	|	158.7	4.58785	0.52939	88.5961	-1.12788	0.52677	|	158.96	13.0486	-0.0838	89.7472	-0.0774	0.52669	|	158.879
159.102	13.0617	-0.0775	87.1919	-0.0853	0.52665	|	159.135	6.63458	0.12752	88.5285	-0.41274	0.52663	|	159.131	4.61029	0.41245	89.2281	-0.99437	0.52664	|	159.099	13.0572	-0.10852	87.3498	-0.0753	0.52665	|	159.172	6.63796	0.15948	87.6163	-0.38799	0.52662	|	158.85	4.59224	0.52539	88.5912	-1.12024	0.52672	|	159.11	13.0635	-0.0846	89.7461	-0.0754	0.52664	|	159.029
159.252	13.0765	-0.0783	87.1907	-0.0838	0.5266	|	159.285	6.64155	0.12518	88.5256	-0.41078	0.52659	|	159.281	4.61465	0.40972	89.2238	-0.98795	0.52659	|	159.249	13.0721	-0.10935	87.3487	-0.0722	0.5266	|	159.322	6.6449	0.15703	87.6136	-0.3853	0.52658	|	159	4.5966	0.52142	88.5863	-1.11268	0.52668	|	159.26	13.0783	-0.0854	89.745	-0.0735	0.5266	|	159.179
159.402	13.0914	-0.0788	87.1894	-0.0824	0.52655	|	159.435	6.64848	0.12288	88.5228	-0.40882	0.52654	|	159.431	4.61901	0.4066	89.2195	-0.98158	0.52654	|	159.399	13.0871	-0.11018	87.3476	-0.0691	0.52655	|	159.472	6.65185	0.15459	87.611	-0.38265	0.52653	|	159.15	4.60096	0.51746	88.5815	-1.10521	0.52663	|	159.41	13.0931	-0.0862	89.7439	-0.0717	0.52655	|	159.329
159.552	13.1062	-0.0788	87.1882	-0.081	0.52651	|	159.585	6.65544	0.12059	88.52	-0.40686	0.5265	|	159.581	4.62332	0.40167	89.2153	-0.97532	0.5265	|	159.549	13.1019	-0.11099	87.3466	-0.066	0.52651	|	159.622	6.6588	0.15215	87.6083	-0.38003	0.52648	|	159.3	4.60532	0.5135	88.5767	-1.0978	0.52658	|	159.56	13.108	-0.087	89.7429	-0.0702	0.5265	|	159.479
159.702	13.1211	-0.0791	87.187	-0.0798	0.52646	|	159.735	6.66237	0.11831	88.5172	-0.4049	0.52645	|	159.731	4.62763	0.39752	89.2111	-0.96909	0.52645	|	159.699	13.1167	-0.11179	87.3457	-0.063	0.52646	|	159.772	6.66577	0.14971	87.6057	-0.37743	0.52644	|	159.45	4.60967	0.50956	88.5719	-1.09046	0.52654	|	159.71	13.1229	-0.0879	89.7418	-0.0688	0.52646	|	159.629
159.852	13.136	-0.0811	87.1859	-0.0788	0.52641	|	159.885	6.66927	0.11606	88.5144	-0.40296	0.5264	|	159.881	4.63199	0.39441	89.2069	-0.96286	0.52641	|	159.849	13.1316	-0.11258	87.3448	-0.0602	0.52641	|	159.922	6.67272	0.1473	87.603	-0.37488	0.52639	|	159.6	4.61407	0.50558	88.5671	-1.08311	0.52649	|	159.86	13.1378	-0.0887	89.7408	-0.0677	0.52641	|	159.779
160.002	13.1509	-0.0814	87.1847	-0.0779	0.52637	|	160.035	6.6762	0.1138	88.5116	-0.40101	0.52636	|	160.031	4.63637	0.39082	89.2027	-0.95662	0.52636	|	159.999	13.1464	-0.11337	87.3439	-0.0575	0.52637	|	160.072	6.67967	0.14488	87.6004	-0.37235	0.52635	|	159.75	4.61842	0.50166	88.5624	-1.0759	0.52645	|	160.01	13.1527	-0.0895	89.7398	-0.0668	0.52637	|	159.929
160.152	13.1657	-0.082	87.1836	-0.0773	0.52632	|	160.185	6.68316	0.11154	88.5088	-0.39902	0.52631	|	160.181	4.64075	0.38729	89.1985	-0.95044	0.52631	|	160.149	13.1614	-0.11417	87.343	-0.0551	0.52632	|	160.222	6.68658	0.14249	87.5979	-0.36987	0.5263	|	159.9	4.62279	0.49772	88.5578	-1.06872	0.5264	|	160.16	13.1676	-0.0903	89.7388	-0.0661	0.52632	|	160.079
160.302	13.1805	-0.082	87.1824	-0.0769	0.52628	|	160.335	6.69015	0.10927	88.506	-0.39699	0.52627	|	160.331	4.64505	0.38415	89.1944	-0.9444	0.52627	|	160.299	13.1763	-0.11496	87.3422	-0.053	0.52628	|	160.372	6.69352	0.14009	87.5953	-0.36741	0.52625	|	160.05	4.62718	0.49376	88.5531	-1.06157	0.52635	|	160.31	13.1824	-0.0912	89.7379	-0.0656	0.52628	|	160.229
160.452	13.1953	-0.0833	87.1813	-0.0767	0.52623	|	160.485	6.69712	0.107	88.5032	-0.39492	0.52622	|	160.481	4.64939	0.38031	89.1904	-0.93836	0.52622	|	160.449	13.1913	-0.11574	87.3415	-0.0511	0.52623	|	160.522	6.70046	0.1377	87.5928	-0.36498	0.52621	|	160.2	4.63153	0.48986	88.5485	-1.05455	0.52631	|	160.46	13.1973	-0.092	89.7369	-0.0654	0.52623	|	160.379
160.602	13.2102	-0.0832	87.1801	-0.0767	0.52618	|	160.635	6.70404	0.10474	88.5005	-0.39282	0.52617	|	160.631	4.65374	0.37712	89.1863	-0.93234	0.52617	|	160.599	13.2062	-0.11653	87.3407	-0.0495	0.52618	|	160.672	6.70743	0.13531	87.5902	-0.36256	0.52616	|	160.35	4.63586	0.48598	88.5439	-1.04762	0.52626	|	160.61	13.2122	-0.0928	89.7359	-0.0653	0.52618	|	160.529
160.752	13.2251	-0.084	87.179	-0.0769	0.52614	|	160.785	6.71096	0.10248	88.4978	-0.39069	0.52613	|	160.781	4.65809	0.37328	89.1822	-0.92636	0.52613	|	160.749	13.2211	-0.11731	87.34	-0.0482	0.52614	|	160.822	6.71437	0.13292	87.5877	-0.36018	0.52612	|	160.5	4.64022	0.48207	88.5394	-1.04069	0.52621	|	160.76	13.2271	-0.0937	89.735	-0.0655	0.52613	|	160.679
160.902	13.24	-0.0849	87.1779	-0.0774	0.52609	|	160.935	6.71789	0.10021	88.4951	-0.38855	0.52608	|	160.931	4.66241	0.36876	89.1783	-0.92046	0.52608	|	160.899	13.2359	-0.1181	87.3393	-0.0472	0.52609	|	160.972	6.72133	0.13054	87.5852	-0.35782	0.52607	|	160.65	4.64458	0.47818	88.5349	-1.03384	0.52617	|	160.91	13.242	-0.0946	89.734	-0.0658	0.52609	|	160.829
161.052	13.2549	-0.0851	87.1767	-0.078	0.52604	|	161.085	6.72485	0.0979	88.4924	-0.38639	0.52603	|	161.081	4.66671	0.36453	89.1743	-0.91462	0.52604	|	161.049	13.2508	-0.11889	87.3386	-0.0466	0.52605	|	161.122	6.7283	0.12816	87.5828	-0.35548	0.52602	|	160.8	4.64899	0.47425	88.5303	-1.02697	0.52612	|	161.06	13.2569	-0.0954	89.733	-0.0662	0.52604	|	160.979
161.202	13.2698	-0.0859	87.1755	-0.0787	0.526	|	161.235	6.73178	0.0956	88.4898	-0.38422	0.52599	|	161.231	4.67103	0.36055	89.1704	-0.9088	0.52599	|	161.199	13.2656	-0.11969	87.3379	-0.0462	0.526	|	161.272	6.73524	0.12578	87.5803	-0.35317	0.52598	|	160.95	4.6534	0.47032	88.5258	-1.02016	0.52608	|	161.21	13.2718	-0.0963	89.732	-0.0668	0.526	|	161.129
161.352	13.2846	-0.0865	87.1744	-0.0796	0.52595	|	161.385	6.7387	0.0934	88.4871	-0.38202	0.52594	|	161.381	4.67537	0.35656	89.1664	-0.903	0.52594	|	161.349	13.2805	-0.12049	87.3372	-0.0461	0.52595	|	161.422	6.74218	0.12341	87.5779	-0.35088	0.52593	|	161.1	4.6578	0.46641	88.5213	-1.01341	0.52603	|	161.36	13.2866	-0.0973	89.731	-0.0674	0.52595	|	161.279
161.502	13.2995	-0.0867	87.1732	-0.0805	0.52591	|	161.535	6.74568	0.0911	88.4844	-0.37977	0.5259	|	161.531	4.6797	0.35299	89.1625	-0.89723	0.5259	|	161.499	13.2953	-0.1213	87.3366	-0.0463	0.52591	|	161.572	6.74914	0.12104	87.5754	-0.34861	0.52588	|	161.25	4.66217	0.46254	88.5169	-1.00677	0.52598	|	161.51	13.3016	-0.0982	89.73	-0.0682	0.52591	|	161.429
161.652	13.3144	-0.0855	87.172	-0.0816	0.52586	|	161.685	6.75265	0.0888	88.4818	-0.37751	0.52585	|	161.681	4.68403	0.34924	89.1587	-0.89152	0.52585	|	161.649	13.3101	-0.12212	87.3359	-0.0468	0.52586	|	161.722	6.75609	0.11867	87.573	-0.34637	0.52584	|	161.4	4.66653	0.45867	88.5125	-1.0002	0.52594	|	161.66	13.3165	-0.0991	89.729	-0.0689	0.52586	|	161.579
161.802	13.3293	-0.0869	87.1707	-0.0827	0.52581	|	161.835	6.7596	0.0865	88.4792	-0.37525	0.5258	|	161.831	4.68835	0.3452	89.1548	-0.88585	0.5258	|	161.799	13.3251	-0.12296	87.3352	-0.0476	0.52581	|	161.872	6.76301	0.1163	87.5706	-0.34416	0.52579	|	161.55	4.67093	0.45478	88.5082	-0.99363	0.52589	|	161.81	13.3314	-0.10009	89.728	-0.0698	0.52581	|	161.729
161.952	13.3442	-0.0872	87.1695	-0.0838	0.52577	|	161.985	6.76656	0.0842	88.4766	-0.37299	0.52576	|	161.981	4.69265	0.34151	89.151	-0.88023	0.52576	|	161.949	13.34	-0.1238	87.3345	-0.0487	0.52577	|	162.022	6.76999	0.11392	87.5682	-0.34194	0.52575	|	161.7	4.6753	0.45092	88.5038	-0.98715	0.52584	|	161.96	13.3462	-0.10107	89.7269	-0.0707	0.52576	|	161.879
162.102	13.3592	-0.0882	87.1682	-0.085	0.52572	|	162.135	6.77355	0.0819	88.474	-0.37072	0.52571	|	162.131	4.697	0.33848	89.1472	-0.87459	0.52571	|	162.099	13.3549	-0.12466	87.3337	-0.05	0.52572	|	162.172	6.77693	0.11155	87.5659	-0.33976	0.5257	|	161.85	4.67967	0.44707	88.4995	-0.98073	0.5258	|	162.11	13.3611	-0.10207	89.7258	-0.0716	0.52572	|	162.029
162.252	13.3742	-0.0894	87.167	-0.0861	0.52567	|	162.285	6.78051	0.0796	88.4714	-0.36846	0.52566	|	162.281	4.70138	0.33472	89.1434	-0.86896	0.52567	|	162.249	13.3697	-0.12552	87.333	-0.0515	0.52568	|	162.322	6.78388	0.10918	87.5635	-0.3376	0.52565	|	162	4.68406	0.44321	88.4952	-0.97434	0.52575	|	162.26	13.376	-0.10308	89.7248	-0.0725	0.52567	|	162.179
162.402	13.3891	-0.0914	87.1657	-0.0873	0.52563	|	162.435	6.78748	0.0773	88.4688	-0.36622	0.52562	|	162.431	4.70571	0.33012	89.1397	-0.86342	0.52562	|	162.399	13.3846	-0.12639	87.3322	-0.0532	0.52563	|	162.472	6.79085	0.10679	87.5612	-0.33545	0.52561	|	162.15	4.68847	0.43934	88.4909	-0.96798	0.52571	|	162.41	13.391	-0.10412	89.7237	-0.0734	0.52563	|	162.329
162.552	13.4041	-0.0921	87.1643	-0.0883	0.52558	|	162.585	6.79443	0.075	88.4663	-0.36403	0.52557	|	162.581	4.71003	0.32659	89.1359	-0.85793	0.52557	|	162.549	13.3995	-0.12728	87.3314	-0.0551	0.52558	|	162.622	6.7978	0.10441	87.5588	-0.33333	0.52556	|	162.3	4.69289	0.43546	88.4867	-0.96165	0.52566	|	162.56	13.4058	-0.10517	89.7226	-0.0743	0.52558	|	162.479
162.702	13.4191	-0.0934	87.163	-0.0894	0.52554	|	162.735	6.80141	0.0727	88.4638	-0.36187	0.52553	|	162.731	4.71433	0.32207	89.1323	-0.8525	0.52553	|	162.699	13.4144	-0.12818	87.3306	-0.0572	0.52554	|	162.772	6.80476	0.10203	87.5565	-0.33122	0.52551	|	162.45	4.69729	0.43161	88.4825	-0.9554	0.52561	|	162.71	13.4207	-0.10623	89.7215	-0.0753	0.52553	|	162.629
162.852	13.4341	-0.0929	87.1617	-0.0903	0.52549	|	162.885	6.80844	0.0704	88.4612	-0.35974	0.52548	|	162.881	4.7187	0.3192	89.1286	-0.84702	0.52548	|	162.849	13.4294	-0.1291	87.3297	-0.0594	0.52549	|	162.922	6.81172	0.0996	87.5542	-0.32913	0.52547	|	162.6	4.70164	0.4278	88.4783	-0.94926	0.52557	|	162.86	13.4357	-0.10732	89.7203	-0.0762	0.52549	|	162.779
163.002	13.449	-0.0949	87.1603	-0.0913	0.52544	|	163.035	6.81545	0.0681	88.4587	-0.35764	0.52543	|	163.031	4.72306	0.31542	89.1249	-0.84158	0.52543	|	162.999	13.4443	-0.13002	87.3288	-0.0618	0.52544	|	163.072	6.8187	0.0972	87.5519	-0.32706	0.52542	|	162.75	4.70601	0.42398	88.4742	-0.94315	0.52552	|	163.01	13.4507	-0.10842	89.7192	-0.0771	0.52544	|	162.929
163.152	13.4639	-0.0971	87.1589	-0.0921	0.5254	|	163.185	6.82242	0.0658	88.4562	-0.35558	0.52539	|	163.181	4.7274	0.31222	89.1212	-0.8362	0.52539	|	163.149	13.4592	-0.13096	87.3278	-0.0643	0.5254	|	163.222	6.82568	0.0948	87.5497	-0.32501	0.52537	|	162.9	4.71044	0.42012	88.47	-0.93701	0.52547	|	163.16	13.4655	-0.10952	89.718	-0.078	0.52539	|	163.079
163.302	13.4788	-0.0971	87.1576	-0.0929	0.52535	|	163.335	6.82938	0.0635	88.4538	-0.35353	0.52534	|	163.331	4.73176	0.30927	89.1176	-0.83083	0.52534	|	163.299	13.4741	-0.13191	87.3269	-0.0668	0.52535	|	163.372	6.83264	0.0924	87.5474	-0.32298	0.52533	|	163.05	4.71482	0.41629	88.4659	-0.93097	0.52543	|	163.31	13.4804	-0.11064	89.7169	-0.0789	0.52535	|	163.229
163.452	13.4937	-0.0992	87.1562	-0.0936	0.5253	|	163.485	6.83635	0.0611	88.4513	-0.3515	0.52529	|	163.481	4.73611	0.3051	89.114	-0.82552	0.52529	|	163.449	13.489	-0.13287	87.3259	-0.0695	0.5253	|	163.522	6.8396	0.09	87.5452	-0.32098	0.52528	|	163.2	4.71922	0.41246	88.4619	-0.92497	0.52538	|	163.46	13.4953	-0.11177	89.7157	-0.0798	0.5253	|	163.379
163.602	13.5087	-0.0995	87.1548	-0.0943	0.52526	|	163.635	6.84335	0.0588	88.4489	-0.3495	0.52525	|	163.631	4.74045	0.30157	89.1104	-0.82025	0.52525	|	163.599	13.5039	-0.13383	87.3248	-0.0722	0.52526	|	163.672	6.84663	0.0876	87.5429	-0.31897	0.52524	|	163.35	4.72359	0.40866	88.4578	-0.91904	0.52533	|	163.61	13.5102	-0.1129	89.7145	-0.0807	0.52525	|	163.529
163.752	13.5237	-0.10027	87.1533	-0.0948	0.52521	|	163.785	6.85031	0.0565	88.4464	-0.34753	0.5252	|	163.781	4.74483	0.29769	89.1068	-0.81496	0.5252	|	163.749	13.5188	-0.13481	87.3237	-0.0748	0.52521	|	163.822	6.85361	0.0852	87.5407	-0.317	0.52519	|	163.5	4.72796	0.40486	88.4538	-0.91315	0.52529	|	163.76	13.5251	-0.11405	89.7133	-0.0814	0.52521	|	163.679
163.902	13.5387	-0.10086	87.1519	-0.0952	0.52516	|	163.935	6.85732	0.0541	88.444	-0.34559	0.52515	|	163.931	4.74921	0.29363	89.1033	-0.80971	0.52516	|	163.899	13.5337	-0.1358	87.3226	-0.0774	0.52517	|	163.972	6.86059	0.0828	87.5385	-0.31505	0.52514	|	163.65	4.73234	0.40105	88.4498	-0.9073	0.52524	|	163.91	13.54	-0.11521	89.7121	-0.0821	0.52516	|	163.829
164.052	13.5536	-0.10302	87.1505	-0.0955	0.52512	|	164.085	6.86433	0.0518	88.4416	-0.34369	0.52511	|	164.081	4.75357	0.28951	89.0998	-0.80452	0.52511	|	164.049	13.5485	-0.1368	87.3214	-0.0799	0.52512	|	164.122	6.86759	0.0804	87.5363	-0.31312	0.5251	|	163.8	4.73673	0.39723	88.4459	-0.90147	0.5252	|	164.06	13.5549	-0.11638	89.7108	-0.0827	0.52512	|	163.979
164.202	13.5685	-0.10304	87.1491	-0.0956	0.52507	|	164.235	6.87134	0.0495	88.4392	-0.34182	0.52506	|	164.231	4.75794	0.28584	89.0963	-0.79935	0.52506	|	164.199	13.5634	-0.1378	87.3202	-0.0823	0.52507	|	164.272	6.87457	0.0779	87.5341	-0.31122	0.52505	|	163.95	4.74113	0.39342	88.4419	-0.89569	0.52515	|	164.21	13.5699	-0.11755	89.7096	-0.0831	0.52507	|	164.129
164.352	13.5834	-0.1057	87.1476	-0.0955	0.52502	|	164.385	6.87835	0.0471	88.4368	-0.33999	0.52501	|	164.381	4.76232	0.28267	89.0928	-0.7942	0.52502	|	164.349	13.5783	-0.13882	87.319	-0.0845	0.52503	|	164.422	6.88157	0.0755	87.5319	-0.30934	0.525	|	164.1	4.74549	0.38962	88.438	-0.88997	0.5251	|	164.36	13.5847	-0.11873	89.7083	-0.0833	0.52502	|	164.279
164.502	13.5983	-0.10611	87.1462	-0.0953	0.52498	|	164.535	6.88533	0.0448	88.4344	-0.3382	0.52497	|	164.531	4.76672	0.27921	89.0893	-0.78907	0.52497	|	164.499	13.5931	-0.13984	87.3177	-0.0864	0.52498	|	164.572	6.88857	0.0731	87.5298	-0.30748	0.52496	|	164.25	4.74986	0.38584	88.4342	-0.88431	0.52506	|	164.51	13.5996	-0.1199	89.7071	-0.0834	0.52498	|	164.429
164.652	13.6133	-0.1071	87.1448	-0.0948	0.52493	|	164.685	6.89231	0.0425	88.4321	-0.33643	0.52492	|	164.681	4.77112	0.2757	89.0858	-0.78397	0.52492	|	164.649	13.608	-0.14087	87.3164	-0.0881	0.52493	|	164.722	6.89557	0.0707	87.5276	-0.30564	0.52491	|	164.4	4.75426	0.38202	88.4303	-0.87863	0.52501	|	164.66	13.6145	-0.12109	89.7059	-0.0832	0.52493	|	164.579
164.802	13.6282	-0.1081	87.1434	-0.0942	0.52489	|	164.835	6.89931	0.0401	88.4297	-0.33469	0.52488	|	164.831	4.77548	0.2727	89.0824	-0.77895	0.52488	|	164.799	13.6229	-0.14192	87.315	-0.0894	0.52489	|	164.872	6.90259	0.0682	87.5255	-0.30382	0.52486	|	164.55	4.75867	0.37819	88.4264	-0.87298	0.52496	|	164.81	13.6294	-0.12228	89.7046	-0.0827	0.52489	|	164.729
164.952	13.6432	-0.10923	87.142	-0.0933	0.52484	|	164.985	6.90627	0.0378	88.4274	-0.33297	0.52483	|	164.981	4.77984	0.26881	89.079	-0.77397	0.52483	|	164.949	13.6378	-0.14297	87.3137	-0.0904	0.52484	|	165.022	6.9096	0.0658	87.5234	-0.30203	0.52482	|	164.7	4.76304	0.37439	88.4226	-0.86742	0.52492	|	164.96	13.6443	-0.12346	89.7034	-0.082	0.52484	|	164.879
165.102	13.6581	-0.10967	87.1406	-0.0922	0.52479	|	165.135	6.91325	0.0355	88.4251	-0.33129	0.52478	|	165.131	4.78424	0.26475	89.0756	-0.76898	0.52478	|	165.099	13.6527	-0.14403	87.3123	-0.091	0.52479	|	165.172	6.91658	0.0634	87.5213	-0.30027	0.52477	|	164.85	4.76743	0.37059	88.4188	-0.86187	0.52487	|	165.11	13.6592	-0.12465	89.7022	-0.0811	0.52479	|	165.029
165.252	13.6731	-0.1103	87.1392	-0.0908	0.52475	|	165.285	6.92025	0.0332	88.4228	-0.32962	0.52474	|	165.281	4.78864	0.26025	89.0723	-0.76402	0.52474	|	165.249	13.6676	-0.14509	87.311	-0.0912	0.52475	|	165.322	6.92357	0.061	87.5192	-0.29853	0.52472	|	165	4.77182	0.36677	88.415	-0.85635	0.52482	|	165.26	13.6742	-0.12585	89.701	-0.0798	0.52474	|	165.179
165.402	13.6881	-0.11175	87.1379	-0.0892	0.5247	|	165.435	6.92726	0.0309	88.4205	-0.32798	0.52469	|	165.431	4.79302	0.25594	89.0689	-0.75912	0.52469	|	165.399	13.6825	-0.14617	87.3096	-0.091	0.5247	|	165.472	6.9306	0.0586	87.5171	-0.2968	0.52468	|	165.15	4.77623	0.36294	88.4113	-0.85086	0.52478	|	165.41	13.6891	-0.12705	89.6998	-0.0782	0.5247	|	165.329
165.552	13.7031	-0.11251	87.1365	-0.0873	0.52465	|	165.585	6.93427	0.0286	88.4182	-0.32635	0.52464	|	165.581	4.79738	0.25225	89.0656	-0.75428	0.52464	|	165.549	13.6974	-0.14725	87.3083	-0.0902	0.52465	|	165.622	6.93762	0.0562	87.515	-0.29511	0.52463	|	165.3	4.78067	0.35909	88.4075	-0.84535	0.52473	|	165.56	13.7042	-0.12825	89.6986	-0.0763	0.52465	|	165.479
165.702	13.7181	-0.11256	87.1352	-0.0853	0.52461	|	165.735	6.94129	0.0263	88.4159	-0.32472	0.5246	|	165.731	4.80175	0.24839	89.0623	-0.74946	0.5246	|	165.699	13.7124	-0.14835	87.3069	-0.0891	0.52461	|	165.772	6.94463	0.0538	87.513	-0.29343	0.52458	|	165.45	4.78504	0.35529	88.4038	-0.83996	0.52468	|	165.71	13.7191	-0.12945	89.6975	-0.0742	0.5246	|	165.629
165.852	13.7331	-0.11376	87.134	-0.083	0.52456	|	165.885	6.94831	0.024	88.4136	-0.32311	0.52455	|	165.881	4.80614	0.24491	89.0591	-0.74465	0.52455	|	165.849	13.7273	-0.14945	87.3056	-0.0875	0.52456	|	165.922	6.95162	0.0514	87.5109	-0.29179	0.52454	|	165.6	4.78946	0.35145	88.4001	-0.83456	0.52464	|	165.86	13.734	-0.13064	89.6964	-0.0719	0.52456	|	165.779
166.002	13.748	-0.11416	87.1328	-0.0805	0.52451	|	166.035	6.95533	0.0217	88.4113	-0.3215	0.5245	|	166.031	4.81052	0.24227	89.0558	-0.7399	0.5245	|	165.999	13.7423	-0.15056	87.3043	-0.0855	0.52451	|	166.072	6.95861	0.049	87.5089	-0.29016	0.52449	|	165.75	4.79385	0.34763	88.3965	-0.82922	0.52459	|	166.01	13.749	-0.13184	89.6953	-0.0693	0.52451	|	165.929
166.152	13.7629	-0.11558	87.1316	-0.0779	0.52447	|	166.185	6.96232	0.0194	88.4091	-0.3199	0.52446	|	166.181	4.81493	0.23785	89.0526	-0.73514	0.52446	|	166.149	13.7573	-0.15167	87.303	-0.083	0.52447	|	166.222	6.9656	0.0466	87.5069	-0.28856	0.52444	|	165.9	4.79827	0.34379	88.3928	-0.82388	0.52454	|	166.16	13.7638	-0.13302	89.6943	-0.0665	0.52446	|	166.079
166.302	13.7779	-0.11596	87.1304	-0.0752	0.52442	|	166.335	6.96934	0.0171	88.4069	-0.31829	0.52441	|	166.331	4.81933	0.23395	89.0493	-0.73043	0.52441	|	166.299	13.7722	-0.1528	87.3018	-0.0803	0.52442	|	166.372	6.97258	0.0443	87.5048	-0.28699	0.5244	|	166.05	4.80267	0.33995	88.3892	-0.8186	0.5245	|	166.31	13.7787	-0.1342	89.6933	-0.0637	0.52442	|	166.229
166.452	13.7929	-0.11839	87.1293	-0.0724	0.52437	|	166.485	6.97635	0.0148	88.4047	-0.31667	0.52436	|	166.481	4.8237	0.22972	89.0462	-0.7258	0.52436	|	166.449	13.7871	-0.15392	87.3006	-0.0772	0.52437	|	166.522	6.97957	0.0419	87.5028	-0.28543	0.52435	|	166.2	4.80707	0.33612	88.3856	-0.81334	0.52445	|	166.46	13.7936	-0.13539	89.6924	-0.0607	0.52437	|	166.379
166.602	13.8078	-0.11897	87.1282	-0.0696	0.52433	|	166.635	6.98335	0.0124	88.4024	-0.31504	0.52432	|	166.631	4.82809	0.22572	89.043	-0.72118	0.52432	|	166.599	13.8021	-0.15506	87.2995	-0.0738	0.52433	|	166.672	6.98656	0.0396	87.5008	-0.28389	0.5243	|	166.35	4.81149	0.33226	88.382	-0.80809	0.5244	|	166.61	13.8085	-0.13657	89.6915	-0.0577	0.52432	|	166.529
166.752	13.8228	-0.12074	87.1272	-0.0668	0.52428	|	166.785	6.99037	0.0101	88.4002	-0.31338	0.52427	|	166.781	4.83247	0.22267	89.0398	-0.71659	0.52427	|	166.749	13.8171	-0.15621	87.2984	-0.0702	0.52428	|	166.822	6.99356	0.0373	87.4989	-0.28238	0.52426	|	166.5	4.81589	0.32842	88.3785	-0.8029	0.52436	|	166.76	13.8235	-0.13775	89.6907	-0.0547	0.52428	|	166.679
166.902	13.8377	-0.1215	87.1262	-0.064	0.52423	|	166.935	6.99738	0.00775	88.398	-0.31172	0.52422	|	166.931	4.83685	0.21982	89.0367	-0.71206	0.52422	|	166.899	13.832	-0.15735	87.2974	-0.0665	0.52423	|	166.972	7.00056	0.035	87.4969	-0.28088	0.52421	|	166.65	4.82029	0.32458	88.375	-0.79775	0.52431	|	166.91	13.8385	-0.13892	89.6899	-0.0518	0.52423	|	166.829
167.052	13.8526	-0.12352	87.1253	-0.0614	0.52419	|	167.085	7.00441	0.0054	88.3958	-0.31005	0.52418	|	167.081	4.84124	0.21592	89.0336	-0.70754	0.52418	|	167.049	13.8469	-0.15851	87.2964	-0.0627	0.52419	|	167.122	7.00753	0.0327	87.4949	-0.2794	0.52416	|	166.8	4.82472	0.3207	88.3714	-0.79257	0.52426	|	167.06	13.8534	-0.14009	89.6892	-0.0491	0.52418	|	166.979
167.202	13.8676	-0.12459	87.1244	-0.0588	0.52414	|	167.235	7.01141	0.00306	88.3937	-0.30836	0.52413	|	167.231	4.84562	0.21179	89.0305	-0.70306	0.52413	|	167.199	13.8619	-0.15967	87.2955	-0.0589	0.52414	|	167.272	7.01455	0.0304	87.493	-0.27793	0.52412	|	166.95	4.82911	0.31686	88.368	-0.78749	0.52422	|	167.21	13.8683	-0.14125	89.6885	-0.0465	0.52414	|	167.129
167.352	13.8825	-0.1251	87.1236	-0.0565	0.52409	|	167.385	7.01841	0.000723	88.3915	-0.30667	0.52408	|	167.381	4.85003	0.20904	89.0274	-0.69861	0.52408	|	167.349	13.8769	-0.16084	87.2947	-0.055	0.52409	|	167.422	7.0216	0.0281	87.491	-0.27648	0.52407	|	167.1	4.83351	0.31301	88.3645	-0.78242	0.52417	|	167.36	13.8832	-0.14241	89.6878	-0.0441	0.52409	|	167.279
167.502	13.8975	-0.12596	87.1227	-0.0543	0.52405	|	167.535	7.02541	-0.0016	88.3894	-0.30497	0.52404	|	167.531	4.85443	0.20515	89.0244	-0.69419	0.52404	|	167.499	13.8918	-0.162	87.2939	-0.0513	0.52405	|	167.572	7.02861	0.0258	87.4891	-0.27504	0.52402	|	167.25	4.83793	0.30914	88.3611	-0.77736	0.52412	|	167.51	13.8982	-0.14356	89.6871	-0.042	0.52405	|	167.429
167.652	13.9124	-0.12732	87.1219	-0.0524	0.524	|	167.685	7.03244	-0.00391	88.3873	-0.30326	0.52399	|	167.681	4.8588	0.20178	89.0213	-0.68983	0.52399	|	167.649	13.9067	-0.16318	87.2931	-0.0477	0.524	|	167.722	7.03561	0.0236	87.4872	-0.27363	0.52398	|	167.4	4.84233	0.30528	88.3577	-0.77235	0.52408	|	167.66	13.9131	-0.1447	89.6865	-0.0403	0.524	|	167.579
167.802	13.9273	-0.1267	87.1212	-0.0507	0.52395	|	167.835	7.03948	-0.00621	88.3851	-0.30156	0.52394	|	167.831	4.8632	0.19876	89.0183	-0.68549	0.52394	|	167.799	13.9216	-0.16436	87.2924	-0.0443	0.52395	|	167.872	7.04261	0.0214	87.4853	-0.27223	0.52393	|	167.55	4.84674	0.30142	88.3543	-0.76737	0.52403	|	167.81	13.928	-0.14584	89.6859	-0.0389	0.52395	|	167.729
167.952	13.9422	-0.12989	87.1204	-0.0494	0.52391	|	167.985	7.0465	-0.00847	88.383	-0.29988	0.5239	|	167.981	4.86761	0.19573	89.0153	-0.68116	0.5239	|	167.949	13.9366	-0.16554	87.2918	-0.0411	0.52391	|	168.022	7.04963	0.0192	87.4834	-0.27084	0.52388	|	167.7	4.85114	0.29755	88.3509	-0.76242	0.52398	|	167.96	13.943	-0.14698	89.6854	-0.0378	0.5239	|	167.879
168.102	13.9572	-0.12995	87.1197	-0.0483	0.52386	|	168.135	7.0535	-0.0107	88.3809	-0.29823	0.52385	|	168.131	4.87203	0.1919	89.0123	-0.67686	0.52385	|	168.099	13.9515	-0.16673	87.2912	-0.0382	0.52386	|	168.172	7.05667	0.0169	87.4815	-0.26946	0.52384	|	167.85	4.85551	0.2937	88.3476	-0.75752	0.52394	|	168.11	13.9579	-0.1481	89.6848	-0.0372	0.52386	|	168.029
168.252	13.9722	-0.13024	87.119	-0.0475	0.52381	|	168.285	7.06055	-0.0129	88.3788	-0.29659	0.5238	|	168.281	4.87642	0.18709	89.0093	-0.67263	0.5238	|	168.249	13.9664	-0.16791	87.2907	-0.0356	0.52381	|	168.322	7.06371	0.0148	87.4796	-0.26809	0.52379	|	168	4.85991	0.28982	88.3443	-0.75262	0.52389	|	168.26	13.9729	-0.14923	89.6843	-0.0369	0.52381	|	168.179
168.402	13.9871	-0.13256	87.1183	-0.0471	0.52377	|	168.435	7.06759	-0.0151	88.3768	-0.295	0.52376	|	168.431	4.88078	0.18327	89.0064	-0.66847	0.52376	|	168.399	13.9812	-0.1691	87.2902	-0.0333	0.52377	|	168.472	7.07072	0.0126	87.4777	-0.26673	0.52374	|	168.15	4.8643	0.28596	88.341	-0.74777	0.52384	|	168.41	13.9878	-0.15034	89.6837	-0.0371	0.52376	|	168.329
168.552	14.002	-0.13327	87.1176	-0.047	0.52372	|	168.585	7.07459	-0.0172	88.3747	-0.29346	0.52371	|	168.581	4.88517	0.18121	89.0035	-0.6643	0.52371	|	168.549	13.9962	-0.1703	87.2897	-0.0315	0.52372	|	168.622	7.07778	0.0104	87.4758	-0.26538	0.5237	|	168.3	4.86871	0.28207	88.3377	-0.74293	0.5238	|	168.56	14.0028	-0.15145	89.6832	-0.0376	0.52372	|	168.479
168.702	14.017	-0.1354	87.1169	-0.0472	0.52367	|	168.735	7.08161	-0.0193	88.3726	-0.29196	0.52366	|	168.731	4.88953	0.17763	89.0006	-0.6602	0.52366	|	168.699	14.0111	-0.17149	87.2892	-0.03	0.52367	|	168.772	7.08482	0.00825	87.474	-0.26404	0.52365	|	168.45	4.87311	0.27818	88.3344	-0.73812	0.52375	|	168.71	14.0177	-0.15256	89.6826	-0.0386	0.52367	|	168.629
168.852	14.0319	-0.13624	87.1162	-0.0476	0.52363	|	168.885	7.08865	-0.0214	88.3706	-0.29053	0.52361	|	168.881	4.89391	0.17259	88.9977	-0.65612	0.52362	|	168.849	14.0259	-0.17268	87.2888	-0.029	0.52363	|	168.922	7.09187	0.00611	87.4721	-0.26271	0.5236	|	168.6	4.8775	0.27431	88.3312	-0.73335	0.5237	|	168.86	14.0326	-0.15365	89.682	-0.0399	0.52362	|	168.779
169.002	14.0469	-0.13691	87.1155	-0.0483	0.52358	|	169.035	7.09569	-0.0235	88.3685	-0.28915	0.52357	|	169.031	4.8983	0.16888	88.9948	-0.65205	0.52357	|	168.999	14.0409	-0.17388	87.2884	-0.0283	0.52358	|	169.072	7.09887	0.00399	87.4703	-0.2614	0.52356	|	168.75	4.8819	0.27042	88.328	-0.72861	0.52366	|	169.01	14.0475	-0.15475	89.6814	-0.0414	0.52358	|	168.929
169.152	14.0618	-0.13831	87.1148	-0.0493	0.52353	|	169.185	7.10274	-0.0256	88.3665	-0.28783	0.52352	|	169.181	4.90268	0.1659	88.992	-0.64803	0.52352	|	169.149	14.0559	-0.17508	87.288	-0.0281	0.52353	|	169.222	7.10591	0.00187	87.4684	-0.26008	0.52351	|	168.9	4.8863	0.26652	88.3248	-0.72388	0.52361	|	169.16	14.0625	-0.15584	89.6808	-0.0433	0.52353	|	169.079
169.302	14.0768	-0.13791	87.114	-0.0504	0.52349	|	169.335	7.10979	-0.0276	88.3645	-0.28659	0.52347	|	169.331	4.90707	0.16227	88.9892	-0.64404	0.52348	|	169.299	14.0708	-0.17627	87.2875	-0.0282	0.52349	|	169.372	7.11296	-0.000249	87.4666	-0.25877	0.52346	|	169.05	4.89073	0.2626	88.3216	-0.71916	0.52356	|	169.31	14.0774	-0.15693	89.6801	-0.0454	0.52349	|	169.229
169.452	14.0917	-0.13921	87.1132	-0.0517	0.52344	|	169.485	7.11686	-0.0296	88.3625	-0.28542	0.52343	|	169.481	4.91146	0.15843	88.9863	-0.64007	0.52343	|	169.449	14.0858	-0.17747	87.2871	-0.0288	0.52344	|	169.522	7.11996	-0.00234	87.4648	-0.25748	0.52342	|	169.2	4.89517	0.25866	88.3184	-0.71445	0.52352	|	169.46	14.0924	-0.15802	89.6795	-0.0476	0.52344	|	169.379
169.602	14.1066	-0.1394	87.1125	-0.0531	0.52339	|	169.635	7.12393	-0.0317	88.3605	-0.28431	0.52338	|	169.631	4.91585	0.15469	88.9835	-0.63613	0.52338	|	169.599	14.1007	-0.17865	87.2867	-0.0296	0.52339	|	169.672	7.12698	-0.00444	87.463	-0.25619	0.52337	|	169.35	4.89956	0.25477	88.3153	-0.70982	0.52347	|	169.61	14.1072	-0.1591	89.6787	-0.0499	0.52339	|	169.529
169.752	14.1215	-0.14106	87.1117	-0.0546	0.52334	|	169.785	7.13099	-0.0337	88.3585	-0.28326	0.52333	|	169.781	4.92024	0.15057	88.9808	-0.63223	0.52333	|	169.749	14.1157	-0.17984	87.2862	-0.0308	0.52335	|	169.822	7.13402	-0.00653	87.4612	-0.25489	0.52332	|	169.5	4.90399	0.25084	88.3122	-0.70518	0.52342	|	169.76	14.1221	-0.16018	89.678	-0.0523	0.52334	|	169.679
169.902	14.1365	-0.14099	87.1108	-0.0561	0.5233	|	169.935	7.13802	-0.0358	88.3565	-0.28226	0.52329	|	169.931	4.9246	0.14673	88.978	-0.62839	0.52329	|	169.899	14.1306	-0.18102	87.2858	-0.0322	0.5233	|	169.972	7.14103	-0.00861	87.4594	-0.25361	0.52328	|	169.65	4.90838	0.24695	88.3091	-0.70062	0.52338	|	169.91	14.1371	-0.16127	89.6772	-0.0547	0.52329	|	169.829
170.052	14.1514	-0.14191	87.11	-0.0576	0.52325	|	170.085	7.14506	-0.0379	88.3545	-0.2813	0.52324	|	170.081	4.92901	0.14221	88.9753	-0.62453	0.52324	|	170.049	14.1455	-0.18219	87.2853	-0.0338	0.52325	|	170.122	7.14806	-0.0107	87.4576	-0.25233	0.52323	|	169.8	4.91277	0.24304	88.306	-0.69608	0.52333	|	170.06	14.152	-0.16235	89.6763	-0.057	0.52325	|	169.979
170.202	14.1664	-0.14412	87.1091	-0.059	0.5232	|	170.235	7.15212	-0.04	88.3525	-0.28036	0.52319	|	170.231	4.93341	0.13794	88.9725	-0.62071	0.52319	|	170.199	14.1605	-0.18336	87.2848	-0.0357	0.5232	|	170.272	7.15509	-0.0128	87.4559	-0.25105	0.52318	|	169.95	4.9172	0.2391	88.3029	-0.69152	0.52328	|	170.21	14.1669	-0.16344	89.6755	-0.0592	0.5232	|	170.129
170.352	14.1815	-0.1459	87.1082	-0.0603	0.52316	|	170.385	7.15917	-0.0421	88.3505	-0.27945	0.52315	|	170.381	4.93778	0.13504	88.9698	-0.61694	0.52315	|	170.349	14.1754	-0.18452	87.2842	-0.0377	0.52316	|	170.422	7.16211	-0.0148	87.4541	-0.24977	0.52313	|	170.1	4.92164	0.23516	88.2999	-0.687	0.52324	|	170.36	14.1819	-0.16453	89.6745	-0.0613	0.52315	|	170.279
170.502	14.1965	-0.14633	87.1073	-0.0616	0.52311	|	170.535	7.16622	-0.0443	88.3486	-0.27853	0.5231	|	170.531	4.94215	0.13154	88.9671	-0.61321	0.5231	|	170.499	14.1904	-0.18567	87.2836	-0.0398	0.52311	|	170.572	7.16916	-0.0169	87.4523	-0.24849	0.52309	|	170.25	4.92608	0.23121	88.2968	-0.68249	0.52319	|	170.51	14.1969	-0.16562	89.6736	-0.0631	0.52311	|	170.429
170.652	14.2115	-0.14811	87.1064	-0.0626	0.52306	|	170.685	7.17328	-0.0465	88.3466	-0.27758	0.52305	|	170.681	4.94652	0.1272	88.9644	-0.6095	0.52305	|	170.649	14.2053	-0.18682	87.283	-0.0419	0.52306	|	170.722	7.17623	-0.019	87.4506	-0.24721	0.52304	|	170.4	4.93052	0.22726	88.2938	-0.67802	0.52314	|	170.66	14.2118	-0.16671	89.6727	-0.0647	0.52306	|	170.579
170.802	14.2265	-0.14907	87.1054	-0.0635	0.52302	|	170.835	7.18035	-0.0487	88.3446	-0.2766	0.52301	|	170.831	4.9509	0.12372	88.9618	-0.60581	0.52301	|	170.799	14.2201	-0.18796	87.2824	-0.044	0.52302	|	170.872	7.18327	-0.0211	87.4488	-0.24594	0.52299	|	170.55	4.93494	0.22333	88.2908	-0.67359	0.52309	|	170.81	14.2267	-0.1678	89.6717	-0.0661	0.52302	|	170.729
170.952	14.2416	-0.14891	87.1044	-0.0641	0.52297	|	170.985	7.18741	-0.051	88.3427	-0.27557	0.52296	|	170.981	4.95531	0.1199	88.9591	-0.60213	0.52296	|	170.949	14.2351	-0.18909	87.2817	-0.0461	0.52297	|	171.022	7.19031	-0.0232	87.4471	-0.24466	0.52295	|	170.7	4.93938	0.21938	88.2878	-0.66918	0.52305	|	170.96	14.2417	-0.1689	89.6707	-0.0671	0.52297	|	170.879
171.102	14.2566	-0.14993	87.1035	-0.0646	0.52292	|	171.135	7.19446	-0.0532	88.3407	-0.27448	0.52291	|	171.131	4.9597	0.11487	88.9565	-0.59848	0.52291	|	171.099	14.25	-0.19021	87.281	-0.048	0.52292	|	171.172	7.19734	-0.0253	87.4454	-0.24339	0.5229	|	170.85	4.94382	0.21543	88.2849	-0.6648	0.523	|	171.11	14.2566	-0.17	89.6697	-0.0678	0.52292	|	171.029
171.252	14.2717	-0.15203	87.1025	-0.0647	0.52287	|	171.285	7.20152	-0.0555	88.3388	-0.27332	0.52286	|	171.281	4.9641	0.11078	88.9539	-0.59485	0.52287	|	171.249	14.2649	-0.19133	87.2803	-0.0497	0.52288	|	171.322	7.2044	-0.0273	87.4437	-0.24211	0.52285	|	171	4.94823	0.21151	88.282	-0.66047	0.52295	|	171.26	14.2715	-0.1711	89.6686	-0.0682	0.52287	|	171.179
171.402	14.2867	-0.15233	87.1015	-0.0647	0.52283	|	171.435	7.20858	-0.0578	88.3369	-0.27209	0.52282	|	171.431	4.96851	0.10742	88.9513	-0.59125	0.52282	|	171.399	14.2797	-0.19243	87.2795	-0.0512	0.52283	|	171.472	7.21143	-0.0294	87.442	-0.24084	0.52281	|	171.15	4.95267	0.20756	88.279	-0.65614	0.52291	|	171.41	14.2865	-0.1722	89.6676	-0.0683	0.52283	|	171.329
171.552	14.3017	-0.1546	87.1006	-0.0644	0.52278	|	171.585	7.21566	-0.06	88.335	-0.27077	0.52277	|	171.581	4.9729	0.10215	88.9487	-0.58769	0.52277	|	171.549	14.2946	-0.19353	87.2788	-0.0525	0.52278	|	171.622	7.21847	-0.0315	87.4403	-0.23957	0.52276	|	171.3	4.9571	0.20363	88.2761	-0.65186	0.52286	|	171.56	14.3013	-0.1733	89.6666	-0.0681	0.52278	|	171.479
171.702	14.3168	-0.15646	87.0996	-0.0639	0.52273	|	171.735	7.22268	-0.0623	88.3331	-0.26937	0.52272	|	171.731	4.97729	0.099	88.9461	-0.58415	0.52272	|	171.699	14.3095	-0.19463	87.278	-0.0535	0.52273	|	171.772	7.22555	-0.0336	87.4386	-0.23828	0.52271	|	171.45	4.9615	0.19972	88.2733	-0.64763	0.52281	|	171.71	14.3163	-0.17441	89.6656	-0.0677	0.52273	|	171.629
171.852	14.3318	-0.15713	87.0986	-0.0632	0.52269	|	171.885	7.22973	-0.0645	88.3312	-0.26787	0.52268	|	171.881	4.98172	0.0964	88.9435	-0.5806	0.52268	|	171.849	14.3244	-0.19572	87.2772	-0.0542	0.52269	|	171.922	7.23259	-0.0357	87.4369	-0.23701	0.52266	|	171.6	4.96593	0.19579	88.2704	-0.64341	0.52277	|	171.86	14.3313	-0.17553	89.6646	-0.067	0.52268	|	171.779
172.002	14.3468	-0.15837	87.0977	-0.0624	0.52264	|	172.035	7.23679	-0.0667	88.3293	-0.26625	0.52263	|	172.031	4.98616	0.0907	88.9409	-0.57707	0.52263	|	171.999	14.3394	-0.19681	87.2763	-0.0545	0.52264	|	172.072	7.23965	-0.0378	87.4353	-0.23572	0.52262	|	171.75	4.97032	0.19189	88.2676	-0.63925	0.52272	|	172.01	14.3462	-0.17664	89.6636	-0.0661	0.52264	|	171.929
172.152	14.3618	-0.16025	87.0968	-0.0615	0.52259	|	172.185	7.24383	-0.0689	88.3274	-0.26454	0.52258	|	172.181	4.99054	0.0861	88.9384	-0.57362	0.52258	|	172.149	14.3543	-0.19789	87.2755	-0.0546	0.52259	|	172.222	7.24672	-0.04	87.4336	-0.23444	0.52257	|	171.9	4.97477	0.18795	88.2648	-0.63508	0.52267	|	172.16	14.3612	-0.17777	89.6626	-0.065	0.52259	|	172.079
172.302	14.3767	-0.16007	87.0958	-0.0605	0.52255	|	172.335	7.2509	-0.071	88.3256	-0.26273	0.52253	|	172.331	4.9949	0.0815	88.9359	-0.5702	0.52254	|	172.299	14.3693	-0.19897	87.2747	-0.0544	0.52255	|	172.372	7.25377	-0.0421	87.432	-0.23316	0.52252	|	172.05	4.9792	0.18404	88.262	-0.63095	0.52262	|	172.31	14.3761	-0.17889	89.6616	-0.0639	0.52255	|	172.229
172.452	14.3917	-0.16159	87.0949	-0.0595	0.5225	|	172.485	7.25799	-0.0732	88.3237	-0.26083	0.52249	|	172.481	4.99931	0.0783	88.9334	-0.56676	0.52249	|	172.449	14.3843	-0.20004	87.2739	-0.0538	0.5225	|	172.522	7.2608	-0.0442	87.4303	-0.23188	0.52248	|	172.2	4.98365	0.1801	88.2592	-0.62683	0.52258	|	172.46	14.391	-0.18001	89.6607	-0.0627	0.5225	|	172.379
172.602	14.4068	-0.1628	87.0941	-0.0585	0.52245	|	172.635	7.26508	-0.0753	88.3218	-0.25886	0.52244	|	172.631	5.00369	0.0736	88.9309	-0.56338	0.52244	|	172.599	14.3993	-0.20111	87.2731	-0.053	0.52245	|	172.672	7.26784	-0.0463	87.4287	-0.2306	0.52243	|	172.35	4.9881	0.17618	88.2564	-0.62275	0.52253	|	172.61	14.4059	-0.18114	89.6598	-0.0614	0.52245	|	172.529
172.752	14.4217	-0.16419	87.0932	-0.0575	0.5224	|	172.785	7.27213	-0.0774	88.32	-0.25686	0.52239	|	172.781	5.00807	0.0673	88.9285	-0.56001	0.52239	|	172.749	14.4142	-0.20218	87.2723	-0.052	0.52241	|	172.822	7.27485	-0.0485	87.4271	-0.22932	0.52238	|	172.5	4.99251	0.17229	88.2537	-0.61873	0.52248	|	172.76	14.4208	-0.18227	89.6589	-0.0602	0.5224	|	172.679
172.902	14.4367	-0.16382	87.0923	-0.0566	0.52236	|	172.935	7.27917	-0.0795	88.3182	-0.25482	0.52235	|	172.931	5.01249	0.0636	88.926	-0.55664	0.52235	|	172.899	14.4291	-0.20324	87.2715	-0.0508	0.52236	|	172.972	7.28188	-0.0506	87.4255	-0.22804	0.52233	|	172.65	4.99691	0.16842	88.2509	-0.61475	0.52244	|	172.91	14.4359	-0.18341	89.658	-0.059	0.52235	|	172.829
173.052	14.4516	-0.16516	87.0915	-0.0558	0.52231	|	173.085	7.28625	-0.0816	88.3164	-0.25274	0.5223	|	173.081	5.0169	0.0623	88.9236	-0.5533	0.5223	|	173.049	14.4441	-0.20431	87.2708	-0.0494	0.52231	|	173.122	7.28892	-0.0528	87.4239	-0.22675	0.52229	|	172.8	5.00132	0.16454	88.2482	-0.61079	0.52239	|	173.06	14.4508	-0.18455	89.6571	-0.0579	0.52231	|	172.979
173.202	14.4665	-0.16739	87.0907	-0.0551	0.52226	|	173.235	7.29335	-0.0838	88.3147	-0.25066	0.52225	|	173.231	5.0213	0.0597	88.9211	-0.54999	0.52225	|	173.199	14.4591	-0.20537	87.27	-0.048	0.52226	|	173.272	7.29596	-0.055	87.4223	-0.22547	0.52224	|	172.95	5.00575	0.16066	88.2455	-0.60685	0.52234	|	173.21	14.4657	-0.18569	89.6562	-0.0569	0.52226	|	173.129
173.352	14.4814	-0.16813	87.0899	-0.0545	0.52222	|	173.385	7.30041	-0.0859	88.3129	-0.2486	0.52221	|	173.381	5.02573	0.0562	88.9187	-0.54668	0.52221	|	173.349	14.4741	-0.20644	87.2693	-0.0464	0.52222	|	173.422	7.30304	-0.0572	87.4207	-0.22418	0.52219	|	173.1	5.01019	0.15677	88.2429	-0.60294	0.52229	|	173.36	14.4807	-0.18685	89.6554	-0.0561	0.52221	|	173.279
173.502	14.4963	-0.16996	87.0891	-0.0541	0.52217	|	173.535	7.30751	-0.088	88.3111	-0.24655	0.52216	|	173.531	5.03014	0.0534	88.9163	-0.54341	0.52216	|	173.499	14.4891	-0.2075	87.2686	-0.0448	0.52217	|	173.572	7.31011	-0.0594	87.4191	-0.22289	0.52215	|	173.25	5.01459	0.15292	88.2402	-0.59908	0.52225	|	173.51	14.4957	-0.188	89.6546	-0.0554	0.52217	|	173.429
173.652	14.5112	-0.17254	87.0883	-0.0538	0.52212	|	173.685	7.31458	-0.0902	88.3094	-0.24454	0.52211	|	173.681	5.03456	0.0495	88.9139	-0.54014	0.52211	|	173.649	14.504	-0.20857	87.268	-0.0433	0.52212	|	173.722	7.31716	-0.0616	87.4176	-0.22161	0.5221	|	173.4	5.01901	0.14907	88.2376	-0.59525	0.5222	|	173.66	14.5107	-0.18916	89.6537	-0.0548	0.52212	|	173.579
173.802	14.5261	-0.17294	87.0875	-0.0536	0.52207	|	173.835	7.32163	-0.0924	88.3077	-0.2426	0.52206	|	173.831	5.03898	0.0456	88.9115	-0.53691	0.52206	|	173.799	14.5191	-0.20964	87.2674	-0.0418	0.52207	|	173.872	7.32424	-0.0639	87.416	-0.22033	0.52205	|	173.55	5.02346	0.14519	88.2349	-0.59142	0.52215	|	173.81	14.5256	-0.19033	89.6529	-0.0544	0.52207	|	173.729
173.952	14.5411	-0.1739	87.0867	-0.0536	0.52203	|	173.985	7.32871	-0.0946	88.306	-0.24069	0.52202	|	173.981	5.04337	0.0424	88.9092	-0.53372	0.52202	|	173.949	14.5341	-0.21072	87.2667	-0.0404	0.52203	|	174.022	7.3313	-0.0661	87.4144	-0.21905	0.522	|	173.7	5.02789	0.14135	88.2323	-0.58764	0.52211	|	173.96	14.5405	-0.19149	89.6521	-0.0541	0.52202	|	173.879
174.102	14.556	-0.17609	87.0858	-0.0536	0.52198	|	174.135	7.3358	-0.0968	88.3043	-0.23885	0.52197	|	174.131	5.04776	0.0387	88.9069	-0.53055	0.52197	|	174.099	14.5489	-0.21178	87.2661	-0.039	0.52198	|	174.172	7.33838	-0.0684	87.4129	-0.21778	0.52196	|	173.85	5.03234	0.13749	88.2297	-0.58388	0.52206	|	174.11	14.5554	-0.19266	89.6513	-0.0538	0.52198	|	174.029
174.252	14.571	-0.17758	87.085	-0.0537	0.52193	|	174.285	7.34289	-0.0991	88.3026	-0.23709	0.52192	|	174.281	5.05219	0.0348	88.9045	-0.52737	0.52192	|	174.249	14.5639	-0.21286	87.2656	-0.0378	0.52193	|	174.322	7.34543	-0.0707	87.4114	-0.21651	0.52191	|	174	5.03678	0.13364	88.2271	-0.58015	0.52201	|	174.26	14.5704	-0.19384	89.6505	-0.0537	0.52193	|	174.179
174.402	14.5859	-0.17802	87.0842	-0.0539	0.52189	|	174.435	7.35002	-0.10137	88.3009	-0.23539	0.52187	|	174.431	5.0566	0.0305	88.9022	-0.52423	0.52188	|	174.399	14.5789	-0.21395	87.265	-0.0368	0.52189	|	174.472	7.35249	-0.073	87.4098	-0.21525	0.52186	|	174.15	5.04121	0.12983	88.2246	-0.57648	0.52196	|	174.41	14.5853	-0.19503	89.6497	-0.0536	0.52188	|	174.329
174.552	14.6009	-0.18017	87.0834	-0.054	0.52184	|	174.585	7.35708	-0.10365	88.2992	-0.2338	0.52183	|	174.581	5.06097	0.0263	88.8999	-0.52114	0.52183	|	174.549	14.5938	-0.21503	87.2645	-0.0358	0.52184	|	174.622	7.35957	-0.0753	87.4083	-0.214	0.52182	|	174.3	5.04565	0.12599	88.222	-0.57281	0.52192	|	174.56	14.6002	-0.19622	89.6489	-0.0535	0.52184	|	174.479
174.702	14.6158	-0.18204	87.0826	-0.0541	0.52179	|	174.735	7.36416	-0.10595	88.2976	-0.23228	0.52178	|	174.731	5.06539	0.0232	88.8976	-0.51804	0.52178	|	174.699	14.6089	-0.21613	87.2639	-0.035	0.52179	|	174.772	7.36663	-0.0776	87.4068	-0.21275	0.52177	|	174.45	5.05005	0.12222	88.2195	-0.56923	0.52187	|	174.71	14.6151	-0.19742	89.6481	-0.0534	0.52179	|	174.629
174.852	14.6308	-0.18182	87.0818	-0.0541	0.52174	|	174.885	7.37124	-0.10826	88.296	-0.23083	0.52173	|	174.881	5.06983	0.019	88.8953	-0.51495	0.52173	|	174.849	14.6239	-0.21724	87.2634	-0.0342	0.52174	|	174.922	7.37372	-0.08	87.4053	-0.21151	0.52172	|	174.6	5.0545	0.1184	88.217	-0.56563	0.52182	|	174.86	14.6301	-0.19863	89.6473	-0.0532	0.52174	|	174.779
175.002	14.6457	-0.18239	87.081	-0.054	0.5217	|	175.035	7.37832	-0.11057	88.2943	-0.22946	0.52169	|	175.031	5.07424	0.0167	88.8931	-0.5119	0.52169	|	174.999	14.6389	-0.21835	87.2629	-0.0336	0.5217	|	175.072	7.38084	-0.0823	87.4038	-0.21028	0.52167	|	174.75	5.05895	0.11459	88.2145	-0.56207	0.52178	|	175.01	14.6451	-0.19985	89.6465	-0.0529	0.5217	|	174.929
175.152	14.6606	-0.18444	87.0802	-0.0538	0.52165	|	175.185	7.3854	-0.11289	88.2927	-0.22815	0.52164	|	175.181	5.07866	0.014	88.8908	-0.50887	0.52164	|	175.149	14.6538	-0.21946	87.2624	-0.0331	0.52165	|	175.222	7.38793	-0.0847	87.4023	-0.20906	0.52163	|	174.9	5.06336	0.11083	88.212	-0.55857	0.52173	|	175.16	14.66	-0.20107	89.6457	-0.0526	0.52165	|	175.079
175.302	14.6756	-0.1851	87.0794	-0.0534	0.5216	|	175.335	7.39248	-0.11521	88.2911	-0.22689	0.52159	|	175.331	5.08308	0.0104	88.8885	-0.50587	0.52159	|	175.299	14.6688	-0.22059	87.2619	-0.0326	0.5216	|	175.372	7.395	-0.0871	87.4008	-0.20786	0.52158	|	175.05	5.06778	0.10706	88.2095	-0.55509	0.52168	|	175.31	14.675	-0.2023	89.6449	-0.0521	0.5216	|	175.229
175.452	14.6905	-0.18544	87.0786	-0.0529	0.52155	|	175.485	7.39954	-0.11752	88.2895	-0.22567	0.52154	|	175.481	5.0875	0.00733	88.8863	-0.50289	0.52155	|	175.449	14.6838	-0.22172	87.2614	-0.0321	0.52156	|	175.522	7.40208	-0.0894	87.3994	-0.20668	0.52153	|	175.2	5.07223	0.10328	88.2071	-0.55164	0.52163	|	175.46	14.6899	-0.20354	89.6442	-0.0515	0.52155	|	175.379
175.602	14.7056	-0.18771	87.0778	-0.0523	0.52151	|	175.635	7.40664	-0.11984	88.2879	-0.22448	0.5215	|	175.631	5.09193	0.00423	88.8841	-0.49992	0.5215	|	175.599	14.6987	-0.22285	87.261	-0.0317	0.52151	|	175.672	7.40916	-0.0918	87.3979	-0.2055	0.52148	|	175.35	5.07667	0.0995	88.2046	-0.54821	0.52159	|	175.61	14.7049	-0.20478	89.6434	-0.0507	0.5215	|	175.529
175.752	14.7206	-0.19043	87.077	-0.0515	0.52146	|	175.785	7.41368	-0.12214	88.2863	-0.22332	0.52145	|	175.781	5.09635	0.00072	88.8819	-0.49698	0.52145	|	175.749	14.7137	-0.22399	87.2605	-0.0313	0.52146	|	175.822	7.4162	-0.0942	87.3965	-0.20436	0.52144	|	175.5	5.08109	0.0958	88.2022	-0.54484	0.52154	|	175.76	14.7198	-0.20604	89.6427	-0.0498	0.52146	|	175.679
175.902	14.7355	-0.19094	87.0763	-0.0506	0.52141	|	175.935	7.42079	-0.12445	88.2847	-0.22216	0.5214	|	175.931	5.10074	-0.00221	88.8797	-0.49409	0.5214	|	175.899	14.7286	-0.22515	87.26	-0.0309	0.52141	|	175.972	7.42326	-0.0966	87.395	-0.20322	0.52139	|	175.65	5.08551	0.092	88.1998	-0.5415	0.52149	|	175.91	14.7348	-0.2073	89.6419	-0.0487	0.52141	|	175.829
176.052	14.7506	-0.19194	87.0755	-0.0495	0.52137	|	176.085	7.42788	-0.12675	88.2832	-0.22104	0.52135	|	176.081	5.10517	-0.00563	88.8775	-0.4912	0.52136	|	176.049	14.7436	-0.22631	87.2596	-0.0305	0.52137	|	176.122	7.43031	-0.0989	87.3936	-0.20211	0.52134	|	175.8	5.08996	0.0883	88.1974	-0.53817	0.52144	|	176.06	14.7499	-0.20857	89.6412	-0.0476	0.52136	|	175.979
176.202	14.7655	-0.19335	87.0748	-0.0484	0.52132	|	176.235	7.43499	-0.12906	88.2816	-0.21992	0.52131	|	176.231	5.10959	-0.0103	88.8754	-0.48835	0.52131	|	176.199	14.7586	-0.22748	87.2591	-0.0301	0.52132	|	176.272	7.43737	-0.10134	87.3922	-0.20102	0.5213	|	175.95	5.09438	0.0845	88.195	-0.5349	0.5214	|	176.21	14.7648	-0.20984	89.6405	-0.0463	0.52132	|	176.129
176.352	14.7804	-0.19492	87.0741	-0.0472	0.52127	|	176.385	7.44207	-0.13135	88.28	-0.21882	0.52126	|	176.381	5.11403	-0.013	88.8732	-0.4855	0.52126	|	176.349	14.7735	-0.22866	87.2587	-0.0296	0.52127	|	176.422	7.44443	-0.10373	87.3908	-0.19994	0.52125	|	176.1	5.09883	0.0808	88.1927	-0.53164	0.52135	|	176.36	14.7798	-0.21111	89.6398	-0.045	0.52127	|	176.279
176.502	14.7953	-0.1971	87.0734	-0.0461	0.52122	|	176.535	7.44913	-0.13362	88.2785	-0.21772	0.52121	|	176.531	5.11848	-0.0172	88.8711	-0.48268	0.52121	|	176.499	14.7884	-0.22984	87.2582	-0.0292	0.52122	|	176.572	7.4515	-0.10612	87.3894	-0.19889	0.5212	|	176.25	5.10328	0.0771	88.1903	-0.52842	0.5213	|	176.51	14.7948	-0.21239	89.6391	-0.0437	0.52122	|	176.429
176.652	14.8103	-0.19811	87.0727	-0.0449	0.52118	|	176.685	7.45619	-0.13589	88.277	-0.21663	0.52117	|	176.681	5.12292	-0.0216	88.8689	-0.47989	0.52117	|	176.649	14.8034	-0.23104	87.2578	-0.0288	0.52118	|	176.722	7.45858	-0.10852	87.388	-0.19785	0.52115	|	176.4	5.1077	0.0733	88.188	-0.52524	0.52126	|	176.66	14.8098	-0.21368	89.6385	-0.0423	0.52117	|	176.579
176.802	14.8253	-0.19775	87.072	-0.0438	0.52113	|	176.835	7.4633	-0.13817	88.2754	-0.21552	0.52112	|	176.831	5.12732	-0.0243	88.8668	-0.47715	0.52112	|	176.799	14.8182	-0.23223	87.2574	-0.0285	0.52113	|	176.872	7.46566	-0.11092	87.3866	-0.19684	0.52111	|	176.55	5.11211	0.0696	88.1857	-0.52211	0.52121	|	176.81	14.8247	-0.21496	89.6379	-0.0411	0.52113	|	176.729
176.952	14.8402	-0.2004	87.0714	-0.0428	0.52108	|	176.985	7.47039	-0.14044	88.2739	-0.21444	0.52107	|	176.981	5.13171	-0.0267	88.8647	-0.47444	0.52107	|	176.949	14.8331	-0.23344	87.257	-0.0282	0.52108	|	177.022	7.47274	-0.11331	87.3852	-0.19585	0.52106	|	176.7	5.11652	0.0659	88.1834	-0.51901	0.52116	|	176.96	14.8398	-0.21626	89.6372	-0.0399	0.52108	|	176.879
177.102	14.8552	-0.20135	87.0708	-0.0419	0.52103	|	177.135	7.47746	-0.14269	88.2724	-0.21336	0.52102	|	177.131	5.13613	-0.0307	88.8626	-0.47174	0.52102	|	177.099	14.8481	-0.23466	87.2565	-0.0279	0.52103	|	177.172	7.47982	-0.11571	87.3838	-0.19489	0.52101	|	176.85	5.12094	0.0622	88.1811	-0.51594	0.52111	|	177.11	14.8547	-0.21755	89.6367	-0.0389	0.52103	|	177.029
177.252	14.8701	-0.2029	87.0701	-0.0411	0.52099	|	177.285	7.48458	-0.14496	88.2709	-0.2123	0.52098	|	177.281	5.14054	-0.0349	88.8606	-0.46908	0.52098	|	177.249	14.8631	-0.23589	87.2561	-0.0277	0.52099	|	177.322	7.48686	-0.11809	87.3824	-0.19395	0.52096	|	177	5.12539	0.0585	88.1788	-0.51289	0.52107	|	177.26	14.8696	-0.21883	89.6361	-0.038	0.52098	|	177.179
177.402	14.8851	-0.20329	87.0695	-0.0405	0.52094	|	177.435	7.49167	-0.14722	88.2694	-0.21128	0.52093	|	177.431	5.14495	-0.038	88.8585	-0.46644	0.52093	|	177.399	14.8779	-0.23712	87.2557	-0.0277	0.52094	|	177.472	7.49389	-0.12046	87.3811	-0.19304	0.52092	|	177.15	5.1298	0.0548	88.1766	-0.50989	0.52102	|	177.41	14.8847	-0.22013	89.6355	-0.0372	0.52094	|	177.329
177.552	14.9	-0.20491	87.0689	-0.04	0.52089	|	177.585	7.49873	-0.14946	88.2679	-0.21029	0.52088	|	177.581	5.14939	-0.042	88.8564	-0.46381	0.52088	|	177.549	14.8929	-0.23836	87.2553	-0.0277	0.52089	|	177.622	7.501	-0.12286	87.3797	-0.19215	0.52087	|	177.3	5.13424	0.0511	88.1743	-0.5069	0.52097	|	177.56	14.8996	-0.22143	89.635	-0.0367	0.52089	|	177.479
177.702	14.915	-0.20509	87.0683	-0.0397	0.52084	|	177.735	7.50584	-0.15173	88.2664	-0.20934	0.52083	|	177.731	5.15383	-0.0446	88.8544	-0.46122	0.52083	|	177.699	14.9079	-0.23962	87.2549	-0.0278	0.52084	|	177.772	7.50807	-0.12525	87.3783	-0.19128	0.52082	|	177.45	5.13868	0.0474	88.1721	-0.50395	0.52092	|	177.71	14.9146	-0.22272	89.6344	-0.0363	0.52084	|	177.629
177.852	14.9299	-0.2057	87.0677	-0.0395	0.5208	|	177.885	7.51294	-0.15399	88.2649	-0.20843	0.52079	|	177.881	5.15823	-0.0492	88.8524	-0.45867	0.52079	|	177.849	14.9229	-0.24087	87.2545	-0.028	0.5208	|	177.922	7.51519	-0.12765	87.377	-0.19043	0.52077	|	177.6	5.14314	0.0437	88.1698	-0.50101	0.52088	|	177.86	14.9295	-0.22401	89.6339	-0.0361	0.52079	|	177.779
178.002	14.9449	-0.20704	87.0672	-0.0394	0.52075	|	178.035	7.52004	-0.15626	88.2634	-0.20756	0.52074	|	178.031	5.16265	-0.0531	88.8503	-0.45614	0.52074	|	177.999	14.9377	-0.24213	87.2541	-0.0284	0.52075	|	178.072	7.52234	-0.13005	87.3756	-0.1896	0.52073	|	177.75	5.14759	0.04	88.1676	-0.49812	0.52083	|	178.01	14.9445	-0.2253	89.6334	-0.0362	0.52075	|	177.929
178.152	14.9598	-0.2087	87.0666	-0.0395	0.5207	|	178.185	7.52715	-0.15854	88.262	-0.20675	0.52069	|	178.181	5.16706	-0.055	88.8483	-0.45365	0.52069	|	178.149	14.9527	-0.24339	87.2536	-0.0288	0.5207	|	178.222	7.52946	-0.13245	87.3743	-0.18879	0.52068	|	177.9	5.152	0.0363	88.1654	-0.49529	0.52078	|	178.16	14.9595	-0.22659	89.6328	-0.0364	0.5207	|	178.079
178.302	14.9748	-0.21082	87.066	-0.0396	0.52065	|	178.335	7.53427	-0.16082	88.2605	-0.20598	0.52064	|	178.331	5.17148	-0.0594	88.8463	-0.45118	0.52064	|	178.299	14.9676	-0.24466	87.2532	-0.0294	0.52065	|	178.372	7.53659	-0.13484	87.3729	-0.18801	0.52063	|	178.05	5.15644	0.0326	88.1632	-0.49246	0.52073	|	178.31	14.9745	-0.22788	89.6323	-0.0368	0.52065	|	178.229
178.452	14.9898	-0.21371	87.0654	-0.0398	0.52061	|	178.485	7.54136	-0.1631	88.259	-0.20527	0.5206	|	178.481	5.17592	-0.0648	88.8443	-0.44873	0.5206	|	178.449	14.9825	-0.24594	87.2528	-0.03	0.52061	|	178.522	7.5437	-0.13723	87.3716	-0.18725	0.52058	|	178.2	5.16091	0.0289	88.161	-0.48966	0.52069	|	178.46	14.9894	-0.22916	89.6317	-0.0373	0.5206	|	178.379
178.602	15.0047	-0.21307	87.0648	-0.04	0.52056	|	178.635	7.54846	-0.16539	88.2576	-0.20461	0.52055	|	178.631	5.18034	-0.066	88.8424	-0.44632	0.52055	|	178.599	14.9975	-0.24722	87.2523	-0.0307	0.52056	|	178.672	7.55083	-0.13963	87.3703	-0.18651	0.52054	|	178.35	5.16534	0.0252	88.1589	-0.4869	0.52064	|	178.61	15.0043	-0.23044	89.6312	-0.038	0.52056	|	178.529
178.752	15.0197	-0.21374	87.0642	-0.0402	0.52051	|	178.785	7.55555	-0.16767	88.2561	-0.20399	0.5205	|	178.781	5.18478	-0.0691	88.8404	-0.44393	0.5205	|	178.749	15.0124	-0.2485	87.2518	-0.0314	0.52051	|	178.822	7.55794	-0.14202	87.3689	-0.18579	0.52049	|	178.5	5.16979	0.0215	88.1567	-0.48417	0.52059	|	178.76	15.0193	-0.23172	89.6306	-0.0387	0.52051	|	178.679
178.902	15.0347	-0.21463	87.0636	-0.0404	0.52046	|	178.935	7.56264	-0.16995	88.2547	-0.20342	0.52045	|	178.931	5.18919	-0.0738	88.8384	-0.44158	0.52045	|	178.899	15.0274	-0.24979	87.2514	-0.0322	0.52046	|	178.972	7.56508	-0.14442	87.3676	-0.18508	0.52044	|	178.65	5.17421	0.0178	88.1546	-0.48149	0.52054	|	178.91	15.0342	-0.233	89.63	-0.0395	0.52046	|	178.829
179.052	15.0495	-0.21549	87.063	-0.0406	0.52042	|	179.085	7.56974	-0.17223	88.2532	-0.20287	0.52041	|	179.081	5.19357	-0.0775	88.8365	-0.43927	0.52041	|	179.049	15.0423	-0.25108	87.2509	-0.033	0.52042	|	179.122	7.57218	-0.1468	87.3663	-0.1844	0.52039	|	178.8	5.17867	0.0141	88.1524	-0.47881	0.5205	|	179.06	15.0492	-0.23428	89.6294	-0.0403	0.52041	|	178.979
179.202	15.0645	-0.21699	87.0624	-0.0406	0.52037	|	179.235	7.57685	-0.17451	88.2518	-0.20235	0.52036	|	179.231	5.19795	-0.0807	88.8346	-0.437	0.52036	|	179.199	15.0573	-0.25237	87.2504	-0.0338	0.52037	|	179.272	7.57935	-0.14921	87.365	-0.18372	0.52035	|	178.95	5.18313	0.0104	88.1503	-0.47617	0.52045	|	179.21	15.0641	-0.23556	89.6288	-0.0412	0.52037	|	179.129
179.352	15.0795	-0.21848	87.0618	-0.0406	0.52032	|	179.385	7.58398	-0.17678	88.2504	-0.20184	0.52031	|	179.381	5.20238	-0.0843	88.8327	-0.43473	0.52031	|	179.349	15.0722	-0.25366	87.2499	-0.0345	0.52032	|	179.422	7.58649	-0.15162	87.3637	-0.18307	0.5203	|	179.1	5.18761	0.00664	88.1482	-0.47355	0.5204	|	179.36	15.0792	-0.23685	89.6282	-0.042	0.52032	|	179.279
179.502	15.0944	-0.21985	87.0611	-0.0404	0.52027	|	179.535	7.59106	-0.17905	88.2489	-0.20133	0.52026	|	179.531	5.20685	-0.0874	88.8307	-0.43247	0.52026	|	179.499	15.0871	-0.25495	87.2494	-0.0351	0.52027	|	179.572	7.59362	-0.15402	87.3624	-0.18243	0.52025	|	179.25	5.19209	0.0029	88.1461	-0.47095	0.52035	|	179.51	15.0941	-0.23812	89.6275	-0.0427	0.52027	|	179.429
179.652	15.1094	-0.2225	87.0605	-0.0401	0.52023	|	179.685	7.59814	-0.18131	88.2475	-0.20081	0.52022	|	179.681	5.2113	-0.0902	88.8288	-0.43025	0.52022	|	179.649	15.1021	-0.25624	87.2488	-0.0357	0.52023	|	179.722	7.60074	-0.15642	87.3611	-0.1818	0.5202	|	179.4	5.19655	-0.000827	88.144	-0.4684	0.52031	|	179.66	15.1091	-0.2394	89.6269	-0.0434	0.52022	|	179.579
179.802	15.1244	-0.2221	87.0599	-0.0397	0.52018	|	179.835	7.60527	-0.18359	88.2461	-0.20027	0.52017	|	179.831	5.21576	-0.0938	88.8269	-0.42806	0.52017	|	179.799	15.117	-0.25753	87.2483	-0.0362	0.52018	|	179.872	7.60784	-0.15882	87.3598	-0.18119	0.52016	|	179.55	5.20102	-0.00456	88.1419	-0.46587	0.52026	|	179.81	15.1241	-0.24067	89.6262	-0.0439	0.52018	|	179.729
179.952	15.1394	-0.2243	87.0593	-0.0391	0.52013	|	179.985	7.61237	-0.18588	88.2447	-0.1997	0.52012	|	179.981	5.22022	-0.0972	88.825	-0.42589	0.52012	|	179.949	15.1319	-0.25882	87.2477	-0.0365	0.52013	|	180.022	7.61493	-0.16122	87.3585	-0.18059	0.52011	|	179.7	5.20547	-0.00828	88.1398	-0.46338	0.52021	|	179.96	15.1391	-0.24195	89.6256	-0.0443	0.52013	|	179.879
180.102	15.1543	-0.22558	87.0588	-0.0385	0.52008	|	180.135	7.61949	-0.18818	88.2433	-0.1991	0.52007	|	180.131	5.22464	-0.10121	88.8231	-0.42377	0.52007	|	180.099	15.1468	-0.2601	87.2472	-0.0367	0.52008	|	180.172	7.62199	-0.16361	87.3572	-0.18	0.52006	|	179.85	5.2099	-0.012	88.1377	-0.46094	0.52016	|	180.11	15.154	-0.24323	89.6249	-0.0445	0.52008	|	180.029
180.252	15.1692	-0.22619	87.0582	-0.0377	0.52004	|	180.285	7.6266	-0.19051	88.2418	-0.19846	0.52002	|	180.281	5.22907	-0.10404	88.8212	-0.42168	0.52003	|	180.249	15.1617	-0.2614	87.2466	-0.0367	0.52004	|	180.322	7.6291	-0.16603	87.356	-0.17942	0.52001	|	180	5.21435	-0.0157	88.1357	-0.45851	0.52012	|	180.26	15.169	-0.2445	89.6242	-0.0446	0.52003	|	180.179
180.402	15.1842	-0.2266	87.0576	-0.0369	0.51999	|	180.435	7.63369	-0.19285	88.2404	-0.19779	0.51998	|	180.431	5.23354	-0.1082	88.8194	-0.41959	0.51998	|	180.399	15.1766	-0.26268	87.2461	-0.0366	0.51999	|	180.472	7.63618	-0.16843	87.3547	-0.17885	0.51997	|	180.15	5.21881	-0.0194	88.1337	-0.45611	0.52007	|	180.41	15.1839	-0.24578	89.6236	-0.0445	0.51998	|	180.329
180.552	15.1992	-0.22829	87.0571	-0.0361	0.51994	|	180.585	7.6408	-0.19522	88.239	-0.19707	0.51993	|	180.581	5.23798	-0.11248	88.8175	-0.41754	0.51993	|	180.549	15.1914	-0.26396	87.2455	-0.0364	0.51994	|	180.622	7.64326	-0.17085	87.3534	-0.17829	0.51992	|	180.3	5.22324	-0.0232	88.1316	-0.45374	0.52002	|	180.56	15.1989	-0.24706	89.6229	-0.0444	0.51994	|	180.479
180.702	15.2141	-0.23001	87.0566	-0.0353	0.51989	|	180.735	7.64793	-0.19763	88.2376	-0.19631	0.51988	|	180.731	5.24243	-0.11628	88.8156	-0.41552	0.51988	|	180.699	15.2064	-0.26525	87.245	-0.0361	0.51989	|	180.772	7.65036	-0.17327	87.3522	-0.17773	0.51987	|	180.45	5.22769	-0.0269	88.1296	-0.4514	0.51997	|	180.71	15.2138	-0.24834	89.6222	-0.0441	0.51989	|	180.629
180.852	15.2291	-0.23187	87.056	-0.0346	0.51984	|	180.885	7.65503	-0.20004	88.2362	-0.1955	0.51983	|	180.881	5.24689	-0.11929	88.8138	-0.41353	0.51984	|	180.849	15.2213	-0.26654	87.2445	-0.0357	0.51985	|	180.922	7.65748	-0.1757	87.3509	-0.17717	0.51982	|	180.6	5.23215	-0.0306	88.1276	-0.44908	0.51992	|	180.86	15.2288	-0.24963	89.6216	-0.0438	0.51984	|	180.779
181.002	15.244	-0.23155	87.0555	-0.034	0.5198	|	181.035	7.66217	-0.2025	88.2348	-0.19466	0.51979	|	181.031	5.25132	-0.12285	88.812	-0.41157	0.51979	|	180.999	15.2362	-0.26783	87.2439	-0.0353	0.5198	|	181.072	7.66457	-0.17813	87.3496	-0.17663	0.51977	|	180.75	5.23658	-0.0343	88.1256	-0.4468	0.51988	|	181.01	15.2438	-0.25091	89.6209	-0.0435	0.5198	|	180.929
181.152	15.2591	-0.23243	87.055	-0.0335	0.51975	|	181.185	7.66926	-0.20495	88.2335	-0.19379	0.51974	|	181.181	5.25575	-0.12825	88.8101	-0.40964	0.51974	|	181.149	15.2511	-0.26911	87.2434	-0.035	0.51975	|	181.222	7.67164	-0.18056	87.3484	-0.17609	0.51973	|	180.9	5.24101	-0.0381	88.1237	-0.44455	0.51983	|	181.16	15.2588	-0.2522	89.6203	-0.0432	0.51975	|	181.079
181.302	15.274	-0.23358	87.0545	-0.0333	0.5197	|	181.335	7.67636	-0.20743	88.2321	-0.19292	0.51969	|	181.331	5.26018	-0.13206	88.8083	-0.40774	0.51969	|	181.299	15.266	-0.2704	87.2429	-0.0346	0.5197	|	181.372	7.67875	-0.183	87.3471	-0.17555	0.51968	|	181.05	5.24547	-0.0418	88.1217	-0.44231	0.51978	|	181.31	15.2737	-0.25349	89.6196	-0.0429	0.5197	|	181.229
181.452	15.289	-0.23515	87.054	-0.0332	0.51965	|	181.485	7.68348	-0.20994	88.2307	-0.19205	0.51964	|	181.481	5.26462	-0.13557	88.8065	-0.40586	0.51964	|	181.449	15.2809	-0.27169	87.2424	-0.0343	0.51965	|	181.522	7.68582	-0.18542	87.3459	-0.17502	0.51963	|	181.2	5.24993	-0.0456	88.1197	-0.44009	0.51973	|	181.46	15.2887	-0.25478	89.619	-0.0427	0.51965	|	181.379
181.602	15.3039	-0.23708	87.0536	-0.0335	0.51961	|	181.635	7.69058	-0.21244	88.2294	-0.19119	0.5196	|	181.631	5.2691	-0.14011	88.8047	-0.40398	0.5196	|	181.599	15.2958	-0.27298	87.2419	-0.0341	0.51961	|	181.672	7.69289	-0.18785	87.3447	-0.17449	0.51958	|	181.35	5.25436	-0.0493	88.1178	-0.43792	0.51969	|	181.61	15.3036	-0.25608	89.6184	-0.0427	0.5196	|	181.529
181.752	15.3187	-0.23833	87.053	-0.034	0.51956	|	181.785	7.69769	-0.21496	88.228	-0.19034	0.51955	|	181.781	5.27358	-0.14347	88.8029	-0.40213	0.51955	|	181.749	15.3107	-0.27427	87.2414	-0.034	0.51956	|	181.822	7.69997	-0.19029	87.3434	-0.17396	0.51954	|	181.5	5.25882	-0.053	88.1158	-0.43576	0.51964	|	181.76	15.3186	-0.25738	89.6177	-0.0427	0.51956	|	181.679
181.902	15.3335	-0.2386	87.0525	-0.0348	0.51951	|	181.935	7.70481	-0.21749	88.2267	-0.18953	0.5195	|	181.931	5.27802	-0.14809	88.8011	-0.40032	0.5195	|	181.899	15.3256	-0.27557	87.2409	-0.0342	0.51951	|	181.972	7.7071	-0.19274	87.3422	-0.17343	0.51949	|	181.65	5.26328	-0.0568	88.1139	-0.43362	0.51959	|	181.91	15.3335	-0.25868	89.6171	-0.0429	0.51951	|	181.829
182.052	15.3485	-0.23955	87.052	-0.0359	0.51946	|	182.085	7.7119	-0.22001	88.2253	-0.18877	0.51945	|	182.081	5.28245	-0.15183	88.7994	-0.39855	0.51945	|	182.049	15.3406	-0.27687	87.2404	-0.0345	0.51946	|	182.122	7.71424	-0.1952	87.341	-0.17291	0.51944	|	181.8	5.26772	-0.0605	88.112	-0.43151	0.51954	|	182.06	15.3484	-0.25999	89.6165	-0.0433	0.51946	|	181.979
182.202	15.3635	-0.24142	87.0515	-0.0374	0.51942	|	182.235	7.71901	-0.22254	88.224	-0.18806	0.5194	|	182.231	5.28688	-0.1565	88.7976	-0.39679	0.51941	|	182.199	15.3555	-0.27818	87.2398	-0.035	0.51942	|	182.272	7.72133	-0.19763	87.3397	-0.17239	0.51939	|	181.95	5.27218	-0.0643	88.1101	-0.42942	0.51949	|	182.21	15.3634	-0.26131	89.6158	-0.044	0.51941	|	182.129
182.352	15.3784	-0.24224	87.0509	-0.0391	0.51937	|	182.385	7.72608	-0.22504	88.2227	-0.18744	0.51936	|	182.381	5.29129	-0.16194	88.7959	-0.39506	0.51936	|	182.349	15.3704	-0.27949	87.2393	-0.0357	0.51937	|	182.422	7.72847	-0.20008	87.3385	-0.17186	0.51934	|	182.1	5.27665	-0.068	88.1081	-0.42735	0.51945	|	182.36	15.3784	-0.26264	89.6151	-0.0448	0.51936	|	182.279
182.502	15.3933	-0.24247	87.0503	-0.041	0.51932	|	182.535	7.7332	-0.22756	88.2213	-0.18691	0.51931	|	182.531	5.2957	-0.16412	88.7941	-0.39336	0.51931	|	182.499	15.3854	-0.28081	87.2388	-0.0366	0.51932	|	182.572	7.73555	-0.20251	87.3373	-0.17134	0.5193	|	182.25	5.2811	-0.0717	88.1063	-0.42531	0.5194	|	182.51	15.3933	-0.26397	89.6145	-0.0457	0.51932	|	182.429
182.652	15.4083	-0.24509	87.0497	-0.0432	0.51927	|	182.685	7.74031	-0.23006	88.22	-0.18647	0.51926	|	182.681	5.30013	-0.16854	88.7924	-0.39167	0.51926	|	182.649	15.4004	-0.28213	87.2382	-0.0377	0.51927	|	182.722	7.74268	-0.20495	87.3361	-0.17082	0.51925	|	182.4	5.28553	-0.0755	88.1044	-0.4233	0.51935	|	182.66	15.4084	-0.26531	89.6138	-0.0469	0.51927	|	182.579
182.802	15.4232	-0.24624	87.049	-0.0455	0.51922	|	182.835	7.74742	-0.23254	88.2187	-0.18613	0.51921	|	182.831	5.30459	-0.17322	88.7906	-0.38999	0.51921	|	182.799	15.4153	-0.28346	87.2377	-0.039	0.51922	|	182.872	7.74976	-0.20737	87.3349	-0.1703	0.5192	|	182.55	5.29	-0.0792	88.1025	-0.42131	0.5193	|	182.81	15.4234	-0.26666	89.6131	-0.0481	0.51922	|	182.729
182.952	15.4381	-0.24832	87.0483	-0.0479	0.51918	|	182.985	7.75452	-0.235	88.2173	-0.18588	0.51917	|	182.981	5.30901	-0.17778	88.7889	-0.38835	0.51917	|	182.949	15.4302	-0.28479	87.2371	-0.0404	0.51918	|	183.022	7.75686	-0.20979	87.3337	-0.16978	0.51915	|	182.7	5.29446	-0.083	88.1006	-0.41933	0.51926	|	182.96	15.4384	-0.26802	89.6123	-0.0495	0.51917	|	182.879
183.102	15.453	-0.24745	87.0476	-0.0502	0.51913	|	183.135	7.76164	-0.23745	88.216	-0.18573	0.51912	|	183.131	5.31344	-0.18108	88.7872	-0.38672	0.51912	|	183.099	15.4451	-0.28613	87.2365	-0.0419	0.51913	|	183.172	7.76396	-0.2122	87.3324	-0.16926	0.51911	|	182.85	5.29894	-0.0867	88.0987	-0.41737	0.51921	|	183.11	15.4534	-0.26939	89.6116	-0.0508	0.51913	|	183.029
183.252	15.4678	-0.2512	87.0468	-0.0525	0.51908	|	183.285	7.76875	-0.23988	88.2147	-0.18566	0.51907	|	183.281	5.31787	-0.18459	88.7855	-0.38511	0.51907	|	183.249	15.4601	-0.28748	87.2358	-0.0434	0.51908	|	183.322	7.77107	-0.21462	87.3312	-0.16874	0.51906	|	183	5.30339	-0.0905	88.0969	-0.41544	0.51916	|	183.26	15.4684	-0.27076	89.6108	-0.0521	0.51908	|	183.179
183.402	15.4827	-0.25245	87.046	-0.0546	0.51903	|	183.435	7.77587	-0.24229	88.2134	-0.18568	0.51902	|	183.431	5.32231	-0.18904	88.7838	-0.38352	0.51902	|	183.399	15.475	-0.28883	87.2352	-0.0449	0.51903	|	183.472	7.77819	-0.21703	87.33	-0.16822	0.51901	|	183.15	5.30784	-0.0942	88.095	-0.41353	0.51911	|	183.41	15.4834	-0.27214	89.61	-0.0533	0.51903	|	183.329
183.552	15.4976	-0.2523	87.0452	-0.0565	0.51898	|	183.585	7.78296	-0.24467	88.2121	-0.18577	0.51897	|	183.581	5.32675	-0.19317	88.7821	-0.38194	0.51897	|	183.549	15.4899	-0.29018	87.2345	-0.0464	0.51899	|	183.622	7.78528	-0.21942	87.3289	-0.1677	0.51896	|	183.3	5.31232	-0.0979	88.0932	-0.41164	0.51906	|	183.56	15.4983	-0.27352	89.6092	-0.0543	0.51898	|	183.479
183.702	15.5126	-0.25496	87.0443	-0.058	0.51894	|	183.735	7.79006	-0.24704	88.2108	-0.18592	0.51893	|	183.731	5.33119	-0.19708	88.7804	-0.38038	0.51893	|	183.699	15.5048	-0.29155	87.2338	-0.0476	0.51894	|	183.772	7.79238	-0.22181	87.3277	-0.16717	0.51891	|	183.45	5.31679	-0.10167	88.0914	-0.40977	0.51902	|	183.71	15.5133	-0.27492	89.6084	-0.0551	0.51893	|	183.629
183.852	15.5276	-0.25315	87.0435	-0.0591	0.51889	|	183.885	7.79718	-0.2494	88.2094	-0.18612	0.51888	|	183.881	5.33566	-0.20119	88.7787	-0.37883	0.51888	|	183.849	15.5197	-0.29292	87.2331	-0.0487	0.51889	|	183.922	7.79949	-0.2242	87.3265	-0.16665	0.51887	|	183.6	5.32124	-0.10539	88.0895	-0.40792	0.51897	|	183.86	15.5283	-0.27633	89.6076	-0.0557	0.51889	|	183.779
184.002	15.5425	-0.25314	87.0426	-0.0598	0.51884	|	184.035	7.80429	-0.25174	88.2081	-0.18636	0.51883	|	184.031	5.3401	-0.20402	88.777	-0.37731	0.51883	|	183.999	15.5345	-0.2943	87.2323	-0.0495	0.51884	|	184.072	7.8066	-0.22658	87.3253	-0.16612	0.51882	|	183.75	5.32572	-0.10913	88.0877	-0.40609	0.51892	|	184.01	15.5432	-0.27774	89.6067	-0.0559	0.51884	|	183.929
184.152	15.5574	-0.25406	87.0417	-0.06	0.51879	|	184.185	7.8114	-0.25408	88.2068	-0.18664	0.51878	|	184.181	5.34452	-0.20795	88.7754	-0.37581	0.51878	|	184.149	15.5494	-0.29567	87.2316	-0.0499	0.51879	|	184.222	7.8137	-0.22894	87.3241	-0.16559	0.51877	|	183.9	5.3302	-0.11286	88.0859	-0.40427	0.51887	|	184.16	15.5582	-0.27916	89.6059	-0.0557	0.51879	|	184.079
184.302	15.5723	-0.25734	87.0408	-0.0597	0.51875	|	184.335	7.81851	-0.2564	88.2054	-0.18693	0.51873	|	184.331	5.349	-0.21266	88.7737	-0.37431	0.51874	|	184.299	15.5642	-0.29706	87.2308	-0.0501	0.51875	|	184.372	7.82079	-0.23131	87.323	-0.16506	0.51872	|	184.05	5.33464	-0.11656	88.0841	-0.40249	0.51883	|	184.31	15.5731	-0.28059	89.605	-0.0552	0.51875	|	184.229
184.452	15.5874	-0.25814	87.0399	-0.0588	0.5187	|	184.485	7.82562	-0.25872	88.2041	-0.18723	0.51869	|	184.481	5.35345	-0.21531	88.772	-0.37283	0.51869	|	184.449	15.579	-0.29844	87.2301	-0.0498	0.5187	|	184.522	7.82791	-0.23367	87.3218	-0.16453	0.51867	|	184.2	5.3391	-0.12027	88.0823	-0.40072	0.51878	|	184.46	15.5882	-0.28204	89.6042	-0.0543	0.51869	|	184.379
184.602	15.6023	-0.25862	87.039	-0.0574	0.51865	|	184.635	7.83274	-0.26104	88.2028	-0.18751	0.51864	|	184.631	5.35788	-0.21889	88.7704	-0.37138	0.51864	|	184.599	15.5939	-0.29984	87.2293	-0.0492	0.51865	|	184.672	7.83499	-0.23602	87.3206	-0.164	0.51863	|	184.35	5.34357	-0.12399	88.0805	-0.39897	0.51873	|	184.61	15.6031	-0.28349	89.6034	-0.0529	0.51865	|	184.529
184.752	15.6173	-0.26033	87.0381	-0.0555	0.5186	|	184.785	7.83983	-0.26336	88.2014	-0.18775	0.51859	|	184.781	5.36231	-0.22288	88.7687	-0.36993	0.51859	|	184.749	15.6088	-0.30124	87.2286	-0.0482	0.5186	|	184.822	7.84213	-0.23839	87.3195	-0.16346	0.51858	|	184.5	5.34804	-0.1277	88.0787	-0.39723	0.51868	|	184.76	15.6181	-0.28495	89.6026	-0.0513	0.5186	|	184.679
184.902	15.6322	-0.26056	87.0373	-0.0532	0.51855	|	184.935	7.84695	-0.26568	88.2001	-0.18794	0.51854	|	184.931	5.36675	-0.22671	88.7671	-0.3685	0.51854	|	184.899	15.6236	-0.30265	87.2279	-0.0468	0.51855	|	184.972	7.84923	-0.24073	87.3183	-0.16292	0.51853	|	184.65	5.35248	-0.13138	88.077	-0.39553	0.51863	|	184.91	15.6331	-0.28642	89.6018	-0.0492	0.51855	|	184.829
185.052	15.6472	-0.26358	87.0365	-0.0504	0.5185	|	185.085	7.85406	-0.268	88.1988	-0.18807	0.51849	|	185.081	5.37121	-0.2306	88.7654	-0.36708	0.5185	|	185.049	15.6385	-0.30406	87.2272	-0.045	0.51851	|	185.122	7.85637	-0.2431	87.3171	-0.16238	0.51848	|	184.8	5.35693	-0.13505	88.0752	-0.39384	0.51859	|	185.06	15.648	-0.28788	89.6011	-0.0469	0.5185	|	184.979
185.202	15.6621	-0.2643	87.0358	-0.0474	0.51846	|	185.235	7.86118	-0.27032	88.1974	-0.18814	0.51845	|	185.231	5.37568	-0.23218	88.7638	-0.36567	0.51845	|	185.199	15.6533	-0.30546	87.2266	-0.043	0.51846	|	185.272	7.86351	-0.24545	87.316	-0.16185	0.51843	|	184.95	5.36141	-0.13876	88.0735	-0.39216	0.51854	|	185.21	15.6629	-0.28937	89.6004	-0.0444	0.51845	|	185.129
185.352	15.6771	-0.26562	87.0351	-0.0441	0.51841	|	185.385	7.86831	-0.27265	88.1961	-0.18815	0.5184	|	185.381	5.38013	-0.23392	88.7622	-0.36427	0.5184	|	185.349	15.6682	-0.30687	87.2259	-0.0407	0.51841	|	185.422	7.87063	-0.2478	87.3148	-0.16131	0.51839	|	185.1	5.36587	-0.14244	88.0717	-0.3905	0.51849	|	185.36	15.6778	-0.29086	89.5998	-0.0417	0.51841	|	185.279
185.502	15.6921	-0.26812	87.0345	-0.0407	0.51836	|	185.535	7.87544	-0.27499	88.1947	-0.18809	0.51835	|	185.531	5.38459	-0.23889	88.7606	-0.36289	0.51835	|	185.499	15.683	-0.30829	87.2253	-0.0382	0.51836	|	185.572	7.87775	-0.25015	87.3137	-0.16078	0.51834	|	185.25	5.3703	-0.14609	88.07	-0.38887	0.51844	|	185.51	15.6928	-0.29237	89.5992	-0.0389	0.51836	|	185.429
185.652	15.707	-0.26926	87.0339	-0.0373	0.51831	|	185.685	7.88256	-0.27732	88.1934	-0.18797	0.5183	|	185.681	5.38906	-0.24249	88.7589	-0.36152	0.5183	|	185.649	15.698	-0.30972	87.2248	-0.0355	0.51831	|	185.722	7.8849	-0.25251	87.3125	-0.16024	0.51829	|	185.4	5.37478	-0.14977	88.0683	-0.38724	0.51839	|	185.66	15.7078	-0.29388	89.5986	-0.0361	0.51831	|	185.579
185.802	15.7219	-0.26951	87.0334	-0.034	0.51827	|	185.835	7.88965	-0.27964	88.1921	-0.18777	0.51825	|	185.831	5.39349	-0.24562	88.7573	-0.36016	0.51826	|	185.799	15.7111	-0.31096	87.2243	-0.0332	0.51827	|	185.872	7.89202	-0.25486	87.3114	-0.15971	0.51824	|	185.55	5.37924	-0.15344	88.0665	-0.38563	0.51835	|	185.81	15.7227	-0.2954	89.5981	-0.0333	0.51827	|	185.729
185.952	15.7369	-0.27126	87.0329	-0.0308	0.51822	|	185.985	7.89674	-0.28198	88.1907	-0.18751	0.51821	|	185.981	5.39795	-0.24949	88.7557	-0.35882	0.51821	|	185.949	15.724	-0.3122	87.2239	-0.0308	0.51822	|	186.022	7.89917	-0.25723	87.3102	-0.15918	0.51819	|	185.7	5.3837	-0.1571	88.0648	-0.38404	0.5183	|	185.96	15.7377	-0.29693	89.5976	-0.0307	0.51821	|	185.879
186.102	15.7519	-0.27327	87.0324	-0.0278	0.51817	|	186.135	7.90383	-0.28432	88.1894	-0.18718	0.51816	|	186.131	5.40241	-0.25277	88.7541	-0.35748	0.51816	|	186.099	15.7369	-0.31343	87.2235	-0.0284	0.51817	|	186.172	7.9063	-0.25958	87.3091	-0.15866	0.51815	|	185.85	5.38818	-0.16077	88.0631	-0.38247	0.51825	|	186.11	15.7526	-0.29847	89.5972	-0.0282	0.51817	|	186.029
186.252	15.7669	-0.27327	87.032	-0.0251	0.51812	|	186.285	7.91095	-0.28668	88.1881	-0.18679	0.51811	|	186.281	5.40686	-0.25784	88.7525	-0.35615	0.51811	|	186.249	15.7499	-0.31467	87.2232	-0.0261	0.51812	|	186.322	7.91345	-0.26195	87.308	-0.15815	0.5181	|	186	5.39267	-0.16445	88.0614	-0.3809	0.5182	|	186.26	15.7676	-0.30002	89.5968	-0.026	0.51812	|	186.179
186.402	15.7819	-0.27471	87.0317	-0.0229	0.51807	|	186.435	7.91808	-0.28906	88.1868	-0.18635	0.51806	|	186.431	5.41131	-0.26312	88.751	-0.35484	0.51806	|	186.399	15.7632	-0.31594	87.2229	-0.0239	0.51807	|	186.472	7.92057	-0.26431	87.3069	-0.15765	0.51805	|	186.15	5.39713	-0.1681	88.0597	-0.37936	0.51815	|	186.41	15.7826	-0.30157	89.5964	-0.0241	0.51807	|	186.329
186.552	15.7968	-0.27683	87.0314	-0.021	0.51802	|	186.585	7.92525	-0.29147	88.1854	-0.18584	0.51801	|	186.581	5.41576	-0.26449	88.7494	-0.35354	0.51802	|	186.549	15.7782	-0.31738	87.2225	-0.0215	0.51803	|	186.622	7.92771	-0.26668	87.3057	-0.15715	0.518	|	186.3	5.40159	-0.17174	88.058	-0.37784	0.51811	|	186.56	15.7974	-0.30313	89.5961	-0.0225	0.51802	|	186.479
186.702	15.8117	-0.27887	87.0311	-0.0197	0.51798	|	186.735	7.93237	-0.29388	88.1841	-0.18531	0.51797	|	186.731	5.42024	-0.26741	88.7478	-0.35224	0.51797	|	186.699	15.7931	-0.31881	87.2222	-0.0193	0.51798	|	186.772	7.93485	-0.26905	87.3046	-0.15666	0.51795	|	186.45	5.40606	-0.17539	88.0563	-0.37633	0.51806	|	186.71	15.8123	-0.30469	89.5958	-0.0212	0.51797	|	186.629
186.852	15.8266	-0.27967	87.0308	-0.0188	0.51793	|	186.885	7.93951	-0.29632	88.1828	-0.18473	0.51792	|	186.881	5.42466	-0.27076	88.7463	-0.35096	0.51792	|	186.849	15.808	-0.32025	87.222	-0.0174	0.51793	|	186.922	7.94197	-0.27142	87.3035	-0.15619	0.51791	|	186.6	5.41053	-0.17903	88.0546	-0.37484	0.51801	|	186.86	15.8272	-0.30626	89.5955	-0.0203	0.51793	|	186.779
187.002	15.8416	-0.28086	87.0305	-0.0183	0.51788	|	187.035	7.94664	-0.29877	88.1815	-0.18414	0.51787	|	187.031	5.42914	-0.27388	88.7447	-0.34968	0.51787	|	186.999	15.8229	-0.32169	87.2217	-0.0157	0.51788	|	187.072	7.9491	-0.2738	87.3024	-0.15573	0.51786	|	186.75	5.41502	-0.18269	88.053	-0.37336	0.51796	|	187.01	15.8421	-0.30784	89.5952	-0.0197	0.51788	|	186.929
187.152	15.8565	-0.28284	87.0303	-0.0183	0.51783	|	187.185	7.95377	-0.30122	88.1801	-0.18352	0.51782	|	187.181	5.43359	-0.27743	88.7431	-0.34842	0.51782	|	187.149	15.8378	-0.32313	87.2215	-0.0142	0.51783	|	187.222	7.95624	-0.27618	87.3013	-0.15528	0.51781	|	186.9	5.4195	-0.18633	88.0513	-0.37189	0.51791	|	187.16	15.8571	-0.30943	89.5949	-0.0194	0.51783	|	187.079
187.302	15.8715	-0.28475	87.03	-0.0186	0.51778	|	187.335	7.96089	-0.30368	88.1788	-0.1829	0.51777	|	187.331	5.43805	-0.28073	88.7416	-0.34716	0.51777	|	187.299	15.8526	-0.32458	87.2213	-0.013	0.51778	|	187.372	7.96337	-0.27856	87.3002	-0.15485	0.51776	|	187.05	5.42394	-0.18995	88.0496	-0.37045	0.51786	|	187.31	15.872	-0.31102	89.5946	-0.0193	0.51778	|	187.229
187.452	15.8864	-0.28666	87.0297	-0.0192	0.51774	|	187.485	7.968	-0.30614	88.1775	-0.18227	0.51773	|	187.481	5.44252	-0.28395	88.74	-0.34591	0.51773	|	187.449	15.8675	-0.32603	87.2211	-0.0119	0.51774	|	187.522	7.97048	-0.28093	87.2991	-0.15444	0.51771	|	187.2	5.42845	-0.19361	88.048	-0.36901	0.51782	|	187.46	15.8869	-0.31262	89.5943	-0.0195	0.51773	|	187.379
187.602	15.9014	-0.28753	87.0294	-0.0201	0.51769	|	187.635	7.97515	-0.3086	88.1762	-0.18162	0.51768	|	187.631	5.44698	-0.28736	88.7385	-0.34468	0.51768	|	187.599	15.8825	-0.32751	87.2209	-0.0111	0.51769	|	187.672	7.9776	-0.28331	87.298	-0.15404	0.51767	|	187.35	5.43295	-0.19727	88.0463	-0.36759	0.51777	|	187.61	15.9019	-0.31423	89.594	-0.0199	0.51769	|	187.529
187.752	15.9164	-0.29011	87.0291	-0.0211	0.51764	|	187.785	7.98227	-0.31104	88.175	-0.18097	0.51763	|	187.781	5.45143	-0.29071	88.737	-0.34345	0.51763	|	187.749	15.8975	-0.32899	87.2208	-0.0103	0.51764	|	187.822	7.98475	-0.2857	87.2969	-0.15366	0.51762	|	187.5	5.43741	-0.20089	88.0447	-0.36619	0.51772	|	187.76	15.9168	-0.31584	89.5937	-0.0204	0.51764	|	187.679
187.902	15.9314	-0.29162	87.0288	-0.0223	0.51759	|	187.935	7.98943	-0.31349	88.1737	-0.18031	0.51758	|	187.931	5.45586	-0.29447	88.7355	-0.34224	0.51758	|	187.899	15.9129	-0.33051	87.2206	-0.00968	0.51759	|	187.972	7.99186	-0.28808	87.2958	-0.1533	0.51757	|	187.65	5.44186	-0.2045	88.0431	-0.36481	0.51767	|	187.91	15.9317	-0.31745	89.5934	-0.021	0.51759	|	187.829
188.052	15.9462	-0.29241	87.0285	-0.0236	0.51754	|	188.085	7.99658	-0.31591	88.1724	-0.17964	0.51753	|	188.081	5.4603	-0.29869	88.7339	-0.34104	0.51753	|	188.049	15.9307	-0.3323	87.2205	-0.00904	0.51754	|	188.122	7.99899	-0.29046	87.2947	-0.15296	0.51752	|	187.8	5.44633	-0.20812	88.0414	-0.36345	0.51762	|	188.06	15.9468	-0.31909	89.5931	-0.0217	0.51754	|	187.979
188.202	15.9612	-0.29417	87.0281	-0.0249	0.5175	|	188.235	8.00375	-0.31832	88.1711	-0.17898	0.51748	|	188.231	5.46475	-0.30181	88.7324	-0.33984	0.51749	|	188.199	15.9484	-0.33408	87.2203	-0.00851	0.5175	|	188.272	8.00611	-0.29284	87.2936	-0.15264	0.51747	|	187.95	5.4508	-0.21175	88.0398	-0.36209	0.51758	|	188.21	15.9618	-0.32072	89.5928	-0.0224	0.51749	|	188.129
188.352	15.9762	-0.2968	87.0277	-0.0262	0.51745	|	188.385	8.01091	-0.32071	88.1698	-0.17832	0.51744	|	188.381	5.4692	-0.30492	88.7309	-0.33866	0.51744	|	188.349	15.9662	-0.33589	87.2202	-0.00804	0.51745	|	188.422	8.01323	-0.29522	87.2925	-0.15235	0.51742	|	188.1	5.45531	-0.2154	88.0382	-0.36074	0.51753	|	188.36	15.9767	-0.32235	89.5924	-0.0231	0.51744	|	188.279
188.502	15.991	-0.29783	87.0273	-0.0274	0.5174	|	188.535	8.01809	-0.32308	88.1685	-0.17765	0.51739	|	188.531	5.47367	-0.30833	88.7294	-0.33747	0.51739	|	188.499	15.9817	-0.33748	87.22	-0.0077	0.5174	|	188.572	8.02033	-0.29759	87.2914	-0.15207	0.51738	|	188.25	5.4598	-0.21904	88.0366	-0.3594	0.51748	|	188.51	15.9917	-0.32398	89.5921	-0.0237	0.5174	|	188.429
188.652	16.006	-0.29959	87.0269	-0.0285	0.51735	|	188.685	8.02521	-0.32543	88.1673	-0.17697	0.51734	|	188.681	5.47817	-0.31274	88.7279	-0.33629	0.51734	|	188.649	15.9968	-0.33903	87.2199	-0.00742	0.51735	|	188.722	8.02747	-0.29998	87.2904	-0.15181	0.51733	|	188.4	5.46426	-0.22265	88.035	-0.35809	0.51743	|	188.66	16.0067	-0.32563	89.5917	-0.0243	0.51735	|	188.579
188.802	16.021	-0.30121	87.0264	-0.0296	0.5173	|	188.835	8.03235	-0.32776	88.166	-0.17628	0.51729	|	188.831	5.48265	-0.31582	88.7264	-0.33512	0.51729	|	188.799	16.0118	-0.3406	87.2198	-0.0072	0.5173	|	188.872	8.03458	-0.30235	87.2893	-0.15157	0.51728	|	188.55	5.46876	-0.2263	88.0333	-0.35678	0.51738	|	188.81	16.0217	-0.32727	89.5913	-0.0249	0.5173	|	188.729
188.952	16.036	-0.30297	87.026	-0.0305	0.51725	|	188.985	8.03945	-0.33006	88.1648	-0.17558	0.51724	|	188.981	5.48711	-0.31883	88.7249	-0.33397	0.51724	|	188.949	16.0268	-0.34217	87.2197	-0.00705	0.51725	|	189.022	8.04172	-0.30474	87.2882	-0.15135	0.51723	|	188.7	5.47325	-0.22994	88.0318	-0.35549	0.51733	|	188.96	16.0367	-0.32892	89.591	-0.0254	0.51725	|	188.879
189.102	16.0509	-0.30365	87.0255	-0.0313	0.51721	|	189.135	8.0466	-0.33238	88.1635	-0.17485	0.51719	|	189.131	5.49158	-0.3231	88.7234	-0.33282	0.5172	|	189.099	16.0419	-0.34377	87.2196	-0.00699	0.51721	|	189.172	8.04885	-0.30712	87.2871	-0.15115	0.51718	|	188.85	5.47772	-0.23356	88.0302	-0.35422	0.51729	|	189.11	16.0516	-0.33056	89.5906	-0.0258	0.5172	|	189.029
189.252	16.0659	-0.30444	87.0251	-0.0321	0.51716	|	189.285	8.05376	-0.33469	88.1623	-0.17409	0.51715	|	189.281	5.49605	-0.32719	88.7219	-0.33169	0.51715	|	189.249	16.057	-0.34537	87.2195	-0.00704	0.51716	|	189.322	8.05597	-0.3095	87.286	-0.15097	0.51713	|	189	5.4822	-0.2372	88.0286	-0.35296	0.51724	|	189.26	16.0666	-0.33222	89.5902	-0.0263	0.51715	|	189.179
189.402	16.0809	-0.30602	87.0246	-0.0328	0.51711	|	189.435	8.0609	-0.33698	88.161	-0.17332	0.5171	|	189.431	5.5005	-0.33105	88.7204	-0.33056	0.5171	|	189.399	16.0721	-0.34699	87.2194	-0.00725	0.51711	|	189.472	8.06306	-0.31187	87.285	-0.1508	0.51709	|	189.15	5.4867	-0.24085	88.027	-0.3517	0.51719	|	189.41	16.0815	-0.33387	89.5898	-0.0267	0.51711	|	189.329
189.552	16.0959	-0.30805	87.0241	-0.0335	0.51706	|	189.585	8.06805	-0.33928	88.1598	-0.17253	0.51705	|	189.581	5.50495	-0.33396	88.719	-0.32945	0.51705	|	189.549	16.087	-0.3486	87.2193	-0.00763	0.51706	|	189.622	8.0702	-0.31425	87.2839	-0.15064	0.51704	|	189.3	5.49118	-0.24448	88.0254	-0.35046	0.51714	|	189.56	16.0965	-0.33553	89.5894	-0.0272	0.51706	|	189.479
189.702	16.1108	-0.31064	87.0236	-0.0341	0.51701	|	189.735	8.07522	-0.34159	88.1586	-0.17172	0.517	|	189.731	5.50943	-0.33877	88.7175	-0.32834	0.517	|	189.699	16.1021	-0.35024	87.2192	-0.00823	0.51701	|	189.772	8.0773	-0.31662	87.2828	-0.1505	0.51699	|	189.45	5.49565	-0.24811	88.0239	-0.34924	0.51709	|	189.71	16.1113	-0.33718	89.589	-0.0277	0.51701	|	189.629
189.852	16.1257	-0.3128	87.0231	-0.0348	0.51696	|	189.885	8.08234	-0.34388	88.1573	-0.1709	0.51695	|	189.881	5.51389	-0.34176	88.716	-0.32724	0.51695	|	189.849	16.117	-0.35187	87.219	-0.00905	0.51697	|	189.922	8.08441	-0.319	87.2818	-0.15036	0.51694	|	189.6	5.50014	-0.25175	88.0223	-0.34802	0.51705	|	189.86	16.1262	-0.33884	89.5886	-0.0283	0.51696	|	189.779
190.002	16.1406	-0.31459	87.0225	-0.0355	0.51692	|	190.035	8.0895	-0.3462	88.1561	-0.17006	0.51691	|	190.031	5.51838	-0.34626	88.7146	-0.32615	0.51691	|	189.999	16.1319	-0.35351	87.2189	-0.0101	0.51692	|	190.072	8.09149	-0.32137	87.2807	-0.15023	0.51689	|	189.75	5.50462	-0.25539	88.0207	-0.34682	0.517	|	190.01	16.1412	-0.34051	89.5881	-0.029	0.51692	|	189.929
190.152	16.1555	-0.31458	87.022	-0.0363	0.51687	|	190.185	8.09662	-0.34852	88.1549	-0.1692	0.51686	|	190.181	5.52287	-0.35082	88.7131	-0.32507	0.51686	|	190.149	16.1469	-0.35516	87.2188	-0.0115	0.51687	|	190.222	8.09864	-0.32377	87.2796	-0.15011	0.51684	|	189.9	5.50912	-0.25905	88.0192	-0.34562	0.51695	|	190.16	16.156	-0.34218	89.5877	-0.0298	0.51686	|	190.079
190.302	16.1705	-0.31719	87.0215	-0.0372	0.51682	|	190.335	8.10376	-0.35087	88.1537	-0.16833	0.51681	|	190.331	5.52735	-0.35575	88.7117	-0.324	0.51681	|	190.299	16.1619	-0.35682	87.2186	-0.0131	0.51682	|	190.372	8.10575	-0.32615	87.2785	-0.14999	0.5168	|	190.05	5.51364	-0.26273	88.0176	-0.34442	0.5169	|	190.31	16.1709	-0.34385	89.5873	-0.0307	0.51682	|	190.229
190.452	16.1854	-0.31976	87.0209	-0.0383	0.51677	|	190.485	8.11093	-0.35325	88.1525	-0.16744	0.51676	|	190.481	5.53185	-0.35934	88.7102	-0.32294	0.51676	|	190.449	16.1768	-0.35849	87.2184	-0.0149	0.51677	|	190.522	8.11288	-0.32854	87.2775	-0.14986	0.51675	|	190.2	5.51816	-0.26641	88.0161	-0.34324	0.51685	|	190.46	16.1859	-0.34553	89.5868	-0.0317	0.51677	|	190.379
190.602	16.2003	-0.32094	87.0203	-0.0394	0.51672	|	190.635	8.11804	-0.35563	88.1513	-0.16654	0.51671	|	190.631	5.53635	-0.36047	88.7087	-0.32188	0.51671	|	190.599	16.1918	-0.36016	87.2181	-0.017	0.51672	|	190.672	8.12001	-0.33093	87.2764	-0.14974	0.5167	|	190.35	5.52266	-0.27007	88.0145	-0.34207	0.5168	|	190.61	16.2007	-0.34721	89.5863	-0.0329	0.51672	|	190.529
190.752	16.2152	-0.32059	87.0197	-0.0407	0.51667	|	190.785	8.12519	-0.35805	88.1501	-0.16565	0.51666	|	190.781	5.54087	-0.3631	88.7073	-0.32083	0.51666	|	190.749	16.2067	-0.36183	87.2179	-0.0193	0.51668	|	190.822	8.12716	-0.33334	87.2753	-0.1496	0.51665	|	190.5	5.52714	-0.27372	88.013	-0.34092	0.51676	|	190.76	16.2156	-0.3489	89.5858	-0.0342	0.51667	|	190.679
190.902	16.23	-0.32253	87.0191	-0.042	0.51663	|	190.935	8.13236	-0.36051	88.1489	-0.16477	0.51662	|	190.931	5.5454	-0.36672	88.7058	-0.31979	0.51662	|	190.899	16.2216	-0.36351	87.2176	-0.0218	0.51663	|	190.972	8.13431	-0.33574	87.2743	-0.14946	0.5166	|	190.65	5.53163	-0.27737	88.0115	-0.33978	0.51671	|	190.91	16.2306	-0.3506	89.5853	-0.0356	0.51662	|	190.829
191.052	16.2449	-0.32377	87.0185	-0.0435	0.51658	|	191.085	8.13953	-0.363	88.1478	-0.16391	0.51657	|	191.081	5.54983	-0.37101	88.7044	-0.31879	0.51657	|	191.049	16.2365	-0.36518	87.2172	-0.0244	0.51658	|	191.122	8.1415	-0.33816	87.2732	-0.1493	0.51655	|	190.8	5.53612	-0.28104	88.01	-0.33864	0.51666	|	191.06	16.2455	-0.3523	89.5848	-0.0371	0.51657	|	190.979
191.202	16.2598	-0.32507	87.0178	-0.045	0.51653	|	191.235	8.14671	-0.36552	88.1466	-0.16308	0.51652	|	191.231	5.5543	-0.37293	88.703	-0.31778	0.51652	|	191.199	16.2513	-0.36685	87.2168	-0.0272	0.51653	|	191.272	8.14866	-0.34056	87.2721	-0.14913	0.51651	|	190.95	5.54062	-0.2847	88.0084	-0.33751	0.51661	|	191.21	16.2605	-0.35401	89.5842	-0.0387	0.51653	|	191.129
191.352	16.2747	-0.32706	87.0171	-0.0465	0.51648	|	191.385	8.15384	-0.36804	88.1454	-0.16229	0.51647	|	191.381	5.55877	-0.37529	88.7016	-0.31679	0.51647	|	191.349	16.2661	-0.36852	87.2164	-0.0299	0.51648	|	191.422	8.15583	-0.34297	87.2711	-0.14894	0.51646	|	191.1	5.54506	-0.28833	88.0069	-0.3364	0.51656	|	191.36	16.2755	-0.35573	89.5836	-0.0403	0.51648	|	191.279
191.502	16.2895	-0.32786	87.0164	-0.048	0.51643	|	191.535	8.16096	-0.37059	88.1443	-0.16154	0.51642	|	191.531	5.56326	-0.38047	88.7002	-0.3158	0.51642	|	191.499	16.281	-0.3702	87.216	-0.0327	0.51643	|	191.572	8.16299	-0.34538	87.27	-0.14873	0.51641	|	191.25	5.54954	-0.29199	88.0054	-0.33529	0.51651	|	191.51	16.2904	-0.35745	89.583	-0.0419	0.51643	|	191.429
191.652	16.3045	-0.32873	87.0157	-0.0495	0.51638	|	191.685	8.16812	-0.37316	88.1431	-0.16081	0.51637	|	191.681	5.56773	-0.38373	88.6988	-0.31483	0.51637	|	191.649	16.296	-0.37189	87.2154	-0.0354	0.51638	|	191.722	8.17017	-0.34779	87.2689	-0.1485	0.51636	|	191.4	5.55406	-0.29569	88.0039	-0.33418	0.51647	|	191.66	16.3053	-0.35918	89.5824	-0.0434	0.51638	|	191.579
191.802	16.3194	-0.33061	87.0149	-0.0508	0.51634	|	191.835	8.17527	-0.37574	88.142	-0.16014	0.51632	|	191.831	5.57219	-0.38753	88.6974	-0.31386	0.51633	|	191.799	16.3108	-0.37356	87.2149	-0.038	0.51634	|	191.872	8.17735	-0.35021	87.2679	-0.14824	0.51631	|	191.55	5.55857	-0.29937	88.0024	-0.33308	0.51642	|	191.81	16.3203	-0.36093	89.5817	-0.0448	0.51634	|	191.729
191.952	16.3344	-0.3321	87.0142	-0.052	0.51629	|	191.985	8.1824	-0.37832	88.1408	-0.15951	0.51628	|	191.981	5.57667	-0.39269	88.6959	-0.31291	0.51628	|	191.949	16.3256	-0.37523	87.2143	-0.0403	0.51629	|	192.022	8.18455	-0.35262	87.2668	-0.14795	0.51626	|	191.7	5.56305	-0.30304	88.0009	-0.33199	0.51637	|	191.96	16.3353	-0.36268	89.581	-0.0461	0.51628	|	191.879
192.102	16.3493	-0.33469	87.0134	-0.0529	0.51624	|	192.135	8.18957	-0.38092	88.1397	-0.15893	0.51623	|	192.131	5.58116	-0.39662	88.6945	-0.31197	0.51623	|	192.099	16.3405	-0.37691	87.2137	-0.0425	0.51624	|	192.172	8.19169	-0.35502	87.2657	-0.14764	0.51622	|	191.85	5.56754	-0.30672	87.9994	-0.3309	0.51632	|	192.11	16.3503	-0.36444	89.5803	-0.0471	0.51624	|	192.029
192.252	16.3643	-0.33694	87.0126	-0.0537	0.51619	|	192.285	8.19672	-0.38351	88.1385	-0.15841	0.51618	|	192.281	5.58565	-0.40085	88.6932	-0.31103	0.51618	|	192.249	16.3553	-0.37858	87.213	-0.0443	0.51619	|	192.322	8.1989	-0.35744	87.2647	-0.14729	0.51617	|	192	5.57205	-0.31041	87.9979	-0.32982	0.51627	|	192.26	16.3653	-0.36621	89.5796	-0.048	0.51619	|	192.179
192.402	16.3792	-0.33904	87.0118	-0.0542	0.51614	|	192.435	8.2039	-0.3861	88.1374	-0.15793	0.51613	|	192.431	5.59013	-0.40233	88.6917	-0.31011	0.51613	|	192.399	16.3702	-0.38024	87.2124	-0.0457	0.51614	|	192.472	8.20605	-0.35983	87.2636	-0.14692	0.51612	|	192.15	5.57655	-0.3141	87.9965	-0.32875	0.51622	|	192.41	16.3803	-0.36799	89.5789	-0.0487	0.51614	|	192.329
192.552	16.3942	-0.33946	87.011	-0.0544	0.51609	|	192.585	8.21105	-0.38867	88.1363	-0.15749	0.51608	|	192.581	5.59463	-0.40575	88.6904	-0.30919	0.51608	|	192.549	16.3851	-0.38191	87.2117	-0.0468	0.51609	|	192.622	8.21323	-0.36224	87.2626	-0.14651	0.51607	|	192.3	5.581	-0.31775	87.995	-0.32769	0.51617	|	192.56	16.3953	-0.36978	89.5781	-0.049	0.51609	|	192.479
192.702	16.4093	-0.34223	87.0101	-0.0543	0.51605	|	192.735	8.21817	-0.39121	88.1352	-0.15709	0.51603	|	192.731	5.59911	-0.40905	88.689	-0.30829	0.51604	|	192.699	16.3999	-0.38358	87.211	-0.0475	0.51605	|	192.772	8.22045	-0.36465	87.2615	-0.14607	0.51602	|	192.45	5.5855	-0.32144	87.9935	-0.32663	0.51613	|	192.71	16.4103	-0.37159	89.5774	-0.0491	0.51604	|	192.629
[truncated: 3,409 more rows]
[truncated: 55 more columns]
