# Supplementary material for: Effects of pre-oxidation temperature and air volume on oxidation thermogravimetric and functional group change of lignite
Source: PLoS One. 2025 Jan 7;20(1):e0316705. doi: 10.1371/journal.pone.0316705 (PMC11706379; doi:10.1371/journal.pone.0316705)
Supplement: S1 File — (ZIP) [file pone.0316705.s001.zip › S1_File/02-50.xlsx]

## Sheet: Sheet1
#FILE:	50-40-28-10°C/min-700Air-20230527 .dsu					|	#FILE:	50-40-28-20°C/min-700Air-20230527 .dsu					|	#FILE:	50-40-28-30°C/min-700Air-20230527 .dsu					|	#FILE:	50-70-28-10°C/min-700Air-20230527 .dsu					|	#FILE:	50-70-28-20°C/min-700Air-20230527 .dsu					|	#FILE:	50-70-28-30°C/min-700Air-20230527 .dsu					|	#FILE:	50-110-28-10°C/min-700Air-20230527 .dsu					|	#FILE:
#FORMAT:	NETZSCH5					|	#FORMAT:	NETZSCH5					|	#FORMAT:	NETZSCH5					|	#FORMAT:	NETZSCH5					|	#FORMAT:	NETZSCH5					|	#FORMAT:	NETZSCH5					|	#FORMAT:	NETZSCH5					|	#FORMAT:
#IDENTITY:	240					|	#IDENTITY:	240					|	#IDENTITY:	240					|	#IDENTITY:	270					|	#IDENTITY:	270					|	#IDENTITY:	270					|	#IDENTITY:	2110					|	#IDENTITY:
#DECIMAL:	POINT					|	#DECIMAL:	POINT					|	#DECIMAL:	POINT					|	#DECIMAL:	POINT					|	#DECIMAL:	POINT					|	#DECIMAL:	POINT					|	#DECIMAL:	POINT					|	#DECIMAL:
#SEPARATOR:	COMMA					|	#SEPARATOR:	COMMA					|	#SEPARATOR:	COMMA					|	#SEPARATOR:	COMMA					|	#SEPARATOR:	COMMA					|	#SEPARATOR:	COMMA					|	#SEPARATOR:	COMMA					|	#SEPARATOR:
#MTYPE:	DSC					|	#MTYPE:	DSC					|	#MTYPE:	DSC					|	#MTYPE:	DSC					|	#MTYPE:	DSC					|	#MTYPE:	DSC					|	#MTYPE:	DSC					|	#MTYPE:
#MSUBTYPE:						|	#MSUBTYPE:						|	#MSUBTYPE:						|	#MSUBTYPE:						|	#MSUBTYPE:						|	#MSUBTYPE:						|	#MSUBTYPE:						|	#MSUBTYPE:
#INSTRUMENT:	NETZSCH STA 449 C					|	#INSTRUMENT:	NETZSCH STA 449 C					|	#INSTRUMENT:	NETZSCH STA 449 C					|	#INSTRUMENT:	NETZSCH STA 449 C					|	#INSTRUMENT:	NETZSCH STA 449 C					|	#INSTRUMENT:	NETZSCH STA 449 C					|	#INSTRUMENT:	NETZSCH STA 449 C					|	#INSTRUMENT:
#PROJECT:						|	#PROJECT:						|	#PROJECT:						|	#PROJECT:						|	#PROJECT:						|	#PROJECT:						|	#PROJECT:						|	#PROJECT:
#DATE/TIME:						|	#DATE/TIME:						|	#DATE/TIME:						|	#DATE/TIME:						|	#DATE/TIME:						|	#DATE/TIME:						|	#DATE/TIME:						|	#DATE/TIME:
#CORR. FILE:						|	#CORR. FILE:						|	#CORR. FILE:						|	#CORR. FILE:						|	#CORR. FILE:						|	#CORR. FILE:						|	#CORR. FILE:						|	#CORR. FILE:
#LABORATORY:						|	#LABORATORY:						|	#LABORATORY:						|	#LABORATORY:						|	#LABORATORY:						|	#LABORATORY:						|	#LABORATORY:						|	#LABORATORY:
#OPERATOR:						|	#OPERATOR:						|	#OPERATOR:						|	#OPERATOR:						|	#OPERATOR:						|	#OPERATOR:						|	#OPERATOR:						|	#OPERATOR:
#REMARK:						|	#REMARK:						|	#REMARK:						|	#REMARK:						|	#REMARK:						|	#REMARK:						|	#REMARK:						|	#REMARK:
#SAMPLE:						|	#SAMPLE:						|	#SAMPLE:						|	#SAMPLE:						|	#SAMPLE:						|	#SAMPLE:						|	#SAMPLE:						|	#SAMPLE:
#SAMPLE MASS /mg:	9.6					|	#SAMPLE MASS /mg:	9.466					|	#SAMPLE MASS /mg:	9.52					|	#SAMPLE MASS /mg:	9.64					|	#SAMPLE MASS /mg:	9.328					|	#SAMPLE MASS /mg:	9.704					|	#SAMPLE MASS /mg:	9.402					|	#SAMPLE MASS /mg:
#MATERIAL:	empty					|	#MATERIAL:	empty					|	#MATERIAL:	empty					|	#MATERIAL:	empty					|	#MATERIAL:	empty					|	#MATERIAL:	empty					|	#MATERIAL:	empty					|	#MATERIAL:
#REFERENCE:						|	#REFERENCE:						|	#REFERENCE:						|	#REFERENCE:						|	#REFERENCE:						|	#REFERENCE:						|	#REFERENCE:						|	#REFERENCE:
#REFERENCE MASS /mg:	0					|	#REFERENCE MASS /mg:	0					|	#REFERENCE MASS /mg:	0					|	#REFERENCE MASS /mg:	0					|	#REFERENCE MASS /mg:	0					|	#REFERENCE MASS /mg:	0					|	#REFERENCE MASS /mg:	0					|	#REFERENCE MASS /mg:
#TYPE OF CRUCIBLE:	DSC/TG pan Al2O3					|	#TYPE OF CRUCIBLE:	DSC/TG pan Al2O3					|	#TYPE OF CRUCIBLE:	DSC/TG pan Al2O3					|	#TYPE OF CRUCIBLE:	DSC/TG pan Al2O3					|	#TYPE OF CRUCIBLE:	DSC/TG pan Al2O3					|	#TYPE OF CRUCIBLE:	DSC/TG pan Al2O3					|	#TYPE OF CRUCIBLE:	DSC/TG pan Al2O3					|	#TYPE OF CRUCIBLE:
#SAMPLE CRUCIBLE MASS /mg:	0					|	#SAMPLE CRUCIBLE MASS /mg:	0					|	#SAMPLE CRUCIBLE MASS /mg:	0					|	#SAMPLE CRUCIBLE MASS /mg:	0					|	#SAMPLE CRUCIBLE MASS /mg:	0					|	#SAMPLE CRUCIBLE MASS /mg:	0					|	#SAMPLE CRUCIBLE MASS /mg:	0					|	#SAMPLE CRUCIBLE MASS /mg:
#REFERENCE CRUCIBLE MASS /mg:	0					|	#REFERENCE CRUCIBLE MASS /mg:	0					|	#REFERENCE CRUCIBLE MASS /mg:	0					|	#REFERENCE CRUCIBLE MASS /mg:	0					|	#REFERENCE CRUCIBLE MASS /mg:	0					|	#REFERENCE CRUCIBLE MASS /mg:	0					|	#REFERENCE CRUCIBLE MASS /mg:	0					|	#REFERENCE CRUCIBLE MASS /mg:
#CORR. CODE:	620					|	#CORR. CODE:	620					|	#CORR. CODE:	620					|	#CORR. CODE:	520					|	#CORR. CODE:	620					|	#CORR. CODE:	620					|	#CORR. CODE:	620					|	#CORR. CODE:
#EXO:	-1					|	#EXO:	-1					|	#EXO:	-1					|	#EXO:	-1					|	#EXO:	-1					|	#EXO:	-1					|	#EXO:	-1					|	#EXO:
#RANGE:	28.0/10.0(°C/min)/700.0					|	#RANGE:	28.0/20.0(°C/min)/701.0					|	#RANGE:	28.0/30.0(°C/min)/703.0					|	#RANGE:	28.0/10.0(°C/min)/700.0					|	#RANGE:	28.0/20.0(°C/min)/701.0					|	#RANGE:	28.0/30.0(°C/min)/703.0					|	#RANGE:	28.0/10.0(°C/min)/700.0					|	#RANGE:
#SEGMENT:	S1/1					|	#SEGMENT:	S1/1					|	#SEGMENT:	S1/1					|	#SEGMENT:	S1/1					|	#SEGMENT:	S1/1					|	#SEGMENT:	S1/1					|	#SEGMENT:	S1/1					|	#SEGMENT:
						|							|							|							|							|							|							|
##Temp./°C	Time/min	DSC/(mW/mg)	Mass/%	DTG/(%/min)	Sensit./(μV/mW)	|	##Temp./°C	Time/min	DSC/(mW/mg)	Mass/%	DTG/(%/min)	Sensit./(μV/mW)	|	##Temp./°C	Time/min	DSC/(mW/mg)	Mass/%	DTG/(%/min)	Sensit./(μV/mW)	|	##Temp./°C	Time/min	DSC/(mW/mg)	Mass/%	DTG/(%/min)	Sensit./(μV/mW)	|	##Temp./°C	Time/min	DSC/(mW/mg)	Mass/%	DTG/(%/min)	Sensit./(μV/mW)	|	##Temp./°C	Time/min	DSC/(mW/mg)	Mass/%	DTG/(%/min)	Sensit./(μV/mW)	|	##Temp./°C	Time/min	DSC/(mW/mg)	Mass/%	DTG/(%/min)	Sensit./(μV/mW)	|	##Temp./°C
27.79	0	0.0522	100	-0.3231	0.56149	|	27.818	0	0.0355	100	-0.14205	0.56148	|	27.726	0	0.022	100	-0.16803	0.5615	|	27.69	0	0.0508	100	-0.28149	0.56151	|	27.01	0	0.0327	100	-0.12926	0.56166	|	27.672	0	0.0184	100	-0.15166	0.56151	|	26.937	0	0.0339	100	-0.19572	0.56167	|	27.726
27.94	0.61494	0.0564	99.5159	-0.51422	0.56145	|	27.968	0.33389	0.0334	100.176	0.60663	0.56145	|	27.876	0.37335	0.0216	99.9679	-0.0273	0.56147	|	27.84	0.68357	0.0572	99.3991	-0.39165	0.56148	|	27.16	0.48994	0.0365	99.7605	-0.47163	0.56162	|	27.822	0.36966	0.0169	99.9911	0.0531	0.56148	|	27.087	0.48852	0.0377	99.8583	-0.24528	0.56164	|	27.876
28.09	0.6903	0.058	99.4885	-0.22501	0.56142	|	28.118	0.39038	0.0337	100.201	0.24639	0.56142	|	28.026	0.41687	0.0225	99.9666	-0.0372	0.56144	|	27.99	0.75844	0.0599	99.3829	-0.0624	0.56144	|	27.31	0.54321	0.0405	99.7404	-0.28256	0.56159	|	27.972	0.41397	0.0178	99.9931	0.0339	0.56145	|	27.237	0.56312	0.0396	99.8421	-0.18847	0.56161	|	28.026
28.24	0.7452	0.0594	99.4811	-0.0588	0.56139	|	28.268	0.43142	0.0346	100.205	-0.0561	0.56138	|	28.176	0.44875	0.0235	99.9652	-0.0489	0.5614	|	28.14	0.81212	0.0621	99.3846	0.10879	0.56141	|	27.46	0.58166	0.0441	99.7319	-0.1687	0.56156	|	28.122	0.44566	0.0188	99.9938	0.0135	0.56142	|	27.387	0.61711	0.0413	99.833	-0.15025	0.56157	|	28.176
28.39	0.79011	0.0607	99.481	0.0396	0.56136	|	28.418	0.46508	0.036	100.199	-0.29305	0.56135	|	28.326	0.47416	0.0245	99.9638	-0.0601	0.56137	|	28.29	0.8562	0.064	99.3918	0.20438	0.56138	|	27.61	0.613	0.0476	99.7278	-0.10174	0.56153	|	28.272	0.47153	0.0198	99.9939	-0.00587	0.56138	|	27.537	0.66196	0.0429	99.8269	-0.12308	0.56154	|	28.326
28.54	0.82921	0.062	99.4839	0.0976	0.56132	|	28.568	0.49401	0.0378	100.188	-0.47151	0.56132	|	28.476	0.4965	0.0256	99.9624	-0.0707	0.56134	|	28.44	0.89516	0.0658	99.4011	0.25814	0.56135	|	27.76	0.64037	0.051	99.7256	-0.065	0.56149	|	28.422	0.4942	0.0209	99.9936	-0.024	0.56135	|	27.687	0.70135	0.0445	99.8225	-0.10325	0.56151	|	28.476
28.69	0.8644	0.0632	99.488	0.12978	0.56129	|	28.718	0.52006	0.0399	100.174	-0.60475	0.56129	|	28.626	0.51672	0.0267	99.9608	-0.0807	0.56131	|	28.59	0.93021	0.0675	99.4108	0.2858	0.56131	|	27.91	0.66489	0.0542	99.7242	-0.0487	0.56146	|	28.572	0.51415	0.0221	99.993	-0.0404	0.56132	|	27.837	0.73696	0.046	99.8191	-0.0886	0.56148	|	28.626
28.84	0.89677	0.0645	99.4926	0.14535	0.56126	|	28.868	0.54363	0.0421	100.158	-0.70043	0.56125	|	28.776	0.53551	0.028	99.9592	-0.09	0.56127	|	28.74	0.96205	0.0691	99.4202	0.29743	0.56128	|	28.06	0.68734	0.0574	99.7232	-0.0461	0.56143	|	28.722	0.53248	0.0233	99.9921	-0.0556	0.56129	|	27.987	0.76951	0.0475	99.8164	-0.0778	0.56144	|	28.776
28.99	0.92679	0.0657	99.4971	0.15006	0.56123	|	29.018	0.56573	0.0446	100.142	-0.76865	0.56122	|	28.926	0.55282	0.0292	99.9576	-0.0985	0.56124	|	28.89	0.99186	0.0706	99.4291	0.29939	0.56125	|	28.21	0.70837	0.0605	99.7222	-0.0523	0.5614	|	28.872	0.54941	0.0245	99.991	-0.0694	0.56125	|	28.137	0.7999	0.0489	99.8142	-0.0701	0.56141	|	28.926
29.14	0.95519	0.067	99.5014	0.14775	0.56119	|	29.168	0.58054	0.0464	100.13	-0.80331	0.56119	|	29.076	0.56917	0.0306	99.9559	-0.10638	0.56121	|	29.04	1.01984	0.0721	99.4375	0.29539	0.56122	|	28.36	0.72806	0.0636	99.7211	-0.0639	0.56136	|	29.022	0.56538	0.0258	99.9898	-0.0822	0.56122	|	28.287	0.82879	0.0503	99.8123	-0.0651	0.56138	|	29.076
29.29	0.9822	0.0682	99.5053	0.14083	0.56116	|	29.318	0.60033	0.049	100.114	-0.83696	0.56116	|	29.226	0.58444	0.0319	99.9543	-0.11358	0.56118	|	29.19	1.04641	0.0736	99.4453	0.28762	0.56118	|	28.51	0.74674	0.0666	99.7198	-0.0786	0.56133	|	29.172	0.58047	0.0272	99.9885	-0.094	0.56119	|	28.437	0.85612	0.0517	99.8105	-0.0622	0.56135	|	29.226
29.44	1.0079	0.0695	99.5088	0.1312	0.56113	|	29.468	0.61945	0.0516	100.098	-0.85724	0.56112	|	29.376	0.5989	0.0333	99.9526	-0.12021	0.56114	|	29.34	1.072	0.075	99.4525	0.27753	0.56115	|	28.66	0.76453	0.0695	99.7182	-0.0947	0.5613	|	29.322	0.59498	0.0285	99.987	-0.10507	0.56115	|	28.587	0.88228	0.053	99.8089	-0.0611	0.56131	|	29.376
29.59	1.03251	0.0707	99.5119	0.12013	0.5611	|	29.618	0.63765	0.0543	100.082	-0.86705	0.56109	|	29.526	0.61285	0.0346	99.9508	-0.12642	0.56111	|	29.49	1.09642	0.0764	99.4592	0.26631	0.56112	|	28.81	0.78147	0.0724	99.7165	-0.11069	0.56127	|	29.472	0.60882	0.0299	99.9855	-0.11534	0.56112	|	28.737	0.90736	0.0543	99.8074	-0.0615	0.56128	|	29.526
29.74	1.0564	0.072	99.5147	0.10811	0.56106	|	29.768	0.65508	0.057	100.067	-0.86925	0.56106	|	29.676	0.62621	0.036	99.9491	-0.13219	0.56108	|	29.64	1.11988	0.0777	99.4653	0.25445	0.56109	|	28.96	0.79796	0.0752	99.7146	-0.12622	0.56123	|	29.622	0.62213	0.0314	99.9839	-0.12494	0.56109	|	28.887	0.9313	0.0556	99.8059	-0.0632	0.56125	|	29.676
29.89	1.0794	0.0732	99.517	0.0958	0.56103	|	29.918	0.67153	0.0596	100.053	-0.86616	0.56102	|	29.826	0.63902	0.0374	99.9474	-0.13757	0.56105	|	29.79	1.14239	0.079	99.4709	0.24229	0.56105	|	29.11	0.81366	0.078	99.7125	-0.14031	0.5612	|	29.772	0.63496	0.0328	99.9822	-0.13392	0.56106	|	29.037	0.95444	0.0569	99.8044	-0.066	0.56122	|	29.826
30.04	1.10174	0.0744	99.519	0.0833	0.561	|	30.068	0.69286	0.0631	100.034	-0.8564	0.56099	|	29.976	0.65149	0.0388	99.9456	-0.14265	0.56101	|	29.94	1.16443	0.0803	99.4761	0.22983	0.56102	|	29.26	0.82892	0.0807	99.7102	-0.15289	0.56117	|	29.922	0.6474	0.0343	99.9805	-0.14238	0.56102	|	29.187	0.97709	0.0581	99.8029	-0.0697	0.56118	|	29.976
30.19	1.1234	0.0757	99.5207	0.071	0.56097	|	30.218	0.70837	0.0657	100.021	-0.84646	0.56096	|	30.126	0.66366	0.0402	99.9439	-0.14747	0.56098	|	30.09	1.18581	0.0816	99.4809	0.21734	0.56099	|	29.41	0.84363	0.0834	99.7079	-0.16365	0.56114	|	30.072	0.65937	0.0357	99.9788	-0.15028	0.56099	|	29.337	0.99916	0.0593	99.8013	-0.0743	0.56115	|	30.126
30.34	1.14447	0.0769	99.5221	0.0588	0.56093	|	30.368	0.7233	0.0682	100.008	-0.83538	0.56093	|	30.276	0.67545	0.0416	99.9421	-0.15202	0.56095	|	30.24	1.20663	0.0829	99.4853	0.20488	0.56095	|	29.56	0.85797	0.086	99.7055	-0.17262	0.5611	|	30.222	0.67092	0.0372	99.977	-0.15769	0.56096	|	29.487	1.02041	0.0605	99.7997	-0.0795	0.56112	|	30.276
30.49	1.16494	0.0781	99.5232	0.047	0.5609	|	30.518	0.73774	0.0707	99.9965	-0.82383	0.56089	|	30.426	0.68686	0.043	99.9403	-0.15631	0.56091	|	30.39	1.22698	0.0841	99.4893	0.1924	0.56092	|	29.71	0.87197	0.0886	99.703	-0.17977	0.56107	|	30.372	0.68227	0.0386	99.9752	-0.16476	0.56093	|	29.637	1.04126	0.0617	99.798	-0.0852	0.56109	|	30.426
30.64	1.18487	0.0793	99.524	0.0355	0.56087	|	30.668	0.75192	0.0732	99.9849	-0.81214	0.56086	|	30.576	0.69806	0.0444	99.9386	-0.16043	0.56088	|	30.54	1.24686	0.0854	99.493	0.17996	0.56089	|	29.86	0.88563	0.0912	99.7005	-0.18514	0.56104	|	30.522	0.69326	0.0401	99.9733	-0.1714	0.56089	|	29.787	1.06143	0.0629	99.7962	-0.0913	0.56105	|	30.576
30.79	1.20441	0.0805	99.5246	0.0243	0.56083	|	30.818	0.76573	0.0757	99.9737	-0.80079	0.56083	|	30.726	0.70895	0.0458	99.9368	-0.16434	0.56085	|	30.69	1.26629	0.0866	99.4964	0.16763	0.56086	|	30.01	0.89902	0.0937	99.698	-0.18881	0.561	|	30.672	0.70401	0.0415	99.9714	-0.17771	0.56086	|	29.937	1.08112	0.064	99.7944	-0.0978	0.56102	|	30.726
30.94	1.22365	0.0816	99.5249	0.0134	0.5608	|	30.968	0.77918	0.0782	99.963	-0.79004	0.5608	|	30.876	0.71936	0.0471	99.9351	-0.16801	0.56082	|	30.84	1.28514	0.0878	99.4994	0.15556	0.56082	|	30.16	0.91191	0.0962	99.6955	-0.19083	0.56097	|	30.822	0.71429	0.043	99.9696	-0.18354	0.56083	|	30.087	1.1005	0.0651	99.7924	-0.10444	0.56099	|	30.876
31.09	1.24256	0.0828	99.5251	0.00272	0.56077	|	31.118	0.79236	0.0806	99.9527	-0.78001	0.56076	|	31.026	0.72969	0.0485	99.9333	-0.17159	0.56078	|	30.99	1.30368	0.0891	99.5022	0.14359	0.56079	|	30.31	0.9245	0.0987	99.6931	-0.1914	0.56094	|	30.972	0.72447	0.0444	99.9677	-0.18915	0.56079	|	30.237	1.1197	0.0662	99.7904	-0.11135	0.56096	|	31.026
31.24	1.26103	0.084	99.525	-0.00762	0.56074	|	31.268	0.80536	0.0831	99.9426	-0.77074	0.56073	|	31.176	0.73974	0.0499	99.9316	-0.17502	0.56075	|	31.14	1.32191	0.0903	99.5047	0.13179	0.56076	|	30.46	0.93679	0.10109	99.6907	-0.19065	0.56091	|	31.122	0.73443	0.0459	99.9658	-0.19445	0.56076	|	30.387	1.13845	0.0673	99.7882	-0.11833	0.56092	|	31.176
31.39	1.27918	0.0851	99.5248	-0.0176	0.5607	|	31.418	0.81796	0.0855	99.933	-0.76244	0.5607	|	31.326	0.74951	0.0512	99.9298	-0.17832	0.56072	|	31.29	1.33987	0.0915	99.507	0.1202	0.56073	|	30.61	0.94884	0.10347	99.6885	-0.18871	0.56087	|	31.272	0.74417	0.0473	99.9638	-0.19947	0.56073	|	30.537	1.15691	0.0684	99.7859	-0.12532	0.56089	|	31.326
31.54	1.29712	0.0863	99.5244	-0.0274	0.56067	|	31.568	0.83038	0.0878	99.9235	-0.75496	0.56066	|	31.476	0.75917	0.0525	99.9281	-0.18154	0.56068	|	31.44	1.35765	0.0927	99.509	0.10876	0.56069	|	30.76	0.96074	0.10585	99.6862	-0.18569	0.56084	|	31.422	0.75367	0.0487	99.9619	-0.20419	0.5607	|	30.687	1.17501	0.0695	99.7836	-0.13223	0.56086	|	31.476
31.69	1.31462	0.0874	99.5238	-0.0368	0.56064	|	31.718	0.84266	0.0902	99.9143	-0.74827	0.56063	|	31.626	0.76857	0.0539	99.9264	-0.18465	0.56065	|	31.59	1.37508	0.0939	99.5108	0.0976	0.56066	|	30.91	0.97233	0.10817	99.6841	-0.18177	0.56081	|	31.572	0.76299	0.0501	99.96	-0.20866	0.56066	|	30.837	1.19285	0.0706	99.7812	-0.13898	0.56082	|	31.626
31.84	1.332	0.0885	99.5231	-0.0458	0.5606	|	31.868	0.85464	0.0926	99.9054	-0.74239	0.5606	|	31.776	0.77784	0.0552	99.9247	-0.18769	0.56062	|	31.74	1.39228	0.0951	99.5124	0.0868	0.56063	|	31.06	0.98365	0.11046	99.6821	-0.1771	0.56078	|	31.722	0.7722	0.0515	99.9581	-0.21292	0.56063	|	30.987	1.21044	0.0716	99.7787	-0.14554	0.56079	|	31.776
31.99	1.3491	0.0896	99.5222	-0.0546	0.56057	|	32.018	0.86639	0.095	99.8967	-0.73722	0.56057	|	31.926	0.78689	0.0565	99.923	-0.19066	0.56059	|	31.89	1.40929	0.0962	99.5138	0.0762	0.56059	|	31.21	0.9948	0.11272	99.6801	-0.17175	0.56074	|	31.872	0.78127	0.0529	99.9561	-0.21696	0.5606	|	31.137	1.22785	0.0727	99.7761	-0.1519	0.56076	|	31.926
32.14	1.366	0.0907	99.5212	-0.063	0.56054	|	32.168	0.87801	0.0973	99.8881	-0.73259	0.56053	|	32.076	0.79582	0.0579	99.9212	-0.19359	0.56055	|	32.04	1.426	0.0973	99.515	0.0659	0.56056	|	31.36	1.00571	0.11494	99.6783	-0.16592	0.56071	|	32.022	0.79015	0.0543	99.9542	-0.22076	0.56056	|	31.287	1.24503	0.0737	99.7734	-0.15802	0.56073	|	32.076
32.29	1.38271	0.0918	99.5201	-0.0711	0.56051	|	32.318	0.88938	0.0996	99.8799	-0.72848	0.5605	|	32.226	0.80457	0.0592	99.9195	-0.19646	0.56052	|	32.19	1.44252	0.0984	99.516	0.0558	0.56053	|	31.51	1.01658	0.11717	99.6765	-0.15961	0.56068	|	32.172	0.799	0.0557	99.9522	-0.2244	0.56053	|	31.437	1.26193	0.0747	99.7707	-0.16383	0.56069	|	32.226
32.44	1.39926	0.0929	99.5189	-0.0789	0.56047	|	32.468	0.90057	0.10195	99.8717	-0.72475	0.56047	|	32.376	0.81312	0.0605	99.9178	-0.19928	0.56049	|	32.34	1.45889	0.0995	99.5168	0.0459	0.56049	|	31.66	1.02736	0.11939	99.6748	-0.15296	0.56064	|	32.322	0.80757	0.0571	99.9503	-0.22779	0.5605	|	31.587	1.27882	0.0757	99.7679	-0.16937	0.56066	|	32.376
32.59	1.41557	0.094	99.5175	-0.0864	0.56044	|	32.618	0.91161	0.10425	99.8637	-0.72127	0.56043	|	32.526	0.82159	0.0618	99.9161	-0.20209	0.56045	|	32.49	1.47513	0.10061	99.5175	0.0361	0.56046	|	31.81	1.03784	0.12155	99.6732	-0.14623	0.56061	|	32.472	0.81603	0.0584	99.9483	-0.23101	0.56047	|	31.737	1.29541	0.0767	99.765	-0.17452	0.56063	|	32.526
32.74	1.43177	0.0951	99.5161	-0.0937	0.56041	|	32.768	0.92264	0.10657	99.8558	-0.71792	0.5604	|	32.676	0.82993	0.0631	99.9144	-0.2049	0.56042	|	32.64	1.49114	0.10167	99.518	0.0265	0.56043	|	31.96	1.04827	0.12371	99.6718	-0.1394	0.56058	|	32.622	0.82433	0.0598	99.9464	-0.23406	0.56043	|	31.887	1.31176	0.0777	99.7621	-0.17931	0.56059	|	32.676
32.89	1.44778	0.0962	99.5145	-0.10082	0.56037	|	32.918	0.93345	0.10886	99.8481	-0.71467	0.56037	|	32.826	0.83816	0.0644	99.9127	-0.20769	0.56039	|	32.79	1.50691	0.10271	99.5183	0.0171	0.5604	|	32.11	1.05845	0.12583	99.6704	-0.13269	0.56055	|	32.772	0.83252	0.0612	99.9445	-0.23695	0.5604	|	32.037	1.32779	0.0787	99.7592	-0.18369	0.56056	|	32.826
33.04	1.46356	0.0972	99.5129	-0.10773	0.56034	|	33.068	0.94409	0.11112	99.8405	-0.71142	0.56033	|	32.976	0.84631	0.0657	99.911	-0.21051	0.56035	|	32.94	1.52267	0.10375	99.5185	0.00756	0.56036	|	32.26	1.06863	0.12795	99.669	-0.12606	0.56051	|	32.922	0.84059	0.0625	99.9425	-0.2397	0.56037	|	32.187	1.34385	0.0797	99.7562	-0.18772	0.56053	|	32.976
33.19	1.47927	0.0983	99.5111	-0.11455	0.56031	|	33.218	0.95463	0.11339	99.833	-0.70807	0.5603	|	33.126	0.85435	0.067	99.9093	-0.21334	0.56032	|	33.09	1.53825	0.10478	99.5186	-0.00189	0.56033	|	32.41	1.07867	0.13004	99.6678	-0.11971	0.56048	|	33.072	0.84858	0.0639	99.9406	-0.24233	0.56033	|	32.337	1.35965	0.0806	99.7532	-0.19135	0.5605	|	33.126
33.34	1.49479	0.0994	99.5093	-0.12129	0.56027	|	33.368	0.96499	0.11562	99.8257	-0.70459	0.56027	|	33.276	0.86226	0.0684	99.9076	-0.21617	0.56029	|	33.24	1.55361	0.10579	99.5185	-0.0113	0.5603	|	32.56	1.08861	0.13213	99.6667	-0.1137	0.56045	|	33.222	0.85641	0.0652	99.9387	-0.24484	0.5603	|	32.487	1.37543	0.0816	99.7502	-0.19466	0.56046	|	33.276
33.49	1.5102	0.10041	99.5074	-0.12802	0.56024	|	33.518	0.97522	0.11784	99.8185	-0.70092	0.56023	|	33.426	0.87004	0.0697	99.9059	-0.21903	0.56026	|	33.39	1.5688	0.10679	99.5182	-0.0208	0.56026	|	32.71	1.09834	0.13417	99.6656	-0.10819	0.56042	|	33.372	0.86421	0.0665	99.9368	-0.24727	0.56027	|	32.637	1.39109	0.0825	99.7471	-0.19763	0.56043	|	33.426
33.64	1.5255	0.10146	99.5054	-0.13481	0.56021	|	33.668	0.98538	0.12005	99.8114	-0.697	0.5602	|	33.576	0.87775	0.071	99.9042	-0.22192	0.56022	|	33.54	1.58392	0.10779	99.5178	-0.0304	0.56023	|	32.86	1.10802	0.1362	99.6646	-0.10317	0.56038	|	33.522	0.8718	0.0679	99.9349	-0.24958	0.56023	|	32.787	1.40663	0.0835	99.744	-0.20029	0.5604	|	33.576
33.79	1.54064	0.1025	99.5033	-0.14166	0.56017	|	33.818	0.99542	0.12225	99.8044	-0.69283	0.56017	|	33.726	0.88535	0.0723	99.9026	-0.22486	0.56019	|	33.69	1.59887	0.10877	99.5173	-0.04	0.5602	|	33.01	1.11757	0.13822	99.6636	-0.0987	0.56035	|	33.672	0.87936	0.0692	99.933	-0.25184	0.5602	|	32.937	1.42204	0.0844	99.7409	-0.20267	0.56036	|	33.726
33.94	1.55571	0.10354	99.5011	-0.14867	0.56014	|	33.968	1.00539	0.12444	99.7975	-0.68839	0.56014	|	33.876	0.89285	0.0736	99.9009	-0.22783	0.56016	|	33.84	1.61371	0.10976	99.5166	-0.0497	0.56016	|	33.16	1.12701	0.14021	99.6627	-0.095	0.56031	|	33.822	0.8868	0.0705	99.9311	-0.25403	0.56017	|	33.087	1.43734	0.0853	99.7378	-0.20483	0.56033	|	33.876
34.09	1.57074	0.10458	99.4988	-0.15585	0.56011	|	34.118	1.01525	0.12661	99.7907	-0.68368	0.5601	|	34.026	0.90027	0.0749	99.8992	-0.23086	0.56012	|	33.99	1.62848	0.11074	99.5159	-0.0595	0.56013	|	33.31	1.13638	0.14219	99.6618	-0.0919	0.56028	|	33.972	0.89413	0.0718	99.9292	-0.25617	0.56013	|	33.237	1.45248	0.0863	99.7347	-0.20683	0.5603	|	34.026
34.24	1.58563	0.10561	99.4964	-0.16319	0.56007	|	34.268	1.02497	0.12876	99.7841	-0.67875	0.56007	|	34.176	0.90755	0.0762	99.8975	-0.23393	0.56009	|	34.14	1.64313	0.11171	99.5149	-0.0693	0.5601	|	33.46	1.14566	0.14416	99.661	-0.0895	0.56025	|	34.122	0.90147	0.0732	99.9274	-0.25831	0.5601	|	33.387	1.46764	0.0872	99.7315	-0.20874	0.56026	|	34.176
34.39	1.60054	0.10665	99.4939	-0.17075	0.56004	|	34.418	1.03452	0.13088	99.7777	-0.67363	0.56004	|	34.326	0.91473	0.0775	99.8958	-0.23705	0.56006	|	34.29	1.65769	0.11269	99.5138	-0.0792	0.56006	|	33.61	1.15492	0.14612	99.6602	-0.0879	0.56021	|	34.272	0.90873	0.0745	99.9255	-0.26044	0.56007	|	33.537	1.48261	0.0881	99.7284	-0.21057	0.56023	|	34.326
34.54	1.61523	0.10767	99.4914	-0.17844	0.56001	|	34.568	1.04412	0.13301	99.7712	-0.66826	0.56	|	34.476	0.92185	0.0788	99.8941	-0.24024	0.56002	|	34.44	1.67209	0.11366	99.5126	-0.0891	0.56003	|	33.76	1.16407	0.14805	99.6594	-0.087	0.56018	|	34.422	0.91591	0.0758	99.9236	-0.26255	0.56003	|	33.687	1.49755	0.089	99.7252	-0.2124	0.5602	|	34.476
34.69	1.62981	0.10869	99.4887	-0.18629	0.55998	|	34.718	1.0536	0.13512	99.7649	-0.66274	0.55997	|	34.626	0.92895	0.0801	99.8923	-0.24353	0.55999	|	34.59	1.68643	0.11463	99.5113	-0.099	0.56	|	33.91	1.17313	0.14997	99.6586	-0.087	0.56015	|	34.572	0.92297	0.0771	99.9217	-0.26465	0.56	|	33.837	1.51243	0.0899	99.722	-0.2143	0.56016	|	34.626
34.84	1.64428	0.10971	99.486	-0.1943	0.55994	|	34.868	1.063	0.13721	99.7587	-0.65712	0.55994	|	34.776	0.93599	0.0814	99.8906	-0.2469	0.55996	|	34.74	1.7007	0.11561	99.5098	-0.10888	0.55996	|	34.06	1.18211	0.15187	99.6578	-0.0877	0.56011	|	34.722	0.92994	0.0785	99.9199	-0.26677	0.55997	|	33.987	1.52717	0.0908	99.7189	-0.21631	0.56013	|	34.776
34.99	1.65869	0.11072	99.4831	-0.20245	0.55991	|	35.018	1.07239	0.13931	99.7526	-0.65141	0.5599	|	34.926	0.94295	0.0827	99.8889	-0.25035	0.55992	|	34.89	1.71494	0.11659	99.5082	-0.11873	0.55993	|	34.21	1.19101	0.15376	99.657	-0.0893	0.56008	|	34.872	0.93685	0.0798	99.918	-0.26892	0.55993	|	34.137	1.54193	0.0916	99.7157	-0.21849	0.5601	|	34.926
35.14	1.67312	0.11173	99.4801	-0.21075	0.55988	|	35.168	1.08167	0.14138	99.7465	-0.64572	0.55987	|	35.076	0.94989	0.0841	99.8872	-0.2539	0.55989	|	35.04	1.72908	0.11757	99.5064	-0.12844	0.5599	|	34.36	1.19985	0.15563	99.6562	-0.0915	0.56005	|	35.022	0.94374	0.0811	99.9162	-0.27112	0.5599	|	34.287	1.5565	0.0925	99.7125	-0.22085	0.56006	|	35.076
35.29	1.68743	0.11274	99.4771	-0.2191	0.55984	|	35.318	1.09091	0.14345	99.7406	-0.64007	0.55984	|	35.226	0.95677	0.0854	99.8854	-0.25754	0.55986	|	35.19	1.74307	0.11855	99.5045	-0.13793	0.55986	|	34.51	1.20866	0.15749	99.6554	-0.0946	0.56002	|	35.172	0.95058	0.0824	99.9143	-0.27336	0.55987	|	34.437	1.57108	0.0934	99.7092	-0.22346	0.56003	|	35.226
35.44	1.70165	0.11375	99.4739	-0.22748	0.55981	|	35.468	1.10006	0.14549	99.7348	-0.63456	0.5598	|	35.376	0.9636	0.0867	99.8836	-0.26128	0.55982	|	35.34	1.75701	0.11953	99.5026	-0.14724	0.55983	|	34.66	1.2174	0.15934	99.6546	-0.0983	0.55998	|	35.322	0.95736	0.0838	99.9125	-0.27567	0.55983	|	34.587	1.58551	0.0942	99.706	-0.22629	0.56	|	35.376
35.59	1.71572	0.11474	99.4706	-0.2358	0.55977	|	35.618	1.10912	0.14752	99.7291	-0.62923	0.55977	|	35.526	0.97031	0.0881	99.8819	-0.26508	0.55979	|	35.49	1.77089	0.1205	99.5005	-0.15631	0.5598	|	34.81	1.22607	0.16117	99.6537	-0.10268	0.55995	|	35.472	0.9641	0.0851	99.9106	-0.27804	0.5598	|	34.737	1.59981	0.0951	99.7027	-0.22936	0.55996	|	35.526
35.74	1.72981	0.11574	99.4673	-0.2441	0.55974	|	35.768	1.11812	0.14953	99.7234	-0.62414	0.55974	|	35.676	0.97698	0.0894	99.8801	-0.26898	0.55976	|	35.64	1.78475	0.12148	99.4982	-0.16514	0.55976	|	34.96	1.23464	0.16298	99.6528	-0.10767	0.55992	|	35.622	0.97082	0.0864	99.9087	-0.2805	0.55977	|	34.887	1.61411	0.0959	99.6994	-0.23271	0.55993	|	35.676
35.89	1.74385	0.11673	99.4638	-0.2523	0.55971	|	35.918	1.12705	0.15153	99.7179	-0.61933	0.5597	|	35.826	0.98365	0.0907	99.8783	-0.273	0.55972	|	35.79	1.79849	0.12244	99.4959	-0.17363	0.55973	|	35.11	1.24319	0.16479	99.6519	-0.11325	0.55988	|	35.772	0.97734	0.0878	99.9069	-0.28298	0.55973	|	35.037	1.62826	0.0968	99.6961	-0.23629	0.5599	|	35.826
36.04	1.75775	0.11771	99.4602	-0.26029	0.55967	|	36.068	1.136	0.15353	99.7123	-0.61484	0.55967	|	35.976	0.99028	0.0921	99.8765	-0.27713	0.55969	|	35.94	1.81222	0.1234	99.4934	-0.18181	0.5597	|	35.26	1.25167	0.16658	99.6509	-0.11935	0.55985	|	35.922	0.98389	0.0891	99.905	-0.28557	0.5597	|	35.187	1.64243	0.0976	99.6928	-0.24015	0.55986	|	35.976
36.19	1.77166	0.1187	99.4565	-0.26811	0.55964	|	36.218	1.14484	0.15551	99.7069	-0.61075	0.55963	|	36.126	0.99677	0.0934	99.8746	-0.2813	0.55966	|	36.09	1.82588	0.12435	99.4909	-0.18961	0.55966	|	35.41	1.26005	0.16834	99.6499	-0.12587	0.55982	|	36.072	0.99043	0.0904	99.9031	-0.28827	0.55967	|	35.337	1.65645	0.0984	99.6894	-0.24419	0.55983	|	36.126
36.34	1.78548	0.11968	99.4528	-0.27566	0.55961	|	36.368	1.1536	0.15747	99.7016	-0.60709	0.5596	|	36.276	1.00321	0.0947	99.8728	-0.28555	0.55962	|	36.24	1.83948	0.12529	99.4883	-0.19705	0.55963	|	35.56	1.26843	0.17012	99.6488	-0.13286	0.55978	|	36.222	0.99692	0.0918	99.9013	-0.29106	0.55963	|	35.487	1.67046	0.0993	99.6859	-0.24843	0.5598	|	36.276
36.49	1.79919	0.12065	99.4489	-0.28289	0.55957	|	36.518	1.16227	0.1594	99.6963	-0.60391	0.55957	|	36.426	1.00964	0.0961	99.871	-0.28993	0.55959	|	36.39	1.85302	0.12622	99.4855	-0.20411	0.5596	|	35.71	1.27674	0.17187	99.6476	-0.14018	0.55975	|	36.372	1.0034	0.0931	99.8994	-0.29397	0.5596	|	35.637	1.68439	0.10007	99.6824	-0.25282	0.55976	|	36.426
36.64	1.81286	0.12163	99.445	-0.2898	0.55954	|	36.668	1.17098	0.16135	99.6911	-0.60117	0.55953	|	36.576	1.01606	0.0974	99.8691	-0.29442	0.55955	|	36.54	1.86652	0.12714	99.4827	-0.21082	0.55956	|	35.86	1.28502	0.17362	99.6465	-0.14782	0.55971	|	36.522	1.00981	0.0945	99.8975	-0.29697	0.55957	|	35.787	1.69826	0.10089	99.6789	-0.25732	0.55973	|	36.576
36.79	1.82652	0.1226	99.441	-0.29638	0.55951	|	36.818	1.17957	0.16326	99.686	-0.59896	0.5595	|	36.726	1.02237	0.0987	99.8672	-0.29896	0.55952	|	36.69	1.87998	0.12806	99.4798	-0.21717	0.55953	|	36.01	1.29323	0.17536	99.6452	-0.1557	0.55968	|	36.672	1.01617	0.0958	99.8956	-0.30006	0.55953	|	35.937	1.71216	0.10171	99.6753	-0.26191	0.5597	|	36.726
36.94	1.84019	0.12357	99.4369	-0.30264	0.55947	|	36.968	1.18815	0.16516	99.6808	-0.59726	0.55947	|	36.876	1.02863	0.10007	99.8653	-0.30359	0.55949	|	36.84	1.89335	0.12897	99.4769	-0.22318	0.5595	|	36.16	1.30148	0.1771	99.6439	-0.16385	0.55965	|	36.822	1.02246	0.0971	99.8937	-0.30325	0.5595	|	36.087	1.72595	0.10252	99.6716	-0.26649	0.55966	|	36.876
37.09	1.85374	0.12453	99.4328	-0.30852	0.55944	|	37.118	1.19665	0.16705	99.6757	-0.59609	0.55943	|	37.026	1.03486	0.1014	99.8634	-0.30829	0.55945	|	36.99	1.90672	0.12987	99.4739	-0.22892	0.55946	|	36.31	1.30963	0.17883	99.6425	-0.17211	0.55961	|	36.972	1.02873	0.0985	99.8918	-0.30655	0.55947	|	36.237	1.73975	0.10333	99.6679	-0.27106	0.55963	|	37.026
37.24	1.86725	0.1255	99.4286	-0.31407	0.55941	|	37.268	1.20517	0.16894	99.6707	-0.59543	0.5594	|	37.176	1.04107	0.10274	99.8615	-0.31311	0.55942	|	37.14	1.92008	0.13077	99.4708	-0.23442	0.55943	|	36.46	1.31776	0.18055	99.6411	-0.18049	0.55958	|	37.122	1.03493	0.0998	99.8898	-0.30994	0.55943	|	36.387	1.75343	0.10414	99.6642	-0.27551	0.5596	|	37.176
37.39	1.88073	0.12646	99.4243	-0.31931	0.55937	|	37.418	1.21362	0.1708	99.6656	-0.5953	0.55937	|	37.326	1.04725	0.10408	99.8595	-0.31801	0.55939	|	37.29	1.93336	0.13166	99.4676	-0.2397	0.55939	|	36.61	1.32579	0.18225	99.6396	-0.18886	0.55955	|	37.272	1.04109	0.10115	99.8879	-0.31344	0.5594	|	36.537	1.76711	0.10494	99.6604	-0.27985	0.55956	|	37.326
37.54	1.89417	0.12743	99.4199	-0.32427	0.55934	|	37.568	1.22201	0.17265	99.6607	-0.59567	0.55933	|	37.476	1.05344	0.10543	99.8576	-0.32303	0.55935	|	37.44	1.94662	0.13256	99.4644	-0.24479	0.55936	|	36.76	1.33381	0.18395	99.6381	-0.19729	0.55951	|	37.422	1.04726	0.10249	99.886	-0.31706	0.55937	|	36.687	1.78073	0.10574	99.6565	-0.28401	0.55953	|	37.476
37.69	1.90762	0.12839	99.4155	-0.32902	0.55931	|	37.718	1.23035	0.17449	99.6557	-0.59652	0.5593	|	37.626	1.05951	0.10677	99.8556	-0.32806	0.55932	|	37.59	1.95986	0.13345	99.4611	-0.24974	0.55933	|	36.91	1.34183	0.18565	99.6365	-0.20573	0.55948	|	37.572	1.0534	0.10384	99.884	-0.3208	0.55933	|	36.837	1.79432	0.10654	99.6527	-0.28794	0.5595	|	37.626
37.84	1.92097	0.12935	99.4111	-0.33356	0.55927	|	37.868	1.23868	0.17632	99.6507	-0.59784	0.55927	|	37.776	1.06558	0.10811	99.8536	-0.33319	0.55929	|	37.74	1.97303	0.13433	99.4578	-0.25458	0.55929	|	37.06	1.34977	0.18733	99.6348	-0.21408	0.55945	|	37.722	1.05947	0.10517	99.8821	-0.32461	0.5593	|	36.987	1.80789	0.10733	99.6487	-0.29161	0.55946	|	37.776
37.99	1.93432	0.13031	99.4066	-0.33796	0.55924	|	38.018	1.24697	0.17813	99.6458	-0.59961	0.55923	|	37.926	1.07164	0.10946	99.8516	-0.3384	0.55925	|	37.89	1.98624	0.13523	99.4544	-0.2594	0.55926	|	37.21	1.35767	0.189	99.6331	-0.22233	0.55942	|	37.872	1.06555	0.10651	99.8801	-0.32856	0.55926	|	37.137	1.82135	0.10812	99.6448	-0.29497	0.55943	|	37.926
38.14	1.9476	0.13128	99.4021	-0.34225	0.5592	|	38.168	1.25519	0.17993	99.6408	-0.60176	0.5592	|	38.076	1.07765	0.1108	99.8495	-0.34368	0.55922	|	38.04	1.99935	0.13611	99.451	-0.2642	0.55923	|	37.36	1.36551	0.19066	99.6313	-0.23046	0.55938	|	38.022	1.0715	0.10783	99.8781	-0.33253	0.55923	|	37.287	1.83477	0.10891	99.6408	-0.29804	0.5594	|	38.076
38.29	1.96085	0.13224	99.3976	-0.34647	0.55917	|	38.318	1.26345	0.18173	99.6359	-0.60432	0.55916	|	38.226	1.08361	0.11215	99.8474	-0.34899	0.55918	|	38.19	2.01255	0.13701	99.4475	-0.26908	0.55919	|	37.51	1.37331	0.1923	99.6295	-0.23843	0.55935	|	38.172	1.07747	0.10916	99.8761	-0.33663	0.5592	|	37.437	1.84816	0.1097	99.6368	-0.3008	0.55936	|	38.226
38.44	1.9741	0.1332	99.3929	-0.35072	0.55914	|	38.468	1.2716	0.18351	99.6309	-0.60718	0.55913	|	38.376	1.08957	0.1135	99.8453	-0.3544	0.55915	|	38.34	2.02559	0.13791	99.4439	-0.27397	0.55916	|	37.66	1.38105	0.19393	99.6276	-0.24624	0.55931	|	38.322	1.08343	0.11049	99.8741	-0.34084	0.55916	|	37.587	1.8616	0.11049	99.6327	-0.30329	0.55933	|	38.376
38.59	1.9872	0.13416	99.3883	-0.355	0.5591	|	38.618	1.2797	0.18527	99.626	-0.61033	0.5591	|	38.526	1.09548	0.11484	99.8432	-0.35984	0.55912	|	38.49	2.03864	0.13881	99.4403	-0.27895	0.55913	|	37.81	1.38878	0.19555	99.6256	-0.2539	0.55928	|	38.472	1.08932	0.11182	99.8721	-0.34511	0.55913	|	37.737	1.87498	0.11127	99.6286	-0.30547	0.55929	|	38.526
38.74	2.00039	0.13512	99.3836	-0.35943	0.55907	|	38.768	1.28782	0.18703	99.621	-0.61377	0.55906	|	38.676	1.10139	0.1162	99.8411	-0.36535	0.55908	|	38.64	2.05155	0.13971	99.4367	-0.28402	0.55909	|	37.96	1.39646	0.19716	99.6237	-0.26136	0.55924	|	38.622	1.09522	0.11315	99.8701	-0.34949	0.5591	|	37.887	1.88836	0.11206	99.6245	-0.3074	0.55926	|	38.676
38.89	2.01343	0.13608	99.3789	-0.36397	0.55904	|	38.918	1.29587	0.18878	99.6161	-0.6174	0.55903	|	38.826	1.10729	0.11756	99.8389	-0.37093	0.55905	|	38.79	2.06453	0.14062	99.433	-0.28931	0.55906	|	38.11	1.40409	0.19876	99.6216	-0.26861	0.55921	|	38.772	1.10112	0.11449	99.868	-0.35397	0.55906	|	38.037	1.90164	0.11284	99.6204	-0.30908	0.55923	|	38.826
39.04	2.02651	0.13705	99.3741	-0.36869	0.559	|	39.068	1.3039	0.19052	99.6111	-0.62121	0.55899	|	38.976	1.11312	0.11891	99.8367	-0.37651	0.55902	|	38.94	2.07747	0.14153	99.4292	-0.29482	0.55902	|	38.26	1.41167	0.20033	99.6196	-0.27564	0.55918	|	38.922	1.10695	0.11582	99.8659	-0.35849	0.55903	|	38.187	1.91487	0.11361	99.6163	-0.31059	0.55919	|	38.976
39.19	2.0395	0.13802	99.3693	-0.37358	0.55897	|	39.218	1.31187	0.19224	99.6061	-0.62515	0.55896	|	39.126	1.11894	0.12026	99.8345	-0.38214	0.55898	|	39.09	2.09033	0.14245	99.4254	-0.30054	0.55899	|	38.41	1.41925	0.20191	99.6175	-0.2825	0.55915	|	39.072	1.11274	0.11714	99.8638	-0.36309	0.55899	|	38.337	1.92803	0.11438	99.6122	-0.31195	0.55916	|	39.126
39.34	2.05242	0.13898	99.3644	-0.37869	0.55893	|	39.368	1.31985	0.19397	99.6011	-0.62921	0.55893	|	39.276	1.12469	0.12161	99.8323	-0.38778	0.55895	|	39.24	2.10317	0.14337	99.4215	-0.3065	0.55896	|	38.56	1.42686	0.20349	99.6153	-0.28922	0.55911	|	39.222	1.11851	0.11847	99.8617	-0.36774	0.55896	|	38.487	1.94121	0.11516	99.6081	-0.31321	0.55913	|	39.276
39.49	2.06547	0.13995	99.3595	-0.38415	0.5589	|	39.518	1.32775	0.19567	99.5961	-0.63331	0.55889	|	39.426	1.13045	0.12296	99.8301	-0.39347	0.55891	|	39.39	2.116	0.14429	99.4175	-0.3127	0.55892	|	38.71	1.43439	0.20505	99.6131	-0.29568	0.55908	|	39.372	1.12426	0.11979	99.8596	-0.37247	0.55893	|	38.637	1.95443	0.11593	99.604	-0.31441	0.55909	|	39.426
39.64	2.07844	0.14093	99.3544	-0.38988	0.55887	|	39.668	1.33565	0.19737	99.5911	-0.63746	0.55886	|	39.576	1.13621	0.12433	99.8278	-0.39922	0.55888	|	39.54	2.12879	0.14521	99.4135	-0.31913	0.55889	|	38.86	1.44187	0.20659	99.6108	-0.30192	0.55904	|	39.522	1.13002	0.12112	99.8574	-0.37727	0.55889	|	38.787	1.96756	0.11671	99.5998	-0.31559	0.55906	|	39.576
39.79	2.09135	0.1419	99.3494	-0.3959	0.55883	|	39.818	1.34347	0.19906	99.5861	-0.64158	0.55883	|	39.726	1.14188	0.12567	99.8255	-0.40492	0.55885	|	39.69	2.14151	0.14613	99.4094	-0.32578	0.55885	|	39.01	1.44933	0.20813	99.6086	-0.30796	0.55901	|	39.672	1.13569	0.12244	99.8553	-0.38208	0.55886	|	38.937	1.98067	0.11748	99.5957	-0.31682	0.55902	|	39.726
39.94	2.10428	0.14288	99.3442	-0.40224	0.5588	|	39.968	1.35127	0.20073	99.5811	-0.64568	0.55879	|	39.876	1.14756	0.12703	99.8232	-0.41067	0.55881	|	39.84	2.1543	0.14705	99.4052	-0.33271	0.55882	|	39.16	1.45679	0.20967	99.6063	-0.31383	0.55897	|	39.822	1.14132	0.12375	99.8531	-0.38693	0.55882	|	39.087	1.99379	0.11825	99.5915	-0.31816	0.55899	|	39.876
40.09	2.11711	0.14385	99.339	-0.40883	0.55876	|	40.118	1.35907	0.2024	99.576	-0.64973	0.55876	|	40.026	1.15323	0.12839	99.8208	-0.41646	0.55878	|	39.99	2.16714	0.14797	99.4009	-0.33991	0.55879	|	39.31	1.46423	0.21119	99.6039	-0.31953	0.55894	|	39.972	1.147	0.12508	99.8509	-0.39188	0.55879	|	39.237	2.0069	0.11902	99.5873	-0.31965	0.55896	|	40.026
40.24	2.13	0.14484	99.3337	-0.41575	0.55873	|	40.268	1.36682	0.20406	99.571	-0.6537	0.55872	|	40.176	1.15887	0.12975	99.8185	-0.42224	0.55874	|	40.14	2.17989	0.14889	99.3965	-0.34727	0.55875	|	39.46	1.47164	0.21272	99.6015	-0.32503	0.55891	|	40.122	1.15262	0.1264	99.8487	-0.39683	0.55876	|	39.387	2.02	0.11979	99.5832	-0.32132	0.55892	|	40.176
40.39	2.14284	0.14582	99.3283	-0.42294	0.5587	|	40.418	1.37457	0.20572	99.5659	-0.65758	0.55869	|	40.326	1.16447	0.13111	99.8161	-0.42803	0.55871	|	40.29	2.19255	0.14979	99.392	-0.35476	0.55872	|	39.61	1.47903	0.21423	99.5991	-0.33037	0.55887	|	40.272	1.1582	0.12772	99.8464	-0.40181	0.55872	|	39.537	2.03305	0.12055	99.579	-0.32319	0.55889	|	40.326
40.54	2.15566	0.1468	99.3229	-0.43039	0.55866	|	40.568	1.38232	0.20737	99.5608	-0.66135	0.55866	|	40.476	1.17005	0.13247	99.8137	-0.43381	0.55868	|	40.44	2.2052	0.15069	99.3875	-0.36241	0.55868	|	39.76	1.48639	0.21574	99.5966	-0.33553	0.55884	|	40.422	1.16381	0.12905	99.8442	-0.40686	0.55869	|	39.687	2.04603	0.12132	99.5747	-0.32529	0.55885	|	40.476
40.69	2.16848	0.14779	99.3173	-0.43809	0.55863	|	40.718	1.39004	0.20902	99.5557	-0.66499	0.55862	|	40.626	1.17562	0.13383	99.8113	-0.43961	0.55864	|	40.59	2.21781	0.15159	99.3829	-0.37016	0.55865	|	39.91	1.49371	0.21724	99.5941	-0.34053	0.55881	|	40.572	1.16938	0.13037	99.8419	-0.41192	0.55865	|	39.837	2.05902	0.12208	99.5705	-0.32768	0.55882	|	40.626
40.84	2.18123	0.14877	99.3117	-0.44597	0.55859	|	40.868	1.39774	0.21065	99.5505	-0.66849	0.55859	|	40.776	1.18114	0.13518	99.8088	-0.44538	0.55861	|	40.74	2.23039	0.15248	99.3782	-0.37799	0.55862	|	40.06	1.50102	0.21873	99.5917	-0.34539	0.55877	|	40.722	1.17488	0.13168	99.8396	-0.41696	0.55862	|	39.987	2.07197	0.12284	99.5662	-0.33041	0.55879	|	40.776
40.99	2.19397	0.14976	99.3059	-0.454	0.55856	|	41.018	1.40534	0.21226	99.5455	-0.6718	0.55855	|	40.926	1.18669	0.13655	99.8063	-0.45121	0.55857	|	40.89	2.24299	0.15337	99.3734	-0.38592	0.55858	|	40.21	1.50832	0.22023	99.5891	-0.35011	0.55874	|	40.872	1.18039	0.133	99.8373	-0.42205	0.55859	|	40.137	2.08485	0.1236	99.562	-0.33347	0.55875	|	40.926
41.14	2.20677	0.15076	99.3001	-0.46221	0.55853	|	41.168	1.41295	0.21387	99.5403	-0.67496	0.55852	|	41.076	1.19217	0.1379	99.8038	-0.45698	0.55854	|	41.04	2.2556	0.15426	99.3685	-0.3939	0.55855	|	40.36	1.51561	0.22172	99.5865	-0.35471	0.5587	|	41.022	1.18595	0.13434	99.8349	-0.42721	0.55855	|	40.287	2.09766	0.12436	99.5577	-0.33686	0.55872	|	41.076
41.29	2.21961	0.15176	99.2941	-0.47053	0.55849	|	41.318	1.42055	0.21547	99.5352	-0.67796	0.55848	|	41.226	1.19762	0.13925	99.8013	-0.46272	0.55851	|	41.19	2.2682	0.15515	99.3635	-0.4019	0.55851	|	40.51	1.52286	0.2232	99.584	-0.35918	0.55867	|	41.172	1.19144	0.13566	99.8326	-0.43233	0.55852	|	40.437	2.11051	0.12511	99.5533	-0.34061	0.55869	|	41.226
41.44	2.23239	0.15276	99.288	-0.4789	0.55846	|	41.468	1.42814	0.21707	99.53	-0.6808	0.55845	|	41.376	1.20309	0.14061	99.7988	-0.4685	0.55847	|	41.34	2.28074	0.15605	99.3584	-0.40983	0.55848	|	40.66	1.53005	0.22468	99.5814	-0.36352	0.55863	|	41.322	1.1969	0.13698	99.8302	-0.43746	0.55848	|	40.587	2.12341	0.12587	99.5489	-0.34473	0.55865	|	41.376
41.59	2.24517	0.15376	99.2819	-0.48731	0.55842	|	41.618	1.43576	0.21867	99.5248	-0.68349	0.55842	|	41.526	1.20849	0.14196	99.7963	-0.47421	0.55844	|	41.49	2.29326	0.15694	99.3532	-0.4177	0.55845	|	40.81	1.5373	0.22616	99.5787	-0.36781	0.5586	|	41.472	1.20231	0.13829	99.8278	-0.44256	0.55845	|	40.737	2.13631	0.12663	99.5445	-0.34919	0.55862	|	41.526
41.74	2.25794	0.15476	99.2756	-0.49574	0.55839	|	41.768	1.44335	0.22026	99.5196	-0.686	0.55838	|	41.676	1.2139	0.14332	99.7937	-0.47994	0.5584	|	41.64	2.30582	0.15785	99.3479	-0.42552	0.55841	|	40.96	1.54447	0.22763	99.576	-0.37197	0.55857	|	41.622	1.20775	0.13961	99.8254	-0.44771	0.55842	|	40.887	2.14918	0.12739	99.5399	-0.35397	0.55858	|	41.676
41.89	2.27064	0.15576	99.2692	-0.50409	0.55835	|	41.918	1.45087	0.22183	99.5145	-0.68833	0.55835	|	41.826	1.21935	0.14469	99.791	-0.48572	0.55837	|	41.79	2.31836	0.15876	99.3425	-0.43323	0.55838	|	41.11	1.55165	0.2291	99.5734	-0.37607	0.55853	|	41.772	1.21316	0.14093	99.823	-0.45284	0.55838	|	41.037	2.16188	0.12814	99.5354	-0.359	0.55855	|	41.826
42.04	2.28329	0.15676	99.2628	-0.51239	0.55832	|	42.068	1.45839	0.22341	99.5093	-0.6905	0.55831	|	41.976	1.2247	0.14604	99.7884	-0.49139	0.55833	|	41.94	2.33085	0.15967	99.337	-0.4408	0.55834	|	41.26	1.55874	0.23056	99.5707	-0.38006	0.5585	|	41.922	1.21856	0.14224	99.8205	-0.45798	0.55835	|	41.187	2.17465	0.1289	99.5308	-0.36432	0.55851	|	41.976
42.19	2.29597	0.15777	99.2562	-0.52064	0.55829	|	42.218	1.4659	0.22497	99.5041	-0.69252	0.55828	|	42.126	1.23006	0.14739	99.7858	-0.49708	0.5583	|	42.09	2.3434	0.16059	99.3315	-0.44827	0.55831	|	41.41	1.56589	0.23202	99.5679	-0.38402	0.55847	|	42.072	1.22394	0.14356	99.818	-0.46311	0.55831	|	41.337	2.18748	0.12966	99.5261	-0.3699	0.55848	|	42.126
42.34	2.30861	0.15878	99.2496	-0.52878	0.55825	|	42.368	1.47338	0.22654	99.4989	-0.69439	0.55825	|	42.276	1.23541	0.14875	99.7831	-0.50277	0.55827	|	42.24	2.35587	0.1615	99.3258	-0.45555	0.55827	|	41.56	1.57301	0.23348	99.5652	-0.38791	0.55843	|	42.222	1.22931	0.14488	99.8155	-0.46823	0.55828	|	41.487	2.20021	0.13041	99.5214	-0.37565	0.55845	|	42.276
42.49	2.32122	0.15978	99.2429	-0.5368	0.55822	|	42.518	1.48085	0.2281	99.4937	-0.69612	0.55821	|	42.426	1.24071	0.1501	99.7804	-0.50839	0.55823	|	42.39	2.36831	0.16242	99.3201	-0.46264	0.55824	|	41.71	1.58009	0.23493	99.5624	-0.39175	0.5584	|	42.372	1.23463	0.14619	99.813	-0.47333	0.55824	|	41.637	2.2129	0.13117	99.5166	-0.38155	0.55841	|	42.426
42.64	2.33393	0.1608	99.236	-0.54478	0.55818	|	42.668	1.48823	0.22963	99.4886	-0.6977	0.55818	|	42.576	1.24601	0.15145	99.7777	-0.51401	0.5582	|	42.54	2.38073	0.16335	99.3143	-0.46953	0.55821	|	41.86	1.58717	0.23638	99.5597	-0.39557	0.55836	|	42.522	1.23988	0.14749	99.8105	-0.47835	0.55821	|	41.787	2.22554	0.13192	99.5117	-0.38755	0.55838	|	42.576
42.79	2.34658	0.16182	99.2291	-0.55259	0.55815	|	42.818	1.49557	0.23116	99.4834	-0.69916	0.55814	|	42.726	1.25129	0.1528	99.775	-0.51961	0.55816	|	42.69	2.39318	0.16428	99.3084	-0.47626	0.55817	|	42.01	1.59422	0.23782	99.5568	-0.39933	0.55833	|	42.672	1.24517	0.14879	99.808	-0.48342	0.55818	|	41.937	2.23818	0.13267	99.5068	-0.39366	0.55834	|	42.726
42.94	2.35924	0.16285	99.222	-0.56028	0.55811	|	42.968	1.50292	0.2327	99.4783	-0.70051	0.55811	|	42.876	1.25658	0.15415	99.7722	-0.52522	0.55813	|	42.84	2.40561	0.16521	99.3024	-0.4828	0.55814	|	42.16	1.60128	0.23926	99.554	-0.40309	0.55829	|	42.822	1.25045	0.1501	99.8054	-0.48848	0.55814	|	42.087	2.25093	0.13343	99.5017	-0.39988	0.55831	|	42.876
43.09	2.37185	0.16387	99.2149	-0.5678	0.55808	|	43.118	1.51029	0.23423	99.4731	-0.70176	0.55807	|	43.026	1.26178	0.15549	99.7695	-0.53074	0.5581	|	42.99	2.418	0.16615	99.2964	-0.48912	0.5581	|	42.31	1.6083	0.24069	99.5512	-0.40681	0.55826	|	42.972	1.25572	0.15141	99.8028	-0.49352	0.55811	|	42.237	2.26366	0.1342	99.4966	-0.40612	0.55828	|	43.026
43.24	2.38447	0.1649	99.2077	-0.57519	0.55805	|	43.268	1.51769	0.23578	99.4679	-0.70294	0.55804	|	43.176	1.26704	0.15685	99.7667	-0.53631	0.55806	|	43.14	2.43043	0.16709	99.2903	-0.49529	0.55807	|	42.46	1.61528	0.24212	99.5483	-0.41051	0.55822	|	43.122	1.26094	0.15271	99.8002	-0.49853	0.55807	|	42.387	2.27635	0.13496	99.4914	-0.41233	0.55824	|	43.176
43.39	2.39708	0.16593	99.2004	-0.58243	0.55801	|	43.418	1.52503	0.23731	99.4627	-0.70402	0.55801	|	43.326	1.27229	0.15821	99.7638	-0.54187	0.55803	|	43.29	2.44278	0.16804	99.2841	-0.50128	0.55803	|	42.61	1.62231	0.24355	99.5454	-0.41423	0.55819	|	43.272	1.26616	0.15401	99.7976	-0.50353	0.55804	|	42.537	2.28904	0.13573	99.4861	-0.41849	0.55821	|	43.326
43.54	2.40965	0.16697	99.193	-0.58952	0.55798	|	43.568	1.5323	0.23883	99.4576	-0.70504	0.55797	|	43.476	1.27748	0.15956	99.761	-0.54736	0.55799	|	43.44	2.45516	0.169	99.2779	-0.50717	0.558	|	42.76	1.62928	0.24497	99.5425	-0.41792	0.55816	|	43.422	1.2714	0.15533	99.795	-0.50855	0.558	|	42.687	2.30176	0.1365	99.4808	-0.42458	0.55817	|	43.476
43.69	2.42214	0.168	99.1856	-0.59643	0.55794	|	43.718	1.53957	0.24035	99.4525	-0.70599	0.55794	|	43.626	1.28267	0.16091	99.7582	-0.55285	0.55796	|	43.59	2.46755	0.16997	99.2716	-0.51296	0.55797	|	42.91	1.63624	0.24638	99.5396	-0.42162	0.55812	|	43.572	1.2766	0.15663	99.7923	-0.51352	0.55797	|	42.837	2.31449	0.13728	99.4753	-0.43058	0.55814	|	43.626
43.84	2.43466	0.16904	99.1781	-0.60325	0.55791	|	43.868	1.5468	0.24186	99.4474	-0.7069	0.5579	|	43.776	1.28782	0.16226	99.7553	-0.5583	0.55792	|	43.74	2.47996	0.17095	99.2652	-0.5187	0.55793	|	43.06	1.64316	0.24778	99.5367	-0.42532	0.55809	|	43.722	1.28177	0.15792	99.7896	-0.51846	0.55794	|	42.987	2.32711	0.13805	99.4698	-0.43639	0.5581	|	43.776
43.99	2.44712	0.17008	99.1706	-0.60993	0.55787	|	44.018	1.5541	0.24339	99.4422	-0.70779	0.55787	|	43.926	1.29294	0.1636	99.7524	-0.56371	0.55789	|	43.89	2.49229	0.17194	99.2588	-0.52435	0.5579	|	43.21	1.6501	0.24918	99.5337	-0.42904	0.55806	|	43.872	1.28692	0.15922	99.787	-0.52339	0.5579	|	43.137	2.33976	0.13883	99.4643	-0.44207	0.55807	|	43.926
44.14	2.45961	0.17114	99.1629	-0.61656	0.55784	|	44.168	1.56135	0.2449	99.4371	-0.70865	0.55783	|	44.076	1.29809	0.16496	99.7495	-0.56917	0.55785	|	44.04	2.50462	0.17293	99.2523	-0.52996	0.55786	|	43.36	1.65703	0.25057	99.5307	-0.43279	0.55802	|	44.022	1.29206	0.16052	99.7843	-0.5283	0.55787	|	43.287	2.35231	0.13961	99.4587	-0.44751	0.55804	|	44.076
44.29	2.47209	0.17219	99.1552	-0.62313	0.5578	|	44.318	1.56861	0.24642	99.4319	-0.70951	0.5578	|	44.226	1.30321	0.16631	99.7466	-0.57458	0.55782	|	44.19	2.51693	0.17395	99.2457	-0.53556	0.55783	|	43.51	1.664	0.25196	99.5277	-0.43658	0.55799	|	44.172	1.29717	0.16181	99.7816	-0.53318	0.55783	|	43.437	2.36499	0.14041	99.453	-0.45282	0.558	|	44.226
44.44	2.4846	0.17326	99.1473	-0.62966	0.55777	|	44.468	1.57583	0.24793	99.4268	-0.71037	0.55776	|	44.376	1.30826	0.16766	99.7437	-0.57993	0.55779	|	44.34	2.52921	0.17497	99.2391	-0.54117	0.55779	|	43.66	1.67089	0.25333	99.5247	-0.44036	0.55795	|	44.322	1.30227	0.1631	99.7788	-0.53805	0.5578	|	43.587	2.3776	0.1412	99.4472	-0.45789	0.55797	|	44.376
44.59	2.49707	0.17432	99.1394	-0.63614	0.55774	|	44.618	1.58297	0.24943	99.4217	-0.71123	0.55773	|	44.526	1.31335	0.16901	99.7407	-0.58532	0.55775	|	44.49	2.54153	0.176	99.2324	-0.54684	0.55776	|	43.81	1.67778	0.2547	99.5216	-0.44418	0.55792	|	44.472	1.30734	0.16439	99.7761	-0.5429	0.55776	|	43.737	2.3902	0.142	99.4414	-0.46275	0.55793	|	44.526
44.74	2.50957	0.1754	99.1314	-0.64261	0.5577	|	44.768	1.59013	0.25093	99.4166	-0.71212	0.55769	|	44.676	1.31845	0.17038	99.7377	-0.59073	0.55772	|	44.64	2.55377	0.17704	99.2257	-0.55254	0.55772	|	43.96	1.68467	0.25605	99.5186	-0.44803	0.55788	|	44.622	1.31242	0.16568	99.7733	-0.54775	0.55773	|	43.887	2.40275	0.14281	99.4356	-0.46739	0.5579	|	44.676
44.89	2.522	0.17647	99.1234	-0.64903	0.55767	|	44.918	1.5973	0.25243	99.4115	-0.71304	0.55766	|	44.826	1.3235	0.17173	99.7347	-0.59609	0.55768	|	44.79	2.56608	0.17808	99.2188	-0.55834	0.55769	|	44.11	1.6915	0.25737	99.5155	-0.45189	0.55785	|	44.772	1.3175	0.16698	99.7705	-0.5526	0.55769	|	44.037	2.41535	0.14362	99.4297	-0.47184	0.55786	|	44.826
45.04	2.53445	0.17756	99.1153	-0.65544	0.55763	|	45.068	1.60449	0.25393	99.4064	-0.71402	0.55763	|	44.976	1.32854	0.17309	99.7317	-0.60146	0.55765	|	44.94	2.57823	0.17913	99.212	-0.56418	0.55766	|	44.26	1.69836	0.2587	99.5124	-0.45581	0.55781	|	44.922	1.32254	0.16826	99.7677	-0.55742	0.55766	|	44.187	2.42796	0.14444	99.4237	-0.47608	0.55783	|	44.976
45.19	2.54685	0.17864	99.1071	-0.66182	0.5576	|	45.218	1.61163	0.25542	99.4013	-0.71505	0.55759	|	45.126	1.33362	0.17447	99.7286	-0.60686	0.55761	|	45.09	2.59054	0.18019	99.205	-0.5702	0.55762	|	44.41	1.70517	0.25999	99.5092	-0.45975	0.55778	|	45.072	1.32758	0.16956	99.7649	-0.56225	0.55762	|	44.337	2.4406	0.14527	99.4176	-0.48013	0.55779	|	45.126
45.34	2.55926	0.17974	99.0989	-0.66821	0.55756	|	45.368	1.61873	0.25691	99.3962	-0.71614	0.55756	|	45.276	1.33865	0.17584	99.7255	-0.61224	0.55758	|	45.24	2.60283	0.18126	99.198	-0.57634	0.55759	|	44.56	1.71202	0.26128	99.5061	-0.46377	0.55774	|	45.222	1.33259	0.17084	99.7621	-0.56705	0.55759	|	44.487	2.45313	0.1461	99.4116	-0.48398	0.55776	|	45.276
45.49	2.57166	0.18083	99.0905	-0.6746	0.55753	|	45.518	1.62579	0.25838	99.3912	-0.7173	0.55752	|	45.426	1.34368	0.17721	99.7225	-0.61762	0.55754	|	45.39	2.61509	0.18233	99.1909	-0.58259	0.55755	|	44.71	1.71886	0.26255	99.5029	-0.46783	0.55771	|	45.372	1.33763	0.17214	99.7592	-0.5719	0.55756	|	44.637	2.46564	0.14693	99.4055	-0.48769	0.55773	|	45.426
45.64	2.58406	0.18194	99.0821	-0.68099	0.55749	|	45.668	1.63166	0.2596	99.3869	-0.71833	0.55749	|	45.576	1.34871	0.1786	99.7193	-0.62303	0.55751	|	45.54	2.62737	0.1834	99.1837	-0.589	0.55752	|	44.86	1.72562	0.26379	99.4997	-0.47189	0.55767	|	45.522	1.34264	0.17343	99.7563	-0.57671	0.55752	|	44.787	2.47812	0.14777	99.3994	-0.49128	0.55769	|	45.576
45.79	2.59649	0.18305	99.0736	-0.68741	0.55746	|	45.818	1.63764	0.26085	99.3826	-0.71944	0.55745	|	45.726	1.35372	0.17998	99.7162	-0.62843	0.55747	|	45.69	2.63963	0.18447	99.1764	-0.59554	0.55748	|	45.01	1.73236	0.26501	99.4965	-0.476	0.55764	|	45.672	1.34761	0.17472	99.7535	-0.5815	0.55749	|	44.937	2.49058	0.14862	99.3932	-0.49477	0.55766	|	45.726
45.94	2.60887	0.18416	99.0651	-0.69382	0.55742	|	45.968	1.64357	0.26208	99.3784	-0.72061	0.55742	|	45.876	1.35869	0.18135	99.7131	-0.63381	0.55744	|	45.84	2.65188	0.18555	99.1691	-0.60223	0.55745	|	45.16	1.73912	0.26622	99.4933	-0.48018	0.5576	|	45.822	1.3526	0.17601	99.7505	-0.58633	0.55745	|	45.087	2.50304	0.14947	99.3871	-0.4982	0.55762	|	45.876
46.09	2.62128	0.18529	99.0564	-0.70026	0.55739	|	46.118	1.6495	0.26331	99.3741	-0.72186	0.55738	|	46.026	1.36372	0.18275	99.7099	-0.63927	0.5574	|	45.99	2.66408	0.18662	99.1617	-0.60903	0.55741	|	45.31	1.74587	0.2674	99.49	-0.48442	0.55757	|	45.972	1.35758	0.17731	99.7476	-0.59116	0.55742	|	45.237	2.51546	0.15033	99.3809	-0.50159	0.55759	|	46.026
46.24	2.63371	0.18642	99.0477	-0.70672	0.55735	|	46.268	1.65544	0.26453	99.3698	-0.72319	0.55735	|	46.176	1.36873	0.18415	99.7066	-0.64475	0.55737	|	46.14	2.67625	0.18769	99.1543	-0.61595	0.55738	|	45.46	1.75261	0.26856	99.4868	-0.48871	0.55754	|	46.122	1.36255	0.1786	99.7446	-0.596	0.55738	|	45.387	2.52792	0.15119	99.3746	-0.50496	0.55755	|	46.176
46.39	2.64605	0.18755	99.0389	-0.71316	0.55732	|	46.418	1.66134	0.26574	99.3655	-0.7246	0.55731	|	46.326	1.37371	0.18555	99.7034	-0.65022	0.55733	|	46.29	2.68838	0.18876	99.1467	-0.62297	0.55734	|	45.61	1.75935	0.26971	99.4835	-0.49307	0.5575	|	46.272	1.36751	0.17989	99.7417	-0.60085	0.55735	|	45.537	2.54034	0.15206	99.3683	-0.50832	0.55752	|	46.326
46.54	2.65847	0.18869	99.03	-0.71965	0.55729	|	46.568	1.66726	0.26695	99.3612	-0.72609	0.55728	|	46.476	1.37867	0.18695	99.7002	-0.6557	0.5573	|	46.44	2.70065	0.18984	99.139	-0.63017	0.55731	|	45.76	1.76606	0.27083	99.4801	-0.49747	0.55747	|	46.422	1.37247	0.18119	99.7387	-0.60572	0.55731	|	45.687	2.55276	0.15293	99.362	-0.51168	0.55748	|	46.476
46.69	2.67077	0.18982	99.0211	-0.72608	0.55725	|	46.718	1.67316	0.26815	99.357	-0.72768	0.55724	|	46.626	1.38363	0.18835	99.6969	-0.66121	0.55727	|	46.59	2.7129	0.19092	99.1313	-0.63747	0.55727	|	45.91	1.7728	0.27194	99.4768	-0.50196	0.55743	|	46.572	1.37741	0.18249	99.7357	-0.6106	0.55728	|	45.837	2.5652	0.15381	99.3556	-0.51507	0.55745	|	46.626
46.84	2.68308	0.19096	99.0122	-0.73253	0.55722	|	46.868	1.67902	0.26934	99.3527	-0.72934	0.55721	|	46.776	1.38857	0.18975	99.6936	-0.66673	0.55723	|	46.74	2.7251	0.192	99.1235	-0.6448	0.55724	|	46.06	1.77952	0.27303	99.4734	-0.50651	0.5574	|	46.722	1.38233	0.18378	99.7327	-0.61548	0.55724	|	45.987	2.57763	0.1547	99.3491	-0.51849	0.55741	|	46.776
46.99	2.69546	0.19211	99.0031	-0.73902	0.55718	|	47.018	1.68564	0.27067	99.3479	-0.73134	0.55717	|	46.926	1.39346	0.19114	99.6904	-0.67225	0.5572	|	46.89	2.7374	0.19309	99.1155	-0.65226	0.5572	|	46.21	1.78622	0.27411	99.47	-0.51112	0.55736	|	46.872	1.38724	0.18508	99.7296	-0.62039	0.55721	|	46.137	2.59012	0.1556	99.3427	-0.522	0.55738	|	46.926
47.14	2.70783	0.19327	98.9939	-0.74552	0.55715	|	47.168	1.69267	0.27207	99.3427	-0.73359	0.55714	|	47.076	1.39839	0.19256	99.687	-0.67785	0.55716	|	47.04	2.74962	0.19418	99.1075	-0.65973	0.55717	|	46.36	1.7929	0.27517	99.4665	-0.51579	0.55733	|	47.022	1.39215	0.18637	99.7266	-0.62533	0.55717	|	46.287	2.6026	0.1565	99.3361	-0.52559	0.55734	|	47.076
47.29	2.72016	0.19443	98.9846	-0.752	0.55711	|	47.318	1.6997	0.27346	99.3375	-0.736	0.5571	|	47.226	1.40329	0.19396	99.6837	-0.68346	0.55713	|	47.19	2.76188	0.19526	99.0994	-0.66725	0.55713	|	46.51	1.79959	0.27622	99.4631	-0.52055	0.55729	|	47.172	1.39706	0.18767	99.7235	-0.6303	0.55714	|	46.437	2.61504	0.1574	99.3296	-0.52927	0.55731	|	47.226
47.44	2.73254	0.19559	98.9753	-0.75853	0.55708	|	47.468	1.70669	0.27482	99.3324	-0.73854	0.55707	|	47.376	1.40816	0.19537	99.6804	-0.68908	0.55709	|	47.34	2.77402	0.19634	99.0912	-0.67471	0.5571	|	46.66	1.80625	0.27726	99.4596	-0.52536	0.55726	|	47.322	1.40197	0.18897	99.7204	-0.6353	0.5571	|	46.587	2.62743	0.1583	99.323	-0.53306	0.55727	|	47.376
47.59	2.74493	0.19676	98.9659	-0.76506	0.55704	|	47.618	1.71372	0.27618	99.3272	-0.74124	0.55703	|	47.526	1.41303	0.19678	99.677	-0.69477	0.55706	|	47.49	2.78629	0.19742	99.0829	-0.68226	0.55706	|	46.81	1.81288	0.27829	99.4561	-0.53024	0.55722	|	47.472	1.40686	0.19027	99.7173	-0.64034	0.55707	|	46.737	2.63987	0.15921	99.3163	-0.537	0.55724	|	47.526
47.74	2.7573	0.19793	98.9564	-0.7716	0.55701	|	47.768	1.7207	0.2775	99.322	-0.74408	0.557	|	47.676	1.4179	0.1982	99.6736	-0.7005	0.55702	|	47.64	2.79846	0.1985	99.0745	-0.68973	0.55703	|	46.96	1.8195	0.27931	99.4526	-0.53519	0.55719	|	47.622	1.41174	0.19157	99.7141	-0.6454	0.55703	|	46.887	2.65228	0.16012	99.3097	-0.54108	0.5572	|	47.676
47.89	2.76967	0.19911	98.9468	-0.77816	0.55697	|	47.918	1.72755	0.27879	99.3169	-0.74701	0.55697	|	47.826	1.42276	0.19962	99.6702	-0.70628	0.55699	|	47.79	2.81056	0.19956	99.0661	-0.69713	0.55699	|	47.11	1.82617	0.28034	99.449	-0.54026	0.55715	|	47.772	1.41659	0.19287	99.711	-0.65048	0.557	|	47.037	2.66477	0.16104	99.3029	-0.54534	0.55717	|	47.826
48.04	2.782	0.20028	98.9371	-0.78472	0.55694	|	48.068	1.73564	0.28028	99.3109	-0.75066	0.55693	|	47.976	1.4276	0.20104	99.6667	-0.71211	0.55695	|	47.94	2.82271	0.20063	99.0576	-0.70451	0.55696	|	47.26	1.8328	0.28137	99.4454	-0.54539	0.55712	|	47.922	1.42142	0.19416	99.7078	-0.65558	0.55696	|	47.187	2.67723	0.16197	99.296	-0.54977	0.55714	|	47.976
48.19	2.79432	0.20146	98.9274	-0.79131	0.5569	|	48.218	1.74415	0.28183	99.3045	-0.75473	0.5569	|	48.126	1.43244	0.20246	99.6633	-0.71798	0.55692	|	48.09	2.83485	0.2017	99.049	-0.71182	0.55692	|	47.41	1.83945	0.28241	99.4417	-0.55062	0.55709	|	48.072	1.42624	0.19545	99.7047	-0.66072	0.55693	|	47.337	2.68959	0.16288	99.2892	-0.55433	0.5571	|	48.126
48.34	2.80663	0.20264	98.9176	-0.79794	0.55687	|	48.368	1.75269	0.28335	99.298	-0.75903	0.55686	|	48.276	1.43727	0.20389	99.6598	-0.72392	0.55688	|	48.24	2.84706	0.20278	99.0403	-0.71911	0.55689	|	47.56	1.84604	0.28344	99.4381	-0.55591	0.55705	|	48.222	1.43108	0.19674	99.7015	-0.66594	0.55689	|	47.487	2.70208	0.16381	99.2823	-0.5591	0.55707	|	48.276
48.49	2.81901	0.20383	98.9077	-0.80464	0.55683	|	48.518	1.76123	0.28484	99.2915	-0.76356	0.55683	|	48.426	1.44207	0.20531	99.6563	-0.7299	0.55685	|	48.39	2.85929	0.20386	99.0314	-0.72635	0.55686	|	47.71	1.85267	0.28449	99.4344	-0.56131	0.55702	|	48.372	1.43589	0.19804	99.6982	-0.67119	0.55686	|	47.637	2.71455	0.16474	99.2753	-0.56405	0.55703	|	48.426
48.64	2.83135	0.20502	98.8978	-0.81137	0.5568	|	48.668	1.76972	0.2863	99.285	-0.76829	0.55679	|	48.576	1.44686	0.20674	99.6528	-0.73592	0.55681	|	48.54	2.87153	0.20494	99.0225	-0.73352	0.55682	|	47.86	1.85927	0.28554	99.4307	-0.56678	0.55698	|	48.522	1.44073	0.19934	99.695	-0.67652	0.55682	|	47.787	2.72706	0.16568	99.2682	-0.56919	0.557	|	48.576
48.79	2.84367	0.20621	98.8877	-0.81816	0.55676	|	48.818	1.77824	0.28774	99.2784	-0.77323	0.55676	|	48.726	1.45166	0.20817	99.6493	-0.74205	0.55678	|	48.69	2.88376	0.20602	99.0135	-0.74062	0.55678	|	48.01	1.86585	0.28661	99.4269	-0.57235	0.55695	|	48.672	1.44554	0.20063	99.6917	-0.68189	0.55679	|	47.937	2.73951	0.16661	99.2611	-0.57449	0.55696	|	48.726
48.94	2.85604	0.2074	98.8775	-0.82504	0.55673	|	48.968	1.78654	0.28912	99.272	-0.77826	0.55672	|	48.876	1.45649	0.20962	99.6457	-0.74829	0.55674	|	48.84	2.89601	0.20711	99.0044	-0.74766	0.55675	|	48.16	1.8724	0.28768	99.4232	-0.57797	0.55691	|	48.822	1.45029	0.20192	99.6885	-0.68725	0.55675	|	48.087	2.752	0.16754	99.2539	-0.57999	0.55693	|	48.876
49.09	2.86836	0.2086	98.8674	-0.83196	0.55669	|	49.118	1.79353	0.29027	99.2665	-0.78264	0.55668	|	49.026	1.46131	0.21107	99.642	-0.75459	0.55671	|	48.99	2.90816	0.2082	98.9952	-0.75456	0.55671	|	48.31	1.87892	0.28876	99.4194	-0.58368	0.55687	|	48.972	1.45509	0.20321	99.6852	-0.69273	0.55672	|	48.237	2.76449	0.16848	99.2466	-0.58567	0.55689	|	49.026
49.24	2.88079	0.2098	98.857	-0.83903	0.55666	|	49.268	1.80042	0.2914	99.2611	-0.78708	0.55665	|	49.176	1.46609	0.21252	99.6384	-0.76094	0.55667	|	49.14	2.92031	0.20929	98.986	-0.7614	0.55668	|	48.46	1.88545	0.28986	99.4155	-0.58949	0.55684	|	49.122	1.45986	0.20451	99.6818	-0.69825	0.55668	|	48.387	2.77703	0.16943	99.2392	-0.59155	0.55686	|	49.176
49.39	2.89318	0.21101	98.8465	-0.84616	0.55662	|	49.418	1.80727	0.29251	99.2557	-0.79162	0.55661	|	49.326	1.47089	0.21397	99.6347	-0.7674	0.55664	|	49.29	2.93252	0.21039	98.9767	-0.76823	0.55664	|	48.61	1.892	0.29098	99.4117	-0.59542	0.5568	|	49.272	1.46465	0.20581	99.6785	-0.70386	0.55665	|	48.537	2.7895	0.17037	99.2318	-0.59757	0.55682	|	49.326
49.54	2.90546	0.2122	98.8361	-0.85332	0.55659	|	49.568	1.81411	0.29362	99.2503	-0.79626	0.55658	|	49.476	1.47567	0.21543	99.6311	-0.77391	0.5566	|	49.44	2.94465	0.21149	98.9673	-0.77497	0.55661	|	48.76	1.89854	0.29211	99.4077	-0.60146	0.55677	|	49.422	1.46941	0.2071	99.6751	-0.70953	0.55661	|	48.687	2.80198	0.17131	99.2243	-0.60376	0.55679	|	49.476
49.69	2.91779	0.21341	98.8255	-0.86062	0.55655	|	49.718	1.82093	0.29472	99.2448	-0.80101	0.55654	|	49.626	1.48045	0.21689	99.6274	-0.78053	0.55657	|	49.59	2.95681	0.2126	98.9579	-0.78169	0.55657	|	48.91	1.90505	0.29325	99.4038	-0.60756	0.55674	|	49.572	1.47418	0.2084	99.6717	-0.71526	0.55658	|	48.837	2.8144	0.17224	99.2168	-0.61007	0.55675	|	49.626
49.84	2.93012	0.21461	98.8149	-0.86803	0.55652	|	49.868	1.82781	0.29584	99.2393	-0.8059	0.55651	|	49.776	1.4852	0.21835	99.6236	-0.78719	0.55653	|	49.74	2.96899	0.21372	98.9483	-0.7884	0.55654	|	49.06	1.91159	0.29442	99.3998	-0.6138	0.5567	|	49.722	1.47893	0.20969	99.6683	-0.72106	0.55654	|	48.987	2.82685	0.17318	99.2091	-0.61652	0.55672	|	49.776
49.99	2.94244	0.21582	98.8041	-0.87554	0.55648	|	50.018	1.83463	0.29695	99.2338	-0.81086	0.55647	|	49.926	1.48996	0.21981	99.6199	-0.79396	0.5565	|	49.89	2.98125	0.21484	98.9386	-0.79514	0.5565	|	49.21	1.91814	0.2956	99.3958	-0.62015	0.55667	|	49.872	1.4837	0.211	99.6649	-0.72696	0.55651	|	49.137	2.83936	0.17413	99.2014	-0.62312	0.55668	|	49.926
50.14	2.9547	0.21702	98.7934	-0.88314	0.55645	|	50.168	1.84148	0.29807	99.2282	-0.81593	0.55644	|	50.076	1.49467	0.22126	99.6161	-0.80076	0.55646	|	50.04	2.99343	0.21596	98.9289	-0.80183	0.55647	|	49.36	1.92465	0.29678	99.3917	-0.62658	0.55663	|	50.022	1.48842	0.21229	99.6614	-0.73289	0.55647	|	49.287	2.85176	0.17506	99.1936	-0.62977	0.55665	|	50.076
50.29	2.96696	0.21822	98.7825	-0.89085	0.55641	|	50.318	1.84833	0.2992	99.2226	-0.8211	0.5564	|	50.226	1.49939	0.22273	99.6123	-0.80768	0.55643	|	50.19	3.00564	0.21708	98.919	-0.80854	0.55643	|	49.51	1.93114	0.29798	99.3876	-0.63308	0.5566	|	50.172	1.49316	0.21358	99.6579	-0.73893	0.55644	|	49.437	2.86424	0.176	99.1857	-0.63653	0.55661	|	50.226
50.44	2.97922	0.21943	98.7715	-0.89867	0.55637	|	50.468	1.85512	0.30033	99.217	-0.8263	0.55637	|	50.376	1.50413	0.2242	99.6085	-0.81473	0.55639	|	50.34	3.01781	0.2182	98.9092	-0.81525	0.5564	|	49.66	1.93764	0.29919	99.3835	-0.63971	0.55656	|	50.322	1.49791	0.21489	99.6544	-0.74506	0.5564	|	49.587	2.87663	0.17694	99.1778	-0.6433	0.55658	|	50.376
50.59	2.99156	0.22065	98.7604	-0.90666	0.55634	|	50.618	1.86191	0.30147	99.2114	-0.8316	0.55633	|	50.526	1.50886	0.22568	99.6046	-0.82188	0.55635	|	50.49	3.02998	0.21932	98.8992	-0.82199	0.55636	|	49.81	1.94411	0.30041	99.3793	-0.6464	0.55652	|	50.472	1.50263	0.21618	99.6509	-0.75123	0.55637	|	49.737	2.88906	0.17788	99.1697	-0.65016	0.55654	|	50.526
50.74	3.00387	0.22186	98.7492	-0.91473	0.5563	|	50.768	1.86872	0.30263	99.2057	-0.83698	0.5563	|	50.676	1.51358	0.22715	99.6007	-0.8291	0.55632	|	50.64	3.04214	0.22043	98.8892	-0.82875	0.55633	|	49.96	1.95061	0.30164	99.3751	-0.65323	0.55649	|	50.622	1.50735	0.21748	99.6473	-0.75752	0.55633	|	49.887	2.90156	0.17882	99.1616	-0.65708	0.5565	|	50.676
50.89	3.01616	0.22308	98.7379	-0.92291	0.55627	|	50.918	1.87552	0.30381	99.2	-0.84244	0.55626	|	50.826	1.51828	0.22863	99.5968	-0.83642	0.55628	|	50.79	3.05424	0.22154	98.8791	-0.83551	0.55629	|	50.11	1.95709	0.30288	99.3709	-0.66014	0.55645	|	50.772	1.51209	0.21879	99.6437	-0.76391	0.5563	|	50.037	2.91395	0.17976	99.1534	-0.66394	0.55647	|	50.826
51.04	3.02847	0.2243	98.7265	-0.93119	0.55623	|	51.068	1.88228	0.30499	99.1943	-0.84793	0.55623	|	50.976	1.52301	0.23012	99.5928	-0.84387	0.55625	|	50.94	3.06635	0.22265	98.8689	-0.84232	0.55626	|	50.26	1.96359	0.30413	99.3666	-0.66718	0.55642	|	50.922	1.5168	0.22009	99.6401	-0.77035	0.55626	|	50.187	2.92635	0.1807	99.1451	-0.67081	0.55643	|	50.976
51.19	3.04073	0.22552	98.715	-0.93953	0.5562	|	51.218	1.88906	0.30619	99.1885	-0.85352	0.55619	|	51.126	1.5277	0.2316	99.5888	-0.85138	0.55621	|	51.09	3.07853	0.22376	98.8586	-0.8492	0.55622	|	50.41	1.97002	0.30538	99.3622	-0.67425	0.55638	|	51.072	1.5215	0.22139	99.6365	-0.77687	0.55623	|	50.337	2.93876	0.18163	99.1368	-0.67765	0.5564	|	51.126
51.34	3.05305	0.22675	98.7034	-0.94799	0.55616	|	51.368	1.89583	0.30741	99.1827	-0.85915	0.55616	|	51.276	1.53236	0.23307	99.5849	-0.85895	0.55618	|	51.24	3.09061	0.22486	98.8483	-0.85607	0.55619	|	50.56	1.97652	0.30664	99.3578	-0.68148	0.55635	|	51.222	1.5262	0.22269	99.6328	-0.78351	0.55619	|	50.487	2.95119	0.18257	99.1283	-0.68445	0.55636	|	51.276
51.49	3.0654	0.22798	98.6916	-0.95654	0.55613	|	51.518	1.9026	0.30865	99.1769	-0.86486	0.55612	|	51.426	1.53703	0.23455	99.5808	-0.86663	0.55614	|	51.39	3.10273	0.22596	98.8379	-0.86302	0.55615	|	50.71	1.98297	0.3079	99.3534	-0.68875	0.55631	|	51.372	1.53091	0.224	99.6291	-0.79023	0.55616	|	50.637	2.96361	0.18351	99.1197	-0.69119	0.55633	|	51.426
51.64	3.07774	0.22922	98.6798	-0.96514	0.55609	|	51.668	1.90938	0.3099	99.171	-0.87063	0.55609	|	51.576	1.5417	0.23604	99.5768	-0.87444	0.55611	|	51.54	3.11487	0.22706	98.8274	-0.87004	0.55612	|	50.86	1.98943	0.30917	99.3489	-0.69613	0.55628	|	51.522	1.53562	0.22531	99.6253	-0.79706	0.55612	|	50.787	2.976	0.18445	99.1111	-0.69782	0.55629	|	51.576
51.79	3.0901	0.23046	98.6678	-0.9738	0.55606	|	51.818	1.91614	0.31117	99.1651	-0.87644	0.55605	|	51.726	1.54635	0.23752	99.5727	-0.88231	0.55607	|	51.69	3.12703	0.22816	98.8168	-0.87713	0.55608	|	51.01	1.99586	0.31043	99.3444	-0.70356	0.55624	|	51.672	1.54028	0.22661	99.6216	-0.80392	0.55608	|	50.937	2.9884	0.18538	99.1024	-0.70437	0.55626	|	51.726
51.94	3.10238	0.2317	98.6558	-0.98245	0.55602	|	51.968	1.92289	0.31245	99.1592	-0.88231	0.55601	|	51.876	1.551	0.239	99.5686	-0.89031	0.55604	|	51.84	3.13922	0.22927	98.806	-0.8843	0.55605	|	51.16	2.00227	0.31169	99.3399	-0.71105	0.55621	|	51.822	1.54499	0.22793	99.6178	-0.81094	0.55605	|	51.087	3.00084	0.18632	99.0936	-0.71083	0.55622	|	51.876
52.09	3.11472	0.23295	98.6436	-0.99117	0.55599	|	52.118	1.92962	0.31374	99.1532	-0.88821	0.55598	|	52.026	1.55565	0.24049	99.5644	-0.89841	0.556	|	51.99	3.15144	0.23038	98.7952	-0.89154	0.55601	|	51.31	2.00871	0.31296	99.3353	-0.71867	0.55617	|	51.972	1.54964	0.22923	99.614	-0.81798	0.55601	|	51.237	3.01327	0.18726	99.0848	-0.71717	0.55619	|	52.026
52.24	3.12708	0.2342	98.6313	-0.99992	0.55595	|	52.268	1.93635	0.31504	99.1472	-0.89417	0.55594	|	52.176	1.56032	0.24199	99.5602	-0.90665	0.55597	|	52.14	3.16361	0.23148	98.7843	-0.89881	0.55597	|	51.46	2.01512	0.31422	99.3307	-0.72631	0.55613	|	52.122	1.55431	0.23054	99.6102	-0.82514	0.55598	|	51.387	3.02569	0.1882	99.0758	-0.72338	0.55615	|	52.176
52.39	3.1394	0.23546	98.6189	-1.00865	0.55592	|	52.418	1.94309	0.31636	99.1412	-0.90019	0.55591	|	52.326	1.56497	0.24348	99.556	-0.91497	0.55593	|	52.29	3.17574	0.23259	98.7734	-0.90609	0.55594	|	51.61	2.02155	0.31548	99.326	-0.73407	0.5561	|	52.272	1.55893	0.23184	99.6064	-0.83233	0.55594	|	51.537	3.03814	0.18914	99.0668	-0.72948	0.55612	|	52.326
52.54	3.15177	0.23672	98.6064	-1.0174	0.55588	|	52.568	1.94977	0.31767	99.1351	-0.90622	0.55587	|	52.476	1.5696	0.24497	99.5517	-0.92336	0.55589	|	52.44	3.18784	0.23369	98.7623	-0.91342	0.5559	|	51.76	2.02797	0.31674	99.3213	-0.74187	0.55606	|	52.422	1.56355	0.23315	99.6025	-0.8396	0.55591	|	51.687	3.05052	0.19008	99.0577	-0.73542	0.55608	|	52.476
52.69	3.16417	0.23799	98.5937	-1.02615	0.55584	|	52.718	1.95651	0.31901	99.129	-0.91235	0.55584	|	52.626	1.5742	0.24645	99.5474	-0.93181	0.55586	|	52.59	3.20001	0.23481	98.7512	-0.92082	0.55587	|	51.91	2.03438	0.318	99.3165	-0.74973	0.55603	|	52.572	1.56814	0.23445	99.5986	-0.84694	0.55587	|	51.837	3.06294	0.19102	99.0485	-0.74125	0.55605	|	52.626
52.84	3.17656	0.23927	98.5809	-1.03488	0.55581	|	52.868	1.96328	0.32036	99.1228	-0.91855	0.5558	|	52.776	1.57881	0.24793	99.5431	-0.94037	0.55582	|	52.74	3.21211	0.23592	98.74	-0.9282	0.55583	|	52.06	2.0408	0.31926	99.3116	-0.75767	0.55599	|	52.722	1.57278	0.23576	99.5947	-0.85444	0.55584	|	51.987	3.07538	0.19196	99.0393	-0.74696	0.55601	|	52.776
52.99	3.18895	0.24055	98.5681	-1.04357	0.55577	|	53.018	1.96998	0.32171	99.1166	-0.92476	0.55577	|	52.926	1.58341	0.24941	99.5388	-0.94904	0.55579	|	52.89	3.2243	0.23705	98.7287	-0.93565	0.5558	|	52.21	2.04722	0.32052	99.3067	-0.76565	0.55596	|	52.872	1.57742	0.23708	99.5907	-0.86204	0.5558	|	52.137	3.08784	0.1929	99.0299	-0.75256	0.55598	|	52.926
53.14	3.2013	0.24184	98.5551	-1.05218	0.55574	|	53.168	1.97669	0.32306	99.1104	-0.93101	0.55573	|	53.076	1.58804	0.25091	99.5344	-0.95785	0.55575	|	53.04	3.23656	0.23819	98.7171	-0.94316	0.55576	|	52.36	2.05363	0.32177	99.3018	-0.77367	0.55592	|	53.022	1.582	0.23839	99.5867	-0.86963	0.55577	|	52.287	3.10031	0.19385	99.0205	-0.75807	0.55594	|	53.076
53.29	3.21366	0.24313	98.5421	-1.06073	0.5557	|	53.318	1.98342	0.32441	99.1041	-0.93734	0.5557	|	53.226	1.59264	0.25239	99.5299	-0.96672	0.55572	|	53.19	3.2488	0.23933	98.7055	-0.95066	0.55573	|	52.51	2.06	0.32301	99.2969	-0.78169	0.55589	|	53.172	1.58657	0.23969	99.5828	-0.8773	0.55573	|	52.437	3.11281	0.19479	99.011	-0.76349	0.5559	|	53.226
53.44	3.22599	0.24442	98.5289	-1.06916	0.55567	|	53.468	1.9901	0.32577	99.0978	-0.94369	0.55566	|	53.376	1.59723	0.25387	99.5255	-0.97567	0.55568	|	53.34	3.26096	0.24048	98.6939	-0.95811	0.55569	|	52.66	2.06638	0.32425	99.2918	-0.78975	0.55585	|	53.322	1.59115	0.24101	99.5787	-0.88509	0.55569	|	52.587	3.12524	0.19574	99.0015	-0.76881	0.55587	|	53.376
53.59	3.23831	0.24572	98.5157	-1.0775	0.55563	|	53.618	1.99678	0.32712	99.0915	-0.95008	0.55562	|	53.526	1.60183	0.25536	99.521	-0.98473	0.55565	|	53.49	3.27319	0.24164	98.6822	-0.9656	0.55565	|	52.81	2.07278	0.3255	99.2868	-0.79788	0.55582	|	53.472	1.59574	0.24233	99.5746	-0.89298	0.55566	|	52.737	3.13768	0.19668	98.9919	-0.77406	0.55583	|	53.526
53.74	3.25071	0.24703	98.5023	-1.08578	0.5556	|	53.768	2.00348	0.32848	99.0851	-0.95654	0.55559	|	53.676	1.6064	0.25684	99.5165	-0.99383	0.55561	|	53.64	3.28536	0.2428	98.6704	-0.97305	0.55562	|	52.96	2.07915	0.32673	99.2816	-0.80599	0.55578	|	53.622	1.60034	0.24366	99.5705	-0.90098	0.55562	|	52.887	3.15012	0.19762	98.9822	-0.77926	0.5558	|	53.676
53.89	3.26305	0.24834	98.4888	-1.09393	0.55556	|	53.918	2.01014	0.32983	99.0787	-0.96303	0.55555	|	53.826	1.61094	0.25831	99.5119	-1.00298	0.55557	|	53.79	3.29763	0.24397	98.6584	-0.98056	0.55558	|	53.11	2.08551	0.32795	99.2765	-0.81412	0.55574	|	53.772	1.60491	0.24498	99.5664	-0.909	0.55559	|	53.037	3.16256	0.19857	98.9725	-0.78442	0.55576	|	53.826
54.04	3.27539	0.24966	98.4753	-1.10197	0.55552	|	54.068	2.01682	0.33119	99.0723	-0.96959	0.55552	|	53.976	1.61552	0.25979	99.5073	-1.01229	0.55554	|	53.94	3.3099	0.24516	98.6463	-0.98804	0.55555	|	53.26	2.09187	0.32918	99.2713	-0.82226	0.55571	|	53.922	1.60947	0.24631	99.5622	-0.91711	0.55555	|	53.187	3.17507	0.19952	98.9626	-0.78957	0.55573	|	53.976
54.19	3.28769	0.25098	98.4617	-1.10988	0.55549	|	54.218	2.02348	0.33254	99.0658	-0.97618	0.55548	|	54.126	1.62013	0.26128	99.5026	-1.02175	0.5555	|	54.09	3.32213	0.24635	98.6342	-0.99548	0.55551	|	53.41	2.09826	0.3304	99.266	-0.83044	0.55568	|	54.072	1.61406	0.24764	99.558	-0.92535	0.55552	|	53.337	3.18746	0.20046	98.9528	-0.79466	0.55569	|	54.126
54.34	3.29993	0.2523	98.448	-1.11766	0.55545	|	54.368	2.03016	0.33389	99.0593	-0.98285	0.55545	|	54.276	1.62469	0.26276	99.498	-1.0312	0.55547	|	54.24	3.33433	0.24753	98.622	-1.00288	0.55548	|	53.56	2.10465	0.33162	99.2607	-0.83863	0.55564	|	54.222	1.61859	0.24897	99.5538	-0.93357	0.55548	|	53.487	3.1998	0.20141	98.943	-0.79971	0.55566	|	54.276
54.49	3.31229	0.25363	98.4342	-1.1254	0.55542	|	54.518	2.03683	0.33523	99.0527	-0.98957	0.55541	|	54.426	1.62924	0.26424	99.4932	-1.04074	0.55543	|	54.39	3.34652	0.24873	98.6097	-1.01026	0.55544	|	53.71	2.11104	0.33284	99.2553	-0.84683	0.5556	|	54.372	1.62313	0.2503	99.5495	-0.94189	0.55544	|	53.637	3.21218	0.20235	98.933	-0.80477	0.55562	|	54.426
54.64	3.32466	0.25498	98.4202	-1.13306	0.55538	|	54.668	2.04348	0.33658	99.0461	-0.99632	0.55537	|	54.576	1.6338	0.26571	99.4885	-1.05036	0.5554	|	54.54	3.3587	0.24992	98.5974	-1.01762	0.5554	|	53.86	2.11739	0.33404	99.2499	-0.85496	0.55557	|	54.522	1.62765	0.25163	99.5452	-0.95025	0.55541	|	53.787	3.22459	0.2033	98.923	-0.80983	0.55558	|	54.576
54.79	3.33697	0.25632	98.4062	-1.1406	0.55535	|	54.818	2.05015	0.33792	99.0394	-1.00316	0.55534	|	54.726	1.63833	0.26719	99.4837	-1.06001	0.55536	|	54.69	3.37094	0.25113	98.5849	-1.02501	0.55537	|	54.01	2.12374	0.33524	99.2444	-0.86309	0.55553	|	54.672	1.63217	0.25297	99.5409	-0.95869	0.55537	|	53.937	3.23702	0.20425	98.9129	-0.81488	0.55555	|	54.726
54.94	3.34933	0.25768	98.3921	-1.14807	0.55531	|	54.968	2.05681	0.33926	99.0327	-1.01004	0.5553	|	54.876	1.64286	0.26866	99.4789	-1.06975	0.55532	|	54.84	3.3828	0.2523	98.5727	-1.03216	0.55533	|	54.16	2.13009	0.33644	99.2389	-0.8712	0.5555	|	54.822	1.63674	0.25432	99.5365	-0.9673	0.55534	|	54.087	3.24942	0.2052	98.9028	-0.81993	0.55551	|	54.876
55.09	3.36161	0.25903	98.3779	-1.15545	0.55527	|	55.118	2.0634	0.34058	99.026	-1.01691	0.55527	|	55.026	1.64741	0.27014	99.474	-1.07961	0.55529	|	54.99	3.39375	0.25338	98.5613	-1.03875	0.5553	|	54.31	2.13642	0.33763	99.2334	-0.87927	0.55546	|	54.972	1.64131	0.25568	99.5321	-0.97597	0.5553	|	54.237	3.26188	0.20616	98.8925	-0.825	0.55548	|	55.026
55.24	3.37394	0.26039	98.3636	-1.1628	0.55524	|	55.268	2.07	0.3419	99.0193	-1.02385	0.55523	|	55.176	1.65196	0.27162	99.469	-1.08954	0.55525	|	55.14	3.40612	0.2546	98.5484	-1.04619	0.55526	|	54.46	2.14276	0.33882	99.2278	-0.88734	0.55542	|	55.122	1.64583	0.25703	99.5277	-0.98464	0.55527	|	54.387	3.27435	0.20712	98.8822	-0.83009	0.55544	|	55.176
55.39	3.38624	0.26176	98.3493	-1.1701	0.5552	|	55.418	2.0766	0.34322	99.0125	-1.03085	0.5552	|	55.326	1.65647	0.2731	99.4641	-1.09948	0.55522	|	55.29	3.41836	0.25581	98.5356	-1.05355	0.55523	|	54.61	2.14909	0.34	99.2221	-0.89536	0.55539	|	55.272	1.65035	0.25839	99.5232	-0.99338	0.55523	|	54.537	3.28676	0.20808	98.8719	-0.83518	0.55541	|	55.326
55.54	3.39856	0.26313	98.3348	-1.1774	0.55517	|	55.568	2.08318	0.34454	99.0057	-1.03789	0.55516	|	55.476	1.66096	0.27456	99.4592	-1.10943	0.55518	|	55.44	3.43061	0.25703	98.5226	-1.06091	0.55519	|	54.76	2.15543	0.34119	99.2164	-0.90336	0.55535	|	55.422	1.65489	0.25975	99.5187	-1.00222	0.55519	|	54.687	3.29916	0.20903	98.8615	-0.84027	0.55537	|	55.476
55.69	3.41092	0.26451	98.3202	-1.18471	0.55513	|	55.718	2.08977	0.34585	98.9989	-1.045	0.55512	|	55.626	1.66546	0.27603	99.4541	-1.11947	0.55515	|	55.59	3.44282	0.25824	98.5096	-1.06825	0.55515	|	54.91	2.16177	0.34237	99.2107	-0.91134	0.55532	|	55.572	1.6594	0.26111	99.5141	-1.01107	0.55516	|	54.837	3.31156	0.20999	98.8511	-0.84538	0.55533	|	55.626
55.84	3.42329	0.2659	98.3055	-1.19204	0.55509	|	55.868	2.09635	0.34716	98.992	-1.05216	0.55509	|	55.776	1.66998	0.27752	99.4491	-1.12963	0.55511	|	55.74	3.45505	0.25945	98.4965	-1.0756	0.55512	|	55.06	2.16809	0.34354	99.2049	-0.91926	0.55528	|	55.722	1.66387	0.26247	99.5096	-1.01991	0.55512	|	54.987	3.32398	0.21096	98.8405	-0.8505	0.5553	|	55.776
55.99	3.43569	0.2673	98.2907	-1.19944	0.55506	|	56.018	2.10292	0.34847	98.985	-1.05938	0.55505	|	55.926	1.67444	0.27898	99.444	-1.13973	0.55507	|	55.89	3.46731	0.26067	98.4833	-1.08299	0.55508	|	55.21	2.17439	0.34472	99.1991	-0.92713	0.55525	|	55.872	1.66839	0.26384	99.505	-1.0289	0.55509	|	55.137	3.33639	0.21192	98.8299	-0.85564	0.55526	|	55.926
56.14	3.44805	0.2687	98.2758	-1.20688	0.55502	|	56.168	2.1095	0.34977	98.978	-1.06666	0.55502	|	56.076	1.67892	0.28046	99.4389	-1.14994	0.55504	|	56.04	3.47957	0.26189	98.47	-1.09041	0.55505	|	55.36	2.18072	0.34589	99.1932	-0.93499	0.55521	|	56.022	1.6729	0.26522	99.5003	-1.03796	0.55505	|	55.287	3.34883	0.21289	98.8193	-0.86081	0.55523	|	56.076
56.29	3.46043	0.27011	98.2609	-1.21441	0.55499	|	56.318	2.11604	0.35107	98.971	-1.07397	0.55498	|	56.226	1.68343	0.28194	99.4337	-1.16027	0.555	|	56.19	3.49183	0.26311	98.4566	-1.09788	0.55501	|	55.51	2.18704	0.34707	99.1873	-0.94281	0.55518	|	56.172	1.6774	0.2666	99.4956	-1.04704	0.55501	|	55.437	3.36128	0.21386	98.8085	-0.86599	0.55519	|	56.226
56.44	3.4728	0.27152	98.2458	-1.22204	0.55495	|	56.468	2.12259	0.35238	98.964	-1.08134	0.55494	|	56.376	1.68787	0.28341	99.4285	-1.17052	0.55497	|	56.34	3.5041	0.26434	98.443	-1.1054	0.55497	|	55.66	2.19339	0.34825	99.1813	-0.95063	0.55514	|	56.322	1.68188	0.26798	99.4909	-1.05614	0.55498	|	55.587	3.37376	0.21483	98.7977	-0.8712	0.55515	|	56.376
56.59	3.48518	0.27294	98.2306	-1.22981	0.55491	|	56.618	2.12914	0.35368	98.9569	-1.08877	0.55491	|	56.526	1.6923	0.28488	99.4233	-1.18078	0.55493	|	56.49	3.51633	0.26557	98.4295	-1.11294	0.55494	|	55.81	2.1997	0.34942	99.1752	-0.95837	0.5551	|	56.472	1.68633	0.26935	99.4862	-1.06524	0.55494	|	55.737	3.3862	0.2158	98.7868	-0.8764	0.55512	|	56.526
56.74	3.4976	0.27437	98.2153	-1.23776	0.55488	|	56.768	2.13568	0.35498	98.9497	-1.09627	0.55487	|	56.676	1.69676	0.28637	99.418	-1.19119	0.55489	|	56.64	3.52853	0.26681	98.4159	-1.12051	0.5549	|	55.96	2.20599	0.3506	99.1692	-0.96604	0.55507	|	56.622	1.69079	0.27073	99.4814	-1.07439	0.55491	|	55.887	3.39873	0.21678	98.7758	-0.88166	0.55508	|	56.676
56.89	3.51003	0.27581	98.1999	-1.24587	0.55484	|	56.918	2.14221	0.35628	98.9425	-1.10381	0.55484	|	56.826	1.70123	0.28786	99.4126	-1.20168	0.55486	|	56.79	3.54074	0.26805	98.4021	-1.12814	0.55487	|	56.11	2.21229	0.35177	99.1631	-0.97371	0.55503	|	56.772	1.69526	0.27213	99.4766	-1.08364	0.55487	|	56.037	3.41127	0.21777	98.7647	-0.88696	0.55505	|	56.826
57.04	3.52245	0.27725	98.1843	-1.25415	0.55481	|	57.068	2.1488	0.3576	98.9352	-1.11148	0.5548	|	56.976	1.70568	0.28934	99.4073	-1.21217	0.55482	|	56.94	3.55302	0.2693	98.3882	-1.13586	0.55483	|	56.26	2.21859	0.35295	99.1569	-0.98133	0.55499	|	56.922	1.69974	0.27353	99.4717	-1.09297	0.55483	|	56.187	3.42374	0.21875	98.7536	-0.89226	0.55501	|	56.976
57.19	3.53481	0.27869	98.1688	-1.26256	0.55477	|	57.218	2.15533	0.35891	98.928	-1.11914	0.55476	|	57.126	1.71013	0.29084	99.4019	-1.22271	0.55479	|	57.09	3.5653	0.27057	98.3742	-1.14363	0.55479	|	56.41	2.22491	0.35414	99.1507	-0.98895	0.55496	|	57.072	1.7042	0.27493	99.4668	-1.10229	0.5548	|	56.337	3.4362	0.21973	98.7425	-0.8976	0.55498	|	57.126
57.34	3.54718	0.28014	98.1531	-1.27116	0.55473	|	57.368	2.16187	0.36022	98.9206	-1.12689	0.55473	|	57.276	1.71459	0.29234	99.3964	-1.23334	0.55475	|	57.24	3.57764	0.27185	98.3601	-1.15149	0.55476	|	56.56	2.23123	0.35533	99.1444	-0.99655	0.55492	|	57.222	1.70868	0.27634	99.4619	-1.11171	0.55476	|	56.487	3.44873	0.22072	98.7312	-0.90301	0.55494	|	57.276
57.49	3.55958	0.2816	98.1373	-1.27996	0.5547	|	57.518	2.16844	0.36155	98.9132	-1.13472	0.55469	|	57.426	1.71907	0.29385	99.3908	-1.24406	0.55471	|	57.39	3.5898	0.27312	98.346	-1.15928	0.55472	|	56.71	2.23752	0.35652	99.1381	-1.0041	0.55489	|	57.372	1.71315	0.27775	99.4569	-1.12115	0.55473	|	56.637	3.46125	0.22171	98.7198	-0.90846	0.5549	|	57.426
57.64	3.57204	0.28307	98.1213	-1.28898	0.55466	|	57.668	2.17498	0.36287	98.9057	-1.14259	0.55466	|	57.576	1.72352	0.29536	99.3853	-1.25477	0.55468	|	57.54	3.60386	0.27459	98.3297	-1.16833	0.55469	|	56.86	2.24381	0.35771	99.1318	-1.01161	0.55485	|	57.522	1.71764	0.27917	99.4518	-1.13068	0.55469	|	56.787	3.47372	0.2227	98.7085	-0.91395	0.55487	|	57.576
57.79	3.58447	0.28454	98.1052	-1.29816	0.55463	|	57.818	2.18153	0.3642	98.8982	-1.15052	0.55462	|	57.726	1.72796	0.29687	99.3797	-1.26551	0.55464	|	57.69	3.61593	0.27587	98.3155	-1.17614	0.55465	|	57.01	2.25008	0.35891	99.1254	-1.0191	0.55482	|	57.672	1.72213	0.2806	99.4467	-1.14027	0.55465	|	56.937	3.4862	0.22369	98.697	-0.91951	0.55483	|	57.726
57.94	3.59696	0.28603	98.089	-1.30754	0.55459	|	57.968	2.18806	0.36553	98.8907	-1.1585	0.55458	|	57.876	1.7324	0.29839	99.374	-1.27628	0.55461	|	57.84	3.62824	0.27718	98.301	-1.18412	0.55461	|	57.16	2.25637	0.36012	99.119	-1.0266	0.55478	|	57.822	1.72659	0.28203	99.4416	-1.14984	0.55462	|	57.087	3.49874	0.22469	98.6855	-0.92516	0.5548	|	57.876
58.09	3.60944	0.28753	98.0726	-1.31708	0.55455	|	58.118	2.1946	0.36687	98.8831	-1.16653	0.55455	|	58.026	1.73682	0.2999	99.3684	-1.28708	0.55457	|	57.99	3.64058	0.27851	98.2863	-1.19213	0.55458	|	57.31	2.26262	0.36133	99.1125	-1.03405	0.55474	|	57.972	1.73106	0.28347	99.4364	-1.15946	0.55458	|	57.237	3.51127	0.22569	98.6738	-0.9309	0.55476	|	58.026
58.24	3.62184	0.28902	98.0562	-1.32669	0.55452	|	58.268	2.20115	0.36822	98.8754	-1.17465	0.55451	|	58.176	1.74126	0.30143	99.3626	-1.29796	0.55453	|	58.14	3.65289	0.27984	98.2716	-1.20013	0.55454	|	57.46	2.26889	0.36255	99.106	-1.04152	0.55471	|	58.122	1.73552	0.28491	99.4313	-1.16913	0.55455	|	57.387	3.52382	0.2267	98.6621	-0.93674	0.55472	|	58.176
58.39	3.63428	0.29052	98.0396	-1.33645	0.55448	|	58.418	2.20769	0.36958	98.8677	-1.18281	0.55447	|	58.326	1.7457	0.30297	99.3568	-1.30891	0.5545	|	58.29	3.66521	0.28119	98.2568	-1.20815	0.55451	|	57.61	2.27522	0.36378	99.0994	-1.04906	0.55467	|	58.272	1.73996	0.28634	99.4261	-1.17877	0.55451	|	57.537	3.53631	0.2277	98.6504	-0.94265	0.55469	|	58.326
58.54	3.6467	0.29203	98.023	-1.34631	0.55445	|	58.568	2.21419	0.37093	98.86	-1.19098	0.55444	|	58.476	1.75015	0.30451	99.351	-1.3199	0.55446	|	58.44	3.67752	0.28254	98.2418	-1.21615	0.55447	|	57.76	2.28149	0.36502	99.0928	-1.05656	0.55463	|	58.422	1.74437	0.28778	99.4208	-1.18841	0.55447	|	57.687	3.54889	0.22871	98.6385	-0.94872	0.55465	|	58.476
58.69	3.65915	0.29354	98.0062	-1.35629	0.55441	|	58.718	2.22076	0.37231	98.8521	-1.19929	0.5544	|	58.626	1.75458	0.30606	99.3451	-1.33093	0.55442	|	58.59	3.68982	0.2839	98.2268	-1.22413	0.55443	|	57.91	2.28774	0.36627	99.0862	-1.06403	0.5546	|	58.572	1.74879	0.28922	99.4155	-1.19811	0.55444	|	57.837	3.5614	0.22972	98.6266	-0.95484	0.55461	|	58.626
58.84	3.67159	0.29507	97.9892	-1.36634	0.55437	|	58.868	2.22726	0.37368	98.8443	-1.20757	0.55437	|	58.776	1.75904	0.30762	99.3392	-1.34207	0.55439	|	58.74	3.70218	0.28528	98.2117	-1.23212	0.5544	|	58.06	2.294	0.36752	99.0795	-1.07154	0.55456	|	58.722	1.7532	0.29067	99.4103	-1.20782	0.5544	|	57.987	3.57391	0.23074	98.6146	-0.96104	0.55458	|	58.776
58.99	3.68404	0.2966	97.9721	-1.37645	0.55434	|	59.018	2.23379	0.37506	98.8364	-1.21594	0.55433	|	58.926	1.76353	0.3092	99.3331	-1.35332	0.55435	|	58.89	3.71449	0.28666	98.1964	-1.24002	0.55436	|	58.21	2.30024	0.36878	99.0728	-1.07904	0.55453	|	58.872	1.75765	0.29213	99.4048	-1.21767	0.55437	|	58.137	3.58637	0.23175	98.6026	-0.96727	0.55454	|	58.926
59.14	3.69647	0.29813	97.955	-1.38656	0.5543	|	59.168	2.24027	0.37644	98.8285	-1.22429	0.55429	|	59.076	1.76797	0.31077	99.3271	-1.36453	0.55432	|	59.04	3.72686	0.28805	98.181	-1.2479	0.55432	|	58.36	2.30647	0.37005	99.066	-1.08658	0.55449	|	59.022	1.76211	0.2936	99.3994	-1.22758	0.55433	|	58.287	3.59892	0.23278	98.5904	-0.9736	0.55451	|	59.076
59.29	3.70893	0.29968	97.9376	-1.39669	0.55426	|	59.318	2.24676	0.37784	98.8205	-1.23272	0.55426	|	59.226	1.77238	0.31233	99.321	-1.37568	0.55428	|	59.19	3.73925	0.28946	98.1655	-1.25574	0.55429	|	58.51	2.31272	0.37134	99.0592	-1.09417	0.55446	|	59.172	1.76655	0.29508	99.3939	-1.23749	0.55429	|	58.437	3.61141	0.2338	98.5782	-0.97993	0.55447	|	59.226
59.44	3.72146	0.30124	97.9201	-1.40685	0.55423	|	59.468	2.25322	0.37923	98.8125	-1.24115	0.55422	|	59.376	1.77678	0.3139	99.315	-1.38689	0.55424	|	59.34	3.75169	0.29087	98.1499	-1.26352	0.55425	|	58.66	2.319	0.37264	99.0523	-1.10183	0.55442	|	59.322	1.77099	0.29656	99.3884	-1.24745	0.55426	|	58.587	3.62391	0.23483	98.5659	-0.9863	0.55443	|	59.376
59.59	3.73392	0.30279	97.9025	-1.41691	0.55419	|	59.618	2.25971	0.38065	98.8045	-1.24968	0.55418	|	59.526	1.7812	0.31549	99.3088	-1.39818	0.55421	|	59.49	3.76397	0.29227	98.1343	-1.27114	0.55422	|	58.81	2.32523	0.37395	99.0455	-1.10948	0.55438	|	59.472	1.7754	0.29803	99.3829	-1.25738	0.55422	|	58.737	3.63646	0.23586	98.5535	-0.99272	0.5544	|	59.526
59.74	3.74642	0.30436	97.8847	-1.42694	0.55416	|	59.768	2.26621	0.38207	98.7963	-1.25826	0.55415	|	59.676	1.78561	0.31707	99.3026	-1.40952	0.55417	|	59.64	3.77629	0.29368	98.1186	-1.27872	0.55418	|	58.96	2.33145	0.37526	99.0385	-1.11718	0.55434	|	59.622	1.77986	0.29953	99.3773	-1.26747	0.55418	|	58.887	3.649	0.2369	98.541	-0.99914	0.55436	|	59.676
59.89	3.75895	0.30594	97.8668	-1.43691	0.55412	|	59.918	2.27271	0.38351	98.7881	-1.26689	0.55411	|	59.826	1.79	0.31866	99.2964	-1.42086	0.55413	|	59.79	3.78865	0.29509	98.1027	-1.28628	0.55414	|	59.11	2.33765	0.37659	99.0316	-1.1249	0.55431	|	59.772	1.78426	0.30101	99.3717	-1.27747	0.55415	|	59.037	3.66155	0.23794	98.5285	-1.00554	0.55433	|	59.826
60.04	3.77146	0.30752	97.8487	-1.44677	0.55408	|	60.068	2.27919	0.38495	98.7799	-1.27555	0.55408	|	59.976	1.7944	0.32026	99.2901	-1.43228	0.5541	|	59.94	3.80107	0.2965	98.0867	-1.29381	0.55411	|	59.26	2.34391	0.37794	99.0245	-1.13276	0.55427	|	59.922	1.78864	0.3025	99.366	-1.28749	0.55411	|	59.187	3.67408	0.23899	98.5158	-1.0119	0.55429	|	59.976
60.19	3.78395	0.3091	97.8306	-1.4565	0.55405	|	60.218	2.28567	0.3864	98.7716	-1.28425	0.55404	|	60.126	1.79881	0.32187	99.2838	-1.44377	0.55406	|	60.09	3.81341	0.29791	98.0707	-1.30125	0.55407	|	59.41	2.35015	0.3793	99.0174	-1.14065	0.55424	|	60.072	1.79304	0.30399	99.3604	-1.29757	0.55407	|	59.337	3.68666	0.24005	98.503	-1.01825	0.55425	|	60.126
60.34	3.79648	0.3107	97.8123	-1.46616	0.55401	|	60.368	2.29216	0.38786	98.7632	-1.29301	0.554	|	60.276	1.80319	0.32348	99.2774	-1.45526	0.55403	|	60.24	3.82575	0.29931	98.0546	-1.30866	0.55403	|	59.56	2.35638	0.38067	99.0103	-1.1486	0.5542	|	60.222	1.79743	0.30549	99.3546	-1.30769	0.55404	|	59.487	3.69923	0.2411	98.4902	-1.02453	0.55422	|	60.276
60.49	3.80896	0.31229	97.7939	-1.47566	0.55397	|	60.518	2.29864	0.38933	98.7548	-1.3018	0.55397	|	60.426	1.8076	0.32511	99.271	-1.46688	0.55399	|	60.39	3.83813	0.30072	98.0383	-1.31607	0.554	|	59.71	2.36262	0.38206	99.0031	-1.15663	0.55416	|	60.372	1.8018	0.30699	99.3489	-1.3178	0.554	|	59.637	3.71179	0.24217	98.4773	-1.03071	0.55418	|	60.426
60.64	3.82139	0.31388	97.7755	-1.48502	0.55394	|	60.668	2.30509	0.39081	98.7464	-1.3106	0.55393	|	60.576	1.81199	0.32674	99.2645	-1.47851	0.55395	|	60.54	3.85049	0.30212	98.022	-1.32346	0.55396	|	59.86	2.36887	0.38346	98.9958	-1.16475	0.55413	|	60.522	1.80618	0.3085	99.3431	-1.32799	0.55397	|	59.787	3.72434	0.24323	98.4643	-1.03678	0.55414	|	60.576
60.79	3.83393	0.31549	97.7568	-1.49435	0.5539	|	60.818	2.31156	0.3923	98.7379	-1.31946	0.55389	|	60.726	1.81633	0.32836	99.2581	-1.49008	0.55392	|	60.69	3.86283	0.30351	98.0057	-1.33086	0.55392	|	60.01	2.37507	0.38486	98.9886	-1.17288	0.55409	|	60.672	1.81061	0.31004	99.3372	-1.33836	0.55393	|	59.937	3.7369	0.2443	98.4513	-1.04271	0.55411	|	60.726
60.94	3.84649	0.31711	97.738	-1.50361	0.55386	|	60.968	2.31804	0.3938	98.7293	-1.32838	0.55386	|	60.876	1.82069	0.33	99.2516	-1.50177	0.55388	|	60.84	3.87516	0.30489	97.9892	-1.33828	0.55389	|	60.16	2.38125	0.38627	98.9813	-1.18106	0.55405	|	60.822	1.81503	0.31158	99.3313	-1.34874	0.55389	|	60.087	3.74949	0.24538	98.4381	-1.04852	0.55407	|	60.876
61.09	3.85901	0.31873	97.7191	-1.51275	0.55383	|	61.118	2.3245	0.3953	98.7207	-1.33733	0.55382	|	61.026	1.82508	0.33165	99.245	-1.51358	0.55384	|	60.99	3.88761	0.30629	97.9725	-1.34584	0.55385	|	60.31	2.38748	0.38771	98.9739	-1.18938	0.55402	|	60.972	1.81941	0.31312	99.3253	-1.3591	0.55386	|	60.237	3.76208	0.24646	98.4249	-1.05419	0.55403	|	61.026
61.24	3.87155	0.32036	97.7001	-1.52183	0.55379	|	61.268	2.33102	0.39684	98.7119	-1.34641	0.55378	|	61.176	1.82945	0.33331	99.2383	-1.52542	0.55381	|	61.14	3.90007	0.30768	97.9557	-1.35349	0.55382	|	60.46	2.39371	0.38916	98.9665	-1.19779	0.55398	|	61.122	1.82382	0.31467	99.3193	-1.36955	0.55382	|	60.387	3.77471	0.24755	98.4115	-1.05974	0.554	|	61.176
61.39	3.88412	0.32199	97.6809	-1.53089	0.55375	|	61.418	2.33751	0.39837	98.7032	-1.35549	0.55375	|	61.326	1.83383	0.33499	99.2316	-1.53737	0.55377	|	61.29	3.91246	0.30907	97.9389	-1.36121	0.55378	|	60.61	2.39994	0.39062	98.959	-1.20629	0.55394	|	61.272	1.82823	0.31623	99.3133	-1.38008	0.55378	|	60.537	3.78736	0.24865	98.398	-1.06515	0.55396	|	61.326
61.54	3.89669	0.32363	97.6616	-1.53989	0.55372	|	61.568	2.34402	0.39992	98.6943	-1.36465	0.55371	|	61.476	1.83818	0.33667	99.2249	-1.54931	0.55373	|	61.44	3.92487	0.31046	97.9219	-1.36908	0.55374	|	60.76	2.40617	0.3921	98.9515	-1.21487	0.55391	|	61.422	1.83261	0.31779	99.3072	-1.3906	0.55375	|	60.687	3.8	0.24974	98.3846	-1.07041	0.55393	|	61.476
61.69	3.90927	0.32527	97.6422	-1.5489	0.55368	|	61.718	2.35052	0.40148	98.6854	-1.37385	0.55367	|	61.626	1.84253	0.33835	99.2181	-1.56132	0.5537	|	61.59	3.93727	0.31185	97.9049	-1.37709	0.55371	|	60.91	2.4124	0.39359	98.9439	-1.22354	0.55387	|	61.572	1.83699	0.31936	99.3011	-1.40117	0.55371	|	60.837	3.81259	0.25084	98.371	-1.07552	0.55389	|	61.626
61.84	3.92181	0.32691	97.6227	-1.55786	0.55364	|	61.868	2.35701	0.40305	98.6765	-1.38307	0.55364	|	61.776	1.8469	0.34006	99.2113	-1.57346	0.55366	|	61.74	3.9497	0.31325	97.8877	-1.3853	0.55367	|	61.06	2.41862	0.39508	98.9362	-1.23227	0.55383	|	61.722	1.84137	0.32095	99.2949	-1.41182	0.55367	|	60.987	3.82527	0.25195	98.3574	-1.08055	0.55385	|	61.776
61.99	3.93432	0.32855	97.6031	-1.56683	0.55361	|	62.018	2.36348	0.40462	98.6675	-1.39232	0.5536	|	61.926	1.85126	0.34178	99.2044	-1.58567	0.55362	|	61.89	3.96206	0.31465	97.8706	-1.39364	0.55363	|	61.21	2.42484	0.39659	98.9286	-1.24108	0.5538	|	61.872	1.84576	0.32255	99.2887	-1.42253	0.55364	|	61.137	3.83793	0.25306	98.3437	-1.08547	0.55382	|	61.926
62.14	3.94689	0.3302	97.5834	-1.57589	0.55357	|	62.168	2.36992	0.40619	98.6585	-1.40159	0.55356	|	62.076	1.85562	0.34351	99.1975	-1.59794	0.55359	|	62.04	3.97456	0.31607	97.8531	-1.40226	0.5536	|	61.36	2.43107	0.39812	98.9208	-1.25001	0.55376	|	62.022	1.85015	0.32415	99.2824	-1.43332	0.5536	|	61.287	3.85056	0.25417	98.3299	-1.0903	0.55378	|	62.076
62.29	3.95948	0.33186	97.5635	-1.58501	0.55353	|	62.318	2.37637	0.40778	98.6494	-1.41093	0.55353	|	62.226	1.85996	0.34524	99.1905	-1.61024	0.55355	|	62.19	3.98699	0.31749	97.8356	-1.41101	0.55356	|	61.51	2.43728	0.39965	98.913	-1.25898	0.55373	|	62.172	1.85451	0.32577	99.2762	-1.44411	0.55356	|	61.437	3.86326	0.2553	98.316	-1.09509	0.55374	|	62.226
62.44	3.9721	0.33353	97.5434	-1.59421	0.5535	|	62.468	2.38286	0.40939	98.6402	-1.42036	0.55349	|	62.376	1.86434	0.34701	99.1834	-1.62277	0.55351	|	62.34	3.99943	0.31892	97.818	-1.41996	0.55352	|	61.66	2.4435	0.40119	98.9051	-1.26805	0.55369	|	62.322	1.8589	0.3274	99.2698	-1.45501	0.55353	|	61.587	3.87593	0.25642	98.3021	-1.09981	0.55371	|	62.376
62.59	3.98475	0.3352	97.5232	-1.60348	0.55346	|	62.618	2.38931	0.411	98.6311	-1.42981	0.55345	|	62.526	1.8687	0.34879	99.1763	-1.63531	0.55348	|	62.49	4.01186	0.32036	97.8003	-1.42907	0.55349	|	61.81	2.4497	0.40274	98.8972	-1.27718	0.55365	|	62.472	1.86323	0.32903	99.2635	-1.46587	0.55349	|	61.737	3.88862	0.25755	98.2882	-1.10452	0.55367	|	62.526
62.74	3.99735	0.33687	97.5029	-1.61278	0.55342	|	62.768	2.39575	0.41262	98.6218	-1.4393	0.55342	|	62.676	1.87306	0.35058	99.1692	-1.64795	0.55344	|	62.64	4.02432	0.32181	97.7825	-1.43838	0.55345	|	61.96	2.45592	0.4043	98.8893	-1.2864	0.55362	|	62.622	1.86758	0.33067	99.2571	-1.47682	0.55345	|	61.887	3.90134	0.25868	98.2741	-1.10926	0.55363	|	62.676
62.89	4.00999	0.33854	97.4825	-1.62216	0.55339	|	62.918	2.40217	0.41424	98.6125	-1.44883	0.55338	|	62.826	1.87741	0.35238	99.162	-1.66067	0.5534	|	62.79	4.03678	0.32328	97.7645	-1.44786	0.55341	|	62.11	2.46212	0.40587	98.8813	-1.29568	0.55358	|	62.772	1.87193	0.33234	99.2506	-1.48787	0.55342	|	62.037	3.91394	0.2598	98.2601	-1.11399	0.5536	|	62.826
63.04	4.02263	0.34022	97.4619	-1.6316	0.55335	|	63.068	2.40863	0.41588	98.6031	-1.45847	0.55334	|	62.976	1.88176	0.35421	99.1547	-1.67349	0.55337	|	62.94	4.04924	0.32475	97.7464	-1.45747	0.55338	|	62.26	2.4683	0.40745	98.8732	-1.30502	0.55354	|	62.922	1.87628	0.33402	99.2441	-1.49898	0.55338	|	62.187	3.9266	0.26094	98.2459	-1.11881	0.55356	|	62.976
63.19	4.03532	0.34191	97.4412	-1.64113	0.55331	|	63.218	2.41508	0.41753	98.5937	-1.46817	0.55331	|	63.126	1.88613	0.35605	99.1474	-1.68645	0.55333	|	63.09	4.0617	0.32624	97.7282	-1.46722	0.55334	|	62.41	2.47451	0.40904	98.8651	-1.31447	0.55351	|	63.072	1.88064	0.33571	99.2376	-1.51019	0.55334	|	62.337	3.93922	0.26207	98.2318	-1.1237	0.55352	|	63.126
63.34	4.04793	0.34359	97.4204	-1.65065	0.55328	|	63.368	2.42152	0.41919	98.5842	-1.47792	0.55327	|	63.276	1.8905	0.35792	99.14	-1.69954	0.55329	|	63.24	4.07424	0.32774	97.7097	-1.47714	0.5533	|	62.56	2.48074	0.41065	98.8569	-1.32402	0.55347	|	63.222	1.88495	0.33741	99.231	-1.52134	0.55331	|	62.487	3.95201	0.26322	98.2174	-1.12877	0.55349	|	63.276
63.49	4.06058	0.34527	97.3995	-1.66025	0.55324	|	63.518	2.42794	0.42085	98.5747	-1.4877	0.55323	|	63.426	1.89487	0.3598	99.1325	-1.71273	0.55326	|	63.39	4.08676	0.32925	97.6911	-1.48711	0.55327	|	62.71	2.48698	0.41226	98.8486	-1.33364	0.55343	|	63.372	1.8893	0.33914	99.2244	-1.53269	0.55327	|	62.637	3.9647	0.26436	98.203	-1.13392	0.55345	|	63.426
63.64	4.07327	0.34696	97.3784	-1.6699	0.5532	|	63.668	2.43434	0.42252	98.5652	-1.49752	0.5532	|	63.576	1.89919	0.36169	99.1251	-1.7259	0.55322	|	63.54	4.09919	0.33076	97.6726	-1.49708	0.55323	|	62.86	2.49317	0.41387	98.8403	-1.34327	0.5534	|	63.522	1.89366	0.34089	99.2177	-1.54415	0.55323	|	62.787	3.97744	0.26551	98.1886	-1.13922	0.55341	|	63.576
63.79	4.08585	0.34864	97.3573	-1.67949	0.55317	|	63.818	2.44075	0.4242	98.5555	-1.50742	0.55316	|	63.726	1.90353	0.3636	99.1176	-1.73922	0.55318	|	63.69	4.11165	0.33228	97.6539	-1.50709	0.55319	|	63.01	2.49935	0.41549	98.832	-1.35294	0.55336	|	63.672	1.89798	0.34264	99.211	-1.5556	0.5532	|	62.937	3.99011	0.26666	98.1741	-1.14463	0.55338	|	63.726
63.94	4.09847	0.35032	97.336	-1.68911	0.55313	|	63.968	2.44719	0.4259	98.5458	-1.51746	0.55312	|	63.876	1.90784	0.36552	99.1101	-1.75258	0.55315	|	63.84	4.1241	0.33381	97.6351	-1.51709	0.55315	|	63.16	2.50553	0.41712	98.8236	-1.36267	0.55332	|	63.822	1.90232	0.34442	99.2042	-1.56718	0.55316	|	63.087	4.00282	0.26781	98.1595	-1.15018	0.55334	|	63.876
64.09	4.11112	0.35201	97.3146	-1.69875	0.55309	|	64.118	2.45359	0.42759	98.536	-1.52749	0.55309	|	64.026	1.91218	0.36748	99.1024	-1.76618	0.55311	|	63.99	4.13663	0.33534	97.616	-1.52713	0.55312	|	63.31	2.51175	0.41876	98.8151	-1.37253	0.55328	|	63.972	1.90669	0.34623	99.1974	-1.57893	0.55312	|	63.237	4.01556	0.26896	98.1448	-1.15587	0.5533	|	64.026
64.24	4.12382	0.35371	97.293	-1.70841	0.55306	|	64.268	2.46	0.4293	98.5262	-1.53762	0.55305	|	64.176	1.91654	0.36946	99.0947	-1.77995	0.55307	|	64.14	4.14915	0.33688	97.5968	-1.53711	0.55308	|	63.46	2.51794	0.42041	98.8066	-1.38242	0.55325	|	64.122	1.91104	0.34805	99.1905	-1.5907	0.55309	|	63.387	4.02837	0.27013	98.13	-1.16173	0.55327	|	64.176
64.39	4.13651	0.35541	97.2712	-1.71803	0.55302	|	64.418	2.46641	0.43102	98.5163	-1.54782	0.55301	|	64.326	1.92086	0.37144	99.087	-1.79371	0.55304	|	64.29	4.16173	0.33844	97.5774	-1.54706	0.55304	|	63.61	2.52413	0.42206	98.798	-1.39234	0.55321	|	64.272	1.91535	0.34988	99.1836	-1.60248	0.55305	|	63.537	4.04108	0.27128	98.1152	-1.16767	0.55323	|	64.326
64.54	4.14926	0.35711	97.2493	-1.72764	0.55298	|	64.568	2.47285	0.43276	98.5063	-1.55815	0.55298	|	64.476	1.92521	0.37347	99.0791	-1.80773	0.553	|	64.44	4.17435	0.34	97.5578	-1.55695	0.55301	|	63.76	2.53031	0.42371	98.7893	-1.4023	0.55317	|	64.422	1.91968	0.35174	99.1766	-1.61442	0.55301	|	63.687	4.0539	0.27245	98.1002	-1.17378	0.55319	|	64.476
64.69	4.16203	0.35882	97.2271	-1.73721	0.55295	|	64.718	2.47929	0.4345	98.4963	-1.56855	0.55294	|	64.626	1.92954	0.3755	99.0713	-1.82182	0.55296	|	64.59	4.18694	0.34155	97.5381	-1.56671	0.55297	|	63.91	2.5365	0.42538	98.7806	-1.41234	0.55314	|	64.572	1.92399	0.3536	99.1696	-1.62639	0.55298	|	63.837	4.06669	0.27361	98.0851	-1.17998	0.55316	|	64.626
64.84	4.17468	0.36051	97.2051	-1.74662	0.55291	|	64.868	2.4857	0.43624	98.4862	-1.57898	0.5529	|	64.776	1.93389	0.37757	99.0633	-1.83612	0.55292	|	64.74	4.19952	0.34311	97.5184	-1.57634	0.55293	|	64.06	2.54272	0.42705	98.7718	-1.42246	0.5531	|	64.722	1.92828	0.35548	99.1626	-1.63841	0.55294	|	63.987	4.07942	0.27477	98.07	-1.18623	0.55312	|	64.776
64.99	4.18732	0.3622	97.183	-1.75596	0.55287	|	65.018	2.49215	0.43801	98.476	-1.58954	0.55287	|	64.926	1.9382	0.37964	99.0554	-1.85043	0.55289	|	64.89	4.21212	0.34468	97.4985	-1.58586	0.5529	|	64.21	2.54892	0.42873	98.763	-1.4326	0.55307	|	64.872	1.93258	0.35739	99.1556	-1.65058	0.5529	|	64.137	4.09216	0.27593	98.0549	-1.19253	0.55308	|	64.926
65.14	4.20004	0.36391	97.1606	-1.76528	0.55284	|	65.168	2.49858	0.43977	98.4657	-1.60016	0.55283	|	65.076	1.9425	0.38173	99.0474	-1.86488	0.55285	|	65.04	4.2247	0.34624	97.4784	-1.59524	0.55286	|	64.36	2.55512	0.43042	98.754	-1.4428	0.55303	|	65.022	1.93692	0.35933	99.1484	-1.66296	0.55286	|	64.287	4.10488	0.27709	98.0397	-1.19888	0.55305	|	65.076
65.29	4.21276	0.36561	97.1381	-1.77455	0.5528	|	65.318	2.50504	0.44155	98.4553	-1.6109	0.55279	|	65.226	1.94682	0.38384	99.0393	-1.87952	0.55281	|	65.19	4.23728	0.34781	97.4583	-1.60449	0.55282	|	64.51	2.56133	0.43211	98.7451	-1.45304	0.55299	|	65.172	1.94126	0.36129	99.1411	-1.67546	0.55283	|	64.437	4.11764	0.27825	98.0244	-1.20526	0.55301	|	65.226
65.44	4.22549	0.36731	97.1154	-1.78376	0.55276	|	65.468	2.51145	0.44333	98.445	-1.62163	0.55275	|	65.376	1.95115	0.38598	99.0311	-1.89438	0.55278	|	65.34	4.2499	0.34938	97.438	-1.61363	0.55279	|	64.66	2.56754	0.43381	98.736	-1.46334	0.55295	|	65.322	1.94557	0.36326	99.1339	-1.68797	0.55279	|	64.587	4.13058	0.27943	98.0087	-1.21174	0.55297	|	65.376
65.59	4.23826	0.36902	97.0926	-1.79296	0.55272	|	65.618	2.51789	0.44512	98.4345	-1.63249	0.55272	|	65.526	1.95551	0.38816	99.0229	-1.90952	0.55274	|	65.49	4.26254	0.35096	97.4175	-1.62266	0.55275	|	64.81	2.57376	0.43551	98.7269	-1.47369	0.55292	|	65.472	1.94987	0.36525	99.1266	-1.70057	0.55275	|	64.737	4.14348	0.28061	97.993	-1.21819	0.55293	|	65.526
65.74	4.25098	0.37073	97.0697	-1.8021	0.55269	|	65.768	2.52435	0.44692	98.4239	-1.64345	0.55268	|	65.676	1.95984	0.39035	99.0146	-1.9247	0.5527	|	65.64	4.27518	0.35254	97.397	-1.63158	0.55271	|	64.96	2.57993	0.43721	98.7177	-1.48399	0.55288	|	65.622	1.9542	0.36727	99.1192	-1.7134	0.55272	|	64.887	4.15629	0.28177	97.9774	-1.22457	0.5529	|	65.676
65.89	4.26379	0.37244	97.0465	-1.81129	0.55265	|	65.918	2.5308	0.44873	98.4133	-1.65447	0.55264	|	65.826	1.96413	0.39253	99.0063	-1.93993	0.55267	|	65.79	4.28777	0.35411	97.3764	-1.64036	0.55267	|	65.11	2.58615	0.43892	98.7085	-1.49441	0.55284	|	65.772	1.95853	0.36931	99.1118	-1.72634	0.55268	|	65.037	4.16914	0.28294	97.9616	-1.23093	0.55286	|	65.826
66.04	4.27653	0.37415	97.0234	-1.8204	0.55261	|	66.068	2.53725	0.45054	98.4026	-1.66555	0.55261	|	65.976	1.96841	0.39473	98.9979	-1.95533	0.55263	|	65.94	4.30047	0.35569	97.3555	-1.64912	0.55264	|	65.26	2.59234	0.44064	98.6992	-1.50483	0.55281	|	65.922	1.96285	0.37136	99.1043	-1.73938	0.55264	|	65.187	4.18212	0.28412	97.9456	-1.23732	0.55282	|	65.976
66.19	4.28936	0.37587	97	-1.82957	0.55258	|	66.218	2.54367	0.45236	98.3918	-1.67667	0.55257	|	66.126	1.97273	0.39696	98.9895	-1.97102	0.55259	|	66.09	4.31313	0.35726	97.3346	-1.65778	0.5526	|	65.41	2.59856	0.44236	98.6898	-1.51532	0.55277	|	66.072	1.96717	0.37343	99.0967	-1.75257	0.55261	|	65.337	4.19501	0.28529	97.9296	-1.2436	0.55279	|	66.126
66.34	4.30228	0.3776	96.9763	-1.83879	0.55254	|	66.368	2.5501	0.45418	98.381	-1.68785	0.55253	|	66.276	1.97706	0.39922	98.9809	-1.98694	0.55255	|	66.24	4.32578	0.35883	97.3135	-1.66638	0.55256	|	65.56	2.60479	0.44409	98.6803	-1.52588	0.55273	|	66.222	1.9715	0.37553	99.0891	-1.7659	0.55257	|	65.487	4.20797	0.28646	97.9134	-1.24988	0.55275	|	66.276
66.49	4.31514	0.37933	96.9526	-1.848	0.5525	|	66.518	2.55649	0.456	98.3702	-1.69904	0.55249	|	66.426	1.98136	0.40149	98.9723	-2.00298	0.55252	|	66.39	4.33844	0.36038	97.2924	-1.67494	0.55253	|	65.71	2.61101	0.44582	98.6708	-1.53645	0.5527	|	66.372	1.97581	0.37763	99.0815	-1.77933	0.55253	|	65.637	4.22091	0.28764	97.8972	-1.2561	0.55271	|	66.426
66.64	4.32797	0.38105	96.9288	-1.85721	0.55246	|	66.668	2.56295	0.45784	98.3592	-1.7104	0.55246	|	66.576	1.98566	0.40377	98.9637	-2.0192	0.55248	|	66.54	4.35111	0.36194	97.2711	-1.68347	0.55249	|	65.86	2.61722	0.44755	98.6612	-1.54704	0.55266	|	66.522	1.9801	0.37974	99.0738	-1.79283	0.55249	|	65.787	4.23382	0.2888	97.881	-1.26228	0.55268	|	66.576
66.79	4.34081	0.38278	96.9049	-1.86647	0.55243	|	66.818	2.56937	0.45968	98.3482	-1.72176	0.55242	|	66.726	1.98998	0.40608	98.9549	-2.03572	0.55244	|	66.69	4.36382	0.36349	97.2497	-1.69201	0.55245	|	66.01	2.62342	0.44928	98.6516	-1.55764	0.55262	|	66.672	1.98437	0.38186	99.0661	-1.80641	0.55246	|	65.937	4.24671	0.28997	97.8647	-1.26841	0.55264	|	66.726
66.94	4.35367	0.38451	96.8809	-1.87581	0.55239	|	66.968	2.57579	0.46152	98.3371	-1.73318	0.55238	|	66.876	1.9943	0.4084	98.9461	-2.05241	0.55241	|	66.84	4.37646	0.36503	97.2282	-1.7005	0.55241	|	66.16	2.62964	0.45102	98.6419	-1.5683	0.55258	|	66.822	1.98868	0.38401	99.0583	-1.82026	0.55242	|	66.087	4.25969	0.29114	97.8482	-1.27457	0.5526	|	66.876
67.09	4.36647	0.38623	96.8568	-1.88515	0.55235	|	67.118	2.58222	0.46337	98.3259	-1.74467	0.55235	|	67.026	1.99857	0.41071	98.9373	-2.06914	0.55237	|	66.99	4.38911	0.36656	97.2066	-1.70898	0.55238	|	66.31	2.63586	0.45277	98.6321	-1.57902	0.55255	|	66.972	1.99298	0.38617	99.0505	-1.83423	0.55238	|	66.237	4.27261	0.29231	97.8317	-1.28068	0.55256	|	67.026
67.24	4.37938	0.38797	96.8324	-1.89463	0.55232	|	67.268	2.58866	0.46524	98.3146	-1.75623	0.55231	|	67.176	2.00285	0.41304	98.9284	-2.08616	0.55233	|	67.14	4.40175	0.36809	97.185	-1.71743	0.55234	|	66.46	2.64207	0.45451	98.6223	-1.58973	0.55251	|	67.122	1.99728	0.38835	99.0426	-1.84839	0.55235	|	66.387	4.28554	0.29348	97.815	-1.28681	0.55253	|	67.176
67.39	4.39229	0.38971	96.8079	-1.90415	0.55228	|	67.418	2.59506	0.4671	98.3034	-1.76778	0.55227	|	67.326	2.00716	0.41539	98.9194	-2.10345	0.55229	|	67.29	4.41447	0.36963	97.1631	-1.72594	0.5523	|	66.61	2.64829	0.45626	98.6123	-1.6005	0.55247	|	67.272	2.00161	0.39055	99.0345	-1.86278	0.55231	|	66.537	4.29854	0.29465	97.7983	-1.29298	0.55249	|	67.326
67.54	4.40516	0.39144	96.7833	-1.91369	0.55224	|	67.568	2.60149	0.46897	98.292	-1.77943	0.55223	|	67.476	2.01146	0.41776	98.9103	-2.12098	0.55226	|	67.44	4.42717	0.37117	97.1411	-1.73441	0.55227	|	66.76	2.65448	0.45801	98.6024	-1.61124	0.55243	|	67.422	2.00591	0.39275	99.0265	-1.87726	0.55227	|	66.687	4.31149	0.29582	97.7815	-1.29917	0.55245	|	67.476
67.69	4.41811	0.39319	96.7585	-1.92332	0.5522	|	67.718	2.60791	0.47085	98.2805	-1.7911	0.5522	|	67.626	2.01577	0.42014	98.9011	-2.1388	0.55222	|	67.59	4.43995	0.37273	97.1189	-1.74292	0.55223	|	66.91	2.66066	0.45975	98.5924	-1.62201	0.5524	|	67.572	2.01019	0.39495	99.0184	-1.89184	0.55223	|	66.837	4.3245	0.29699	97.7646	-1.30543	0.55242	|	67.626
67.84	4.43102	0.39494	96.7336	-1.93295	0.55217	|	67.868	2.61436	0.47274	98.2689	-1.80287	0.55216	|	67.776	2.02006	0.42252	98.8919	-2.15675	0.55218	|	67.74	4.45271	0.37429	97.0966	-1.75138	0.55219	|	67.06	2.66686	0.4615	98.5823	-1.63283	0.55236	|	67.722	2.01451	0.39718	99.0102	-1.90673	0.5522	|	66.987	4.33743	0.29816	97.7476	-1.31171	0.55238	|	67.776
67.99	4.44393	0.39669	96.7086	-1.94259	0.55213	|	68.018	2.62079	0.47464	98.2573	-1.81466	0.55212	|	67.926	2.02436	0.42491	98.8826	-2.17495	0.55215	|	67.89	4.4654	0.37585	97.0743	-1.75976	0.55215	|	67.21	2.67308	0.46327	98.5721	-1.64373	0.55233	|	67.872	2.01881	0.39941	99.002	-1.92173	0.55216	|	67.137	4.35031	0.29932	97.7307	-1.31802	0.55234	|	67.926
68.14	4.45689	0.39845	96.6833	-1.95227	0.55209	|	68.168	2.62719	0.47653	98.2456	-1.8264	0.55209	|	68.076	2.02861	0.42729	98.8733	-2.19325	0.55211	|	68.04	4.4781	0.37742	97.0519	-1.76809	0.55212	|	67.36	2.67928	0.46503	98.5619	-1.65463	0.55229	|	68.022	2.02312	0.40165	98.9937	-1.93694	0.55212	|	67.287	4.36323	0.30048	97.7136	-1.32441	0.5523	|	68.076
68.29	4.46985	0.40021	96.658	-1.96192	0.55205	|	68.318	2.6336	0.47844	98.2339	-1.83823	0.55205	|	68.226	2.03288	0.42968	98.8639	-2.21182	0.55207	|	68.19	4.49081	0.37899	97.0294	-1.77636	0.55208	|	67.51	2.68553	0.4668	98.5515	-1.66564	0.55225	|	68.172	2.02742	0.40389	98.9853	-1.9523	0.55208	|	67.437	4.37621	0.30165	97.6964	-1.33089	0.55227	|	68.226
68.44	4.48284	0.40198	96.6324	-1.97156	0.55202	|	68.468	2.64002	0.48035	98.222	-1.8501	0.55201	|	68.376	2.03719	0.43211	98.8544	-2.23082	0.55203	|	68.34	4.50363	0.38058	97.0066	-1.78464	0.55204	|	67.66	2.69173	0.46857	98.5412	-1.67659	0.55221	|	68.322	2.03169	0.40613	98.977	-1.96776	0.55205	|	67.587	4.38905	0.30281	97.6793	-1.33734	0.55223	|	68.376
68.59	4.49579	0.40375	96.6068	-1.98111	0.55198	|	68.618	2.64647	0.48228	98.2101	-1.86204	0.55197	|	68.526	2.04149	0.43453	98.8447	-2.25008	0.552	|	68.49	4.51639	0.38217	96.9837	-1.79279	0.552	|	67.81	2.69795	0.47034	98.5307	-1.68761	0.55218	|	68.472	2.03597	0.40838	98.9685	-1.98347	0.55201	|	67.737	4.40201	0.30398	97.6619	-1.34389	0.55219	|	68.526
68.74	4.50877	0.40552	96.581	-1.99063	0.55194	|	68.768	2.65288	0.48421	98.1981	-1.87397	0.55194	|	68.676	2.04578	0.43696	98.835	-2.26952	0.55196	|	68.64	4.52924	0.38378	96.9607	-1.80092	0.55197	|	67.96	2.70414	0.47211	98.5202	-1.69862	0.55214	|	68.622	2.04028	0.41064	98.9599	-1.99945	0.55197	|	67.887	4.41492	0.30515	97.6445	-1.35042	0.55216	|	68.676
68.89	4.5217	0.4073	96.5552	-2.00003	0.55191	|	68.918	2.65934	0.48615	98.186	-1.88599	0.5519	|	68.826	2.05009	0.43939	98.8252	-2.28929	0.55192	|	68.79	4.54208	0.38539	96.9375	-1.80895	0.55193	|	68.11	2.71034	0.47389	98.5097	-1.70968	0.5521	|	68.772	2.04457	0.4129	98.9513	-2.01558	0.55193	|	68.037	4.42787	0.30632	97.627	-1.35698	0.55212	|	68.826
69.04	4.53467	0.40908	96.5292	-2.00937	0.55187	|	69.068	2.66577	0.4881	98.1738	-1.898	0.55186	|	68.976	2.05436	0.44181	98.8154	-2.30916	0.55188	|	68.94	4.55496	0.387	96.9141	-1.81691	0.55189	|	68.26	2.71653	0.47567	98.499	-1.72076	0.55206	|	68.922	2.04886	0.41516	98.9426	-2.03192	0.5519	|	68.187	4.44086	0.3075	97.6093	-1.36353	0.55208	|	68.976
69.19	4.54767	0.41087	96.503	-2.01861	0.55183	|	69.218	2.67222	0.49006	98.1615	-1.91007	0.55182	|	69.126	2.05866	0.44425	98.8054	-2.32943	0.55185	|	69.09	4.56775	0.3886	96.8908	-1.82468	0.55186	|	68.41	2.7227	0.47745	98.4884	-1.73182	0.55202	|	69.072	2.05315	0.41743	98.9339	-2.04849	0.55186	|	68.337	4.45383	0.30868	97.5916	-1.37003	0.55204	|	69.126
69.34	4.56063	0.41267	96.4768	-2.02769	0.55179	|	69.368	2.67866	0.49202	98.1492	-1.92216	0.55179	|	69.276	2.0629	0.44666	98.7955	-2.34971	0.55181	|	69.24	4.58062	0.3902	96.8673	-1.83237	0.55182	|	68.56	2.7289	0.47923	98.4776	-1.74297	0.55199	|	69.222	2.05745	0.4197	98.925	-2.06531	0.55182	|	68.487	4.46679	0.30986	97.5738	-1.37647	0.55201	|	69.276
69.49	4.57361	0.41447	96.4504	-2.03664	0.55176	|	69.518	2.68508	0.49398	98.1368	-1.93423	0.55175	|	69.426	2.06716	0.44908	98.7855	-2.3703	0.55177	|	69.39	4.59344	0.39181	96.8438	-1.83992	0.55178	|	68.71	2.7351	0.48103	98.4668	-1.75416	0.55195	|	69.372	2.06175	0.42197	98.9161	-2.08233	0.55179	|	68.637	4.47971	0.31104	97.556	-1.3828	0.55197	|	69.426
69.64	4.58656	0.41627	96.424	-2.04541	0.55172	|	69.668	2.69149	0.49595	98.1244	-1.94629	0.55171	|	69.576	2.07147	0.45153	98.7752	-2.39142	0.55173	|	69.54	4.6063	0.39342	96.82	-1.84737	0.55174	|	68.86	2.74129	0.48282	98.4559	-1.76535	0.55191	|	69.522	2.06604	0.42424	98.9072	-2.09956	0.55175	|	68.787	4.49275	0.31223	97.5379	-1.38907	0.55193	|	69.576
69.79	4.59959	0.41808	96.3973	-2.05406	0.55168	|	69.818	2.69789	0.49792	98.1119	-1.95837	0.55167	|	69.726	2.07577	0.45398	98.7649	-2.41276	0.5517	|	69.69	4.61915	0.39503	96.7963	-1.8547	0.55171	|	69.01	2.74748	0.48462	98.4449	-1.77659	0.55188	|	69.672	2.07033	0.42651	98.8981	-2.11702	0.55171	|	68.937	4.50574	0.31342	97.5198	-1.39518	0.55189	|	69.726
69.94	4.61261	0.4199	96.3705	-2.06254	0.55164	|	69.968	2.70429	0.49989	98.0993	-1.97047	0.55164	|	69.876	2.08005	0.45641	98.7545	-2.43424	0.55166	|	69.84	4.63198	0.39665	96.7724	-1.86193	0.55167	|	69.16	2.75367	0.48643	98.4339	-1.78786	0.55184	|	69.822	2.07461	0.42877	98.889	-2.13468	0.55167	|	69.087	4.51882	0.31462	97.5015	-1.40118	0.55186	|	69.876
70.09	4.62558	0.42172	96.3437	-2.07082	0.55161	|	70.118	2.71069	0.50187	98.0866	-1.98261	0.5516	|	70.026	2.08433	0.45885	98.744	-2.456	0.55162	|	69.99	4.64487	0.39828	96.7484	-1.86909	0.55163	|	69.31	2.7599	0.48825	98.4227	-1.79923	0.5518	|	69.972	2.0789	0.43103	98.8798	-2.1526	0.55164	|	69.237	4.53183	0.31581	97.4832	-1.40699	0.55182	|	70.026
70.24	4.63859	0.42355	96.3167	-2.07893	0.55157	|	70.268	2.71709	0.50386	98.0739	-1.99477	0.55156	|	70.176	2.08862	0.46129	98.7335	-2.4781	0.55158	|	70.14	4.6577	0.39992	96.7243	-1.87615	0.55159	|	69.46	2.76613	0.49008	98.4115	-1.81063	0.55176	|	70.122	2.08318	0.43329	98.8706	-2.1707	0.5516	|	69.387	4.5449	0.31702	97.4648	-1.41263	0.55178	|	70.176
70.39	4.65164	0.42538	96.2895	-2.08689	0.55153	|	70.418	2.72352	0.50586	98.061	-2.00701	0.55152	|	70.326	2.0929	0.46372	98.7228	-2.50034	0.55155	|	70.29	4.67064	0.40159	96.7	-1.8832	0.55156	|	69.61	2.77233	0.4919	98.4002	-1.82201	0.55173	|	70.272	2.08745	0.43554	98.8613	-2.18902	0.55156	|	69.537	4.55794	0.31823	97.4463	-1.41807	0.55174	|	70.326
70.54	4.66466	0.42722	96.2623	-2.09464	0.55149	|	70.568	2.72993	0.50786	98.0481	-2.01925	0.55149	|	70.476	2.09715	0.46613	98.7121	-2.52274	0.55151	|	70.44	4.68358	0.40328	96.6756	-1.89021	0.55152	|	69.76	2.77851	0.49373	98.3889	-1.83338	0.55169	|	70.422	2.09171	0.43779	98.8519	-2.20754	0.55152	|	69.687	4.57109	0.31945	97.4277	-1.42336	0.55171	|	70.476
70.69	4.67768	0.42906	96.2349	-2.10222	0.55146	|	70.718	2.73634	0.50986	98.0352	-2.03152	0.55145	|	70.626	2.10142	0.46855	98.7013	-2.54546	0.55147	|	70.59	4.69653	0.40498	96.6511	-1.8972	0.55148	|	69.91	2.78471	0.49556	98.3775	-1.84482	0.55165	|	70.572	2.09598	0.44003	98.8424	-2.22634	0.55148	|	69.837	4.58415	0.32067	97.409	-1.42839	0.55167	|	70.626
70.84	4.69076	0.43091	96.2074	-2.10966	0.55142	|	70.868	2.74274	0.51187	98.0221	-2.0438	0.55141	|	70.776	2.1057	0.47098	98.6904	-2.56849	0.55143	|	70.74	4.70939	0.40669	96.6266	-1.90413	0.55144	|	70.06	2.79088	0.4974	98.3661	-1.85624	0.55161	|	70.722	2.10026	0.44228	98.8329	-2.24543	0.55145	|	69.987	4.59724	0.32189	97.3903	-1.43322	0.55163	|	70.776
70.99	4.7039	0.43277	96.1796	-2.11697	0.55138	|	71.018	2.74915	0.51388	98.009	-2.05613	0.55137	|	70.926	2.10997	0.4734	98.6794	-2.59173	0.5514	|	70.89	4.72228	0.40842	96.602	-1.9111	0.55141	|	70.21	2.79704	0.49924	98.3546	-1.86767	0.55158	|	70.872	2.10452	0.44451	98.8233	-2.26467	0.55141	|	70.137	4.61035	0.32312	97.3715	-1.43785	0.55159	|	70.926
71.14	4.71697	0.43463	96.1519	-2.12409	0.55134	|	71.168	2.75556	0.5159	97.9958	-2.06852	0.55134	|	71.076	2.11424	0.47581	98.6682	-2.6152	0.55136	|	71.04	4.73524	0.41017	96.5772	-1.91812	0.55137	|	70.36	2.80321	0.50108	98.3431	-1.87914	0.55154	|	71.022	2.10883	0.44676	98.8135	-2.28439	0.55137	|	70.287	4.62348	0.32435	97.3526	-1.44229	0.55156	|	71.076
71.29	4.7301	0.43649	96.124	-2.1311	0.5513	|	71.318	2.76197	0.51793	97.9825	-2.08096	0.5513	|	71.226	2.11854	0.47824	98.6569	-2.63906	0.55132	|	71.19	4.74814	0.41192	96.5524	-1.92516	0.55133	|	70.51	2.80939	0.50294	98.3314	-1.89067	0.5515	|	71.172	2.11307	0.44898	98.8037	-2.30405	0.55133	|	70.437	4.63669	0.3256	97.3335	-1.44658	0.55152	|	71.226
71.44	4.7432	0.43835	96.096	-2.13796	0.55127	|	71.468	2.76837	0.51996	97.9691	-2.09341	0.55126	|	71.376	2.12282	0.48065	98.6456	-2.66298	0.55128	|	71.34	4.76094	0.41366	96.5277	-1.93218	0.55129	|	70.66	2.81558	0.5048	98.3197	-1.90224	0.55146	|	71.322	2.1173	0.45119	98.794	-2.32389	0.5513	|	70.587	4.64983	0.32684	97.3144	-1.45066	0.55148	|	71.376
71.59	4.75631	0.44021	96.0679	-2.1447	0.55123	|	71.618	2.77475	0.52198	97.9557	-2.10589	0.55122	|	71.526	2.12708	0.48306	98.6342	-2.6871	0.55125	|	71.49	4.77389	0.41543	96.5027	-1.93935	0.55125	|	70.81	2.82178	0.50668	98.3079	-1.91386	0.55143	|	71.472	2.12154	0.4534	98.7841	-2.34405	0.55126	|	70.737	4.66295	0.32809	97.2954	-1.45458	0.55144	|	71.526
71.74	4.76942	0.44206	96.0398	-2.15133	0.55119	|	71.768	2.78117	0.52402	97.9421	-2.11851	0.55118	|	71.676	2.13138	0.48547	98.6226	-2.71157	0.55121	|	71.64	4.78678	0.41719	96.4776	-1.94656	0.55122	|	70.96	2.82801	0.50857	98.2959	-1.92556	0.55139	|	71.622	2.12578	0.4556	98.7741	-2.36441	0.55122	|	70.887	4.67609	0.32934	97.2762	-1.45836	0.55141	|	71.676
71.89	4.78264	0.44393	96.0113	-2.15791	0.55115	|	71.918	2.78763	0.52608	97.9284	-2.13127	0.55115	|	71.826	2.13568	0.48789	98.6109	-2.73628	0.55117	|	71.79	4.79977	0.41896	96.4523	-1.95391	0.55118	|	71.11	2.83423	0.51046	98.2839	-1.93727	0.55135	|	71.772	2.13006	0.45782	98.7639	-2.38523	0.55118	|	71.037	4.68925	0.33059	97.257	-1.46203	0.55137	|	71.826
72.04	4.79586	0.4458	95.9827	-2.16442	0.55112	|	72.068	2.79406	0.52814	97.9147	-2.14403	0.55111	|	71.976	2.13999	0.4903	98.5991	-2.76127	0.55113	|	71.94	4.81276	0.42072	96.4269	-1.96135	0.55114	|	71.26	2.84045	0.51236	98.2718	-1.94901	0.55131	|	71.922	2.13432	0.46003	98.7537	-2.40623	0.55115	|	71.187	4.70231	0.33184	97.2379	-1.46559	0.55133	|	71.976
72.19	4.80902	0.44765	95.9542	-2.17082	0.55108	|	72.218	2.80052	0.53021	97.9008	-2.15695	0.55107	|	72.126	2.14428	0.49271	98.5872	-2.78628	0.55109	|	72.09	4.82569	0.42247	96.4015	-1.96883	0.5511	|	71.41	2.84667	0.51426	98.2596	-1.96077	0.55127	|	72.072	2.13862	0.46225	98.7433	-2.42761	0.55111	|	71.337	4.71549	0.33311	97.2186	-1.46912	0.55129	|	72.126
72.34	4.82227	0.44951	95.9254	-2.1772	0.55104	|	72.368	2.80695	0.53227	97.8869	-2.16988	0.55103	|	72.276	2.14855	0.49509	98.5752	-2.81138	0.55106	|	72.24	4.83873	0.42423	96.3758	-1.97643	0.55107	|	71.56	2.85287	0.51617	98.2474	-1.97253	0.55124	|	72.222	2.14286	0.46444	98.733	-2.44896	0.55107	|	71.487	4.72868	0.33437	97.1992	-1.47261	0.55126	|	72.276
72.49	4.83549	0.45136	95.8966	-2.18352	0.551	|	72.518	2.81339	0.53435	97.8728	-2.18293	0.551	|	72.426	2.15283	0.49748	98.5631	-2.83664	0.55102	|	72.39	4.85167	0.42597	96.3501	-1.98404	0.55103	|	71.71	2.85907	0.51808	98.2352	-1.98429	0.5512	|	72.372	2.1471	0.46662	98.7226	-2.47054	0.55103	|	71.637	4.74192	0.33564	97.1796	-1.47608	0.55122	|	72.426
72.64	4.84872	0.4532	95.8676	-2.18981	0.55096	|	72.668	2.81983	0.53643	97.8587	-2.19609	0.55096	|	72.576	2.1571	0.49986	98.551	-2.86207	0.55098	|	72.54	4.86468	0.4277	96.3243	-1.99172	0.55099	|	71.86	2.86527	0.51999	98.2228	-1.99609	0.55116	|	72.522	2.15137	0.46882	98.712	-2.4925	0.55099	|	71.787	4.75512	0.3369	97.1602	-1.47953	0.55118	|	72.576
72.79	4.86193	0.45503	95.8387	-2.19606	0.55093	|	72.818	2.82623	0.5385	97.8447	-2.20926	0.55092	|	72.726	2.16137	0.50224	98.5387	-2.88755	0.55094	|	72.69	4.87768	0.42944	96.2983	-1.99939	0.55095	|	72.01	2.87147	0.52191	98.2104	-2.00791	0.55112	|	72.672	2.15562	0.471	98.7013	-2.5146	0.55096	|	71.937	4.76841	0.33818	97.1405	-1.48302	0.55114	|	72.726
72.94	4.87516	0.45686	95.8096	-2.20228	0.55089	|	72.968	2.83263	0.54058	97.8305	-2.22257	0.55088	|	72.876	2.16563	0.50461	98.5263	-2.91314	0.55091	|	72.84	4.89067	0.43116	96.2723	-2.00705	0.55091	|	72.16	2.8777	0.52384	98.1979	-2.0198	0.55109	|	72.822	2.15989	0.47319	98.6906	-2.53701	0.55092	|	72.087	4.7816	0.33944	97.1209	-1.48651	0.5511	|	72.876
73.09	4.88842	0.45868	95.7803	-2.20848	0.55085	|	73.118	2.83905	0.54267	97.8162	-2.23603	0.55084	|	73.026	2.16993	0.50699	98.5138	-2.93905	0.55087	|	72.99	4.90374	0.43289	96.246	-2.01473	0.55088	|	72.31	2.88389	0.52577	98.1853	-2.03166	0.55105	|	72.972	2.16412	0.47536	98.6798	-2.55942	0.55088	|	72.237	4.79482	0.3407	97.1012	-1.49005	0.55107	|	73.026
73.24	4.90164	0.46048	95.7511	-2.21463	0.55081	|	73.268	2.84549	0.54477	97.8017	-2.24966	0.55081	|	73.176	2.17419	0.50936	98.5012	-2.96486	0.55083	|	73.14	4.9168	0.43462	96.2197	-2.02233	0.55084	|	72.46	2.89008	0.5277	98.1727	-2.04351	0.55101	|	73.122	2.16838	0.47754	98.6688	-2.58219	0.55084	|	72.387	4.80806	0.34197	97.0814	-1.49367	0.55103	|	73.176
73.39	4.9148	0.46227	95.7219	-2.22072	0.55078	|	73.418	2.85187	0.54687	97.7873	-2.26332	0.55077	|	73.326	2.17847	0.51174	98.4884	-2.99088	0.55079	|	73.29	4.92988	0.43634	96.1932	-2.02986	0.5508	|	72.61	2.89631	0.52965	98.16	-2.05547	0.55097	|	73.272	2.17265	0.47972	98.6578	-2.60521	0.55081	|	72.537	4.8213	0.34322	97.0617	-1.49736	0.55099	|	73.326
73.54	4.92802	0.46405	95.6925	-2.22681	0.55074	|	73.568	2.8583	0.54898	97.7727	-2.27725	0.55073	|	73.476	2.18276	0.51411	98.4755	-3.01698	0.55075	|	73.44	4.94292	0.43804	96.1666	-2.03726	0.55076	|	72.76	2.90253	0.5316	98.1471	-2.06743	0.55093	|	73.422	2.17692	0.48191	98.6466	-2.62844	0.55077	|	72.687	4.83455	0.34448	97.0418	-1.50112	0.55095	|	73.476
73.69	4.94126	0.46583	95.663	-2.23288	0.5507	|	73.718	2.86471	0.55109	97.7581	-2.2913	0.55069	|	73.626	2.18705	0.51648	98.4626	-3.0431	0.55072	|	73.59	4.95607	0.43975	96.1398	-2.04459	0.55072	|	72.91	2.90875	0.53354	98.1342	-2.07939	0.5509	|	73.572	2.18116	0.48407	98.6354	-2.6517	0.55073	|	72.837	4.84769	0.34571	97.022	-1.50493	0.55092	|	73.626
73.84	4.95452	0.4676	95.6333	-2.23892	0.55066	|	73.868	2.87113	0.55322	97.7433	-2.30554	0.55065	|	73.776	2.19133	0.51885	98.4495	-3.06926	0.55068	|	73.74	4.96927	0.44146	96.1128	-2.05179	0.55069	|	73.06	2.91497	0.5355	98.1213	-2.09139	0.55086	|	73.722	2.18538	0.48622	98.6242	-2.67498	0.55069	|	72.987	4.86088	0.34695	97.0022	-1.50881	0.55088	|	73.776
73.99	4.96774	0.46935	95.6037	-2.24492	0.55062	|	74.018	2.87757	0.55535	97.7284	-2.32003	0.55062	|	73.926	2.1956	0.52121	98.4363	-3.09531	0.55064	|	73.89	4.98241	0.44314	96.0857	-2.05878	0.55065	|	73.21	2.92119	0.53746	98.1082	-2.1034	0.55082	|	73.872	2.18969	0.48842	98.6126	-2.69895	0.55065	|	73.137	4.87415	0.34819	96.9821	-1.51276	0.55084	|	73.926
74.14	4.98102	0.47109	95.5738	-2.25089	0.55059	|	74.168	2.88399	0.55749	97.7135	-2.33466	0.55058	|	74.076	2.19985	0.52357	98.4231	-3.12132	0.5506	|	74.04	4.99556	0.44482	96.0586	-2.06557	0.55061	|	73.36	2.92738	0.53942	98.0952	-2.11537	0.55078	|	74.022	2.19394	0.49059	98.6011	-2.72273	0.55062	|	73.287	4.88738	0.34941	96.9621	-1.51674	0.5508	|	74.076
74.29	4.99423	0.47281	95.5441	-2.25679	0.55055	|	74.318	2.89037	0.55962	97.6986	-2.34941	0.55054	|	74.226	2.20413	0.52593	98.4097	-3.14743	0.55056	|	74.19	5.00866	0.44646	96.0315	-2.07212	0.55057	|	73.51	2.93358	0.54138	98.082	-2.12737	0.55075	|	74.172	2.19824	0.49279	98.5893	-2.74698	0.55058	|	73.437	4.90068	0.35063	96.9419	-1.52079	0.55076	|	74.226
74.44	5.00748	0.47453	95.5141	-2.26265	0.55051	|	74.468	2.89677	0.56176	97.6835	-2.36443	0.5505	|	74.376	2.20836	0.52828	98.3963	-3.17329	0.55053	|	74.34	5.02174	0.44809	96.0044	-2.07844	0.55054	|	73.66	2.9398	0.54335	98.0687	-2.13943	0.55071	|	74.322	2.20251	0.49496	98.5775	-2.77115	0.55054	|	73.587	4.914	0.35185	96.9216	-1.52487	0.55073	|	74.376
74.59	5.02075	0.47624	95.4841	-2.26847	0.55047	|	74.618	2.90316	0.5639	97.6683	-2.37966	0.55046	|	74.526	2.21259	0.53062	98.3828	-3.19905	0.55049	|	74.49	5.03491	0.44971	95.977	-2.08454	0.5505	|	73.81	2.94598	0.54532	98.0555	-2.15143	0.55067	|	74.472	2.20676	0.49713	98.5657	-2.79532	0.5505	|	73.737	4.92719	0.35304	96.9014	-1.52894	0.55069	|	74.526
74.74	5.034	0.47794	95.454	-2.27421	0.55043	|	74.768	2.90955	0.56605	97.6531	-2.39513	0.55043	|	74.676	2.21684	0.53297	98.3692	-3.22487	0.55045	|	74.64	5.04805	0.45131	95.9495	-2.09037	0.55046	|	73.96	2.95217	0.54729	98.0421	-2.16346	0.55063	|	74.622	2.21105	0.49932	98.5537	-2.81985	0.55046	|	73.887	4.94047	0.35423	96.8811	-1.53304	0.55065	|	74.676
74.89	5.04724	0.47962	95.4238	-2.27985	0.5504	|	74.918	2.91595	0.56821	97.6377	-2.41089	0.55039	|	74.826	2.2211	0.53533	98.3554	-3.2507	0.55041	|	74.79	5.06127	0.45289	95.9219	-2.09598	0.55042	|	74.11	2.95838	0.54927	98.0287	-2.17554	0.55059	|	74.772	2.2153	0.5015	98.5416	-2.84427	0.55043	|	74.037	4.95373	0.35541	96.8608	-1.53715	0.55061	|	74.826
75.04	5.06056	0.4813	95.3934	-2.28543	0.55036	|	75.068	2.92238	0.57038	97.6221	-2.42698	0.55035	|	74.976	2.22538	0.53771	98.3414	-3.27654	0.55037	|	74.94	5.07449	0.45446	95.8941	-2.10133	0.55038	|	74.26	2.96459	0.55126	98.0151	-2.18764	0.55056	|	74.922	2.21957	0.50368	98.5294	-2.86889	0.55039	|	74.187	4.96696	0.35658	96.8404	-1.54123	0.55057	|	74.976
75.19	5.07388	0.48296	95.3629	-2.29089	0.55032	|	75.218	2.9288	0.57256	97.6065	-2.44331	0.55031	|	75.126	2.22965	0.54008	98.3274	-3.3022	0.55034	|	75.09	5.08767	0.45599	95.8664	-2.10642	0.55034	|	74.41	2.97078	0.55324	98.0015	-2.19971	0.55052	|	75.072	2.22383	0.50586	98.5172	-2.89349	0.55035	|	74.337	4.98016	0.35773	96.82	-1.54529	0.55054	|	75.126
75.34	5.08716	0.48462	95.3325	-2.29622	0.55028	|	75.368	2.93523	0.57475	97.5907	-2.45998	0.55027	|	75.276	2.23386	0.54242	98.3134	-3.32743	0.5503	|	75.24	5.10092	0.45752	95.8384	-2.1113	0.55031	|	74.56	2.97696	0.55523	97.9879	-2.21179	0.55048	|	75.222	2.22811	0.50806	98.5047	-2.91827	0.55031	|	74.487	4.99346	0.35888	96.7994	-1.54934	0.5505	|	75.276
75.49	5.10048	0.48626	95.3018	-2.30146	0.55024	|	75.518	2.94167	0.57694	97.5749	-2.47694	0.55024	|	75.426	2.23811	0.54478	98.2992	-3.3527	0.55026	|	75.39	5.11413	0.45902	95.8105	-2.11594	0.55027	|	74.71	2.98314	0.55722	97.9742	-2.22388	0.55044	|	75.372	2.23237	0.51024	98.4922	-2.94294	0.55027	|	74.637	5.00684	0.36002	96.7787	-1.55337	0.55046	|	75.426
75.64	5.11383	0.4879	95.2711	-2.30661	0.5502	|	75.668	2.9481	0.57914	97.5589	-2.49421	0.5502	|	75.576	2.24238	0.54717	98.2849	-3.37796	0.55022	|	75.54	5.12728	0.4605	95.7826	-2.12035	0.55023	|	74.86	2.98937	0.55923	97.9603	-2.23608	0.5504	|	75.522	2.23661	0.51242	98.4797	-2.96757	0.55023	|	74.787	5.02015	0.36115	96.758	-1.55732	0.55042	|	75.576
75.79	5.12718	0.48953	95.2403	-2.31165	0.55017	|	75.818	2.95456	0.58135	97.5427	-2.51186	0.55016	|	75.726	2.24664	0.54955	98.2704	-3.40304	0.55018	|	75.69	5.14051	0.46198	95.7546	-2.1246	0.55019	|	75.01	2.99562	0.56126	97.9463	-2.24835	0.55037	|	75.672	2.24088	0.51462	98.467	-2.9924	0.5502	|	74.937	5.03348	0.36226	96.7372	-1.5612	0.55038	|	75.726
75.94	5.14048	0.49114	95.2095	-2.31658	0.55013	|	75.968	2.96099	0.58356	97.5265	-2.52976	0.55012	|	75.876	2.2509	0.55194	98.2559	-3.42787	0.55014	|	75.84	5.15379	0.46346	95.7263	-2.1287	0.55015	|	75.16	3.00184	0.56329	97.9323	-2.26058	0.55033	|	75.822	2.24514	0.51682	98.4542	-3.01716	0.55016	|	75.087	5.04676	0.36337	96.7164	-1.56499	0.55035	|	75.876
76.09	5.15379	0.49274	95.1786	-2.32141	0.55009	|	76.118	2.96741	0.58577	97.5102	-2.54796	0.55008	|	76.026	2.25513	0.55432	98.2413	-3.45238	0.55011	|	75.99	5.16695	0.46491	95.6983	-2.13261	0.55012	|	75.31	3.00805	0.56531	97.9182	-2.27282	0.55029	|	75.972	2.2494	0.51903	98.4413	-3.0419	0.55012	|	75.237	5.0601	0.36446	96.6955	-1.56873	0.55031	|	76.026
76.24	5.16719	0.49434	95.1475	-2.3262	0.55005	|	76.268	2.97383	0.58799	97.4938	-2.56652	0.55004	|	76.176	2.25937	0.55671	98.2266	-3.47675	0.55007	|	76.14	5.18011	0.46636	95.6702	-2.1364	0.55008	|	75.46	3.01428	0.56736	97.904	-2.28511	0.55025	|	76.122	2.25368	0.52125	98.4282	-3.06668	0.55008	|	75.387	5.07343	0.36554	96.6746	-1.57238	0.55027	|	76.176
76.39	5.18055	0.49592	95.1164	-2.33089	0.55001	|	76.418	2.98026	0.59022	97.4772	-2.58542	0.55001	|	76.326	2.26361	0.5591	98.2118	-3.50085	0.55003	|	76.29	5.19333	0.46781	95.6419	-2.14009	0.55004	|	75.61	3.0205	0.5694	97.8897	-2.29742	0.55021	|	76.272	2.25796	0.52347	98.415	-3.09148	0.55004	|	75.537	5.08679	0.36661	96.6536	-1.57597	0.55023	|	76.326
76.54	5.19395	0.49749	95.0851	-2.33552	0.54998	|	76.568	2.98666	0.59244	97.4606	-2.60455	0.54997	|	76.476	2.26784	0.5615	98.197	-3.52473	0.54999	|	76.44	5.2066	0.46927	95.6135	-2.1437	0.55	|	75.76	3.02672	0.57145	97.8754	-2.30975	0.55017	|	76.422	2.2622	0.52568	98.4019	-3.11593	0.55001	|	75.687	5.10016	0.36768	96.6325	-1.57948	0.55019	|	76.476
76.69	5.2073	0.49905	95.0539	-2.34007	0.54994	|	76.718	2.99306	0.59467	97.4439	-2.62405	0.54993	|	76.626	2.27209	0.56391	98.1819	-3.54848	0.54995	|	76.59	5.21986	0.47072	95.585	-2.14723	0.54996	|	75.91	3.03295	0.57352	97.861	-2.32213	0.55014	|	76.572	2.26643	0.5279	98.3886	-3.1403	0.54997	|	75.837	5.11349	0.36873	96.6114	-1.58291	0.55015	|	76.626
76.84	5.2207	0.50059	95.0225	-2.34455	0.5499	|	76.868	2.99948	0.59691	97.427	-2.64392	0.54989	|	76.776	2.27633	0.56633	98.1668	-3.5719	0.54992	|	76.74	5.23319	0.47219	95.5564	-2.15071	0.54992	|	76.06	3.03916	0.57558	97.8465	-2.3345	0.5501	|	76.722	2.27071	0.53014	98.3751	-3.16482	0.54993	|	75.987	5.12686	0.36977	96.5902	-1.58627	0.55012	|	76.776
76.99	5.23407	0.50212	94.9911	-2.34895	0.54986	|	77.018	3.00588	0.59916	97.41	-2.66406	0.54985	|	76.926	2.28055	0.56875	98.1517	-3.59501	0.54988	|	76.89	5.24647	0.47365	95.5278	-2.15413	0.54989	|	76.21	3.04534	0.57765	97.8321	-2.34687	0.55006	|	76.872	2.27494	0.53236	98.3617	-3.18896	0.54989	|	76.137	5.14027	0.37081	96.5689	-1.58957	0.55008	|	76.926
77.14	5.24742	0.50364	94.9597	-2.35329	0.54982	|	77.168	3.0123	0.60141	97.3928	-2.68459	0.54982	|	77.076	2.28484	0.57121	98.1362	-3.61819	0.54984	|	77.04	5.25974	0.4751	95.4992	-2.15751	0.54985	|	76.36	3.05154	0.57972	97.8175	-2.35931	0.55002	|	77.022	2.27917	0.5346	98.3481	-3.21302	0.54985	|	76.287	5.15358	0.37182	96.5477	-1.59279	0.55004	|	77.076
77.29	5.26076	0.50514	94.9283	-2.35758	0.54978	|	77.318	3.0187	0.60367	97.3756	-2.70538	0.54978	|	77.226	2.28907	0.57365	98.1209	-3.64081	0.5498	|	77.19	5.27293	0.47654	95.4707	-2.16083	0.54981	|	76.51	3.05775	0.58182	97.8028	-2.37184	0.54998	|	77.172	2.2834	0.53683	98.3345	-3.23686	0.54981	|	76.437	5.16699	0.37284	96.5264	-1.59596	0.55	|	77.226
77.44	5.27413	0.50662	94.8967	-2.36184	0.54975	|	77.468	3.02513	0.60595	97.3581	-2.72657	0.54974	|	77.376	2.29331	0.5761	98.1054	-3.66315	0.54976	|	77.34	5.28617	0.47798	95.4421	-2.16414	0.54977	|	76.66	3.06396	0.58392	97.788	-2.38439	0.54994	|	77.322	2.28761	0.53907	98.3208	-3.26053	0.54978	|	76.587	5.18041	0.37385	96.5049	-1.59908	0.54996	|	77.376
77.59	5.28751	0.5081	94.8651	-2.36606	0.54971	|	77.618	3.03148	0.60821	97.3407	-2.7478	0.5497	|	77.526	2.29754	0.57856	98.0898	-3.68522	0.54972	|	77.49	5.29941	0.47941	95.4134	-2.16743	0.54973	|	76.81	3.07017	0.58603	97.7732	-2.39703	0.54991	|	77.472	2.29187	0.54134	98.3069	-3.28426	0.54974	|	76.737	5.19378	0.37484	96.4835	-1.60212	0.54993	|	77.526
77.74	5.30098	0.50956	94.8332	-2.37024	0.54967	|	77.768	3.03791	0.61051	97.323	-2.76956	0.54966	|	77.676	2.30176	0.58103	98.0742	-3.70695	0.54969	|	77.64	5.31271	0.48084	95.3846	-2.17071	0.54969	|	76.96	3.07641	0.58816	97.7582	-2.40978	0.54987	|	77.622	2.29613	0.54363	98.2928	-3.30789	0.5497	|	76.887	5.20713	0.37582	96.4621	-1.60509	0.54989	|	77.676
77.89	5.31434	0.51099	94.8015	-2.37431	0.54963	|	77.918	3.04429	0.6128	97.3053	-2.79141	0.54962	|	77.826	2.30601	0.58352	98.0584	-3.72853	0.54965	|	77.79	5.32599	0.48224	95.3557	-2.17395	0.54966	|	77.11	3.08263	0.5903	97.7432	-2.42256	0.54983	|	77.772	2.30036	0.5459	98.2788	-3.33112	0.54966	|	77.037	5.22049	0.3768	96.4406	-1.60799	0.54985	|	77.826
78.04	5.3277	0.51241	94.7698	-2.37828	0.54959	|	78.068	3.05071	0.6151	97.2873	-2.81362	0.54958	|	77.976	2.3103	0.58604	98.0424	-3.75002	0.54961	|	77.94	5.33938	0.48364	95.3266	-2.17716	0.54962	|	77.26	3.08885	0.59245	97.728	-2.43543	0.54979	|	77.922	2.30461	0.54819	98.2646	-3.35426	0.54962	|	77.187	5.23385	0.37776	96.4191	-1.61082	0.54981	|	77.976
78.19	5.34117	0.51382	94.7377	-2.38216	0.54955	|	78.218	3.05713	0.61743	97.2691	-2.83608	0.54955	|	78.126	2.31454	0.58855	98.0264	-3.77095	0.54957	|	78.09	5.35264	0.485	95.2977	-2.18027	0.54958	|	77.41	3.09506	0.5946	97.7129	-2.44836	0.54975	|	78.072	2.30887	0.5505	98.2502	-3.37726	0.54958	|	77.337	5.2473	0.37872	96.3975	-1.61359	0.54977	|	78.126
78.34	5.35458	0.5152	94.7057	-2.3859	0.54952	|	78.368	3.06356	0.61976	97.2508	-2.85874	0.54951	|	78.276	2.31876	0.59105	98.0105	-3.79148	0.54953	|	78.24	5.3659	0.48634	95.2687	-2.18329	0.54954	|	77.56	3.10126	0.59676	97.6977	-2.46136	0.54972	|	78.222	2.31313	0.55281	98.2358	-3.40002	0.54955	|	77.487	5.26065	0.37966	96.3759	-1.61626	0.54973	|	78.276
78.49	5.36801	0.51657	94.6737	-2.38948	0.54948	|	78.518	3.07001	0.62211	97.2323	-2.88161	0.54947	|	78.426	2.32299	0.59357	97.9944	-3.81178	0.54949	|	78.39	5.3792	0.48766	95.2397	-2.18623	0.5495	|	77.71	3.10748	0.59893	97.6823	-2.47451	0.54968	|	78.372	2.31738	0.55513	98.2213	-3.42252	0.54951	|	77.637	5.27412	0.38061	96.3541	-1.61886	0.5497	|	78.426
78.64	5.38148	0.51791	94.6415	-2.39289	0.54944	|	78.668	3.07646	0.62447	97.2137	-2.90465	0.54943	|	78.576	2.32722	0.59611	97.9782	-3.83183	0.54945	|	78.54	5.39254	0.48896	95.2105	-2.18908	0.54946	|	77.86	3.11372	0.60112	97.6668	-2.48781	0.54964	|	78.522	2.32163	0.55746	98.2067	-3.44477	0.54947	|	77.787	5.28761	0.38154	96.3323	-1.62135	0.54966	|	78.576
78.79	5.39499	0.51924	94.6091	-2.39611	0.5494	|	78.818	3.0829	0.62683	97.1949	-2.92775	0.54939	|	78.726	2.33145	0.59866	97.962	-3.85156	0.54942	|	78.69	5.40579	0.49022	95.1815	-2.19181	0.54943	|	78.01	3.11995	0.60332	97.6513	-2.50121	0.5496	|	78.672	2.32587	0.5598	98.1921	-3.46673	0.54943	|	77.937	5.30108	0.38246	96.3104	-1.62372	0.54962	|	78.726
78.94	5.40848	0.52055	94.5768	-2.39911	0.54936	|	78.968	3.08932	0.6292	97.176	-2.95081	0.54935	|	78.876	2.33569	0.60122	97.9456	-3.87105	0.54938	|	78.84	5.41905	0.49146	95.1524	-2.19444	0.54939	|	78.16	3.12615	0.60552	97.6357	-2.51469	0.54956	|	78.822	2.33008	0.56213	98.1774	-3.4883	0.54939	|	78.087	5.31453	0.38337	96.2885	-1.62594	0.54958	|	78.876
79.09	5.42193	0.52183	94.5445	-2.40186	0.54932	|	79.118	3.09576	0.63158	97.1569	-2.97397	0.54932	|	79.026	2.33993	0.6038	97.9291	-3.89027	0.54934	|	78.99	5.43242	0.49269	95.123	-2.19698	0.54935	|	78.31	3.13236	0.60773	97.6201	-2.52831	0.54953	|	78.972	2.33431	0.56447	98.1626	-3.50968	0.54935	|	78.237	5.328	0.38427	96.2666	-1.628	0.54954	|	79.026
79.24	5.43531	0.52308	94.5123	-2.40434	0.54928	|	79.268	3.10218	0.63397	97.1378	-2.99703	0.54928	|	79.176	2.34416	0.60638	97.9126	-3.90914	0.5493	|	79.14	5.44571	0.49388	95.0938	-2.19939	0.54931	|	78.46	3.13859	0.60995	97.6043	-2.54213	0.54948	|	79.122	2.33854	0.56684	98.1477	-3.53086	0.54931	|	78.387	5.34151	0.38517	96.2446	-1.62989	0.5495	|	79.176
79.39	5.44873	0.52431	94.48	-2.40655	0.54925	|	79.418	3.10864	0.63637	97.1184	-3.02017	0.54924	|	79.326	2.34842	0.60899	97.8959	-3.9279	0.54926	|	79.29	5.45903	0.49505	95.0645	-2.20168	0.54927	|	78.61	3.14484	0.61218	97.5884	-2.55615	0.54945	|	79.272	2.34278	0.56922	98.1327	-3.55177	0.54928	|	78.537	5.35495	0.38604	96.2227	-1.63156	0.54946	|	79.326
79.54	5.46221	0.52553	94.4476	-2.40848	0.54921	|	79.568	3.11512	0.6388	97.0987	-3.04328	0.5492	|	79.476	2.35267	0.61162	97.8792	-3.94634	0.54922	|	79.44	5.47239	0.49621	95.0351	-2.20386	0.54923	|	78.76	3.15101	0.61439	97.5725	-2.57018	0.54941	|	79.422	2.347	0.5716	98.1177	-3.57232	0.54924	|	78.687	5.36845	0.38691	96.2006	-1.63302	0.54943	|	79.476
79.69	5.47561	0.52671	94.4153	-2.41009	0.54917	|	79.718	3.12157	0.64121	97.079	-3.06611	0.54916	|	79.626	2.35689	0.61423	97.8625	-3.96438	0.54918	|	79.59	5.48576	0.49736	95.0056	-2.20591	0.54919	|	78.91	3.15725	0.61663	97.5565	-2.58453	0.54937	|	79.572	2.35123	0.57399	98.1025	-3.59266	0.5492	|	78.837	5.38187	0.38776	96.1787	-1.63424	0.54939	|	79.626
79.84	5.48905	0.52788	94.3829	-2.41138	0.54913	|	79.868	3.128	0.64363	97.0592	-3.08868	0.54912	|	79.776	2.3611	0.61686	97.8458	-3.98214	0.54915	|	79.74	5.49916	0.49849	94.976	-2.20784	0.54916	|	79.06	3.16351	0.61888	97.5403	-2.59911	0.54933	|	79.722	2.3555	0.57642	98.0871	-3.61287	0.54916	|	78.987	5.39539	0.3886	96.1566	-1.63524	0.54935	|	79.776
79.99	5.50251	0.52902	94.3504	-2.41236	0.54909	|	80.018	3.13446	0.64606	97.0392	-3.11107	0.54908	|	79.926	2.36532	0.6195	97.8289	-3.9997	0.54911	|	79.89	5.51256	0.4996	94.9464	-2.20964	0.54912	|	79.21	3.16976	0.62112	97.524	-2.61389	0.54929	|	79.872	2.35971	0.57883	98.0719	-3.63256	0.54912	|	79.137	5.40894	0.38944	96.1344	-1.636	0.54931	|	79.926
80.14	5.51596	0.53014	94.3179	-2.41301	0.54905	|	80.168	3.14088	0.64848	97.0191	-3.13306	0.54905	|	80.076	2.36955	0.62217	97.812	-4.01707	0.54907	|	80.04	5.52587	0.5007	94.917	-2.21132	0.54908	|	79.36	3.17598	0.62336	97.5076	-2.62881	0.54925	|	80.022	2.36393	0.58127	98.0565	-3.65201	0.54908	|	79.287	5.4225	0.39026	96.1123	-1.63652	0.54927	|	80.076
80.29	5.52943	0.53124	94.2854	-2.41334	0.54901	|	80.318	3.14734	0.65092	96.9988	-3.15484	0.54901	|	80.226	2.37379	0.62485	97.7949	-4.03424	0.54903	|	80.19	5.53927	0.5018	94.8874	-2.21292	0.54904	|	79.51	3.18221	0.62561	97.4912	-2.64396	0.54921	|	80.172	2.36817	0.58372	98.041	-3.67126	0.54904	|	79.437	5.43602	0.39106	96.0901	-1.6368	0.54923	|	80.226
80.44	5.54283	0.53231	94.2531	-2.41338	0.54898	|	80.468	3.15377	0.65336	96.9785	-3.17611	0.54897	|	80.376	2.37802	0.62755	97.7778	-4.05118	0.54899	|	80.34	5.55263	0.50289	94.8578	-2.21444	0.549	|	79.66	3.18844	0.62785	97.4747	-2.65935	0.54918	|	80.322	2.37241	0.58619	98.0253	-3.69025	0.54901	|	79.587	5.44952	0.39185	96.068	-1.63686	0.54919	|	80.376
80.59	5.55634	0.53337	94.2205	-2.41313	0.54894	|	80.618	3.16016	0.65578	96.9581	-3.19685	0.54893	|	80.526	2.38224	0.63025	97.7607	-4.06787	0.54895	|	80.49	5.566	0.50397	94.8282	-2.2159	0.54896	|	79.81	3.19469	0.63009	97.458	-2.67503	0.54914	|	80.472	2.37666	0.58867	98.0096	-3.70896	0.54897	|	79.737	5.46307	0.39263	96.0458	-1.63669	0.54916	|	80.526
80.74	5.56988	0.5344	94.1878	-2.41261	0.5489	|	80.768	3.16659	0.65821	96.9375	-3.21722	0.54889	|	80.676	2.38645	0.63296	97.7435	-4.08431	0.54891	|	80.64	5.5794	0.50505	94.7985	-2.2173	0.54892	|	79.96	3.20092	0.63233	97.4413	-2.69089	0.5491	|	80.622	2.38089	0.59117	97.9939	-3.72734	0.54893	|	79.887	5.47666	0.3934	96.0236	-1.6363	0.54912	|	80.676
80.89	5.58329	0.5354	94.1555	-2.41186	0.54886	|	80.918	3.17297	0.66063	96.9169	-3.23691	0.54885	|	80.826	2.39066	0.63569	97.7263	-4.10059	0.54888	|	80.79	5.59285	0.50612	94.7686	-2.21866	0.54888	|	80.11	3.2071	0.63455	97.4246	-2.7069	0.54906	|	80.772	2.3851	0.59366	97.9782	-3.74539	0.54889	|	80.037	5.49016	0.39415	96.0015	-1.63572	0.54908	|	80.826
81.04	5.59671	0.53638	94.1231	-2.4109	0.54882	|	81.068	3.17935	0.66305	96.8962	-3.25607	0.54881	|	80.976	2.39491	0.63845	97.7088	-4.11684	0.54884	|	80.94	5.60628	0.50719	94.7388	-2.21997	0.54885	|	80.26	3.21334	0.63678	97.4077	-2.72331	0.54902	|	80.922	2.38932	0.59618	97.9623	-3.7632	0.54885	|	80.187	5.50368	0.39488	95.9794	-1.63497	0.54904	|	80.976
81.19	5.61017	0.53734	94.0906	-2.40975	0.54878	|	81.218	3.18573	0.66546	96.8753	-3.27462	0.54877	|	81.126	2.39915	0.64123	97.6913	-4.13291	0.5488	|	81.09	5.61972	0.50825	94.709	-2.22124	0.54881	|	80.41	3.21956	0.639	97.3907	-2.73993	0.54898	|	81.072	2.39355	0.59872	97.9464	-3.78077	0.54881	|	80.337	5.5172	0.39561	95.9573	-1.63406	0.549	|	81.126
81.34	5.62359	0.53828	94.0583	-2.40845	0.54874	|	81.368	3.19214	0.66789	96.8543	-3.29263	0.54874	|	81.276	2.40336	0.64401	97.6739	-4.14873	0.54876	|	81.24	5.63318	0.5093	94.6791	-2.22248	0.54877	|	80.56	3.22578	0.64121	97.3736	-2.7568	0.54894	|	81.222	2.39776	0.60126	97.9304	-3.79804	0.54877	|	80.487	5.53079	0.39632	95.9351	-1.63302	0.54896	|	81.276
81.49	5.63713	0.5392	94.0257	-2.40701	0.5487	|	81.518	3.19858	0.67032	96.833	-3.31006	0.5487	|	81.426	2.4076	0.64682	97.6563	-4.16448	0.54872	|	81.39	5.64656	0.51033	94.6493	-2.22368	0.54873	|	80.71	3.23207	0.64344	97.3563	-2.77412	0.54891	|	81.372	2.40197	0.60382	97.9144	-3.81504	0.54873	|	80.637	5.54436	0.39701	95.9129	-1.63189	0.54892	|	81.426
81.64	5.65068	0.54009	93.9931	-2.40545	0.54867	|	81.668	3.20501	0.67274	96.8117	-3.32676	0.54866	|	81.576	2.41184	0.64965	97.6385	-4.18016	0.54868	|	81.54	5.66001	0.51135	94.6194	-2.22486	0.54869	|	80.86	3.23831	0.64565	97.3389	-2.79159	0.54887	|	81.522	2.4062	0.60641	97.8982	-3.8319	0.5487	|	80.787	5.55792	0.3977	95.8908	-1.63069	0.54889	|	81.576
81.79	5.66423	0.54097	93.9605	-2.40382	0.54863	|	81.818	3.21138	0.67514	96.7904	-3.34263	0.54862	|	81.726	2.4161	0.65251	97.6207	-4.19576	0.54864	|	81.69	5.67344	0.51235	94.5895	-2.226	0.54865	|	81.01	3.24453	0.64784	97.3215	-2.80928	0.54883	|	81.672	2.41047	0.60904	97.8818	-3.84864	0.54866	|	80.937	5.57148	0.39836	95.8687	-1.62948	0.54885	|	81.726
81.94	5.67777	0.54182	93.928	-2.40212	0.54859	|	81.968	3.21779	0.67754	96.7689	-3.35785	0.54858	|	81.876	2.42035	0.65538	97.6028	-4.21125	0.5486	|	81.84	5.68687	0.51334	94.5596	-2.22708	0.54861	|	81.16	3.25073	0.65002	97.304	-2.82717	0.54879	|	81.822	2.4147	0.61167	97.8655	-3.86506	0.54862	|	81.087	5.58508	0.39902	95.8466	-1.62828	0.54881	|	81.876
82.09	5.69139	0.54265	93.8953	-2.40035	0.54855	|	82.118	3.22422	0.67995	96.7473	-3.37234	0.54854	|	82.026	2.42456	0.65824	97.5851	-4.22649	0.54857	|	81.99	5.70032	0.5143	94.5297	-2.22809	0.54857	|	81.31	3.25704	0.65223	97.2861	-2.8456	0.54875	|	81.972	2.41889	0.61428	97.8493	-3.88105	0.54858	|	81.237	5.59869	0.39966	95.8244	-1.62712	0.54877	|	82.026
82.24	5.70488	0.54345	93.8629	-2.39856	0.54851	|	82.268	3.23063	0.68234	96.7256	-3.38605	0.5485	|	82.176	2.4288	0.66113	97.5671	-4.24175	0.54853	|	82.14	5.71373	0.51523	94.4998	-2.22901	0.54854	|	81.46	3.26329	0.65441	97.2683	-2.86414	0.54871	|	82.122	2.42311	0.61694	97.8328	-3.897	0.54854	|	81.387	5.61228	0.40028	95.8023	-1.62603	0.54873	|	82.176
82.39	5.71839	0.54423	93.8305	-2.39673	0.54847	|	82.418	3.23707	0.68474	96.7038	-3.39903	0.54846	|	82.326	2.43302	0.66404	97.5492	-4.25689	0.54849	|	82.29	5.72722	0.51614	94.4697	-2.22982	0.5485	|	81.61	3.26949	0.65657	97.2505	-2.88274	0.54867	|	82.272	2.42733	0.61961	97.8163	-3.91273	0.5485	|	81.537	5.62586	0.40089	95.7802	-1.62503	0.54869	|	82.326
82.54	5.73203	0.54499	93.7978	-2.39483	0.54843	|	82.568	3.24347	0.68712	96.682	-3.41118	0.54842	|	82.476	2.43724	0.66696	97.5312	-4.27199	0.54845	|	82.44	5.74065	0.51703	94.4397	-2.23049	0.54846	|	81.76	3.27571	0.65873	97.2325	-2.90165	0.54863	|	82.422	2.43155	0.6223	97.7998	-3.92827	0.54846	|	81.687	5.63944	0.40148	95.7582	-1.62414	0.54865	|	82.476
82.69	5.74567	0.54572	93.7652	-2.39289	0.54839	|	82.718	3.2499	0.6895	96.66	-3.4226	0.54839	|	82.626	2.44146	0.6699	97.5131	-4.28706	0.54841	|	82.59	5.75401	0.51788	94.4099	-2.23097	0.54842	|	81.91	3.28191	0.66087	97.2144	-2.92068	0.5486	|	82.572	2.43581	0.62503	97.783	-3.94378	0.54842	|	81.837	5.65303	0.40206	95.7361	-1.62338	0.54861	|	82.626
82.84	5.75919	0.54643	93.7329	-2.3909	0.54835	|	82.868	3.25632	0.69188	96.638	-3.43323	0.54835	|	82.776	2.44566	0.67284	97.4951	-4.30202	0.54837	|	82.74	5.76748	0.51872	94.3799	-2.23126	0.54838	|	82.06	3.28812	0.66302	97.1962	-2.93996	0.54856	|	82.722	2.44002	0.62775	97.7664	-3.95892	0.54838	|	81.987	5.6666	0.40262	95.7141	-1.62276	0.54858	|	82.776
82.99	5.77269	0.54711	93.7006	-2.38884	0.54832	|	83.018	3.26276	0.69425	96.6158	-3.44314	0.54831	|	82.926	2.44988	0.67581	97.4769	-4.31699	0.54833	|	82.89	5.78092	0.51953	94.3499	-2.23131	0.54834	|	82.21	3.29439	0.66517	97.1777	-2.95955	0.54852	|	82.872	2.4442	0.63048	97.7498	-3.97385	0.54835	|	82.137	5.68016	0.40317	95.6921	-1.62229	0.54854	|	82.926
83.14	5.78623	0.54776	93.6683	-2.38669	0.54828	|	83.168	3.26915	0.6966	96.5938	-3.45224	0.54827	|	83.076	2.45406	0.67878	97.4588	-4.33185	0.54829	|	83.04	5.79441	0.52032	94.3198	-2.23111	0.5483	|	82.36	3.30056	0.66729	97.1594	-2.97901	0.54848	|	83.022	2.4484	0.63323	97.7331	-3.98867	0.54831	|	82.287	5.69375	0.4037	95.67	-1.62197	0.5485	|	83.076
83.29	5.79985	0.54839	93.6358	-2.38441	0.54824	|	83.318	3.27557	0.69896	96.5716	-3.46065	0.54823	|	83.226	2.45828	0.68179	97.4405	-4.34685	0.54825	|	83.19	5.80782	0.52108	94.2899	-2.23062	0.54826	|	82.51	3.30679	0.66943	97.1408	-2.99877	0.54844	|	83.172	2.45258	0.63599	97.7164	-4.0033	0.54827	|	82.437	5.7074	0.40422	95.6479	-1.6218	0.54846	|	83.226
83.44	5.81339	0.54899	93.6035	-2.382	0.5482	|	83.468	3.282	0.70131	96.5493	-3.46837	0.54819	|	83.376	2.46254	0.68484	97.422	-4.36198	0.54821	|	83.34	5.82129	0.52183	94.2598	-2.22983	0.54822	|	82.66	3.31305	0.67157	97.122	-3.01869	0.5484	|	83.322	2.45678	0.63878	97.6996	-4.01787	0.54823	|	82.587	5.72104	0.40472	95.6258	-1.62176	0.54842	|	83.376
83.59	5.82697	0.54956	93.5712	-2.37941	0.54816	|	83.618	3.28843	0.70366	96.527	-3.47541	0.54815	|	83.526	2.46674	0.68788	97.4036	-4.37694	0.54818	|	83.49	5.83474	0.52256	94.2298	-2.22873	0.54819	|	82.81	3.31924	0.67369	97.1032	-3.0385	0.54836	|	83.472	2.46101	0.64162	97.6825	-4.03244	0.54819	|	82.737	5.73465	0.40521	95.6037	-1.62184	0.54838	|	83.526
83.74	5.84059	0.55011	93.5388	-2.37664	0.54812	|	83.768	3.29485	0.706	96.5046	-3.4818	0.54811	|	83.676	2.47091	0.6909	97.3854	-4.39179	0.54814	|	83.64	5.84827	0.52327	94.1997	-2.22728	0.54815	|	82.96	3.32548	0.67582	97.0842	-3.05847	0.54832	|	83.622	2.46521	0.64445	97.6655	-4.04682	0.54815	|	82.887	5.74821	0.40567	95.5817	-1.62201	0.54834	|	83.676
83.89	5.85415	0.55062	93.5066	-2.37369	0.54808	|	83.918	3.30126	0.70833	96.4823	-3.48756	0.54807	|	83.826	2.47513	0.69399	97.3668	-4.40689	0.5481	|	83.79	5.86179	0.52396	94.1696	-2.22551	0.54811	|	83.11	3.33169	0.67794	97.0651	-3.07835	0.54828	|	83.772	2.46939	0.64728	97.6486	-4.06102	0.54811	|	83.037	5.76181	0.40612	95.5597	-1.62225	0.5483	|	83.826
84.04	5.86766	0.55111	93.4745	-2.37056	0.54804	|	84.068	3.30768	0.71066	96.4599	-3.49275	0.54803	|	83.976	2.47938	0.69711	97.348	-4.42212	0.54806	|	83.94	5.87521	0.52463	94.1397	-2.22341	0.54807	|	83.26	3.3379	0.68005	97.0459	-3.09817	0.54824	|	83.922	2.47359	0.65015	97.6315	-4.07522	0.54807	|	83.187	5.77543	0.40656	95.5376	-1.62251	0.54826	|	83.976
84.19	5.88129	0.55157	93.4422	-2.36719	0.548	|	84.218	3.31409	0.71299	96.4375	-3.4974	0.548	|	84.126	2.48356	0.70021	97.3295	-4.43716	0.54802	|	84.09	5.88872	0.52527	94.1097	-2.22098	0.54803	|	83.41	3.34409	0.68216	97.0267	-3.11787	0.54821	|	84.072	2.47781	0.65306	97.6143	-4.08943	0.54803	|	83.337	5.78905	0.40697	95.5155	-1.62278	0.54822	|	84.126
84.34	5.8949	0.552	93.41	-2.36361	0.54796	|	84.368	3.32049	0.71531	96.4151	-3.50153	0.54796	|	84.276	2.48773	0.7033	97.311	-4.45217	0.54798	|	84.24	5.90228	0.5259	94.0796	-2.2182	0.54799	|	83.56	3.35031	0.68428	97.0072	-3.13754	0.54817	|	84.222	2.48201	0.65596	97.5971	-4.10349	0.54799	|	83.487	5.80263	0.40737	95.4934	-1.62303	0.54819	|	84.276
84.49	5.90853	0.5524	93.3778	-2.35981	0.54792	|	84.518	3.32688	0.71762	96.3927	-3.5052	0.54792	|	84.426	2.49188	0.70641	97.2925	-4.46723	0.54794	|	84.39	5.91582	0.52649	94.0496	-2.21512	0.54795	|	83.71	3.35654	0.6864	96.9877	-3.15707	0.54813	|	84.372	2.48619	0.65887	97.5799	-4.11745	0.54796	|	83.637	5.81621	0.40775	95.4714	-1.62321	0.54815	|	84.426
84.64	5.92215	0.55277	93.3457	-2.35581	0.54789	|	84.668	3.33326	0.71993	96.3703	-3.50844	0.54788	|	84.576	2.49604	0.70953	97.2739	-4.48233	0.5479	|	84.54	5.92926	0.52706	94.0198	-2.21177	0.54791	|	83.86	3.36271	0.68851	96.9681	-3.17625	0.54809	|	84.522	2.49041	0.66182	97.5625	-4.1315	0.54792	|	83.787	5.82987	0.40812	95.4492	-1.62333	0.54811	|	84.576
84.79	5.93566	0.55311	93.3139	-2.35165	0.54785	|	84.818	3.33965	0.72224	96.3479	-3.51132	0.54784	|	84.726	2.50022	0.71269	97.2551	-4.4976	0.54786	|	84.69	5.94281	0.5276	93.9899	-2.20814	0.54787	|	84.01	3.36891	0.69062	96.9484	-3.19525	0.54805	|	84.672	2.49463	0.66479	97.545	-4.14553	0.54788	|	83.937	5.84349	0.40846	95.4271	-1.62335	0.54807	|	84.726
84.94	5.94922	0.55341	93.282	-2.34729	0.54781	|	84.968	3.34605	0.72455	96.3254	-3.51386	0.5478	|	84.876	2.50441	0.71587	97.2362	-4.51297	0.54782	|	84.84	5.9564	0.52812	93.9599	-2.20426	0.54783	|	84.16	3.37512	0.69274	96.9284	-3.21401	0.54801	|	84.822	2.49883	0.66777	97.5276	-4.15949	0.54784	|	84.087	5.85712	0.40879	95.405	-1.62325	0.54803	|	84.876
85.09	5.96284	0.55369	93.2501	-2.34275	0.54777	|	85.118	3.35242	0.72685	96.303	-3.5161	0.54776	|	85.026	2.5086	0.71907	97.2173	-4.52843	0.54778	|	84.99	5.96991	0.52861	93.9301	-2.20021	0.54779	|	84.31	3.38132	0.69485	96.9085	-3.23241	0.54797	|	84.972	2.50303	0.67076	97.5101	-4.1734	0.5478	|	84.237	5.8708	0.4091	95.3828	-1.62301	0.54799	|	85.026
85.24	5.97649	0.55394	93.2181	-2.33807	0.54773	|	85.268	3.3588	0.72916	96.2806	-3.51808	0.54772	|	85.176	2.51282	0.7223	97.1981	-4.54407	0.54775	|	85.14	5.98346	0.52907	93.9003	-2.19598	0.54775	|	84.46	3.38759	0.697	96.8881	-3.25065	0.54793	|	85.122	2.50721	0.67376	97.4926	-4.18725	0.54776	|	84.387	5.88444	0.40939	95.3606	-1.62261	0.54795	|	85.176
85.39	5.99022	0.55416	93.1861	-2.33325	0.54769	|	85.418	3.36518	0.73146	96.2581	-3.51986	0.54768	|	85.326	2.51704	0.72555	97.1789	-4.55976	0.54771	|	85.29	5.99693	0.52952	93.8708	-2.19165	0.54772	|	84.61	3.3938	0.69912	96.8679	-3.26832	0.54789	|	85.272	2.51139	0.67677	97.4751	-4.20112	0.54772	|	84.537	5.8981	0.40967	95.3385	-1.62204	0.54791	|	85.326
85.54	6.00379	0.55434	93.1544	-2.32839	0.54765	|	85.568	3.37158	0.73378	96.2356	-3.52147	0.54764	|	85.476	2.52122	0.72879	97.1598	-4.57543	0.54767	|	85.44	6.01042	0.52996	93.8412	-2.18722	0.54768	|	84.76	3.40002	0.70124	96.8475	-3.28554	0.54785	|	85.422	2.51559	0.67981	97.4574	-4.21509	0.54768	|	84.687	5.91175	0.40992	95.3163	-1.62128	0.54787	|	85.476
85.69	6.01745	0.5545	93.1227	-2.32344	0.54761	|	85.718	3.37799	0.73609	96.213	-3.52294	0.5476	|	85.626	2.52541	0.73204	97.1406	-4.59118	0.54763	|	85.59	6.02396	0.53038	93.8117	-2.18272	0.54764	|	84.91	3.40627	0.70338	96.8269	-3.30236	0.54781	|	85.572	2.5198	0.68287	97.4396	-4.22909	0.54764	|	84.837	5.92537	0.41016	95.2942	-1.62034	0.54783	|	85.626
85.84	6.03115	0.55462	93.0909	-2.31846	0.54757	|	85.868	3.38439	0.7384	96.1904	-3.52431	0.54756	|	85.776	2.52961	0.73532	97.1213	-4.60707	0.54759	|	85.74	6.03753	0.5308	93.7821	-2.17818	0.5476	|	85.06	3.4125	0.70551	96.8063	-3.31857	0.54778	|	85.722	2.52399	0.68594	97.4219	-4.24305	0.5476	|	84.987	5.93901	0.41038	95.2721	-1.6192	0.54779	|	85.776
85.99	6.04477	0.55472	93.0593	-2.31352	0.54753	|	86.018	3.39078	0.7407	96.1679	-3.52561	0.54753	|	85.926	2.5338	0.73861	97.102	-4.62302	0.54755	|	85.89	6.05105	0.53122	93.7527	-2.17366	0.54756	|	85.21	3.41874	0.70765	96.7855	-3.33424	0.54774	|	85.872	2.52819	0.68902	97.404	-4.25706	0.54756	|	85.137	5.95266	0.41058	95.2501	-1.61788	0.54776	|	85.926
86.14	6.05841	0.55478	93.0278	-2.30861	0.54749	|	86.168	3.39717	0.74301	96.1454	-3.52687	0.54749	|	86.076	2.53797	0.74189	97.0827	-4.63895	0.54751	|	86.04	6.06452	0.53163	93.7234	-2.16918	0.54752	|	85.36	3.42498	0.70978	96.7647	-3.3493	0.5477	|	86.022	2.53237	0.69211	97.3862	-4.27106	0.54752	|	85.287	5.96635	0.41076	95.2279	-1.61637	0.54772	|	86.076
86.29	6.07203	0.55481	92.9964	-2.30375	0.54745	|	86.318	3.40358	0.74532	96.1228	-3.52813	0.54745	|	86.226	2.54216	0.7452	97.0632	-4.65501	0.54747	|	86.19	6.07808	0.53204	93.694	-2.16471	0.54748	|	85.51	3.4312	0.71191	96.7438	-3.36368	0.54766	|	86.172	2.53654	0.6952	97.3684	-4.28506	0.54748	|	85.437	5.98	0.41093	95.2058	-1.61469	0.54768	|	86.226
86.44	6.08571	0.55481	92.9649	-2.29891	0.54741	|	86.468	3.40996	0.74762	96.1003	-3.5294	0.54741	|	86.376	2.54634	0.74852	97.0437	-4.67115	0.54743	|	86.34	6.09167	0.53245	93.6646	-2.16025	0.54744	|	85.66	3.43745	0.71405	96.7227	-3.37745	0.54762	|	86.322	2.54073	0.69831	97.3504	-4.29917	0.54745	|	85.587	5.99367	0.41108	95.1838	-1.61285	0.54764	|	86.376
86.59	6.09928	0.55478	92.9338	-2.29414	0.54738	|	86.618	3.41641	0.74995	96.0775	-3.53073	0.54737	|	86.526	2.55048	0.75182	97.0243	-4.6872	0.54739	|	86.49	6.10522	0.53285	93.6354	-2.15584	0.5474	|	85.81	3.44363	0.71617	96.7018	-3.39041	0.54758	|	86.472	2.54493	0.70146	97.3323	-4.3134	0.54741	|	85.737	6.00736	0.41121	95.1617	-1.61087	0.5476	|	86.526
86.74	6.11287	0.55472	92.9026	-2.28941	0.54734	|	86.768	3.42279	0.75224	96.055	-3.53211	0.54733	|	86.676	2.55462	0.75513	97.0049	-4.70333	0.54735	|	86.64	6.11869	0.53324	93.6064	-2.15151	0.54736	|	85.96	3.44987	0.7183	96.6806	-3.40275	0.54754	|	86.622	2.54913	0.70461	97.3141	-4.32766	0.54737	|	85.887	6.021	0.41133	95.1398	-1.60877	0.54756	|	86.676
86.89	6.12651	0.55463	92.8714	-2.2847	0.5473	|	86.918	3.42922	0.75455	96.0323	-3.53358	0.54729	|	86.826	2.55879	0.75847	96.9852	-4.71964	0.54731	|	86.79	6.13224	0.53361	93.5773	-2.14718	0.54732	|	86.11	3.4561	0.72043	96.6593	-3.41434	0.5475	|	86.772	2.55332	0.70777	97.296	-4.34192	0.54733	|	86.037	6.03468	0.41143	95.1178	-1.60655	0.54752	|	86.826
87.04	6.14018	0.5545	92.8402	-2.27999	0.54726	|	87.068	3.43565	0.75686	96.0095	-3.53515	0.54725	|	86.976	2.563	0.76186	96.9654	-4.73615	0.54727	|	86.94	6.14585	0.53396	93.5481	-2.14287	0.54728	|	86.26	3.46233	0.72256	96.638	-3.42517	0.54746	|	86.922	2.55752	0.71094	97.2777	-4.35629	0.54729	|	86.187	6.04837	0.41152	95.0958	-1.60424	0.54748	|	86.976
87.19	6.15387	0.55435	92.809	-2.27526	0.54722	|	87.218	3.44206	0.75916	95.9869	-3.53683	0.54721	|	87.126	2.56721	0.76526	96.9454	-4.75276	0.54723	|	87.09	6.15935	0.53428	93.5192	-2.13862	0.54724	|	86.41	3.46855	0.72469	96.6167	-3.43524	0.54742	|	87.072	2.56172	0.71413	97.2594	-4.37075	0.54725	|	86.337	6.06205	0.41159	95.0739	-1.60184	0.54744	|	87.126
87.34	6.1675	0.55416	92.7781	-2.27052	0.54718	|	87.368	3.44847	0.76145	95.9642	-3.53863	0.54717	|	87.276	2.57141	0.76866	96.9254	-4.76938	0.5472	|	87.24	6.17289	0.53456	93.4902	-2.13435	0.5472	|	86.56	3.47479	0.72682	96.5952	-3.44455	0.54738	|	87.222	2.56592	0.71734	97.241	-4.38526	0.54721	|	86.487	6.07572	0.41164	95.052	-1.59939	0.5474	|	87.276
87.49	6.18116	0.55394	92.7471	-2.2657	0.54714	|	87.518	3.4549	0.76375	95.9414	-3.54056	0.54713	|	87.426	2.57561	0.77208	96.9053	-4.78607	0.54716	|	87.39	6.18641	0.5348	93.4614	-2.13009	0.54717	|	86.71	3.48101	0.72894	96.5738	-3.45306	0.54735	|	87.372	2.57012	0.72054	97.2226	-4.39982	0.54717	|	86.637	6.08937	0.41168	95.0302	-1.59687	0.54736	|	87.426
87.64	6.19473	0.55369	92.7164	-2.26082	0.5471	|	87.668	3.46132	0.76604	95.9187	-3.54262	0.54709	|	87.576	2.57982	0.77551	96.8851	-4.80284	0.54712	|	87.54	6.20002	0.53499	93.4324	-2.12576	0.54713	|	86.86	3.48723	0.73106	96.5522	-3.4608	0.5473	|	87.522	2.57429	0.72374	97.2042	-4.41432	0.54713	|	86.787	6.10302	0.41171	95.0084	-1.5943	0.54732	|	87.576
87.79	6.20837	0.55341	92.6856	-2.25578	0.54706	|	87.818	3.46776	0.76833	95.8959	-3.54483	0.54705	|	87.726	2.58403	0.77894	96.8649	-4.81964	0.54708	|	87.69	6.21361	0.53512	93.4036	-2.12139	0.54709	|	87.01	3.49346	0.73318	96.5306	-3.46778	0.54726	|	87.672	2.57849	0.72697	97.1856	-4.42902	0.54709	|	86.937	6.11663	0.41172	94.9867	-1.59169	0.54728	|	87.726
87.94	6.22199	0.5531	92.6549	-2.25058	0.54702	|	87.968	3.47418	0.7706	95.8731	-3.54716	0.54701	|	87.876	2.5882	0.78236	96.8447	-4.83635	0.54704	|	87.84	6.22722	0.5352	93.3747	-2.11693	0.54705	|	87.16	3.49968	0.7353	96.5091	-3.47399	0.54723	|	87.822	2.58269	0.73021	97.167	-4.44377	0.54705	|	87.087	6.13029	0.41172	94.965	-1.58902	0.54724	|	87.876
88.09	6.23566	0.55275	92.6241	-2.24516	0.54698	|	88.118	3.48059	0.77287	95.8504	-3.54963	0.54697	|	88.026	2.59238	0.7858	96.8245	-4.85315	0.547	|	87.99	6.24077	0.53523	93.3461	-2.1124	0.54701	|	87.31	3.50589	0.7374	96.4875	-3.47943	0.54719	|	87.972	2.58686	0.73344	97.1484	-4.45849	0.54701	|	87.237	6.14394	0.4117	94.9433	-1.58629	0.54721	|	88.026
88.24	6.2493	0.55237	92.5936	-2.23951	0.54694	|	88.268	3.48699	0.77512	95.8276	-3.55223	0.54693	|	88.176	2.59656	0.78924	96.8042	-4.86996	0.54696	|	88.14	6.25433	0.53521	93.3175	-2.10775	0.54697	|	87.46	3.51213	0.73952	96.4657	-3.48416	0.54715	|	88.122	2.59104	0.73669	97.1298	-4.47328	0.54697	|	87.387	6.15766	0.41167	94.9215	-1.5835	0.54717	|	88.176
88.39	6.26298	0.55196	92.5629	-2.23357	0.5469	|	88.418	3.4934	0.77737	95.8049	-3.55495	0.54689	|	88.326	2.60073	0.79269	96.7838	-4.88676	0.54692	|	88.29	6.26799	0.53513	93.2887	-2.10294	0.54693	|	87.61	3.51834	0.74162	96.4441	-3.48816	0.54711	|	88.272	2.59524	0.73996	97.1109	-4.48825	0.54693	|	87.537	6.17134	0.41162	94.8999	-1.58066	0.54713	|	88.326
88.54	6.27666	0.55152	92.5324	-2.22735	0.54686	|	88.568	3.49983	0.77963	95.782	-3.5578	0.54685	|	88.476	2.60495	0.79617	96.7632	-4.90375	0.54688	|	88.44	6.28164	0.535	93.26	-2.09798	0.54689	|	87.76	3.52455	0.74372	96.4224	-3.49146	0.54707	|	88.422	2.59949	0.74327	97.0918	-4.50339	0.54689	|	87.687	6.18503	0.41156	94.8783	-1.57775	0.54709	|	88.476
88.69	6.29033	0.55104	92.502	-2.22082	0.54682	|	88.718	3.50623	0.78186	95.7592	-3.56075	0.54682	|	88.626	2.60912	0.79963	96.7427	-4.92059	0.54684	|	88.59	6.29527	0.53482	93.2315	-2.09287	0.54685	|	87.91	3.53077	0.74581	96.4007	-3.4941	0.54703	|	88.572	2.60368	0.74656	97.0729	-4.51841	0.54685	|	87.837	6.19874	0.41149	94.8567	-1.57477	0.54705	|	88.626
88.84	6.30395	0.55053	92.4718	-2.21399	0.54678	|	88.868	3.51264	0.78409	95.7364	-3.5638	0.54678	|	88.776	2.61328	0.80309	96.7222	-4.9374	0.5468	|	88.74	6.30882	0.53459	93.2031	-2.08762	0.54681	|	88.06	3.537	0.74791	96.3789	-3.4961	0.54699	|	88.722	2.60788	0.74985	97.0539	-4.53351	0.54681	|	87.987	6.21244	0.41139	94.8351	-1.57169	0.54701	|	88.776
88.99	6.31769	0.54999	92.4414	-2.20676	0.54674	|	89.018	3.51905	0.78631	95.7135	-3.56695	0.54674	|	88.926	2.61748	0.8066	96.7014	-4.9544	0.54676	|	88.89	6.32247	0.53432	93.1747	-2.08217	0.54677	|	88.21	3.54323	0.75	96.3571	-3.49749	0.54695	|	88.872	2.61208	0.75316	97.0349	-4.54867	0.54677	|	88.137	6.22614	0.41129	94.8136	-1.56853	0.54697	|	88.926
89.14	6.33137	0.54942	92.4113	-2.19922	0.5467	|	89.168	3.52548	0.78853	95.6906	-3.57018	0.5467	|	89.076	2.62171	0.81013	96.6804	-4.97147	0.54672	|	89.04	6.33615	0.53401	93.1462	-2.07654	0.54673	|	88.36	3.54949	0.7521	96.3352	-3.49829	0.54691	|	89.022	2.61627	0.75647	97.0158	-4.56382	0.54673	|	88.287	6.23992	0.41116	94.792	-1.56524	0.54693	|	89.076
89.29	6.34506	0.54881	92.3812	-2.19133	0.54666	|	89.318	3.5319	0.79074	95.6676	-3.57348	0.54666	|	89.226	2.62591	0.81364	96.6595	-4.98843	0.54668	|	89.19	6.34976	0.53366	93.118	-2.07076	0.54669	|	88.51	3.55574	0.75419	96.3133	-3.49855	0.54687	|	89.172	2.62046	0.75979	96.9966	-4.57903	0.5467	|	88.437	6.25359	0.41102	94.7706	-1.56188	0.54689	|	89.226
89.44	6.35871	0.54818	92.3514	-2.18312	0.54662	|	89.468	3.5383	0.79292	95.6448	-3.57682	0.54662	|	89.376	2.6301	0.81716	96.6386	-5.00536	0.54664	|	89.34	6.36343	0.53327	93.0897	-2.06477	0.54665	|	88.66	3.56197	0.75627	96.2915	-3.49829	0.54683	|	89.322	2.62464	0.7631	96.9774	-4.59423	0.54666	|	88.587	6.26727	0.41086	94.7493	-1.55841	0.54685	|	89.376
89.59	6.37242	0.54751	92.3215	-2.17454	0.54658	|	89.618	3.5447	0.79511	95.6219	-3.58022	0.54658	|	89.526	2.63429	0.82067	96.6175	-5.02225	0.5466	|	89.49	6.37708	0.53285	93.0616	-2.05857	0.54661	|	88.81	3.56825	0.75836	96.2696	-3.49755	0.54679	|	89.472	2.62883	0.76644	96.9582	-4.60949	0.54662	|	88.737	6.28102	0.41069	94.7279	-1.55479	0.54681	|	89.526
89.74	6.3861	0.54682	92.2918	-2.16565	0.54655	|	89.768	3.55114	0.79729	95.5988	-3.58366	0.54654	|	89.676	2.63848	0.8242	96.5965	-5.0391	0.54656	|	89.64	6.39076	0.53239	93.0335	-2.05215	0.54657	|	88.96	3.57449	0.76044	96.2477	-3.49637	0.54675	|	89.622	2.63301	0.76977	96.9389	-4.62477	0.54658	|	88.887	6.29474	0.41049	94.7066	-1.55106	0.54677	|	89.676
89.89	6.39986	0.54609	92.2621	-2.15641	0.54651	|	89.918	3.55757	0.79947	95.5758	-3.58712	0.5465	|	89.826	2.64265	0.82772	96.5754	-5.05588	0.54652	|	89.79	6.40445	0.5319	93.0054	-2.04551	0.54653	|	89.11	3.58072	0.76251	96.2259	-3.49481	0.54671	|	89.772	2.63718	0.7731	96.9196	-4.64001	0.54654	|	89.037	6.3085	0.41028	94.6853	-1.54719	0.54673	|	89.826
90.04	6.41367	0.54532	92.2323	-2.14685	0.54647	|	90.068	3.564	0.80163	95.5527	-3.59059	0.54646	|	89.976	2.64682	0.83124	96.5543	-5.07261	0.54648	|	89.94	6.41808	0.53138	92.9776	-2.03869	0.54649	|	89.26	3.58701	0.76459	96.204	-3.49286	0.54667	|	89.922	2.64133	0.77643	96.9003	-4.65522	0.5465	|	89.187	6.3223	0.41004	94.6639	-1.54318	0.54669	|	89.976
90.19	6.42746	0.54453	92.2028	-2.13705	0.54643	|	90.218	3.57042	0.80378	95.5296	-3.59405	0.54642	|	90.126	2.65098	0.83475	96.5332	-5.08924	0.54644	|	90.09	6.43176	0.53084	92.9497	-2.03164	0.54645	|	89.41	3.59327	0.76666	96.1821	-3.4906	0.54663	|	90.072	2.64549	0.77978	96.8808	-4.6705	0.54646	|	89.337	6.336	0.40979	94.6428	-1.53906	0.54665	|	90.126
90.34	6.44119	0.54372	92.1735	-2.12708	0.54639	|	90.368	3.57684	0.80593	95.5065	-3.5975	0.54638	|	90.276	2.65512	0.83826	96.512	-5.10578	0.5464	|	90.24	6.44542	0.53027	92.922	-2.02439	0.54641	|	89.56	3.59949	0.76871	96.1604	-3.48808	0.54659	|	90.222	2.64969	0.78316	96.8612	-4.68592	0.54642	|	89.487	6.34982	0.40952	94.6216	-1.53478	0.54661	|	90.276
90.49	6.45491	0.54287	92.1444	-2.11692	0.54635	|	90.518	3.58328	0.80807	95.4833	-3.60093	0.54634	|	90.426	2.65932	0.84183	96.4906	-5.12248	0.54636	|	90.39	6.45918	0.52967	92.8942	-2.01691	0.54637	|	89.71	3.60575	0.77077	96.1386	-3.48529	0.54656	|	90.372	2.65386	0.78652	96.8416	-4.70123	0.54638	|	89.637	6.36358	0.40923	94.6005	-1.53036	0.54657	|	90.426
90.64	6.46861	0.542	92.1155	-2.10663	0.54631	|	90.668	3.58972	0.8102	95.4601	-3.60433	0.5463	|	90.576	2.66349	0.84537	96.4692	-5.139	0.54632	|	90.54	6.47288	0.52905	92.8666	-2.00927	0.54633	|	89.86	3.61202	0.77283	96.1167	-3.48229	0.54651	|	90.522	2.65803	0.7899	96.822	-4.71654	0.54634	|	89.787	6.37734	0.40892	94.5795	-1.5258	0.54653	|	90.576
90.79	6.4823	0.5411	92.0867	-2.09623	0.54627	|	90.818	3.59617	0.81233	95.4369	-3.60769	0.54626	|	90.726	2.66765	0.84891	96.4478	-5.15543	0.54628	|	90.69	6.48656	0.52841	92.8392	-2.00147	0.54629	|	90.01	3.61826	0.77487	96.095	-3.47913	0.54647	|	90.672	2.66224	0.79331	96.8021	-4.73199	0.5463	|	89.937	6.39111	0.40858	94.5585	-1.52109	0.54649	|	90.726
90.94	6.49613	0.54017	92.0578	-2.08562	0.54623	|	90.968	3.60265	0.81445	95.4135	-3.61101	0.54622	|	90.876	2.67184	0.85247	96.4261	-5.1719	0.54624	|	90.84	6.50032	0.52775	92.8117	-1.99343	0.54625	|	90.16	3.62452	0.77692	96.0732	-3.47583	0.54643	|	90.822	2.66645	0.79672	96.7822	-4.74743	0.54626	|	90.087	6.4049	0.40823	94.5375	-1.51623	0.54645	|	90.876
91.09	6.50991	0.53921	92.0291	-2.07497	0.54619	|	91.118	3.60909	0.81656	95.3902	-3.61425	0.54618	|	91.026	2.67603	0.85604	96.4044	-5.18828	0.5462	|	90.99	6.51398	0.52707	92.7845	-1.98528	0.54621	|	90.31	3.63079	0.77897	96.0514	-3.47241	0.5464	|	90.972	2.67058	0.80009	96.7625	-4.7626	0.54622	|	90.237	6.41867	0.40786	94.5167	-1.51123	0.54641	|	91.026
91.24	6.52366	0.53823	92.0006	-2.0643	0.54615	|	91.268	3.61554	0.81866	95.3669	-3.61742	0.54614	|	91.176	2.68019	0.85959	96.3828	-5.20449	0.54616	|	91.14	6.52764	0.52637	92.7575	-1.97697	0.54617	|	90.46	3.63703	0.78099	96.0298	-3.46893	0.54635	|	91.122	2.6747	0.80345	96.7429	-4.77766	0.54618	|	90.387	6.43243	0.40747	94.4959	-1.5061	0.54637	|	91.176
91.39	6.5374	0.53723	91.9724	-2.05361	0.54611	|	91.418	3.62195	0.82073	95.3437	-3.6205	0.5461	|	91.326	2.68437	0.86316	96.361	-5.22073	0.54612	|	91.29	6.54122	0.52565	92.7307	-1.96856	0.54613	|	90.61	3.64326	0.78302	96.0082	-3.46541	0.54631	|	91.272	2.67888	0.80686	96.7229	-4.79296	0.54614	|	90.537	6.44618	0.40706	94.4753	-1.50085	0.54633	|	91.326
91.54	6.55117	0.53619	91.9442	-2.0429	0.54607	|	91.568	3.62834	0.8228	95.3206	-3.62348	0.54606	|	91.476	2.68857	0.86675	96.3391	-5.23692	0.54608	|	91.44	6.55285	0.52502	92.7078	-1.96124	0.54609	|	90.76	3.64949	0.78503	95.9866	-3.46187	0.54627	|	91.422	2.68306	0.81028	96.7028	-4.80821	0.5461	|	90.687	6.45991	0.40662	94.4547	-1.49552	0.54629	|	91.476
91.69	6.56492	0.53514	91.9162	-2.03222	0.54603	|	91.718	3.63479	0.82487	95.2972	-3.62641	0.54602	|	91.626	2.69274	0.87032	96.3172	-5.2529	0.54604	|	91.59	6.56542	0.52432	92.6832	-1.95322	0.54605	|	90.91	3.65574	0.78705	95.965	-3.45832	0.54624	|	91.572	2.68723	0.8137	96.6827	-4.8234	0.54606	|	90.837	6.47375	0.40617	94.434	-1.49005	0.54625	|	91.626
91.84	6.5787	0.53405	91.8882	-2.02155	0.54599	|	91.868	3.6412	0.82692	95.2739	-3.62922	0.54598	|	91.776	2.6969	0.87388	96.2953	-5.26876	0.54601	|	91.74	6.57919	0.52353	92.6564	-1.94433	0.54601	|	91.06	3.66201	0.78907	95.9433	-3.45478	0.5462	|	91.722	2.69142	0.81714	96.6625	-4.83862	0.54602	|	90.987	6.48751	0.4057	94.4136	-1.48454	0.54621	|	91.776
91.99	6.59246	0.53295	91.8605	-2.01094	0.54595	|	92.018	3.64766	0.82898	95.2505	-3.63196	0.54594	|	91.926	2.70108	0.87745	96.2733	-5.28459	0.54597	|	91.89	6.59294	0.52271	92.6297	-1.93537	0.54597	|	91.21	3.66827	0.79108	95.9217	-3.4513	0.54616	|	91.872	2.6956	0.82058	96.6422	-4.85378	0.54598	|	91.137	6.50133	0.40521	94.3931	-1.47893	0.54617	|	91.926
92.14	6.60621	0.53182	91.8329	-2.00041	0.54591	|	92.168	3.65409	0.83103	95.2271	-3.63458	0.5459	|	92.076	2.70527	0.88104	96.2511	-5.30035	0.54593	|	92.04	6.60668	0.52187	92.6032	-1.92634	0.54593	|	91.36	3.67451	0.79308	95.9002	-3.44788	0.54612	|	92.022	2.69978	0.82403	96.6219	-4.8689	0.54594	|	91.287	6.51517	0.40469	94.3726	-1.47326	0.54614	|	92.076
92.29	6.61993	0.53067	91.8055	-1.99	0.54587	|	92.318	3.66051	0.83306	95.2038	-3.63708	0.54586	|	92.226	2.70948	0.88465	96.2287	-5.3161	0.54589	|	92.19	6.62042	0.52101	92.5768	-1.91726	0.54589	|	91.51	3.6808	0.79509	95.8785	-3.44451	0.54608	|	92.172	2.70397	0.82748	96.6015	-4.88396	0.5459	|	91.437	6.52898	0.40416	94.3523	-1.46754	0.5461	|	92.226
92.44	6.63363	0.5295	91.7783	-1.9797	0.54583	|	92.468	3.66693	0.83509	95.1804	-3.63948	0.54582	|	92.376	2.71366	0.88823	96.2065	-5.3316	0.54585	|	92.34	6.63418	0.52011	92.5505	-1.90813	0.54585	|	91.66	3.68707	0.79709	95.8569	-3.44124	0.54604	|	92.322	2.70813	0.83091	96.5811	-4.89888	0.54586	|	91.587	6.54279	0.40361	94.3321	-1.46178	0.54606	|	92.376
92.59	6.64737	0.52831	91.7512	-1.96948	0.54579	|	92.618	3.67335	0.83711	95.157	-3.64177	0.54578	|	92.526	2.71782	0.8918	96.1843	-5.34693	0.54581	|	92.49	6.64795	0.51919	92.5242	-1.89899	0.54581	|	91.81	3.69329	0.79907	95.8355	-3.43808	0.546	|	92.472	2.71227	0.83434	96.5608	-4.91369	0.54582	|	91.737	6.5566	0.40305	94.312	-1.456	0.54602	|	92.526
92.74	6.66113	0.52709	91.7242	-1.95936	0.54575	|	92.768	3.67978	0.83912	95.1336	-3.64394	0.54574	|	92.676	2.72199	0.89537	96.1619	-5.36219	0.54577	|	92.64	6.66175	0.51823	92.4981	-1.88983	0.54577	|	91.96	3.69955	0.80105	95.814	-3.43502	0.54596	|	92.622	2.71645	0.8378	96.5402	-4.92855	0.54578	|	91.887	6.5704	0.40246	94.2919	-1.4502	0.54598	|	92.676
92.89	6.67496	0.52585	91.6972	-1.94932	0.54571	|	92.918	3.68618	0.84112	95.1103	-3.64599	0.5457	|	92.826	2.7262	0.89898	96.1393	-5.37746	0.54573	|	92.79	6.67543	0.51725	92.4723	-1.88077	0.54573	|	92.11	3.70584	0.80303	95.7924	-3.43206	0.54592	|	92.772	2.72066	0.84128	96.5195	-4.94345	0.54574	|	92.037	6.58419	0.40186	94.272	-1.44442	0.54594	|	92.826
93.04	6.68878	0.52459	91.6703	-1.9394	0.54567	|	93.068	3.69262	0.84313	95.0868	-3.64792	0.54566	|	92.976	2.73041	0.90259	96.1166	-5.39262	0.54569	|	92.94	6.68912	0.51624	92.4466	-1.87174	0.54569	|	92.26	3.7121	0.805	95.7709	-3.42922	0.54588	|	92.922	2.72485	0.84476	96.4987	-4.95823	0.5457	|	92.187	6.59793	0.40125	94.2521	-1.43869	0.5459	|	92.976
93.19	6.70257	0.52331	91.6436	-1.92964	0.54563	|	93.218	3.69905	0.84512	95.0633	-3.64973	0.54562	|	93.126	2.73455	0.90613	96.0943	-5.40737	0.54565	|	93.09	6.70284	0.5152	92.421	-1.86273	0.54565	|	92.41	3.71835	0.80696	95.7495	-3.4265	0.54584	|	93.072	2.72904	0.84823	96.4779	-4.97289	0.54566	|	92.337	6.61176	0.40061	94.2323	-1.43297	0.54586	|	93.126
93.34	6.71638	0.52201	91.617	-1.91998	0.54559	|	93.368	3.70545	0.84711	95.04	-3.65141	0.54558	|	93.276	2.73873	0.90971	96.0716	-5.42217	0.54561	|	93.24	6.71654	0.51414	92.3956	-1.85377	0.54561	|	92.56	3.72463	0.80892	95.728	-3.42388	0.5458	|	93.222	2.73319	0.85168	96.4572	-4.98738	0.54562	|	92.487	6.62557	0.39996	94.2125	-1.42733	0.54582	|	93.276
93.49	6.73019	0.52069	91.5906	-1.91044	0.54555	|	93.518	3.71184	0.84908	95.0166	-3.65296	0.54554	|	93.426	2.74293	0.9133	96.0489	-5.43688	0.54557	|	93.39	6.7303	0.51304	92.3701	-1.84482	0.54557	|	92.71	3.73089	0.81087	95.7066	-3.42139	0.54576	|	93.372	2.73735	0.85513	96.4365	-5.00176	0.54558	|	92.637	6.63938	0.3993	94.1929	-1.42176	0.54578	|	93.426
93.64	6.74406	0.51935	91.5642	-1.90098	0.54551	|	93.668	3.71825	0.85106	94.9932	-3.65438	0.5455	|	93.576	2.74712	0.91688	96.026	-5.45142	0.54553	|	93.54	6.74397	0.51192	92.3449	-1.83598	0.54553	|	92.86	3.73712	0.8128	95.6853	-3.41903	0.54572	|	93.522	2.74151	0.85858	96.4156	-5.01608	0.54554	|	92.787	6.65319	0.39862	94.1733	-1.41627	0.54574	|	93.576
93.79	6.75784	0.518	91.538	-1.89169	0.54547	|	93.818	3.72467	0.85304	94.9697	-3.65568	0.54546	|	93.726	2.75133	0.92048	96.0031	-5.46591	0.54548	|	93.69	6.75927	0.51065	92.3169	-1.82614	0.54549	|	93.01	3.74338	0.81473	95.6639	-3.41676	0.54568	|	93.672	2.74568	0.86205	96.3947	-5.03036	0.5455	|	92.937	6.66697	0.39793	94.1538	-1.41086	0.5457	|	93.726
93.94	6.77165	0.51663	91.512	-1.88247	0.54543	|	93.968	3.73113	0.85502	94.9461	-3.65684	0.54542	|	93.876	2.75552	0.92406	95.9801	-5.4802	0.54544	|	93.84	6.7749	0.50932	92.2885	-1.81615	0.54545	|	93.16	3.74963	0.81665	95.6425	-3.41459	0.54564	|	93.822	2.74989	0.86554	96.3735	-5.04466	0.54546	|	93.087	6.68083	0.39722	94.1343	-1.40552	0.54566	|	93.876
94.09	6.78538	0.51526	91.4862	-1.8734	0.54539	|	94.118	3.73754	0.85698	94.9227	-3.65787	0.54538	|	94.026	2.75963	0.92756	95.9576	-5.49405	0.5454	|	93.99	6.78855	0.50815	92.2638	-1.80746	0.54541	|	93.31	3.75589	0.81857	95.6212	-3.41252	0.5456	|	93.972	2.75408	0.86902	96.3523	-5.0588	0.54542	|	93.237	6.6947	0.3965	94.1148	-1.40025	0.54562	|	94.026
94.24	6.7992	0.51386	91.4604	-1.86435	0.54535	|	94.268	3.74397	0.85895	94.8991	-3.65875	0.54534	|	94.176	2.76379	0.9311	95.9347	-5.50793	0.54536	|	94.14	6.80231	0.50695	92.2389	-1.79873	0.54537	|	93.46	3.76215	0.82047	95.5998	-3.41055	0.54556	|	94.122	2.75826	0.87249	96.3311	-5.07281	0.54538	|	93.387	6.70853	0.39577	94.0955	-1.39509	0.54558	|	94.176
94.39	6.81301	0.51245	91.4347	-1.85537	0.54531	|	94.418	3.7504	0.86091	94.8756	-3.6595	0.5453	|	94.326	2.76798	0.93466	95.9116	-5.52176	0.54532	|	94.29	6.81603	0.50574	92.2143	-1.79003	0.54533	|	93.61	3.76843	0.82237	95.5784	-3.40864	0.54552	|	94.272	2.76244	0.87595	96.3099	-5.08669	0.54534	|	93.537	6.72233	0.39503	94.0763	-1.39002	0.54554	|	94.326
94.54	6.82687	0.51102	91.409	-1.84641	0.54527	|	94.568	3.75685	0.86287	94.852	-3.6601	0.54526	|	94.476	2.77215	0.93821	95.8885	-5.5354	0.54528	|	94.44	6.8298	0.50452	92.1897	-1.78131	0.54529	|	93.76	3.77464	0.82424	95.5572	-3.40684	0.54548	|	94.422	2.76661	0.87941	96.2886	-5.10046	0.5453	|	93.687	6.73614	0.39428	94.0571	-1.38503	0.5455	|	94.476
94.69	6.84075	0.50957	91.3835	-1.83744	0.54523	|	94.718	3.7633	0.86483	94.8284	-3.66056	0.54522	|	94.626	2.77633	0.94175	95.8654	-5.54889	0.54524	|	94.59	6.84359	0.50329	92.1652	-1.77255	0.54525	|	93.91	3.78092	0.82612	95.5358	-3.40508	0.54544	|	94.572	2.7708	0.88288	96.2673	-5.11414	0.54526	|	93.837	6.74993	0.39352	94.038	-1.38013	0.54546	|	94.626
94.84	6.85453	0.50812	91.3582	-1.82851	0.54519	|	94.868	3.76974	0.86678	94.8048	-3.66086	0.54518	|	94.776	2.7805	0.94528	95.8422	-5.56224	0.5452	|	94.74	6.85739	0.50205	92.1408	-1.76375	0.54521	|	94.06	3.78717	0.82798	95.5146	-3.40338	0.5454	|	94.722	2.77497	0.88633	96.2459	-5.12767	0.54522	|	93.987	6.76374	0.39275	94.019	-1.37528	0.54542	|	94.776
94.99	6.86842	0.50665	91.3329	-1.81948	0.54515	|	95.018	3.77618	0.86871	94.7812	-3.66102	0.54514	|	94.926	2.78464	0.94878	95.8191	-5.5753	0.54516	|	94.89	6.87108	0.50081	92.1167	-1.75496	0.54517	|	94.21	3.79346	0.82984	95.4932	-3.40172	0.54536	|	94.872	2.77912	0.88976	96.2246	-5.14102	0.54518	|	94.137	6.77752	0.39197	94.0001	-1.37048	0.54537	|	94.926
95.14	6.88222	0.50518	91.3078	-1.81043	0.54511	|	95.168	3.78261	0.87064	94.7577	-3.66102	0.5451	|	95.076	2.78879	0.95229	95.7959	-5.58827	0.54512	|	95.04	6.8849	0.49956	92.0925	-1.74602	0.54513	|	94.36	3.79977	0.83169	95.4717	-3.40009	0.54532	|	95.022	2.78331	0.89322	96.203	-5.15436	0.54514	|	94.287	6.79127	0.39119	93.9813	-1.36572	0.54533	|	95.076
95.29	6.89603	0.50369	91.2829	-1.8013	0.54507	|	95.318	3.78905	0.87257	94.7341	-3.66085	0.54506	|	95.226	2.79299	0.95582	95.7725	-5.6012	0.54508	|	95.19	6.8987	0.4983	92.0685	-1.73704	0.54509	|	94.51	3.80603	0.83351	95.4504	-3.39851	0.54528	|	95.172	2.78751	0.89668	96.1813	-5.16762	0.5451	|	94.437	6.8052	0.39039	93.9623	-1.3609	0.54529	|	95.226
95.44	6.90982	0.50219	91.2581	-1.79207	0.54503	|	95.468	3.79549	0.87448	94.7106	-3.66053	0.54502	|	95.376	2.79716	0.95933	95.7491	-5.61391	0.54504	|	95.34	6.91247	0.49704	92.0447	-1.72801	0.54505	|	94.66	3.81228	0.83531	95.4292	-3.39695	0.54523	|	95.322	2.79169	0.90012	96.1597	-5.18069	0.54506	|	94.587	6.81896	0.38959	93.9436	-1.35613	0.54525	|	95.376
95.59	6.92367	0.50068	91.2333	-1.78268	0.54499	|	95.618	3.80191	0.87637	94.6871	-3.66004	0.54498	|	95.526	2.80131	0.96281	95.7258	-5.62638	0.545	|	95.49	6.92628	0.49576	92.0208	-1.71887	0.54501	|	94.81	3.81858	0.83712	95.4078	-3.39538	0.5452	|	95.472	2.79585	0.90353	96.1381	-5.19355	0.54502	|	94.737	6.83282	0.38878	93.9249	-1.3513	0.54521	|	95.526
95.74	6.93748	0.49916	91.2088	-1.77316	0.54495	|	95.768	3.80836	0.87826	94.6634	-3.65939	0.54494	|	95.676	2.80549	0.96631	95.7022	-5.63878	0.54496	|	95.64	6.94011	0.49448	91.9971	-1.70965	0.54497	|	94.96	3.82489	0.83891	95.3864	-3.39381	0.54515	|	95.622	2.80001	0.90694	96.1165	-5.20628	0.54498	|	94.887	6.84668	0.38797	93.9062	-1.34641	0.54517	|	95.676
95.89	6.95135	0.49762	91.1843	-1.76344	0.5449	|	95.918	3.81484	0.88015	94.6397	-3.65855	0.5449	|	95.826	2.8097	0.96983	95.6784	-5.65111	0.54492	|	95.79	6.95389	0.4932	91.9736	-1.70038	0.54493	|	95.11	3.83116	0.84067	95.3651	-3.39224	0.54511	|	95.772	2.8042	0.91036	96.0946	-5.21897	0.54494	|	95.037	6.86057	0.38714	93.8875	-1.34144	0.54513	|	95.826
96.04	6.96529	0.49606	91.1597	-1.75349	0.54486	|	96.068	3.82131	0.88202	94.6161	-3.65755	0.54486	|	95.976	2.81388	0.97332	95.6548	-5.6632	0.54488	|	95.94	6.96778	0.4919	91.9501	-1.69095	0.54489	|	95.26	3.83747	0.84243	95.3437	-3.39065	0.54507	|	95.922	2.8084	0.91379	96.0727	-5.23157	0.5449	|	95.187	6.87449	0.38631	93.8688	-1.33636	0.54509	|	95.976
96.19	6.97915	0.49449	91.1355	-1.74339	0.54482	|	96.218	3.82777	0.88386	94.5924	-3.65637	0.54482	|	96.126	2.81807	0.9768	95.631	-5.67512	0.54484	|	96.09	6.98166	0.4906	91.9267	-1.68146	0.54485	|	95.41	3.84375	0.84417	95.3224	-3.38903	0.54503	|	96.072	2.81259	0.9172	96.0507	-5.24398	0.54486	|	95.337	6.88832	0.38548	93.8504	-1.33121	0.54505	|	96.126
96.34	6.99315	0.4929	91.1111	-1.73299	0.54478	|	96.368	3.83423	0.88569	94.5688	-3.655	0.54478	|	96.276	2.82226	0.98027	95.6072	-5.68688	0.5448	|	96.24	6.99547	0.48929	91.9035	-1.67196	0.54481	|	95.56	3.85006	0.84589	95.3011	-3.38737	0.54499	|	96.222	2.81678	0.92059	96.0288	-5.25622	0.54482	|	95.487	6.90217	0.38464	93.832	-1.32594	0.54501	|	96.276
96.49	7.00703	0.49131	91.0872	-1.72247	0.54474	|	96.518	3.84069	0.8875	94.5452	-3.65346	0.54474	|	96.426	2.82643	0.98373	95.5834	-5.69843	0.54476	|	96.39	7.00929	0.48798	91.8805	-1.66239	0.54477	|	95.71	3.85635	0.84759	95.2797	-3.38568	0.54496	|	96.372	2.82098	0.924	96.0066	-5.26839	0.54478	|	95.637	6.91602	0.3838	93.8137	-1.32054	0.54497	|	96.426
96.64	7.02092	0.48971	91.0633	-1.71173	0.5447	|	96.668	3.84715	0.88928	94.5216	-3.65173	0.5447	|	96.576	2.83063	0.98719	95.5595	-5.70986	0.54472	|	96.54	7.02312	0.48666	91.8576	-1.65275	0.54473	|	95.86	3.86264	0.84927	95.2584	-3.38393	0.54491	|	96.522	2.82519	0.92739	95.9844	-5.28041	0.54473	|	95.787	6.92996	0.38294	93.7953	-1.31497	0.54493	|	96.576
96.79	7.03478	0.48809	91.0397	-1.70082	0.54466	|	96.818	3.85359	0.89104	94.4981	-3.64982	0.54465	|	96.726	2.83487	0.99069	95.5353	-5.72125	0.54468	|	96.69	7.037	0.48533	91.8347	-1.64304	0.54469	|	96.01	3.86893	0.85094	95.2372	-3.38212	0.54487	|	96.672	2.82935	0.93073	95.9625	-5.29213	0.54469	|	95.937	6.94384	0.38209	93.7771	-1.30928	0.54489	|	96.726
96.94	7.04859	0.48647	91.0162	-1.68975	0.54462	|	96.968	3.86001	0.89276	94.4747	-3.64773	0.54461	|	96.876	2.83908	0.99414	95.5112	-5.73236	0.54464	|	96.84	7.05079	0.48399	91.8121	-1.63337	0.54465	|	96.16	3.87523	0.85258	95.2159	-3.38025	0.54483	|	96.822	2.83352	0.93407	95.9403	-5.30374	0.54465	|	96.087	6.95783	0.38122	93.7588	-1.30342	0.54485	|	96.876
97.09	7.06252	0.48482	90.9928	-1.67841	0.54458	|	97.118	3.86645	0.89447	94.4512	-3.64544	0.54457	|	97.026	2.84324	0.99754	95.4873	-5.74315	0.5446	|	96.99	7.06459	0.48264	91.7896	-1.62368	0.54461	|	96.31	3.88158	0.85422	95.1944	-3.37829	0.54479	|	96.972	2.83771	0.93742	95.9181	-5.31525	0.54461	|	96.237	6.97171	0.38035	93.7408	-1.29746	0.54481	|	97.026
97.24	7.07634	0.48316	90.9697	-1.66699	0.54454	|	97.268	3.87292	0.89615	94.4276	-3.64295	0.54453	|	97.176	2.84742	1.00096	95.4632	-5.75385	0.54456	|	97.14	7.07839	0.48128	91.7673	-1.61399	0.54457	|	96.46	3.88788	0.85583	95.1731	-3.37627	0.54475	|	97.122	2.8419	0.94075	95.8958	-5.32659	0.54457	|	96.387	6.9857	0.37947	93.7227	-1.29131	0.54477	|	97.176
97.39	7.09028	0.48147	90.9465	-1.65532	0.5445	|	97.418	3.87937	0.89781	94.4041	-3.64028	0.54449	|	97.326	2.85163	1.00438	95.439	-5.76441	0.54452	|	97.29	7.09227	0.47989	91.745	-1.60426	0.54453	|	96.61	3.89416	0.85741	95.1519	-3.37417	0.54471	|	97.272	2.84607	0.94405	95.8736	-5.33772	0.54453	|	96.537	6.99966	0.37858	93.7047	-1.28503	0.54473	|	97.326
97.54	7.10417	0.47978	90.9236	-1.64358	0.54446	|	97.568	3.88586	0.89944	94.3805	-3.6374	0.54445	|	97.476	2.85581	1.00776	95.4149	-5.7747	0.54448	|	97.44	7.10606	0.47848	91.7229	-1.59461	0.54449	|	96.76	3.90047	0.85898	95.1306	-3.37197	0.54467	|	97.422	2.85024	0.94735	95.8512	-5.34871	0.54449	|	96.687	7.01356	0.37768	93.6868	-1.27865	0.54469	|	97.476
97.69	7.11808	0.47807	90.9008	-1.63172	0.54442	|	97.718	3.89233	0.90104	94.357	-3.63434	0.54441	|	97.626	2.85999	1.01114	95.3907	-5.78483	0.54444	|	97.59	7.11997	0.47705	91.7008	-1.58487	0.54445	|	96.91	3.90675	0.86052	95.1095	-3.36968	0.54463	|	97.572	2.85447	0.95067	95.8286	-5.35966	0.54445	|	96.837	7.02755	0.37678	93.669	-1.2721	0.54465	|	97.626
97.84	7.13192	0.47634	90.8783	-1.61985	0.54438	|	97.868	3.89879	0.9026	94.3335	-3.63109	0.54437	|	97.776	2.86417	1.01451	95.3665	-5.79478	0.5444	|	97.74	7.13382	0.4756	91.6789	-1.5752	0.54441	|	97.06	3.91311	0.86206	95.088	-3.36727	0.54459	|	97.722	2.85867	0.95395	95.8061	-5.37037	0.54441	|	96.987	7.04144	0.37587	93.6514	-1.26548	0.54461	|	97.776
97.99	7.14581	0.4746	90.8559	-1.60789	0.54434	|	98.018	3.90528	0.90413	94.31	-3.62764	0.54433	|	97.926	2.86836	1.01788	95.3422	-5.80455	0.54436	|	97.89	7.14767	0.47412	91.6572	-1.56553	0.54437	|	97.21	3.91943	0.86356	95.0668	-3.36476	0.54455	|	97.872	2.86286	0.95722	95.7835	-5.3809	0.54437	|	97.137	7.05539	0.37494	93.6338	-1.25873	0.54457	|	97.926
98.14	7.15959	0.47285	90.8338	-1.59601	0.5443	|	98.168	3.91174	0.90563	94.2865	-3.62401	0.54429	|	98.076	2.87256	1.02123	95.3178	-5.81415	0.54432	|	98.04	7.16154	0.47262	91.6355	-1.55587	0.54433	|	97.36	3.92573	0.86504	95.0456	-3.36215	0.54451	|	98.022	2.86707	0.96048	95.7609	-5.39127	0.54433	|	97.287	7.06936	0.37401	93.6162	-1.25189	0.54453	|	98.076
98.29	7.1734	0.47108	90.8119	-1.58413	0.54426	|	98.318	3.91821	0.9071	94.2631	-3.62019	0.54425	|	98.226	2.87677	1.02459	95.2933	-5.82358	0.54427	|	98.19	7.17536	0.4711	91.6141	-1.54627	0.54428	|	97.51	3.93203	0.86651	95.0244	-3.35942	0.54447	|	98.172	2.87127	0.96372	95.7382	-5.40145	0.54429	|	97.437	7.08331	0.37307	93.5988	-1.24499	0.54449	|	98.226
98.44	7.18727	0.46928	90.79	-1.57223	0.54422	|	98.468	3.92466	0.90853	94.2398	-3.6162	0.54421	|	98.376	2.88097	1.02792	95.2689	-5.83278	0.54423	|	98.34	7.18921	0.46956	91.5927	-1.53666	0.54424	|	97.66	3.93835	0.86795	95.0032	-3.35656	0.54443	|	98.322	2.87546	0.96694	95.7156	-5.41144	0.54425	|	97.587	7.09732	0.37211	93.5814	-1.23801	0.54445	|	98.376
98.59	7.2011	0.46748	90.7683	-1.56042	0.54418	|	98.618	3.93114	0.90993	94.2164	-3.61201	0.54417	|	98.526	2.88514	1.03121	95.2445	-5.84173	0.54419	|	98.49	7.20311	0.46798	91.5714	-1.52704	0.5442	|	97.81	3.94465	0.86936	94.9821	-3.35359	0.54439	|	98.472	2.87964	0.97014	95.6929	-5.42122	0.54421	|	97.737	7.11132	0.37115	93.5641	-1.231	0.54441	|	98.526
98.74	7.21507	0.46563	90.7466	-1.54859	0.54414	|	98.768	3.93761	0.91129	94.193	-3.60764	0.54413	|	98.676	2.88933	1.03451	95.22	-5.85051	0.54415	|	98.64	7.21696	0.4664	91.5503	-1.51748	0.54416	|	97.96	3.95099	0.87076	94.9608	-3.35047	0.54435	|	98.622	2.88383	0.97333	95.6702	-5.43085	0.54417	|	97.887	7.12528	0.37017	93.547	-1.224	0.54437	|	98.676
98.89	7.229	0.46378	90.7251	-1.53689	0.5441	|	98.918	3.94407	0.91262	94.1697	-3.60311	0.54409	|	98.826	2.89352	1.0378	95.1955	-5.85911	0.54411	|	98.79	7.23087	0.46478	91.5293	-1.5079	0.54412	|	98.11	3.95734	0.87215	94.9395	-3.34721	0.54431	|	98.772	2.88804	0.97651	95.6473	-5.44032	0.54413	|	98.037	7.13926	0.36918	93.5299	-1.21699	0.54433	|	98.826
99.04	7.2429	0.46191	90.7038	-1.52535	0.54405	|	99.068	3.95056	0.91392	94.1463	-3.59838	0.54405	|	98.976	2.8977	1.04106	95.171	-5.86747	0.54407	|	98.94	7.24473	0.46316	91.5085	-1.49838	0.54408	|	98.26	3.96369	0.8735	94.9183	-3.34381	0.54427	|	98.922	2.89224	0.97968	95.6244	-5.44958	0.54409	|	98.187	7.15329	0.36818	93.5129	-1.20999	0.54429	|	98.976
99.19	7.25686	0.46001	90.6826	-1.5139	0.54401	|	99.218	3.95702	0.91519	94.1231	-3.5935	0.54401	|	99.126	2.90187	1.0443	95.1465	-5.87561	0.54403	|	99.09	7.25862	0.46151	91.4877	-1.48886	0.54404	|	98.41	3.97005	0.87484	94.897	-3.34027	0.54422	|	99.072	2.8964	0.98279	95.6018	-5.45856	0.54405	|	98.337	7.16729	0.36716	93.496	-1.20303	0.54424	|	99.126
99.34	7.27086	0.4581	90.6615	-1.50257	0.54397	|	99.368	3.96353	0.91643	94.0997	-3.58843	0.54397	|	99.276	2.90605	1.04753	95.1219	-5.88356	0.54399	|	99.24	7.2725	0.45984	91.4671	-1.47937	0.544	|	98.56	3.97633	0.87613	94.8761	-3.33662	0.54418	|	99.222	2.90055	0.98588	95.5791	-5.46734	0.54401	|	98.487	7.18129	0.36613	93.4792	-1.19613	0.5442	|	99.276
99.49	7.28479	0.45618	90.6407	-1.49148	0.54393	|	99.518	3.97002	0.91763	94.0764	-3.5832	0.54392	|	99.426	2.91024	1.05076	95.0972	-5.89133	0.54395	|	99.39	7.28641	0.45816	91.4466	-1.46989	0.54396	|	98.71	3.98267	0.87741	94.8549	-3.3328	0.54415	|	99.372	2.90478	0.98902	95.5559	-5.47609	0.54396	|	98.637	7.1953	0.36509	93.4625	-1.18927	0.54416	|	99.426
99.64	7.2987	0.45424	90.62	-1.48058	0.54389	|	99.668	3.97649	0.91879	94.0533	-3.57784	0.54388	|	99.576	2.91443	1.05397	95.0725	-5.89887	0.54391	|	99.54	7.30032	0.45646	91.4262	-1.46043	0.54392	|	98.86	3.98896	0.87866	94.834	-3.32885	0.5441	|	99.522	2.90899	0.99212	95.5328	-5.4846	0.54392	|	98.787	7.20929	0.36404	93.4459	-1.1825	0.54412	|	99.576
99.79	7.31265	0.45229	90.5994	-1.46984	0.54385	|	99.818	3.98296	0.91993	94.0302	-3.57232	0.54384	|	99.726	2.91865	1.05718	95.0476	-5.90624	0.54387	|	99.69	7.31423	0.45474	91.406	-1.451	0.54388	|	99.01	3.99526	0.87988	94.813	-3.32475	0.54406	|	99.672	2.91318	0.99519	95.5098	-5.49286	0.54388	|	98.937	7.22331	0.36297	93.4294	-1.1758	0.54408	|	99.726
99.94	7.32654	0.45033	90.5791	-1.45932	0.54381	|	99.968	3.98944	0.92103	94.007	-3.56665	0.5438	|	99.876	2.92284	1.06037	95.0228	-5.91337	0.54383	|	99.84	7.32809	0.45301	91.3859	-1.44165	0.54384	|	99.16	4.00158	0.88108	94.792	-3.32048	0.54402	|	99.822	2.91737	0.99824	95.4868	-5.50092	0.54384	|	99.087	7.23726	0.36189	93.413	-1.16922	0.54404	|	99.876
100.09	7.34054	0.44834	90.5587	-1.44891	0.54377	|	100.118	3.99592	0.9221	93.9839	-3.56082	0.54376	|	100.026	2.92705	1.06355	94.9979	-5.92029	0.54379	|	99.99	7.342	0.45126	91.3659	-1.4323	0.5438	|	99.31	4.00791	0.88226	94.771	-3.31603	0.54398	|	99.972	2.92157	1.00128	95.4637	-5.50879	0.5438	|	99.237	7.25135	0.36079	93.3966	-1.16269	0.544	|	100.026
100.24	7.35461	0.44633	90.5384	-1.43861	0.54373	|	100.268	4.00244	0.92314	93.9607	-3.55483	0.54372	|	100.176	2.93129	1.06673	94.9728	-5.92702	0.54375	|	100.14	7.35594	0.44949	91.3461	-1.42298	0.54376	|	99.46	4.01426	0.88341	94.75	-3.31142	0.54394	|	100.122	2.92578	1.00431	95.4405	-5.51647	0.54376	|	99.387	7.26541	0.35967	93.3803	-1.15629	0.54396	|	100.176
100.39	7.36865	0.44431	90.5183	-1.4285	0.54369	|	100.418	4.0089	0.92415	93.9378	-3.54876	0.54368	|	100.326	2.93551	1.06988	94.9478	-5.93351	0.54371	|	100.29	7.36984	0.44771	91.3263	-1.41373	0.54372	|	99.61	4.02058	0.88452	94.7291	-3.30665	0.5439	|	100.272	2.92996	1.00731	95.4174	-5.52389	0.54372	|	99.537	7.2794	0.35855	93.3642	-1.15003	0.54392	|	100.326
100.54	7.38264	0.44229	90.4984	-1.41857	0.54365	|	100.568	4.0154	0.92512	93.9147	-3.54252	0.54364	|	100.476	2.93972	1.073	94.9228	-5.93975	0.54366	|	100.44	7.38377	0.44591	91.3067	-1.4045	0.54367	|	99.76	4.0269	0.88562	94.7081	-3.30171	0.54386	|	100.422	2.93416	1.01029	95.3942	-5.53111	0.54368	|	99.687	7.29337	0.35741	93.3482	-1.1439	0.54388	|	100.476
100.69	7.39663	0.44025	90.4786	-1.40879	0.54361	|	100.718	4.02185	0.92606	93.8919	-3.53619	0.5436	|	100.626	2.94392	1.07611	94.8978	-5.94575	0.54362	|	100.59	7.3977	0.44409	91.2872	-1.39531	0.54363	|	99.91	4.03327	0.88668	94.6871	-3.29656	0.54382	|	100.572	2.93835	1.01325	95.371	-5.53812	0.54364	|	99.837	7.30732	0.35627	93.3323	-1.1379	0.54384	|	100.626
100.84	7.41064	0.4382	90.4589	-1.39911	0.54357	|	100.868	4.02833	0.92697	93.869	-3.52972	0.54356	|	100.776	2.94814	1.07921	94.8727	-5.95154	0.54358	|	100.74	7.41158	0.44227	91.2679	-1.38619	0.54359	|	100.06	4.03961	0.88772	94.6663	-3.29126	0.54378	|	100.722	2.94255	1.01621	95.3477	-5.54493	0.5436	|	99.987	7.32129	0.3551	93.3164	-1.13202	0.5438	|	100.776
100.99	7.42457	0.43616	90.4395	-1.38959	0.54352	|	101.018	4.03485	0.92785	93.846	-3.52309	0.54352	|	100.926	2.95235	1.08228	94.8477	-5.95707	0.54354	|	100.89	7.42554	0.44042	91.2486	-1.37706	0.54355	|	100.21	4.04602	0.88873	94.6452	-3.28573	0.54374	|	100.872	2.94674	1.01913	95.3245	-5.55149	0.54356	|	100.137	7.33529	0.35393	93.3006	-1.12623	0.54376	|	100.926
101.14	7.43857	0.43409	90.4201	-1.38011	0.54348	|	101.168	4.04132	0.9287	93.8232	-3.51639	0.54348	|	101.076	2.95654	1.08532	94.8227	-5.96234	0.5435	|	101.04	7.43949	0.43857	91.2295	-1.36796	0.54351	|	100.36	4.0524	0.88972	94.6242	-3.28003	0.5437	|	101.022	2.95091	1.02202	95.3013	-5.55779	0.54352	|	100.287	7.34927	0.35274	93.2849	-1.12057	0.54372	|	101.076
101.29	7.45257	0.43202	90.4009	-1.37071	0.54344	|	101.318	4.04782	0.92952	93.8004	-3.50955	0.54344	|	101.226	2.96073	1.08834	94.7977	-5.96738	0.54346	|	101.19	7.45351	0.4367	91.2104	-1.35883	0.54347	|	100.51	4.05875	0.89066	94.6034	-3.27417	0.54366	|	101.172	2.95513	1.02494	95.2778	-5.56396	0.54348	|	100.437	7.36324	0.35154	93.2693	-1.115	0.54368	|	101.226
101.44	7.46656	0.42994	90.3818	-1.36136	0.5434	|	101.468	4.05429	0.9303	93.7777	-3.50262	0.54339	|	101.376	2.96492	1.09134	94.7727	-5.97217	0.54342	|	101.34	7.46752	0.43483	91.1914	-1.34972	0.54343	|	100.66	4.06512	0.89158	94.5826	-3.2681	0.54361	|	101.322	2.95936	1.02783	95.2543	-5.5699	0.54343	|	100.587	7.37726	0.35032	93.2537	-1.1095	0.54363	|	101.376
101.59	7.48051	0.42786	90.3628	-1.35208	0.54336	|	101.618	4.06083	0.93106	93.7548	-3.49552	0.54335	|	101.526	2.96913	1.09434	94.7475	-5.97674	0.54338	|	101.49	7.48148	0.43296	91.1726	-1.34064	0.54339	|	100.81	4.07149	0.89247	94.5618	-3.26185	0.54358	|	101.472	2.96356	1.03069	95.2308	-5.57558	0.54339	|	100.737	7.39133	0.34908	93.2381	-1.10405	0.54359	|	101.526
101.74	7.49461	0.42575	90.3438	-1.34273	0.54332	|	101.768	4.06735	0.93179	93.7321	-3.48833	0.54331	|	101.676	2.97332	1.0973	94.7224	-5.98105	0.54334	|	101.64	7.49552	0.43109	91.1539	-1.33152	0.54335	|	100.96	4.0779	0.89333	94.5409	-3.25537	0.54353	|	101.622	2.96778	1.03354	95.2073	-5.58103	0.54335	|	100.887	7.40528	0.34784	93.2227	-1.09869	0.54355	|	101.676
101.89	7.50857	0.42365	90.3252	-1.33349	0.54328	|	101.918	4.07386	0.93248	93.7094	-3.48105	0.54327	|	101.826	2.97751	1.10025	94.6974	-5.9851	0.5433	|	101.79	7.50948	0.42923	91.1353	-1.32243	0.54331	|	101.11	4.0843	0.89416	94.5201	-3.24868	0.54349	|	101.772	2.972	1.03638	95.1838	-5.58626	0.54331	|	101.037	7.41938	0.34658	93.2073	-1.09331	0.54351	|	101.826
102.04	7.5226	0.42154	90.3065	-1.3242	0.54324	|	102.068	4.08037	0.93314	93.6867	-3.47367	0.54323	|	101.976	2.98169	1.10317	94.6723	-5.9889	0.54326	|	101.94	7.52348	0.42737	91.1169	-1.3133	0.54327	|	101.26	4.0907	0.89496	94.4993	-3.24181	0.54345	|	101.922	2.9762	1.03918	95.1603	-5.59122	0.54327	|	101.187	7.43344	0.34531	93.192	-1.08795	0.54347	|	101.976
102.19	7.53669	0.41941	90.2879	-1.31487	0.5432	|	102.218	4.0869	0.93378	93.6641	-3.46615	0.54319	|	102.126	2.98587	1.10606	94.6473	-5.99244	0.54321	|	102.09	7.53749	0.42551	91.0985	-1.30413	0.54322	|	101.41	4.09709	0.89573	94.4786	-3.23475	0.54341	|	102.072	2.98037	1.04195	95.1369	-5.59593	0.54323	|	101.337	7.44756	0.34402	93.1766	-1.08255	0.54343	|	102.126
102.34	7.55074	0.41728	90.2695	-1.30556	0.54316	|	102.368	4.09341	0.93437	93.6415	-3.45857	0.54315	|	102.276	2.99009	1.10897	94.622	-5.99577	0.54317	|	102.24	7.55151	0.42365	91.0803	-1.29493	0.54318	|	101.56	4.10348	0.89646	94.4579	-3.22748	0.54337	|	102.222	2.98456	1.0447	95.1135	-5.6004	0.54319	|	101.487	7.46159	0.34273	93.1615	-1.07714	0.54339	|	102.276
102.49	7.56477	0.41515	90.2512	-1.29626	0.54312	|	102.518	4.09991	0.93494	93.6191	-3.45089	0.54311	|	102.426	2.99431	1.11185	94.5967	-5.99883	0.54313	|	102.39	7.5655	0.42179	91.0623	-1.2857	0.54314	|	101.71	4.10988	0.89716	94.4373	-3.22	0.54333	|	102.372	2.98877	1.04745	95.0899	-5.60466	0.54315	|	101.637	7.47568	0.34143	93.1463	-1.07164	0.54335	|	102.426
102.64	7.57878	0.41302	90.2332	-1.28697	0.54307	|	102.668	4.1064	0.93548	93.5967	-3.44312	0.54307	|	102.576	2.99851	1.1147	94.5715	-6.00162	0.54309	|	102.54	7.57955	0.41992	91.0443	-1.2764	0.5431	|	101.86	4.11629	0.89784	94.4167	-3.2123	0.54329	|	102.522	2.99296	1.05017	95.0664	-5.60865	0.54311	|	101.787	7.48983	0.34011	93.1312	-1.06604	0.54331	|	102.576
102.79	7.59287	0.41087	90.2151	-1.27761	0.54303	|	102.818	4.11294	0.93598	93.5742	-3.4352	0.54303	|	102.726	3.0027	1.11752	94.5463	-6.00414	0.54305	|	102.69	7.59362	0.41805	91.0264	-1.26704	0.54306	|	102.01	4.12268	0.89848	94.3962	-3.20441	0.54325	|	102.672	2.99716	1.05287	95.0429	-5.6124	0.54307	|	101.937	7.504	0.33877	93.1162	-1.06033	0.54327	|	102.726
102.94	7.60692	0.40872	90.1972	-1.26826	0.54299	|	102.968	4.11945	0.93646	93.5519	-3.4272	0.54298	|	102.876	3.0069	1.12032	94.5211	-6.00641	0.54301	|	102.84	7.60763	0.41617	91.0087	-1.25769	0.54302	|	102.16	4.12907	0.89909	94.3757	-3.19631	0.54321	|	102.822	3.00137	1.05557	95.0192	-5.61592	0.54302	|	102.087	7.51815	0.33743	93.1012	-1.05452	0.54323	|	102.876
103.09	7.62101	0.40656	90.1794	-1.25888	0.54295	|	103.118	4.12599	0.9369	93.5295	-3.41908	0.54294	|	103.026	3.01111	1.12311	94.4958	-6.00841	0.54297	|	102.99	7.62176	0.41427	90.991	-1.24823	0.54298	|	102.31	4.13546	0.89967	94.3554	-3.18801	0.54317	|	102.972	3.00558	1.05824	94.9955	-5.61919	0.54298	|	102.237	7.5323	0.33609	93.0863	-1.04859	0.54318	|	103.026
103.24	7.6351	0.4044	90.1617	-1.2495	0.54291	|	103.268	4.13253	0.93731	93.5071	-3.41084	0.5429	|	103.176	3.0153	1.12586	94.4706	-6.01014	0.54293	|	103.14	7.63584	0.41236	90.9735	-1.23878	0.54294	|	102.46	4.14184	0.90022	94.335	-3.17951	0.54312	|	103.122	3.00984	1.06092	94.9716	-5.62223	0.54294	|	102.387	7.54647	0.33473	93.0715	-1.04251	0.54314	|	103.176
103.39	7.64913	0.40225	90.1443	-1.24016	0.54287	|	103.418	4.13906	0.9377	93.4849	-3.40251	0.54286	|	103.326	3.01949	1.12859	94.4454	-6.0116	0.54289	|	103.29	7.64992	0.41044	90.9561	-1.22932	0.5429	|	102.61	4.14822	0.90074	94.3148	-3.17081	0.54308	|	103.272	3.01405	1.06356	94.9479	-5.625	0.5429	|	102.537	7.56067	0.33336	93.0567	-1.03627	0.5431	|	103.326
103.54	7.66329	0.40007	90.1268	-1.23075	0.54283	|	103.568	4.14561	0.93805	93.4626	-3.39405	0.54282	|	103.476	3.0237	1.1313	94.4202	-6.0128	0.54285	|	103.44	7.6639	0.40851	90.939	-1.21993	0.54286	|	102.76	4.15461	0.90123	94.2946	-3.16188	0.54304	|	103.422	3.01825	1.06616	94.9243	-5.62749	0.54286	|	102.687	7.57483	0.33199	93.0421	-1.0299	0.54306	|	103.476
103.69	7.67741	0.3979	90.1095	-1.2214	0.54279	|	103.718	4.15215	0.93837	93.4405	-3.38549	0.54278	|	103.626	3.0279	1.13399	94.3949	-6.01373	0.5428	|	103.59	7.67787	0.40658	90.922	-1.21058	0.54281	|	102.91	4.16099	0.90169	94.2744	-3.15275	0.543	|	103.572	3.0225	1.06878	94.9004	-5.62977	0.54282	|	102.837	7.58896	0.33061	93.0276	-1.0234	0.54302	|	103.626
103.84	7.69145	0.39573	90.0924	-1.21213	0.54275	|	103.868	4.1587	0.93866	93.4183	-3.3768	0.54274	|	103.776	3.03213	1.13667	94.3694	-6.01439	0.54276	|	103.74	7.69199	0.40461	90.905	-1.20118	0.54277	|	103.06	4.16736	0.90212	94.2543	-3.14343	0.54296	|	103.722	3.02675	1.07137	94.8764	-5.63178	0.54278	|	102.987	7.60312	0.32923	93.0131	-1.01677	0.54298	|	103.776
103.99	7.70553	0.39356	90.0754	-1.20288	0.5427	|	104.018	4.16524	0.93892	93.3963	-3.36801	0.5427	|	103.926	3.03636	1.13933	94.344	-6.01478	0.54272	|	103.89	7.70603	0.40264	90.8882	-1.19188	0.54273	|	103.21	4.17377	0.90252	94.2342	-3.13384	0.54292	|	103.872	3.03094	1.07391	94.8528	-5.63351	0.54274	|	103.137	7.61729	0.32784	92.9988	-1.01001	0.54294	|	103.926
104.14	7.71971	0.39138	90.0584	-1.1936	0.54266	|	104.168	4.17174	0.93915	93.3744	-3.35916	0.54266	|	104.076	3.04057	1.14195	94.3186	-6.01489	0.54268	|	104.04	7.72005	0.40067	90.8715	-1.18265	0.54269	|	103.36	4.18015	0.90289	94.2143	-3.12411	0.54288	|	104.022	3.03514	1.07644	94.8291	-5.63499	0.5427	|	103.287	7.63149	0.32644	92.9845	-1.00315	0.5429	|	104.076
104.29	7.73378	0.38921	90.0417	-1.18443	0.54262	|	104.318	4.17829	0.93934	93.3524	-3.35013	0.54261	|	104.226	3.04479	1.14455	94.2933	-6.01472	0.54264	|	104.19	7.7342	0.39866	90.8549	-1.17343	0.54265	|	103.51	4.18655	0.90323	94.1943	-3.11413	0.54284	|	104.172	3.03937	1.07896	94.8053	-5.63622	0.54265	|	103.437	7.6457	0.32503	92.9703	-0.99619	0.54286	|	104.226
104.44	7.74794	0.38702	90.025	-1.17523	0.54258	|	104.468	4.18482	0.93951	93.3306	-3.34099	0.54257	|	104.376	3.04904	1.14715	94.2677	-6.01427	0.5426	|	104.34	7.74836	0.39665	90.8383	-1.16428	0.54261	|	103.66	4.19294	0.90354	94.1744	-3.10398	0.5428	|	104.322	3.0436	1.08146	94.7815	-5.63718	0.54261	|	103.587	7.65991	0.32362	92.9562	-0.98917	0.54282	|	104.376
104.59	7.76197	0.38486	90.0085	-1.16617	0.54254	|	104.618	4.19136	0.93965	93.3088	-3.33171	0.54253	|	104.526	3.05328	1.14971	94.2422	-6.01354	0.54256	|	104.49	7.76247	0.39464	90.822	-1.15527	0.54257	|	103.81	4.19937	0.90383	94.1545	-3.09358	0.54276	|	104.472	3.04786	1.08395	94.7575	-5.63789	0.54257	|	103.737	7.67413	0.32221	92.9421	-0.98212	0.54277	|	104.526
104.74	7.77605	0.38269	89.9922	-1.15713	0.5425	|	104.768	4.19791	0.93975	93.287	-3.32229	0.54249	|	104.676	3.05755	1.15226	94.2165	-6.01252	0.54252	|	104.64	7.77666	0.39261	90.8056	-1.14631	0.54253	|	103.96	4.20579	0.90408	94.1347	-3.08299	0.54271	|	104.622	3.05209	1.08641	94.7336	-5.63834	0.54253	|	103.887	7.68829	0.3208	92.9283	-0.97509	0.54273	|	104.676
104.89	7.79017	0.38051	89.9759	-1.1481	0.54246	|	104.918	4.2045	0.93983	93.2651	-3.31268	0.54245	|	104.826	3.06181	1.15479	94.1909	-6.01122	0.54247	|	104.79	7.79071	0.39059	90.7896	-1.13756	0.54248	|	104.11	4.21221	0.9043	94.1149	-3.07222	0.54267	|	104.772	3.0563	1.08883	94.7099	-5.63852	0.54249	|	104.037	7.70244	0.31939	92.9146	-0.96807	0.54269	|	104.826
105.04	7.80424	0.37835	89.9598	-1.13915	0.54242	|	105.068	4.21103	0.93987	93.2435	-3.30301	0.54241	|	104.976	3.06603	1.15726	94.1655	-6.00965	0.54243	|	104.94	7.80478	0.38858	90.7736	-1.1289	0.54244	|	104.26	4.21857	0.9045	94.0954	-3.06139	0.54263	|	104.922	3.06053	1.09124	94.686	-5.63845	0.54245	|	104.187	7.71657	0.31797	92.9009	-0.96109	0.54265	|	104.976
105.19	7.81835	0.37618	89.9438	-1.13022	0.54237	|	105.218	4.21758	0.93988	93.2219	-3.29317	0.54237	|	105.126	3.07025	1.1597	94.1402	-6.0078	0.54239	|	105.09	7.819	0.38654	90.7576	-1.12026	0.5424	|	104.41	4.22494	0.90466	94.0759	-3.05036	0.54259	|	105.072	3.06475	1.09363	94.6622	-5.63811	0.54241	|	104.337	7.73077	0.31655	92.8873	-0.95414	0.54261	|	105.126
105.34	7.8325	0.37401	89.9279	-1.1213	0.54233	|	105.368	4.22413	0.93986	93.2004	-3.2832	0.54233	|	105.276	3.07449	1.16213	94.1147	-6.00567	0.54235	|	105.24	7.83313	0.38451	90.7419	-1.11181	0.54236	|	104.56	4.23134	0.9048	94.0564	-3.03911	0.54255	|	105.222	3.06901	1.09601	94.6382	-5.63751	0.54237	|	104.487	7.74494	0.31513	92.8739	-0.94727	0.54257	|	105.276
105.49	7.8466	0.37185	89.9121	-1.11246	0.54229	|	105.518	4.23069	0.93981	93.1789	-3.27305	0.54228	|	105.426	3.0787	1.16451	94.0894	-6.00327	0.54231	|	105.39	7.84728	0.38248	90.7262	-1.10349	0.54232	|	104.71	4.23776	0.90491	94.037	-3.02771	0.54251	|	105.372	3.07323	1.09835	94.6144	-5.63666	0.54232	|	104.637	7.7591	0.31371	92.8605	-0.94051	0.54253	|	105.426
105.64	7.86081	0.36968	89.8964	-1.1036	0.54225	|	105.668	4.23726	0.93972	93.1574	-3.26274	0.54224	|	105.576	3.08293	1.16688	94.064	-6.00058	0.54227	|	105.54	7.86145	0.38046	90.7106	-1.09528	0.54228	|	104.86	4.24417	0.90498	94.0176	-3.01617	0.54247	|	105.522	3.07748	1.10068	94.5905	-5.63554	0.54228	|	104.787	7.77328	0.31229	92.8472	-0.93384	0.54249	|	105.576
105.79	7.87484	0.36753	89.881	-1.09488	0.54221	|	105.818	4.24381	0.9396	93.1361	-3.25229	0.5422	|	105.726	3.08718	1.16923	94.0385	-5.9976	0.54223	|	105.69	7.87566	0.37843	90.6951	-1.08715	0.54224	|	105.01	4.25057	0.90503	93.9983	-3.0045	0.54242	|	105.672	3.08169	1.10298	94.5667	-5.63417	0.54224	|	104.937	7.78748	0.31086	92.834	-0.9273	0.54244	|	105.726
105.94	7.889	0.36537	89.8655	-1.08611	0.54217	|	105.968	4.25036	0.93944	93.1148	-3.24168	0.54216	|	105.876	3.09142	1.17155	94.0131	-5.99435	0.54219	|	105.84	7.88987	0.3764	90.6797	-1.07912	0.5422	|	105.16	4.25698	0.90505	93.9791	-2.99272	0.54238	|	105.822	3.08588	1.10523	94.5431	-5.63255	0.5422	|	105.087	7.80172	0.30943	92.8208	-0.92087	0.5424	|	105.876
106.09	7.90312	0.36323	89.8502	-1.07742	0.54213	|	106.118	4.25694	0.93925	93.0935	-3.23086	0.54212	|	106.026	3.09567	1.17384	93.9877	-5.99081	0.54214	|	105.99	7.90403	0.37438	90.6645	-1.07123	0.54215	|	105.31	4.26342	0.90504	93.9599	-2.98078	0.54234	|	105.972	3.09014	1.1075	94.5191	-5.63065	0.54216	|	105.237	7.81592	0.308	92.8078	-0.91459	0.54236	|	106.026
106.24	7.91729	0.36108	89.835	-1.06874	0.54209	|	106.268	4.26351	0.93902	93.0723	-3.21989	0.54208	|	106.176	3.09989	1.17609	93.9623	-5.98702	0.5421	|	106.14	7.91828	0.37235	90.6493	-1.06339	0.54211	|	105.46	4.26984	0.905	93.9408	-2.96878	0.5423	|	106.122	3.09435	1.10971	94.4954	-5.62852	0.54212	|	105.387	7.83014	0.30657	92.7948	-0.90844	0.54232	|	106.176
106.39	7.93142	0.35894	89.82	-1.06014	0.54204	|	106.418	4.27009	0.93876	93.0512	-3.20874	0.54204	|	106.326	3.10412	1.17831	93.937	-5.98295	0.54206	|	106.29	7.93254	0.37032	90.6342	-1.05564	0.54207	|	105.61	4.27624	0.90493	93.9218	-2.95674	0.54226	|	106.272	3.09857	1.11191	94.4717	-5.62613	0.54208	|	105.537	7.84437	0.30514	92.782	-0.90243	0.54228	|	106.326
106.54	7.94561	0.3568	89.805	-1.05155	0.542	|	106.568	4.27664	0.93846	93.0301	-3.19743	0.542	|	106.476	3.10834	1.1805	93.9118	-5.97862	0.54202	|	106.44	7.94674	0.3683	90.6193	-1.048	0.54203	|	105.76	4.28267	0.90483	93.9029	-2.94459	0.54222	|	106.422	3.1028	1.1141	94.4478	-5.62348	0.54204	|	105.687	7.85857	0.30371	92.7692	-0.89659	0.54224	|	106.476
106.69	7.95981	0.35466	89.7901	-1.043	0.54196	|	106.718	4.28319	0.93813	93.0092	-3.18596	0.54195	|	106.626	3.11257	1.18266	93.8865	-5.974	0.54198	|	106.59	7.96091	0.36629	90.6045	-1.04046	0.54199	|	105.91	4.2891	0.90469	93.884	-2.9324	0.54218	|	106.572	3.10706	1.11627	94.4239	-5.62056	0.54199	|	105.837	7.87273	0.30229	92.7565	-0.8909	0.5422	|	106.626
106.84	7.97409	0.35252	89.7753	-1.03446	0.54192	|	106.868	4.28977	0.93775	92.9883	-3.17424	0.54191	|	106.776	3.11681	1.18481	93.8612	-5.96909	0.54194	|	106.74	7.97504	0.36428	90.5898	-1.03302	0.54195	|	106.06	4.29552	0.90453	93.8652	-2.9202	0.54214	|	106.722	3.11128	1.11839	94.4002	-5.61742	0.54195	|	105.987	7.88692	0.30086	92.7439	-0.88533	0.54216	|	106.776
106.99	7.9883	0.35039	89.7607	-1.02603	0.54188	|	107.018	4.29635	0.93734	92.9675	-3.16234	0.54187	|	106.926	3.12106	1.18692	93.8358	-5.96392	0.5419	|	106.89	7.98916	0.36227	90.5753	-1.02566	0.54191	|	106.21	4.30198	0.90434	93.8463	-2.90791	0.5421	|	106.872	3.11548	1.12049	94.3766	-5.61404	0.54191	|	106.137	7.90117	0.29943	92.7314	-0.87987	0.54211	|	106.926
107.14	8.00257	0.34826	89.7461	-1.01764	0.54184	|	107.168	4.30294	0.93689	92.9467	-3.15021	0.54183	|	107.076	3.12529	1.189	93.8106	-5.9585	0.54185	|	107.04	8.00342	0.36023	90.5607	-1.01831	0.54186	|	106.36	4.30842	0.90412	93.8277	-2.89566	0.54205	|	107.022	3.11973	1.12258	94.3528	-5.61038	0.54187	|	106.287	7.91545	0.29799	92.7188	-0.87452	0.54207	|	107.076
107.29	8.01689	0.34612	89.7316	-1.00931	0.5418	|	107.318	4.30949	0.9364	92.9261	-3.13796	0.54179	|	107.226	3.12949	1.19103	93.7856	-5.95285	0.54181	|	107.19	8.0177	0.35819	90.5462	-1.01103	0.54182	|	106.51	4.31484	0.90387	93.8091	-2.88348	0.54201	|	107.172	3.12395	1.12463	94.329	-5.6065	0.54183	|	106.437	7.92964	0.29656	92.7065	-0.86932	0.54203	|	107.226
107.44	8.0312	0.344	89.7172	-1.00107	0.54175	|	107.468	4.31611	0.93587	92.9054	-3.12538	0.54175	|	107.376	3.13371	1.19304	93.7605	-5.94692	0.54177	|	107.34	8.03182	0.35617	90.532	-1.0039	0.54178	|	106.66	4.32129	0.90358	93.7905	-2.87129	0.54197	|	107.322	3.12822	1.12668	94.3051	-5.60233	0.54179	|	106.587	7.94388	0.29512	92.6941	-0.86418	0.54199	|	107.376
107.59	8.04549	0.34188	89.703	-0.99296	0.54171	|	107.618	4.32269	0.9353	92.8848	-3.11265	0.5417	|	107.526	3.13794	1.19502	93.7354	-5.94071	0.54173	|	107.49	8.04598	0.35414	90.5178	-0.99682	0.54174	|	106.81	4.32778	0.90327	93.772	-2.85909	0.54193	|	107.472	3.13248	1.1287	94.2813	-5.59793	0.54175	|	106.737	7.95819	0.29368	92.6818	-0.85909	0.54195	|	107.526
107.74	8.05973	0.33977	89.6889	-0.98499	0.54167	|	107.768	4.32928	0.93469	92.8643	-3.09968	0.54166	|	107.676	3.14216	1.19697	93.7103	-5.93426	0.54169	|	107.64	8.0601	0.3521	90.5038	-0.98985	0.5417	|	106.96	4.33423	0.90292	93.7536	-2.84704	0.54189	|	107.622	3.13673	1.13069	94.2575	-5.59329	0.5417	|	106.887	7.97241	0.29224	92.6696	-0.8541	0.54191	|	107.676
107.89	8.07394	0.33768	89.6749	-0.97717	0.54163	|	107.918	4.33583	0.93405	92.8441	-3.08658	0.54162	|	107.826	3.14637	1.19889	93.6853	-5.92757	0.54165	|	107.79	8.07418	0.35008	90.4899	-0.98298	0.54166	|	107.11	4.34068	0.90255	93.7352	-2.83506	0.54185	|	107.772	3.14102	1.13267	94.2335	-5.58837	0.54166	|	107.037	7.98668	0.2908	92.6575	-0.84917	0.54187	|	107.826
108.04	8.08824	0.33557	89.661	-0.96944	0.54159	|	108.068	4.34241	0.93337	92.8238	-3.0732	0.54158	|	107.976	3.1506	1.20078	93.6603	-5.9206	0.54161	|	107.94	8.08832	0.34804	90.4761	-0.97616	0.54162	|	107.26	4.34715	0.90215	93.7169	-2.82318	0.5418	|	107.922	3.14528	1.13461	94.2097	-5.58325	0.54162	|	107.187	8.00095	0.28935	92.6454	-0.84429	0.54182	|	107.976
108.19	8.10246	0.33349	89.6473	-0.96188	0.54155	|	108.218	4.34896	0.93266	92.8037	-3.05965	0.54154	|	108.126	3.15485	1.20266	93.6351	-5.91333	0.54156	|	108.09	8.10256	0.34599	90.4622	-0.96937	0.54157	|	107.41	4.35362	0.90171	93.6987	-2.81143	0.54176	|	108.072	3.14953	1.13652	94.186	-5.57791	0.54158	|	107.337	8.01524	0.2879	92.6333	-0.83947	0.54178	|	108.126
108.34	8.11676	0.3314	89.6336	-0.95443	0.5415	|	108.368	4.35555	0.9319	92.7836	-3.04577	0.5415	|	108.276	3.15906	1.20448	93.6102	-5.90589	0.54152	|	108.24	8.11677	0.34395	90.4485	-0.96269	0.54153	|	107.56	4.36012	0.90124	93.6805	-2.79976	0.54172	|	108.222	3.15379	1.1384	94.1623	-5.57232	0.54154	|	107.487	8.02954	0.28645	92.6214	-0.83469	0.54174	|	108.276
108.49	8.13103	0.32931	89.62	-0.94713	0.54146	|	108.518	4.36212	0.93111	92.7636	-3.03172	0.54146	|	108.426	3.16329	1.20628	93.5852	-5.89817	0.54148	|	108.39	8.13096	0.34193	90.4349	-0.95609	0.54149	|	107.71	4.36658	0.90075	93.6624	-2.7883	0.54168	|	108.372	3.15803	1.14026	94.1386	-5.56652	0.5415	|	107.637	8.04387	0.285	92.6095	-0.82995	0.5417	|	108.426
108.64	8.14535	0.32723	89.6065	-0.93994	0.54142	|	108.668	4.36868	0.93029	92.7438	-3.01744	0.54141	|	108.576	3.16752	1.20805	93.5603	-5.89022	0.54144	|	108.54	8.14515	0.33991	90.4214	-0.94956	0.54145	|	107.86	4.37305	0.90022	93.6444	-2.777	0.54164	|	108.522	3.16227	1.14208	94.115	-5.56051	0.54145	|	107.787	8.05811	0.28355	92.5977	-0.82527	0.54166	|	108.576
108.79	8.15962	0.32515	89.5931	-0.93289	0.54138	|	108.818	4.37526	0.92943	92.724	-3.00289	0.54137	|	108.726	3.17174	1.20978	93.5355	-5.88202	0.5414	|	108.69	8.15936	0.33791	90.4079	-0.94306	0.54141	|	108.01	4.37955	0.89967	93.6264	-2.76581	0.5416	|	108.672	3.16654	1.14388	94.0913	-5.55423	0.54141	|	107.937	8.0724	0.2821	92.5859	-0.82061	0.54162	|	108.726
108.94	8.17379	0.32309	89.58	-0.92601	0.54134	|	108.968	4.38189	0.92853	92.7041	-2.98797	0.54133	|	108.876	3.17598	1.21149	93.5105	-5.87356	0.54136	|	108.84	8.17353	0.33593	90.3946	-0.9366	0.54137	|	108.16	4.38602	0.89908	93.6085	-2.75487	0.54155	|	108.822	3.17082	1.14567	94.0675	-5.54771	0.54137	|	108.087	8.08676	0.28064	92.5742	-0.81595	0.54157	|	108.876
109.09	8.18803	0.32103	89.5669	-0.91922	0.5413	|	109.118	4.38849	0.9276	92.6845	-2.97288	0.54129	|	109.026	3.18022	1.21317	93.4857	-5.86487	0.54131	|	108.99	8.18784	0.33394	90.3812	-0.93011	0.54132	|	108.31	4.39244	0.89847	93.5909	-2.74419	0.54152	|	108.972	3.17506	1.14741	94.044	-5.54104	0.54133	|	108.237	8.10107	0.27918	92.5625	-0.81133	0.54153	|	109.026
109.24	8.20231	0.31896	89.5538	-0.91251	0.54126	|	109.268	4.39511	0.92664	92.6648	-2.95747	0.54125	|	109.176	3.18448	1.21482	93.4607	-5.8559	0.54127	|	109.14	8.20207	0.33198	90.368	-0.92365	0.54128	|	108.46	4.39892	0.89783	93.5731	-2.7336	0.54147	|	109.122	3.1793	1.14912	94.0205	-5.53415	0.54129	|	108.387	8.11528	0.27774	92.551	-0.80677	0.54149	|	109.176
109.39	8.21656	0.3169	89.5408	-0.90589	0.54121	|	109.418	4.4017	0.92565	92.6454	-2.94191	0.54121	|	109.326	3.18872	1.21644	93.4359	-5.84673	0.54123	|	109.29	8.21625	0.33004	90.355	-0.91719	0.54124	|	108.61	4.40539	0.89716	93.5555	-2.72324	0.54143	|	109.272	3.1835	1.15079	93.9973	-5.52711	0.54125	|	108.537	8.1296	0.27628	92.5395	-0.80219	0.54145	|	109.326
109.54	8.23077	0.31485	89.528	-0.89935	0.54117	|	109.568	4.40829	0.92463	92.6261	-2.9261	0.54116	|	109.476	3.19295	1.21802	93.4111	-5.83737	0.54119	|	109.44	8.23041	0.32812	90.3421	-0.9107	0.5412	|	108.76	4.41186	0.89646	93.5379	-2.71307	0.54139	|	109.422	3.18777	1.15246	93.9737	-5.51974	0.5412	|	108.687	8.14389	0.27483	92.5281	-0.79764	0.54141	|	109.476
109.69	8.245	0.3128	89.5152	-0.89286	0.54113	|	109.718	4.41488	0.92358	92.6068	-2.91004	0.54112	|	109.626	3.19719	1.21956	93.3864	-5.82776	0.54115	|	109.59	8.24466	0.32619	90.3291	-0.9041	0.54116	|	108.91	4.41837	0.89573	93.5203	-2.70304	0.54135	|	109.572	3.19206	1.1541	93.9501	-5.51215	0.54116	|	108.837	8.1582	0.27338	92.5167	-0.7931	0.54137	|	109.626
109.84	8.25924	0.31076	89.5026	-0.88638	0.54109	|	109.868	4.42149	0.9225	92.5876	-2.89367	0.54108	|	109.776	3.20143	1.22108	93.3617	-5.81792	0.54111	|	109.74	8.25898	0.32426	90.3162	-0.8974	0.54112	|	109.06	4.42488	0.89497	93.5027	-2.69319	0.54131	|	109.722	3.19628	1.1557	93.9268	-5.50444	0.54112	|	108.987	8.17244	0.27193	92.5054	-0.78859	0.54133	|	109.776
109.99	8.27349	0.30871	89.49	-0.8799	0.54105	|	110.018	4.42811	0.92139	92.5685	-2.87705	0.54104	|	109.926	3.20567	1.22257	93.3371	-5.80787	0.54106	|	109.89	8.27328	0.32234	90.3034	-0.8906	0.54107	|	109.21	4.43134	0.89419	93.4853	-2.68362	0.54127	|	109.872	3.20053	1.15727	93.9034	-5.49652	0.54108	|	109.137	8.18681	0.27048	92.4941	-0.78404	0.54128	|	109.926
110.14	8.28785	0.30665	89.4774	-0.87335	0.541	|	110.168	4.43472	0.92026	92.5495	-2.86021	0.541	|	110.076	3.20992	1.22402	93.3124	-5.79758	0.54102	|	110.04	8.28756	0.32042	90.2908	-0.88369	0.54103	|	109.36	4.43781	0.89338	93.468	-2.67422	0.54122	|	110.022	3.20478	1.15882	93.8801	-5.48837	0.54104	|	109.287	8.20101	0.26904	92.483	-0.77953	0.54124	|	110.076
110.29	8.30214	0.30459	89.465	-0.86679	0.54096	|	110.318	4.44128	0.91911	92.5309	-2.84328	0.54096	|	110.226	3.21416	1.22544	93.2879	-5.7871	0.54098	|	110.19	8.30185	0.31851	90.2782	-0.87665	0.54099	|	109.51	4.44429	0.89255	93.4507	-2.66497	0.54118	|	110.172	3.20903	1.16033	93.8568	-5.48004	0.541	|	109.437	8.21519	0.26761	92.472	-0.775	0.5412	|	110.226
110.44	8.31646	0.30254	89.4526	-0.86016	0.54092	|	110.468	4.44703	0.91808	92.5145	-2.82825	0.54091	|	110.376	3.21841	1.22683	93.2632	-5.77637	0.54094	|	110.34	8.31608	0.31661	90.2658	-0.8695	0.54095	|	109.66	4.45078	0.89168	93.4334	-2.65586	0.54114	|	110.322	3.21325	1.16181	93.8336	-5.47155	0.54095	|	109.587	8.22948	0.26617	92.461	-0.7704	0.54116	|	110.376
110.59	8.33072	0.3005	89.4404	-0.85349	0.54088	|	110.618	4.45311	0.91697	92.4974	-2.8122	0.54087	|	110.526	3.22271	1.22821	93.2385	-5.76534	0.5409	|	110.49	8.33031	0.3147	90.2535	-0.86219	0.54091	|	109.81	4.45728	0.89079	93.4162	-2.64689	0.5411	|	110.472	3.21748	1.16327	93.8105	-5.46286	0.54091	|	109.737	8.24366	0.26474	92.4501	-0.7658	0.54112	|	110.526
110.74	8.34498	0.29846	89.4283	-0.84672	0.54084	|	110.768	4.45972	0.91574	92.4789	-2.79452	0.54083	|	110.676	3.22697	1.22953	93.2139	-5.75417	0.54086	|	110.64	8.34459	0.31279	90.2412	-0.85469	0.54087	|	109.96	4.46373	0.88988	93.3992	-2.63811	0.54105	|	110.622	3.22175	1.16471	93.7872	-5.45391	0.54087	|	109.887	8.25792	0.26331	92.4392	-0.76111	0.54108	|	110.676
110.89	8.35927	0.29641	89.4162	-0.8398	0.5408	|	110.918	4.46633	0.91449	92.4604	-2.77666	0.54079	|	110.826	3.2312	1.23082	93.1896	-5.7429	0.54081	|	110.79	8.35887	0.31087	90.229	-0.84702	0.54082	|	110.11	4.47019	0.88894	93.3822	-2.62945	0.54101	|	110.772	3.22602	1.16612	93.7639	-5.44476	0.54083	|	110.037	8.27218	0.26188	92.4284	-0.75638	0.54103	|	110.826
111.04	8.37351	0.29438	89.4043	-0.83277	0.54075	|	111.068	4.47295	0.91321	92.4421	-2.75858	0.54075	|	110.976	3.23545	1.23208	93.1652	-5.73135	0.54077	|	110.94	8.37318	0.30895	90.217	-0.83914	0.54078	|	110.26	4.47671	0.88797	93.365	-2.62079	0.54097	|	110.922	3.23027	1.16749	93.7408	-5.43548	0.54079	|	110.187	8.28646	0.26046	92.4176	-0.75156	0.54099	|	110.976
111.19	8.38786	0.29233	89.3924	-0.82554	0.54071	|	111.218	4.47958	0.91191	92.4239	-2.7403	0.5407	|	111.126	3.23971	1.2333	93.1408	-5.7196	0.54073	|	111.09	8.38754	0.30701	90.205	-0.83107	0.54074	|	110.41	4.48322	0.88698	93.348	-2.61224	0.54093	|	111.072	3.23455	1.16885	93.7176	-5.42593	0.54075	|	110.337	8.30072	0.25903	92.4069	-0.74667	0.54095	|	111.126
111.34	8.40215	0.29029	89.3806	-0.81818	0.54067	|	111.368	4.4862	0.91059	92.4058	-2.72189	0.54066	|	111.276	3.24396	1.23449	93.1166	-5.70769	0.54069	|	111.24	8.4018	0.3051	90.1932	-0.82289	0.5407	|	110.56	4.48973	0.88596	93.331	-2.60374	0.54089	|	111.222	3.2388	1.17017	93.6945	-5.41628	0.5407	|	110.487	8.31509	0.2576	92.3962	-0.74166	0.54091	|	111.276
111.49	8.41645	0.28826	89.369	-0.81065	0.54063	|	111.518	4.49282	0.90924	92.3879	-2.70338	0.54062	|	111.426	3.24817	1.23564	93.0925	-5.69566	0.54065	|	111.39	8.41613	0.30317	90.1814	-0.81453	0.54066	|	110.71	4.49622	0.88492	93.3142	-2.5953	0.54085	|	111.372	3.24304	1.17146	93.6716	-5.40648	0.54066	|	110.637	8.32947	0.25617	92.3856	-0.73653	0.54087	|	111.426
111.64	8.43072	0.28623	89.3575	-0.80299	0.54059	|	111.668	4.49941	0.90788	92.3701	-2.68478	0.54058	|	111.576	3.25241	1.23676	93.0684	-5.6834	0.5406	|	111.54	8.43048	0.30124	90.1698	-0.80601	0.54061	|	110.86	4.50273	0.88385	93.2973	-2.58686	0.5408	|	111.522	3.24729	1.17272	93.6487	-5.39648	0.54062	|	110.787	8.34379	0.25475	92.3751	-0.73129	0.54082	|	111.576
111.79	8.44505	0.28419	89.346	-0.79515	0.54054	|	111.818	4.50605	0.90649	92.3524	-2.66599	0.54054	|	111.726	3.25664	1.23785	93.0444	-5.67097	0.54056	|	111.69	8.44484	0.29931	90.1583	-0.7974	0.54057	|	111.01	4.50925	0.88276	93.2805	-2.5784	0.54076	|	111.672	3.25154	1.17396	93.6257	-5.38629	0.54058	|	110.937	8.3582	0.25332	92.3646	-0.72588	0.54078	|	111.726
111.94	8.4593	0.28217	89.3347	-0.78724	0.5405	|	111.968	4.51265	0.90508	92.3348	-2.64719	0.54049	|	111.876	3.26085	1.2389	93.0205	-5.65839	0.54052	|	111.84	8.45914	0.2974	90.147	-0.78875	0.54053	|	111.16	4.51575	0.88166	93.2637	-2.56994	0.54072	|	111.822	3.25581	1.17517	93.6028	-5.37589	0.54054	|	111.087	8.37258	0.25189	92.3542	-0.72033	0.54074	|	111.876
112.09	8.4736	0.28015	89.3235	-0.77918	0.54046	|	112.118	4.51927	0.90365	92.3174	-2.62833	0.54045	|	112.026	3.26514	1.23994	92.9963	-5.64543	0.54048	|	111.99	8.47345	0.29549	90.1357	-0.78004	0.54049	|	111.31	4.52224	0.88053	93.2471	-2.56144	0.54068	|	111.972	3.26008	1.17635	93.5798	-5.36532	0.54049	|	111.237	8.387	0.25046	92.3438	-0.71461	0.5407	|	112.026
112.24	8.48788	0.27814	89.3125	-0.77105	0.54042	|	112.268	4.52586	0.9022	92.3001	-2.60947	0.54041	|	112.176	3.26939	1.24093	92.9723	-5.63238	0.54044	|	112.14	8.48781	0.29358	90.1246	-0.77129	0.54045	|	111.46	4.52876	0.87937	93.2304	-2.55285	0.54064	|	112.122	3.26431	1.17749	93.5572	-5.35468	0.54045	|	111.387	8.40136	0.24904	92.3336	-0.70875	0.54066	|	112.176
112.39	8.50216	0.27613	89.3015	-0.76286	0.54038	|	112.418	4.53246	0.90073	92.2829	-2.59061	0.54037	|	112.326	3.27361	1.24188	92.9486	-5.61924	0.54039	|	112.29	8.50218	0.29169	90.1136	-0.76256	0.5404	|	111.61	4.53527	0.8782	93.2138	-2.54416	0.54059	|	112.272	3.26854	1.17861	93.5345	-5.34385	0.54041	|	111.537	8.41589	0.2476	92.3234	-0.70266	0.54062	|	112.326
112.54	8.51646	0.27412	89.2907	-0.75461	0.54033	|	112.568	4.5391	0.89923	92.2658	-2.57167	0.54033	|	112.476	3.27789	1.24281	92.9245	-5.60575	0.54035	|	112.44	8.51657	0.2898	90.1027	-0.75387	0.54036	|	111.76	4.54181	0.877	93.1972	-2.53532	0.54055	|	112.422	3.27282	1.17971	93.5117	-5.33275	0.54037	|	111.687	8.43037	0.24617	92.3132	-0.69642	0.54057	|	112.476
112.69	8.53078	0.27212	89.2799	-0.74635	0.54029	|	112.718	4.54575	0.8977	92.2487	-2.55271	0.54028	|	112.626	3.28217	1.24371	92.9006	-5.59209	0.54031	|	112.59	8.531	0.28791	90.0918	-0.74525	0.54032	|	111.91	4.54834	0.87578	93.1807	-2.52634	0.54051	|	112.572	3.27709	1.18078	93.4889	-5.32151	0.54033	|	111.837	8.44484	0.24474	92.3032	-0.69004	0.54053	|	112.626
112.84	8.54513	0.27012	89.2693	-0.7381	0.54025	|	112.868	4.5535	0.8959	92.2291	-2.53075	0.54024	|	112.776	3.28639	1.24456	92.877	-5.57845	0.54027	|	112.74	8.54533	0.28605	90.0812	-0.7368	0.54028	|	112.06	4.55483	0.87455	93.1643	-2.51728	0.54047	|	112.722	3.28134	1.18181	93.4663	-5.31015	0.54028	|	111.987	8.45935	0.2433	92.2932	-0.68351	0.54049	|	112.776
112.99	8.55947	0.26813	89.2588	-0.72993	0.54021	|	113.018	4.56045	0.89426	92.2115	-2.51119	0.5402	|	112.926	3.29062	1.24539	92.8535	-5.56461	0.54023	|	112.89	8.55965	0.28419	90.0707	-0.72852	0.54024	|	112.21	4.56133	0.8733	93.148	-2.50803	0.54043	|	112.872	3.28561	1.18282	93.4437	-5.29858	0.54024	|	112.137	8.47378	0.24187	92.2834	-0.6769	0.54045	|	112.926
113.14	8.5738	0.26615	89.2484	-0.72186	0.54017	|	113.168	4.56707	0.89268	92.195	-2.49267	0.54016	|	113.076	3.29489	1.24618	92.8297	-5.55044	0.54018	|	113.04	8.57412	0.28231	90.0603	-0.72032	0.54019	|	112.36	4.56784	0.87203	93.1317	-2.49858	0.54039	|	113.022	3.28985	1.1838	93.4212	-5.28692	0.5402	|	112.287	8.48818	0.24045	92.2737	-0.67021	0.54041	|	113.076
113.29	8.5882	0.26417	89.238	-0.71387	0.54012	|	113.318	4.57369	0.89108	92.1785	-2.47434	0.54012	|	113.226	3.29909	1.24693	92.8064	-5.53637	0.54014	|	113.19	8.58841	0.28046	90.05	-0.71243	0.54015	|	112.51	4.5744	0.87074	93.1153	-2.48884	0.54034	|	113.172	3.2941	1.18475	93.3988	-5.27507	0.54016	|	112.437	8.50266	0.23901	92.264	-0.6634	0.54036	|	113.226
113.44	8.60248	0.26222	89.2279	-0.7061	0.54008	|	113.468	4.58033	0.88945	92.1622	-2.45616	0.54007	|	113.376	3.30336	1.24767	92.7828	-5.52188	0.5401	|	113.34	8.60285	0.27858	90.0398	-0.70469	0.54011	|	112.66	4.5809	0.86943	93.0992	-2.47898	0.5403	|	113.322	3.29832	1.18566	93.3765	-5.26317	0.54012	|	112.587	8.51715	0.23757	92.2545	-0.65655	0.54032	|	113.376
113.59	8.6169	0.26026	89.2178	-0.69844	0.54004	|	113.618	4.58692	0.88782	92.146	-2.43833	0.54003	|	113.526	3.30763	1.24836	92.7593	-5.50725	0.54006	|	113.49	8.61725	0.27671	90.0297	-0.69723	0.54007	|	112.81	4.58739	0.86811	93.0831	-2.4689	0.54026	|	113.472	3.30256	1.18655	93.3542	-5.25104	0.54007	|	112.737	8.53157	0.23614	92.2451	-0.64972	0.54028	|	113.526
113.74	8.63123	0.25832	89.2078	-0.69103	0.54	|	113.768	4.59355	0.88615	92.1299	-2.42067	0.53999	|	113.676	3.31186	1.24902	92.736	-5.49256	0.54002	|	113.64	8.63167	0.27483	90.0197	-0.69003	0.54003	|	112.96	4.59388	0.86678	93.0671	-2.45858	0.54022	|	113.622	3.30682	1.18742	93.3319	-5.23871	0.54003	|	112.887	8.546	0.23471	92.2357	-0.6429	0.54024	|	113.676
113.89	8.64556	0.2564	89.198	-0.68383	0.53996	|	113.918	4.6002	0.88447	92.1139	-2.40324	0.53995	|	113.826	3.31613	1.24965	92.7126	-5.47758	0.53997	|	113.79	8.64603	0.27294	90.0099	-0.68311	0.53998	|	113.11	4.60046	0.86541	93.051	-2.44787	0.54018	|	113.772	3.31105	1.18825	93.3097	-5.22629	0.53999	|	113.037	8.56049	0.23327	92.2265	-0.63609	0.5402	|	113.826
114.04	8.65992	0.25448	89.1882	-0.67684	0.53991	|	114.068	4.60685	0.88276	92.098	-2.38612	0.53991	|	113.976	3.32041	1.25025	92.6892	-5.46241	0.53993	|	113.94	8.66043	0.27105	90.0001	-0.67645	0.53994	|	113.26	4.60702	0.86402	93.0349	-2.43692	0.54013	|	113.922	3.3153	1.18905	93.2876	-5.21368	0.53995	|	113.187	8.57494	0.23183	92.2173	-0.62939	0.54015	|	113.976
114.19	8.67429	0.25258	89.1785	-0.67008	0.53987	|	114.218	4.61348	0.88104	92.0822	-2.36938	0.53986	|	114.126	3.32466	1.25081	92.666	-5.44719	0.53989	|	114.09	8.67477	0.26917	89.9904	-0.67009	0.5399	|	113.41	4.61358	0.86262	93.019	-2.42571	0.54009	|	114.072	3.31955	1.18983	93.2655	-5.20092	0.53991	|	113.337	8.58935	0.2304	92.2083	-0.62281	0.54011	|	114.126
114.34	8.6887	0.25068	89.1689	-0.66355	0.53983	|	114.368	4.62013	0.8793	92.0665	-2.35295	0.53982	|	114.276	3.32893	1.25134	92.6427	-5.43172	0.53985	|	114.24	8.68924	0.26727	89.9808	-0.66394	0.53986	|	113.56	4.62012	0.8612	93.0032	-2.41425	0.54005	|	114.222	3.32382	1.19058	93.2432	-5.18791	0.53986	|	113.487	8.6037	0.22898	92.1994	-0.6164	0.54007	|	114.276
114.49	8.70318	0.24879	89.1594	-0.65723	0.53979	|	114.518	4.62675	0.87754	92.051	-2.33698	0.53978	|	114.426	3.33322	1.25184	92.6195	-5.41607	0.53981	|	114.39	8.70361	0.2654	89.9713	-0.65808	0.53982	|	113.71	4.62668	0.85976	92.9874	-2.40249	0.54001	|	114.372	3.32808	1.1913	93.2212	-5.1748	0.53982	|	113.637	8.61819	0.22754	92.1905	-0.61009	0.54003	|	114.426
114.64	8.71757	0.24692	89.15	-0.65121	0.53975	|	114.668	4.63341	0.87576	92.0355	-2.32134	0.53974	|	114.576	3.33747	1.25231	92.5965	-5.40033	0.53976	|	114.54	8.71801	0.26353	89.9618	-0.65245	0.53977	|	113.86	4.6332	0.85831	92.9718	-2.39056	0.53996	|	114.522	3.33234	1.19198	93.1991	-5.16154	0.53978	|	113.787	8.63258	0.22611	92.1818	-0.604	0.53999	|	114.576
114.79	8.73205	0.24505	89.1406	-0.6454	0.5397	|	114.818	4.64007	0.87395	92.0201	-2.30611	0.5397	|	114.726	3.34172	1.25274	92.5736	-5.38451	0.53972	|	114.69	8.73234	0.26168	89.9525	-0.64708	0.53973	|	114.01	4.63971	0.85685	92.9562	-2.37835	0.53992	|	114.672	3.33661	1.19264	93.1772	-5.14812	0.53974	|	113.937	8.64704	0.22468	92.1731	-0.5981	0.53994	|	114.726
114.94	8.74647	0.2432	89.1313	-0.63984	0.53966	|	114.968	4.64671	0.87213	92.0048	-2.29138	0.53965	|	114.876	3.34598	1.25314	92.5507	-5.36844	0.53968	|	114.84	8.74675	0.25984	89.9433	-0.64192	0.53969	|	114.16	4.64624	0.85536	92.9407	-2.36585	0.53988	|	114.822	3.34085	1.19327	93.1553	-5.1346	0.53969	|	114.087	8.66142	0.22326	92.1646	-0.59244	0.5399	|	114.876
115.09	8.76091	0.24137	89.1221	-0.63451	0.53962	|	115.118	4.65335	0.87029	91.9896	-2.27709	0.53961	|	115.026	3.35027	1.2535	92.5277	-5.35215	0.53964	|	114.99	8.76118	0.25801	89.934	-0.63697	0.53965	|	114.31	4.65276	0.85386	92.9253	-2.35313	0.53984	|	114.972	3.34511	1.19386	93.1335	-5.12089	0.53965	|	114.237	8.67598	0.22182	92.156	-0.58696	0.53986	|	115.026
115.24	8.77532	0.23954	89.113	-0.62942	0.53958	|	115.268	4.65995	0.86844	91.9747	-2.26335	0.53957	|	115.176	3.35451	1.25384	92.505	-5.33588	0.53959	|	115.14	8.77554	0.25621	89.9249	-0.63227	0.5396	|	114.46	4.65932	0.85232	92.9099	-2.34007	0.5398	|	115.122	3.34933	1.19443	93.1119	-5.10715	0.53961	|	114.387	8.69055	0.22038	92.1475	-0.58173	0.53982	|	115.176
115.39	8.78974	0.23773	89.104	-0.62454	0.53953	|	115.418	4.66663	0.86656	91.9596	-2.24993	0.53953	|	115.326	3.35876	1.25413	92.4824	-5.31942	0.53955	|	115.29	8.78989	0.25443	89.9159	-0.62777	0.53956	|	114.61	4.66588	0.85077	92.8946	-2.32678	0.53975	|	115.272	3.35359	1.19496	93.0902	-5.09315	0.53957	|	114.537	8.70497	0.21897	92.1391	-0.57677	0.53977	|	115.326
115.54	8.80421	0.23592	89.095	-0.61985	0.53949	|	115.568	4.67326	0.86466	91.9447	-2.23707	0.53948	|	115.476	3.36303	1.2544	92.4597	-5.30273	0.53951	|	115.44	8.80424	0.25266	89.9069	-0.62346	0.53952	|	114.76	4.67247	0.84919	92.8794	-2.31322	0.53971	|	115.422	3.35786	1.19547	93.0685	-5.07894	0.53953	|	114.687	8.71946	0.21754	92.1308	-0.57203	0.53973	|	115.476
115.69	8.81869	0.23412	89.086	-0.61535	0.53945	|	115.718	4.67992	0.86273	91.9299	-2.22465	0.53944	|	115.626	3.36729	1.25464	92.4372	-5.28597	0.53947	|	115.59	8.81866	0.2509	89.898	-0.61929	0.53948	|	114.91	4.67901	0.84761	92.8643	-2.29954	0.53967	|	115.572	3.36213	1.19594	93.0468	-5.06461	0.53948	|	114.837	8.73388	0.21613	92.1226	-0.56756	0.53969	|	115.626
115.84	8.83309	0.23233	89.0772	-0.61105	0.53941	|	115.868	4.68658	0.86079	91.9151	-2.21272	0.5394	|	115.776	3.37155	1.25484	92.4147	-5.26902	0.53943	|	115.74	8.83303	0.24915	89.8891	-0.61528	0.53944	|	115.06	4.68557	0.84599	92.8492	-2.28561	0.53963	|	115.722	3.36638	1.19638	93.0253	-5.05017	0.53944	|	114.987	8.74833	0.21472	92.1144	-0.56331	0.53965	|	115.776
115.99	8.84756	0.23055	89.0684	-0.60691	0.53937	|	116.018	4.69325	0.85882	91.9004	-2.20125	0.53936	|	115.926	3.37582	1.25501	92.3922	-5.25188	0.53938	|	115.89	8.84745	0.24742	89.8802	-0.6114	0.53939	|	115.21	4.69217	0.84435	92.8342	-2.27145	0.53959	|	115.872	3.37064	1.19679	93.0038	-5.03559	0.5394	|	115.137	8.76279	0.21332	92.1063	-0.55929	0.53961	|	115.926
116.14	8.86206	0.22877	89.0596	-0.60294	0.53932	|	116.168	4.69991	0.85683	91.8858	-2.19028	0.53931	|	116.076	3.38005	1.25514	92.37	-5.23478	0.53934	|	116.04	8.86185	0.24569	89.8715	-0.60768	0.53935	|	115.36	4.69872	0.84271	92.8194	-2.25722	0.53954	|	116.022	3.3749	1.19716	92.9824	-5.02083	0.53936	|	115.287	8.77725	0.21191	92.0982	-0.55549	0.53956	|	116.076
116.29	8.87655	0.22699	89.0509	-0.59912	0.53928	|	116.318	4.70655	0.85483	91.8713	-2.1798	0.53927	|	116.226	3.38432	1.25525	92.3477	-5.21735	0.5393	|	116.19	8.87628	0.24397	89.8627	-0.60409	0.53931	|	115.51	4.70528	0.84103	92.8046	-2.24284	0.5395	|	116.172	3.37915	1.19751	92.9611	-5.00595	0.53931	|	115.437	8.79177	0.2105	92.0902	-0.55189	0.53952	|	116.226
116.44	8.89104	0.22522	89.0423	-0.59545	0.53924	|	116.468	4.71319	0.85281	91.8568	-2.16979	0.53923	|	116.376	3.38859	1.25532	92.3255	-5.19982	0.53926	|	116.34	8.89066	0.24227	89.8541	-0.60062	0.53927	|	115.66	4.71177	0.83936	92.7901	-2.22849	0.53946	|	116.322	3.3834	1.19782	92.9398	-4.99093	0.53927	|	115.587	8.80629	0.2091	92.0822	-0.5485	0.53948	|	116.376
116.59	8.90543	0.22347	89.0337	-0.59194	0.5392	|	116.618	4.71986	0.85076	91.8424	-2.16017	0.53919	|	116.526	3.39285	1.25535	92.3033	-5.18217	0.53921	|	116.49	8.90505	0.24057	89.8454	-0.59725	0.53922	|	115.81	4.71829	0.83766	92.7756	-2.21401	0.53942	|	116.472	3.38767	1.1981	92.9186	-4.97572	0.53923	|	115.737	8.82081	0.2077	92.0743	-0.5453	0.53944	|	116.526
116.74	8.91984	0.22172	89.0252	-0.58856	0.53915	|	116.768	4.72651	0.8487	91.8281	-2.15101	0.53915	|	116.676	3.39713	1.25536	92.2812	-5.16427	0.53917	|	116.64	8.9195	0.23887	89.8368	-0.59398	0.53918	|	115.96	4.72486	0.83593	92.7611	-2.19933	0.53937	|	116.622	3.39193	1.19834	92.8974	-4.96038	0.53919	|	115.887	8.8353	0.20631	92.0664	-0.54229	0.53939	|	116.676
116.89	8.93431	0.21997	89.0167	-0.58527	0.53911	|	116.918	4.73321	0.8466	91.8137	-2.14219	0.5391	|	116.826	3.40141	1.25533	92.2591	-5.14626	0.53913	|	116.79	8.93391	0.23718	89.8283	-0.59081	0.53914	|	116.11	4.73137	0.83419	92.7468	-2.18473	0.53933	|	116.772	3.39617	1.19855	92.8764	-4.94496	0.53914	|	116.037	8.84984	0.20492	92.0585	-0.53944	0.53935	|	116.826
117.04	8.94885	0.21821	89.0082	-0.58204	0.53907	|	117.068	4.73983	0.8445	91.7995	-2.13386	0.53906	|	116.976	3.40566	1.25526	92.2373	-5.12824	0.53909	|	116.94	8.94836	0.23549	89.8198	-0.58769	0.5391	|	116.26	4.73793	0.83243	92.7325	-2.17002	0.53929	|	116.922	3.40042	1.19873	92.8554	-4.92938	0.5391	|	116.187	8.86435	0.20353	92.0507	-0.53675	0.53931	|	116.976
117.19	8.96325	0.21647	88.9999	-0.5789	0.53903	|	117.218	4.74648	0.84238	91.7854	-2.12588	0.53902	|	117.126	3.40991	1.25517	92.2155	-5.11005	0.53904	|	117.09	8.96278	0.2338	89.8113	-0.58462	0.53905	|	116.41	4.74451	0.83064	92.7183	-2.15526	0.53925	|	117.072	3.40467	1.19888	92.8345	-4.91365	0.53906	|	116.337	8.87884	0.20215	92.043	-0.53422	0.53927	|	117.126
117.34	8.97781	0.21471	88.9915	-0.57575	0.53898	|	117.368	4.75314	0.84024	91.7712	-2.11822	0.53898	|	117.276	3.41416	1.25503	92.1938	-5.09177	0.539	|	117.24	8.97719	0.23211	89.8029	-0.58155	0.53901	|	116.56	4.75108	0.82883	92.7042	-2.14056	0.5392	|	117.222	3.40894	1.19899	92.8136	-4.89773	0.53902	|	116.487	8.89325	0.20078	92.0353	-0.53184	0.53922	|	117.276
117.49	8.99231	0.21297	88.9831	-0.57262	0.53894	|	117.518	4.75981	0.83807	91.7571	-2.11086	0.53893	|	117.426	3.41842	1.25487	92.1722	-5.07329	0.53896	|	117.39	8.99163	0.23042	89.7946	-0.57846	0.53897	|	116.71	4.75764	0.82702	92.6902	-2.12595	0.53916	|	117.372	3.41322	1.19907	92.7926	-4.88159	0.53897	|	116.637	8.90779	0.1994	92.0276	-0.52957	0.53918	|	117.426
117.64	9.00677	0.21123	88.9749	-0.56949	0.5389	|	117.668	4.76649	0.83589	91.7431	-2.10379	0.53889	|	117.576	3.42267	1.25467	92.1507	-5.05476	0.53892	|	117.54	9.00605	0.22873	89.7862	-0.57535	0.53893	|	116.86	4.76417	0.82519	92.6764	-2.11147	0.53912	|	117.522	3.41747	1.19911	92.7719	-4.86546	0.53893	|	116.787	8.92226	0.19803	92.0199	-0.52743	0.53914	|	117.576
117.79	9.02126	0.2095	88.9667	-0.56632	0.53886	|	117.818	4.77315	0.83369	91.7291	-2.09699	0.53885	|	117.726	3.4269	1.25444	92.1293	-5.03615	0.53887	|	117.69	9.02043	0.22705	89.778	-0.57221	0.53888	|	117.01	4.77074	0.82334	92.6625	-2.097	0.53908	|	117.672	3.4217	1.19912	92.7514	-4.84926	0.53889	|	116.937	8.93672	0.19666	92.0123	-0.52539	0.5391	|	117.726
117.94	9.03569	0.20777	88.9585	-0.5631	0.53881	|	117.968	4.77984	0.83147	91.7151	-2.09042	0.53881	|	117.876	3.43116	1.25417	92.1079	-5.0173	0.53883	|	117.84	9.03484	0.22536	89.7698	-0.56899	0.53884	|	117.16	4.77727	0.82148	92.6489	-2.08277	0.53903	|	117.822	3.42595	1.19909	92.7308	-4.83284	0.53885	|	117.087	8.95115	0.1953	92.0048	-0.52344	0.53906	|	117.876
118.09	9.05018	0.20604	88.9504	-0.5598	0.53877	|	118.118	4.78649	0.82924	91.7012	-2.08408	0.53876	|	118.026	3.43543	1.25387	92.0866	-4.99829	0.53879	|	117.99	9.04931	0.22367	89.7616	-0.56568	0.5388	|	117.31	4.7838	0.81962	92.6353	-2.06868	0.53899	|	117.972	3.43018	1.19903	92.7104	-4.81634	0.5388	|	117.237	8.96572	0.19393	91.9972	-0.52151	0.53901	|	118.026
118.24	9.06466	0.20432	88.9423	-0.55643	0.53873	|	118.268	4.79316	0.827	91.6873	-2.07791	0.53872	|	118.176	3.43968	1.25354	92.0653	-4.97922	0.53875	|	118.14	9.06368	0.222	89.7535	-0.5623	0.53876	|	117.46	4.79034	0.81773	92.6219	-2.05476	0.53895	|	118.122	3.43443	1.19894	92.6899	-4.79964	0.53876	|	117.387	8.9802	0.19257	91.9896	-0.5196	0.53897	|	118.176
118.39	9.07913	0.20261	88.9343	-0.55297	0.53869	|	118.418	4.79981	0.82475	91.6735	-2.07191	0.53868	|	118.326	3.44394	1.25317	92.0442	-4.95998	0.5387	|	118.29	9.07823	0.22032	89.7453	-0.55878	0.53871	|	117.61	4.79688	0.81584	92.6085	-2.04102	0.53891	|	118.272	3.43869	1.19881	92.6696	-4.78281	0.53872	|	117.537	8.99465	0.19122	91.9821	-0.51768	0.53893	|	118.326
118.54	9.0936	0.20091	88.9263	-0.54941	0.53864	|	118.568	4.80647	0.82247	91.6597	-2.06601	0.53864	|	118.476	3.44819	1.25276	92.0231	-4.94067	0.53866	|	118.44	9.09272	0.21866	89.7372	-0.55517	0.53867	|	117.76	4.80344	0.81392	92.5951	-2.02746	0.53886	|	118.422	3.44296	1.19864	92.6492	-4.76578	0.53868	|	117.687	9.00911	0.18988	91.9746	-0.51573	0.53889	|	118.476
118.69	9.1081	0.19921	88.9183	-0.54575	0.5386	|	118.718	4.81313	0.82019	91.646	-2.06021	0.53859	|	118.626	3.45243	1.25232	92.0022	-4.92131	0.53862	|	118.59	9.10717	0.21701	89.7292	-0.55145	0.53863	|	117.91	4.81	0.812	92.5819	-2.01414	0.53882	|	118.572	3.44725	1.19844	92.6287	-4.74852	0.53863	|	117.837	9.02362	0.18853	91.9672	-0.51373	0.53884	|	118.626
118.84	9.12255	0.19752	88.9105	-0.54201	0.53856	|	118.868	4.81981	0.81788	91.6323	-2.05445	0.53855	|	118.776	3.45668	1.25184	91.9814	-4.90181	0.53858	|	118.74	9.12169	0.21537	89.7212	-0.54762	0.53859	|	118.06	4.8166	0.81005	92.5686	-2.00097	0.53878	|	118.722	3.45152	1.1982	92.6085	-4.73123	0.53859	|	117.987	9.03802	0.1872	91.9598	-0.51168	0.5388	|	118.776
118.99	9.13698	0.19585	88.9027	-0.53819	0.53852	|	119.018	4.82648	0.81557	91.6186	-2.04874	0.53851	|	118.926	3.46092	1.25133	91.9606	-4.88219	0.53853	|	118.89	9.1361	0.21375	89.7134	-0.54374	0.53854	|	118.21	4.82319	0.8081	92.5555	-1.98812	0.53874	|	118.872	3.45577	1.19793	92.5884	-4.71387	0.53855	|	118.137	9.0525	0.18586	91.9524	-0.50954	0.53876	|	118.926
119.14	9.15142	0.19418	88.8949	-0.53428	0.53847	|	119.168	4.83315	0.81325	91.6049	-2.04305	0.53847	|	119.076	3.46515	1.25079	91.94	-4.86254	0.53849	|	119.04	9.15057	0.21213	89.7055	-0.53976	0.5385	|	118.36	4.82974	0.80615	92.5425	-1.9756	0.53869	|	119.022	3.46006	1.19762	92.5682	-4.69626	0.53851	|	118.287	9.06699	0.18453	91.945	-0.5073	0.53872	|	119.076
119.29	9.16577	0.19253	88.8873	-0.53033	0.53843	|	119.318	4.83981	0.81091	91.5913	-2.03735	0.53842	|	119.226	3.46942	1.2502	91.9193	-4.84263	0.53845	|	119.19	9.16505	0.21052	89.6977	-0.53573	0.53846	|	118.51	4.83634	0.80418	92.5295	-1.9633	0.53865	|	119.172	3.46431	1.19727	92.5483	-4.67867	0.53846	|	118.437	9.08148	0.1832	91.9377	-0.50495	0.53867	|	119.226
119.44	9.18015	0.1909	88.8797	-0.52633	0.53839	|	119.468	4.8465	0.80856	91.5777	-2.03159	0.53838	|	119.376	3.47368	1.24958	91.8986	-4.82258	0.53841	|	119.34	9.17953	0.20892	89.69	-0.53166	0.53842	|	118.66	4.84291	0.80221	92.5166	-1.95134	0.53861	|	119.322	3.46859	1.19689	92.5283	-4.66084	0.53842	|	118.587	9.09603	0.18187	91.9304	-0.50247	0.53863	|	119.376
119.59	9.19457	0.18927	88.8721	-0.5223	0.53835	|	119.618	4.85313	0.80621	91.5643	-2.02581	0.53834	|	119.526	3.47794	1.24892	91.8781	-4.80248	0.53836	|	119.49	9.19401	0.20731	89.6823	-0.52757	0.53837	|	118.81	4.84949	0.80023	92.5038	-1.93966	0.53857	|	119.472	3.47286	1.19647	92.5084	-4.64292	0.53838	|	118.737	9.11058	0.18055	91.9231	-0.49986	0.53859	|	119.526
119.74	9.20907	0.18764	88.8646	-0.51825	0.5383	|	119.768	4.85983	0.80384	91.5507	-2.01992	0.53829	|	119.676	3.48221	1.24823	91.8577	-4.78223	0.53832	|	119.64	9.20851	0.20571	89.6747	-0.52348	0.53833	|	118.96	4.85607	0.79824	92.4911	-1.92831	0.53852	|	119.622	3.47713	1.19602	92.4887	-4.62491	0.53834	|	118.887	9.12513	0.17923	91.9158	-0.49711	0.53854	|	119.676
119.89	9.22358	0.18602	88.8571	-0.5142	0.53826	|	119.918	4.8665	0.80146	91.5373	-2.01393	0.53825	|	119.826	3.48649	1.24749	91.8373	-4.76185	0.53828	|	119.79	9.22308	0.20411	89.6671	-0.5194	0.53829	|	119.11	4.86266	0.79624	92.4784	-1.91724	0.53848	|	119.772	3.4814	1.19553	92.469	-4.60676	0.53829	|	119.037	9.13971	0.17792	91.9086	-0.49423	0.5385	|	119.826
120.04	9.23806	0.18442	88.8497	-0.5102	0.53822	|	120.068	4.87317	0.79907	91.5239	-2.00785	0.53821	|	119.976	3.49075	1.24673	91.817	-4.74146	0.53824	|	119.94	9.23757	0.20251	89.6596	-0.51537	0.53825	|	119.26	4.86923	0.79424	92.4659	-1.90652	0.53844	|	119.922	3.48566	1.19501	92.4494	-4.58857	0.53825	|	119.187	9.15429	0.17661	91.9014	-0.49123	0.53846	|	119.976
120.19	9.25253	0.18284	88.8423	-0.50625	0.53817	|	120.218	4.87985	0.79667	91.5105	-2.00163	0.53817	|	120.126	3.49499	1.24593	91.797	-4.72105	0.53819	|	120.09	9.2521	0.20091	89.6522	-0.51139	0.5382	|	119.41	4.87575	0.79225	92.4535	-1.89618	0.5384	|	120.072	3.48991	1.19445	92.4299	-4.57026	0.53821	|	119.337	9.16889	0.1753	91.8942	-0.48815	0.53842	|	120.126
120.34	9.26694	0.18127	88.8351	-0.50238	0.53813	|	120.368	4.88649	0.79428	91.4972	-1.99531	0.53812	|	120.276	3.49925	1.24509	91.7769	-4.70048	0.53815	|	120.24	9.26658	0.19932	89.6448	-0.50749	0.53816	|	119.56	4.88234	0.79023	92.441	-1.88604	0.53835	|	120.222	3.4942	1.19385	92.4103	-4.55172	0.53817	|	119.487	9.18341	0.174	91.8872	-0.48499	0.53837	|	120.276
120.49	9.28135	0.17971	88.8279	-0.49857	0.53809	|	120.518	4.89319	0.79185	91.4839	-1.98878	0.53808	|	120.426	3.50351	1.24421	91.7569	-4.67983	0.53811	|	120.39	9.28102	0.19774	89.6375	-0.50367	0.53812	|	119.71	4.88892	0.78821	92.4287	-1.87622	0.53831	|	120.372	3.49848	1.19321	92.3909	-4.53307	0.53812	|	119.637	9.19795	0.1727	91.8802	-0.48178	0.53833	|	120.426
120.64	9.2958	0.17817	88.8207	-0.49482	0.53805	|	120.668	4.89985	0.78943	91.4706	-1.98212	0.53804	|	120.576	3.50775	1.2433	91.7371	-4.65917	0.53806	|	120.54	9.29545	0.19616	89.6303	-0.49992	0.53807	|	119.86	4.8955	0.78618	92.4164	-1.86667	0.53827	|	120.522	3.50277	1.19254	92.3715	-4.51432	0.53808	|	119.787	9.21253	0.17141	91.8732	-0.4785	0.53829	|	120.576
120.79	9.3102	0.17663	88.8136	-0.49116	0.538	|	120.818	4.9065	0.78701	91.4575	-1.9753	0.538	|	120.726	3.51201	1.24235	91.7173	-4.63836	0.53802	|	120.69	9.30994	0.19459	89.6231	-0.49623	0.53803	|	120.01	4.90203	0.78415	92.4042	-1.85747	0.53823	|	120.672	3.50705	1.19183	92.3522	-4.49551	0.53804	|	119.937	9.22714	0.17011	91.8662	-0.47519	0.53825	|	120.726
120.94	9.3247	0.1751	88.8065	-0.48754	0.53796	|	120.968	4.91317	0.78457	91.4443	-1.9683	0.53795	|	120.876	3.51627	1.24137	91.6976	-4.61747	0.53798	|	120.84	9.32438	0.19304	89.6159	-0.49261	0.53799	|	120.16	4.90857	0.78212	92.3921	-1.84853	0.53818	|	120.822	3.51131	1.19109	92.3331	-4.47664	0.53799	|	120.087	9.24168	0.16882	91.8593	-0.47186	0.5382	|	120.876
121.09	9.33922	0.17358	88.7994	-0.48399	0.53792	|	121.118	4.91984	0.78212	91.4312	-1.96111	0.53791	|	121.026	3.52049	1.24035	91.6781	-4.59666	0.53794	|	120.99	9.33884	0.19149	89.6088	-0.48905	0.53795	|	120.31	4.91514	0.78007	92.38	-1.83979	0.53814	|	120.972	3.51559	1.19031	92.314	-4.45762	0.53795	|	120.237	9.25631	0.16753	91.8524	-0.46851	0.53816	|	121.026
121.24	9.35373	0.17207	88.7925	-0.48049	0.53787	|	121.268	4.92646	0.77968	91.4182	-1.9538	0.53787	|	121.176	3.52475	1.23929	91.6586	-4.57563	0.53789	|	121.14	9.3534	0.18995	89.6017	-0.48551	0.5379	|	120.46	4.92168	0.77802	92.368	-1.83132	0.5381	|	121.122	3.51986	1.1895	92.295	-4.43855	0.53791	|	120.387	9.2708	0.16625	91.8457	-0.46518	0.53812	|	121.176
121.39	9.36827	0.17056	88.7855	-0.47702	0.53783	|	121.418	4.93311	0.77723	91.4053	-1.94627	0.53782	|	121.326	3.52903	1.23819	91.639	-4.5544	0.53785	|	121.29	9.36782	0.18844	89.5948	-0.48204	0.53786	|	120.61	4.92824	0.77596	92.356	-1.82305	0.53805	|	121.272	3.52409	1.18866	92.2762	-4.41956	0.53787	|	120.537	9.28538	0.16497	91.8389	-0.46183	0.53808	|	121.326
121.54	9.38279	0.16907	88.7786	-0.47357	0.53779	|	121.568	4.93977	0.77476	91.3923	-1.93854	0.53778	|	121.476	3.5333	1.23706	91.6197	-4.53321	0.53781	|	121.44	9.38229	0.18693	89.5878	-0.47856	0.53782	|	120.76	4.9348	0.77388	92.344	-1.81498	0.53801	|	121.422	3.52834	1.18778	92.2575	-4.4004	0.53782	|	120.687	9.29989	0.1637	91.8322	-0.4585	0.53803	|	121.476
121.69	9.39722	0.16759	88.7718	-0.47013	0.53775	|	121.718	4.94646	0.77227	91.3794	-1.93061	0.53774	|	121.626	3.53756	1.23589	91.6004	-4.51197	0.53776	|	121.59	9.39676	0.18543	89.5809	-0.47506	0.53778	|	120.91	4.94138	0.7718	92.3321	-1.80707	0.53797	|	121.572	3.53258	1.18687	92.2389	-4.38122	0.53778	|	120.837	9.3144	0.16242	91.8256	-0.45516	0.53799	|	121.626
121.84	9.41167	0.16612	88.765	-0.46665	0.5377	|	121.868	4.95313	0.76979	91.3665	-1.92251	0.5377	|	121.776	3.54182	1.23469	91.5812	-4.49068	0.53772	|	121.74	9.41127	0.18394	89.574	-0.4715	0.53773	|	121.06	4.94796	0.7697	92.3203	-1.79932	0.53793	|	121.722	3.53684	1.18592	92.2202	-4.36184	0.53774	|	120.987	9.32894	0.16115	91.819	-0.45182	0.53795	|	121.776
121.99	9.4261	0.16466	88.7583	-0.46313	0.53766	|	122.018	4.95981	0.76729	91.3537	-1.91422	0.53765	|	121.926	3.54606	1.23346	91.5623	-4.46943	0.53768	|	121.89	9.42574	0.18246	89.5672	-0.46789	0.53769	|	121.21	4.95454	0.76759	92.3085	-1.79173	0.53789	|	121.872	3.54112	1.18493	92.2017	-4.34233	0.53769	|	121.137	9.34357	0.15987	91.8124	-0.44845	0.5379	|	121.926
122.14	9.44057	0.1632	88.7516	-0.45953	0.53762	|	122.168	4.96648	0.7648	91.341	-1.90578	0.53761	|	122.076	3.5503	1.23219	91.5433	-4.44809	0.53764	|	122.04	9.4402	0.181	89.5605	-0.46418	0.53765	|	121.36	4.9611	0.76548	92.2967	-1.78428	0.53784	|	122.022	3.54533	1.18392	92.1834	-4.32299	0.53765	|	121.287	9.35814	0.1586	91.8059	-0.44507	0.53786	|	122.076
122.29	9.4551	0.16174	88.745	-0.45583	0.53757	|	122.318	4.97311	0.7623	91.3284	-1.8972	0.53757	|	122.226	3.55455	1.23089	91.5245	-4.42669	0.53759	|	122.19	9.45469	0.17954	89.5538	-0.46034	0.5376	|	121.51	4.96768	0.76335	92.285	-1.77693	0.5378	|	122.172	3.54959	1.18288	92.165	-4.30341	0.53761	|	121.437	9.3727	0.15734	91.7994	-0.44166	0.53782	|	122.226
122.44	9.46965	0.16029	88.7384	-0.45203	0.53753	|	122.468	4.97977	0.7598	91.3158	-1.88844	0.53752	|	122.376	3.55876	1.22956	91.5059	-4.40542	0.53755	|	122.34	9.4692	0.1781	89.5471	-0.45637	0.53756	|	121.66	4.9743	0.7612	92.2733	-1.76961	0.53776	|	122.322	3.55386	1.18179	92.1467	-4.2837	0.53757	|	121.587	9.38729	0.15607	91.793	-0.43817	0.53778	|	122.376
122.59	9.48415	0.15884	88.7318	-0.44812	0.53749	|	122.618	4.98641	0.75729	91.3033	-1.87954	0.53748	|	122.526	3.56301	1.2282	91.4872	-4.38394	0.53751	|	122.49	9.48371	0.17666	89.5405	-0.45227	0.53752	|	121.81	4.9809	0.75904	92.2616	-1.7624	0.53772	|	122.472	3.55811	1.18068	92.1285	-4.26398	0.53752	|	121.737	9.40192	0.15481	91.7866	-0.4346	0.53773	|	122.526
122.74	9.49873	0.1574	88.7253	-0.44408	0.53745	|	122.768	4.99309	0.75476	91.2907	-1.87045	0.53744	|	122.676	3.56726	1.22679	91.4686	-4.36235	0.53746	|	122.64	9.4982	0.17524	89.534	-0.44803	0.53747	|	121.96	4.9875	0.75687	92.25	-1.75525	0.53767	|	122.622	3.56234	1.17954	92.1105	-4.24433	0.53748	|	121.887	9.41655	0.15354	91.7803	-0.43094	0.53769	|	122.676
122.89	9.51323	0.15597	88.7189	-0.43994	0.5374	|	122.918	4.99973	0.75224	91.2783	-1.86128	0.5374	|	122.826	3.57151	1.22536	91.4501	-4.34077	0.53742	|	122.79	9.51273	0.17383	89.5275	-0.44364	0.53743	|	122.11	4.99409	0.7547	92.2385	-1.74814	0.53763	|	122.772	3.56658	1.17837	92.0925	-4.22453	0.53744	|	122.037	9.43113	0.15229	91.7741	-0.4272	0.53765	|	122.826
123.04	9.52776	0.15454	88.7125	-0.43568	0.53736	|	123.068	5.00639	0.74971	91.266	-1.85194	0.53735	|	122.976	3.57576	1.22389	91.4317	-4.31914	0.53738	|	122.94	9.5273	0.17244	89.5211	-0.4391	0.53739	|	122.26	5.00069	0.7525	92.227	-1.74103	0.53758	|	122.922	3.57087	1.17716	92.0745	-4.20448	0.53739	|	122.187	9.4457	0.15104	91.7679	-0.42335	0.5376	|	122.976
123.19	9.54232	0.15312	88.7062	-0.43131	0.53732	|	123.218	5.01307	0.74716	91.2536	-1.84244	0.53731	|	123.126	3.57999	1.2224	91.4135	-4.29758	0.53734	|	123.09	9.54176	0.17107	89.5148	-0.43446	0.53735	|	122.41	5.00731	0.75029	92.2155	-1.73392	0.53754	|	123.072	3.57513	1.17592	92.0566	-4.18447	0.53735	|	122.337	9.46033	0.1498	91.7617	-0.41938	0.53756	|	123.126
123.34	9.55675	0.15171	88.7001	-0.4269	0.53727	|	123.368	5.01972	0.74462	91.2414	-1.83288	0.53727	|	123.276	3.58423	1.22087	91.3953	-4.27591	0.53729	|	123.24	9.55635	0.1697	89.5085	-0.42968	0.5373	|	122.56	5.01391	0.74807	92.204	-1.72681	0.5375	|	123.222	3.57937	1.17466	92.0389	-4.16453	0.53731	|	122.487	9.47483	0.14857	91.7556	-0.41532	0.53752	|	123.276
123.49	9.57124	0.15031	88.6939	-0.42241	0.53723	|	123.518	5.0264	0.74206	91.2292	-1.82315	0.53722	|	123.426	3.58849	1.2193	91.3771	-4.25411	0.53725	|	123.39	9.57082	0.16836	89.5023	-0.42486	0.53726	|	122.71	5.02049	0.74584	92.1927	-1.7197	0.53746	|	123.372	3.58362	1.17336	92.0213	-4.14446	0.53726	|	122.637	9.48944	0.14733	91.7496	-0.41114	0.53748	|	123.426
123.64	9.58577	0.14891	88.6878	-0.41787	0.53719	|	123.668	5.03309	0.73949	91.217	-1.81333	0.53718	|	123.576	3.59275	1.21771	91.3591	-4.23232	0.53721	|	123.54	9.58537	0.16703	89.4962	-0.41997	0.53722	|	122.86	5.02707	0.74361	92.1814	-1.71255	0.53741	|	123.522	3.58787	1.17204	92.0037	-4.12434	0.53722	|	122.787	9.5041	0.1461	91.7436	-0.40683	0.53743	|	123.576
123.79	9.60037	0.14751	88.6817	-0.41331	0.53715	|	123.818	5.03977	0.73692	91.2049	-1.80342	0.53714	|	123.726	3.597	1.21609	91.3411	-4.21049	0.53716	|	123.69	9.59988	0.16571	89.4901	-0.41508	0.53717	|	123.01	5.03367	0.74135	92.1701	-1.70534	0.53737	|	123.672	3.59211	1.1707	91.9863	-4.10424	0.53718	|	122.937	9.51874	0.14488	91.7377	-0.40246	0.53739	|	123.726
123.94	9.61502	0.14611	88.6757	-0.40874	0.5371	|	123.968	5.04645	0.73435	91.1929	-1.79344	0.53709	|	123.876	3.60124	1.21444	91.3233	-4.18873	0.53712	|	123.84	9.61436	0.1644	89.4841	-0.41022	0.53713	|	123.16	5.04024	0.73909	92.1589	-1.6981	0.53733	|	123.822	3.59637	1.16932	91.9688	-4.08398	0.53714	|	123.087	9.53332	0.14367	91.7318	-0.39804	0.53735	|	123.876
124.09	9.62955	0.14473	88.6698	-0.40425	0.53706	|	124.118	5.0531	0.73178	91.181	-1.78343	0.53705	|	124.026	3.60544	1.21278	91.3058	-4.16712	0.53708	|	123.99	9.62882	0.16311	89.4782	-0.40543	0.53709	|	123.31	5.04682	0.73681	92.1478	-1.69078	0.53729	|	123.972	3.60065	1.16791	91.9514	-4.06355	0.53709	|	123.237	9.54786	0.14247	91.7261	-0.39359	0.5373	|	124.026
124.24	9.64403	0.14336	88.664	-0.39984	0.53702	|	124.268	5.05979	0.72918	91.1692	-1.77329	0.53701	|	124.176	3.60968	1.21108	91.2882	-4.14529	0.53703	|	124.14	9.64343	0.16181	89.4723	-0.40068	0.53704	|	123.46	5.05341	0.73452	92.1367	-1.68339	0.53724	|	124.122	3.60491	1.16648	91.9341	-4.04321	0.53705	|	123.387	9.56245	0.14127	91.7204	-0.38912	0.53726	|	124.176
124.39	9.65853	0.142	88.6582	-0.39552	0.53697	|	124.418	5.06647	0.72659	91.1573	-1.76312	0.53696	|	124.326	3.61396	1.20934	91.2704	-4.12323	0.53699	|	124.29	9.65801	0.16052	89.4665	-0.39606	0.537	|	123.61	5.05996	0.73223	92.1257	-1.67595	0.5372	|	124.272	3.60917	1.16502	91.9169	-4.02281	0.53701	|	123.537	9.57708	0.14008	91.7147	-0.38467	0.53722	|	124.326
124.54	9.67299	0.14064	88.6525	-0.39134	0.53693	|	124.568	5.07313	0.724	91.1456	-1.75293	0.53692	|	124.476	3.61819	1.20759	91.2531	-4.1014	0.53695	|	124.44	9.67253	0.15925	89.4608	-0.39164	0.53696	|	123.76	5.06656	0.72991	92.1146	-1.66837	0.53715	|	124.422	3.6134	1.16354	91.8999	-4.00248	0.53696	|	123.687	9.59171	0.1389	91.7091	-0.3803	0.53717	|	124.476
124.69	9.68751	0.13929	88.6469	-0.38729	0.53689	|	124.718	5.0798	0.72139	91.134	-1.74267	0.53688	|	124.626	3.62243	1.20581	91.2357	-4.07947	0.5369	|	124.59	9.68706	0.15799	89.4552	-0.38742	0.53692	|	123.91	5.07315	0.72758	92.1037	-1.66071	0.53711	|	124.572	3.61768	1.16203	91.8828	-3.9819	0.53692	|	123.837	9.60624	0.13773	91.7036	-0.37607	0.53713	|	124.626
124.84	9.70208	0.13794	88.6413	-0.38342	0.53684	|	124.868	5.08648	0.71878	91.1224	-1.73239	0.53684	|	124.776	3.6267	1.20399	91.2183	-4.0574	0.53686	|	124.74	9.70168	0.15673	89.4495	-0.38342	0.53687	|	124.06	5.07973	0.72525	92.0928	-1.65298	0.53707	|	124.722	3.62197	1.16049	91.8658	-3.96124	0.53688	|	123.987	9.62078	0.13657	91.6982	-0.37199	0.53709	|	124.776
124.99	9.71659	0.1366	88.6357	-0.37976	0.5368	|	125.018	5.09315	0.71616	91.1108	-1.72209	0.53679	|	124.926	3.63095	1.20215	91.2011	-4.03539	0.53682	|	124.89	9.71623	0.15549	89.444	-0.37972	0.53683	|	124.21	5.08634	0.72289	92.0819	-1.6451	0.53703	|	124.872	3.62623	1.15894	91.849	-3.94071	0.53683	|	124.137	9.63536	0.13541	91.6928	-0.36806	0.53705	|	124.926
125.14	9.73108	0.13527	88.6303	-0.37636	0.53676	|	125.168	5.09984	0.71354	91.0994	-1.71175	0.53675	|	125.076	3.63522	1.20029	91.184	-4.01329	0.53678	|	125.04	9.73076	0.15425	89.4385	-0.37631	0.53679	|	124.36	5.09293	0.72052	92.071	-1.63717	0.53698	|	125.022	3.63048	1.15737	91.8323	-3.92016	0.53679	|	124.287	9.64997	0.13426	91.6874	-0.36433	0.537	|	125.076
125.29	9.74565	0.13394	88.6248	-0.3732	0.53671	|	125.318	5.10646	0.71093	91.088	-1.70149	0.53671	|	125.226	3.63947	1.1984	91.1669	-3.99124	0.53673	|	125.19	9.74534	0.15302	89.433	-0.3732	0.53674	|	124.51	5.0995	0.71816	92.0603	-1.62915	0.53694	|	125.172	3.63472	1.15577	91.8157	-3.89959	0.53675	|	124.437	9.66455	0.13312	91.6822	-0.36083	0.53696	|	125.226
125.44	9.76024	0.13261	88.6194	-0.37032	0.53667	|	125.468	5.11317	0.70828	91.0767	-1.6911	0.53666	|	125.376	3.64372	1.1965	91.15	-3.96917	0.53669	|	125.34	9.75988	0.1518	89.4276	-0.37043	0.5367	|	124.66	5.10609	0.71577	92.0496	-1.62102	0.5369	|	125.322	3.63903	1.15414	91.7989	-3.87871	0.5367	|	124.587	9.67925	0.13198	91.6769	-0.35757	0.53692	|	125.376
125.59	9.77479	0.1313	88.614	-0.36774	0.53663	|	125.618	5.11984	0.70564	91.0654	-1.68079	0.53662	|	125.526	3.64796	1.19457	91.1332	-3.94713	0.53665	|	125.49	9.77444	0.15059	89.4223	-0.368	0.53666	|	124.81	5.1127	0.71337	92.0389	-1.61277	0.53685	|	125.472	3.64331	1.15249	91.7824	-3.85792	0.53666	|	124.737	9.69385	0.13085	91.6717	-0.35462	0.53687	|	125.526
125.74	9.78932	0.12999	88.6087	-0.36546	0.53658	|	125.768	5.12654	0.70298	91.0542	-1.67042	0.53658	|	125.676	3.65222	1.19262	91.1165	-3.92498	0.5366	|	125.64	9.78899	0.14937	89.4169	-0.36592	0.53661	|	124.96	5.11932	0.71096	92.0283	-1.6044	0.53681	|	125.622	3.64756	1.15083	91.766	-3.83723	0.53662	|	124.887	9.70845	0.12973	91.6666	-0.35198	0.53683	|	125.676
125.89	9.80384	0.12868	88.6034	-0.36349	0.53654	|	125.918	5.1332	0.70033	91.0431	-1.66015	0.53653	|	125.826	3.6565	1.19063	91.0997	-3.90269	0.53656	|	125.79	9.80361	0.14815	89.4116	-0.36418	0.53657	|	125.11	5.12594	0.70854	92.0177	-1.59597	0.53677	|	125.772	3.65184	1.14915	91.7497	-3.81641	0.53657	|	125.037	9.72276	0.12863	91.6615	-0.3497	0.53679	|	125.826
126.04	9.81837	0.12739	88.5981	-0.36181	0.5365	|	126.068	5.13991	0.69766	91.032	-1.64982	0.53649	|	125.976	3.66078	1.18863	91.0831	-3.88045	0.53652	|	125.94	9.81824	0.14693	89.4063	-0.36277	0.53653	|	125.26	5.13254	0.70611	92.0072	-1.58747	0.53672	|	125.922	3.65614	1.14743	91.7333	-3.79546	0.53653	|	125.187	9.73497	0.12771	91.6573	-0.34799	0.53674	|	125.976
126.19	9.83289	0.1261	88.5929	-0.36041	0.53645	|	126.218	5.14657	0.695	91.0211	-1.63958	0.53645	|	126.126	3.66503	1.18661	91.0666	-3.85824	0.53647	|	126.09	9.83288	0.1457	89.401	-0.36166	0.53648	|	125.41	5.13909	0.7037	91.9968	-1.57894	0.53668	|	126.072	3.66042	1.1457	91.7171	-3.77456	0.53649	|	125.337	9.74897	0.12665	91.6524	-0.34632	0.5367	|	126.126
126.34	9.84755	0.1248	88.5876	-0.35925	0.53641	|	126.368	5.15324	0.69233	91.0102	-1.62937	0.5364	|	126.276	3.6693	1.18457	91.0502	-3.836	0.53643	|	126.24	9.84741	0.14448	89.3957	-0.36082	0.53644	|	125.56	5.14569	0.70126	91.9864	-1.57029	0.53664	|	126.222	3.66466	1.14397	91.7011	-3.75382	0.53645	|	125.487	9.76358	0.12555	91.6474	-0.34488	0.53666	|	126.276
126.49	9.86216	0.12351	88.5824	-0.35833	0.53637	|	126.518	5.15993	0.68964	90.9993	-1.61915	0.53636	|	126.426	3.67355	1.18251	91.0339	-3.81377	0.53639	|	126.39	9.86196	0.14326	89.3905	-0.36018	0.5364	|	125.71	5.15232	0.6988	91.976	-1.56152	0.5366	|	126.372	3.66892	1.14222	91.6852	-3.733	0.5364	|	125.637	9.77815	0.12445	91.6424	-0.34376	0.53661	|	126.426
126.64	9.8768	0.12223	88.5772	-0.35761	0.53632	|	126.668	5.16656	0.68697	90.9886	-1.60906	0.53632	|	126.576	3.67781	1.18043	91.0177	-3.79149	0.53634	|	126.54	9.87656	0.14204	89.3852	-0.35972	0.53635	|	125.86	5.15894	0.69633	91.9657	-1.55269	0.53655	|	126.522	3.67317	1.14045	91.6694	-3.71221	0.53636	|	125.787	9.79272	0.12337	91.6374	-0.34295	0.53657	|	126.576
126.79	9.89147	0.12095	88.5719	-0.35704	0.53628	|	126.818	5.17324	0.68427	90.9779	-1.59894	0.53627	|	126.726	3.68207	1.17833	91.0016	-3.76921	0.5363	|	126.69	9.89112	0.14083	89.38	-0.35938	0.53631	|	126.01	5.16557	0.69386	91.9554	-1.5438	0.53651	|	126.672	3.67741	1.13867	91.6536	-3.6914	0.53632	|	125.937	9.80738	0.12228	91.6324	-0.34241	0.53653	|	126.726
126.94	9.9061	0.11968	88.5667	-0.35658	0.53624	|	126.968	5.17993	0.68157	90.9672	-1.58886	0.53623	|	126.876	3.6863	1.17622	90.9857	-3.74705	0.53626	|	126.84	9.90577	0.13961	89.3748	-0.35909	0.53627	|	126.16	5.17218	0.69139	91.9453	-1.53487	0.53646	|	126.822	3.68169	1.13686	91.6379	-3.67046	0.53627	|	126.087	9.822	0.1212	91.6273	-0.34212	0.53648	|	126.876
127.09	9.9207	0.11842	88.5615	-0.35619	0.53619	|	127.118	5.18657	0.67887	90.9567	-1.5789	0.53619	|	127.026	3.69052	1.17411	90.97	-3.72497	0.53621	|	126.99	9.92038	0.13841	89.3695	-0.35882	0.53622	|	126.31	5.17878	0.68892	91.9352	-1.52592	0.53642	|	126.972	3.68596	1.13503	91.6223	-3.64951	0.53623	|	126.237	9.83656	0.12012	91.6224	-0.34203	0.53644	|	127.026
127.24	9.93531	0.11716	88.5563	-0.35583	0.53615	|	127.268	5.19323	0.67616	90.9462	-1.56895	0.53614	|	127.176	3.69475	1.17197	90.9543	-3.70278	0.53617	|	127.14	9.93497	0.13721	89.3643	-0.3585	0.53618	|	126.46	5.18536	0.68644	91.9252	-1.51694	0.53638	|	127.122	3.6902	1.1332	91.6068	-3.62866	0.53619	|	126.387	9.85118	0.11905	91.6174	-0.34211	0.5364	|	127.176
127.39	9.9499	0.11591	88.5511	-0.35543	0.53611	|	127.418	5.1999	0.67344	90.9358	-1.55904	0.5361	|	127.326	3.69898	1.16981	90.9387	-3.68054	0.53613	|	127.29	9.9495	0.13603	89.3591	-0.35809	0.53614	|	126.61	5.19195	0.68396	91.9152	-1.50791	0.53633	|	127.272	3.69447	1.13134	91.5914	-3.60771	0.53614	|	126.537	9.86583	0.11797	91.6124	-0.34229	0.53635	|	127.326
127.54	9.96442	0.11467	88.5459	-0.35495	0.53606	|	127.568	5.20655	0.67071	90.9254	-1.5492	0.53606	|	127.476	3.7032	1.16764	90.9232	-3.65838	0.53608	|	127.44	9.96413	0.13485	89.3538	-0.35754	0.53609	|	126.76	5.19854	0.68148	91.9053	-1.49886	0.53629	|	127.422	3.69873	1.12947	91.5761	-3.58682	0.5361	|	126.687	9.88049	0.1169	91.6073	-0.34254	0.53631	|	127.476
127.69	9.97902	0.11343	88.5408	-0.3543	0.53602	|	127.718	5.21327	0.66795	90.9151	-1.53932	0.53601	|	127.626	3.70744	1.16544	90.9077	-3.63604	0.53604	|	127.59	9.97867	0.13369	89.3486	-0.35677	0.53605	|	126.91	5.20518	0.67897	91.8954	-1.48972	0.53625	|	127.572	3.70299	1.12758	91.5608	-3.56587	0.53606	|	126.837	9.8951	0.11584	91.6023	-0.34279	0.53627	|	127.626
127.84	9.99366	0.1122	88.5356	-0.35343	0.53598	|	127.868	5.21993	0.66521	90.9048	-1.52959	0.53597	|	127.776	3.7117	1.16322	90.8923	-3.61362	0.536	|	127.74	9.9933	0.13253	89.3434	-0.35574	0.53601	|	127.06	5.21177	0.67647	91.8856	-1.48061	0.5362	|	127.722	3.70724	1.12568	91.5457	-3.54499	0.53601	|	126.987	9.90982	0.11477	91.5973	-0.34299	0.53622	|	127.776
127.99	10.0082	0.11097	88.5304	-0.35228	0.53593	|	128.018	5.22662	0.66245	90.8946	-1.51987	0.53593	|	127.926	3.71594	1.16098	90.877	-3.59128	0.53595	|	127.89	10.0079	0.13137	89.3382	-0.35439	0.53596	|	127.21	5.21836	0.67397	91.8758	-1.47151	0.53616	|	127.872	3.71148	1.12377	91.5307	-3.52419	0.53597	|	127.137	9.92433	0.11372	91.5923	-0.34309	0.53618	|	127.926
128.14	10.0229	0.10974	88.5253	-0.35081	0.53589	|	128.168	5.23329	0.65969	90.8845	-1.51023	0.53588	|	128.076	3.72019	1.15873	90.8618	-3.56883	0.53591	|	128.04	10.0224	0.13023	89.3331	-0.3527	0.53592	|	127.36	5.22494	0.67147	91.8662	-1.46241	0.53612	|	128.022	3.71572	1.12184	91.5158	-3.50334	0.53592	|	127.287	9.94089	0.11252	91.5866	-0.34302	0.53614	|	128.076
128.29	10.0375	0.10853	88.5202	-0.34898	0.53585	|	128.318	5.23996	0.65692	90.8745	-1.50064	0.53584	|	128.226	3.72446	1.15644	90.8466	-3.54629	0.53587	|	128.19	10.037	0.12908	89.328	-0.35062	0.53588	|	127.51	5.23152	0.66896	91.8566	-1.4533	0.53607	|	128.172	3.71996	1.1199	91.501	-3.48253	0.53588	|	127.437	9.95715	0.11135	91.581	-0.34268	0.53609	|	128.226
128.44	10.0521	0.10732	88.5151	-0.34678	0.5358	|	128.468	5.2466	0.65416	90.8646	-1.49115	0.5358	|	128.376	3.72871	1.15415	90.8315	-3.52381	0.53582	|	128.34	10.0517	0.12793	89.3228	-0.34813	0.53583	|	127.66	5.23812	0.66645	91.847	-1.44417	0.53603	|	128.322	3.7242	1.11794	91.4863	-3.4617	0.53584	|	127.587	9.97166	0.1103	91.5761	-0.34209	0.53605	|	128.376
128.59	10.0667	0.10611	88.51	-0.34418	0.53576	|	128.618	5.25329	0.65137	90.8546	-1.48165	0.53575	|	128.526	3.73291	1.15187	90.8168	-3.50158	0.53578	|	128.49	10.0662	0.12678	89.3178	-0.34525	0.53579	|	127.81	5.24474	0.66392	91.8375	-1.43501	0.53599	|	128.472	3.72846	1.11596	91.4716	-3.44083	0.53579	|	127.737	9.98634	0.10924	91.571	-0.34117	0.53601	|	128.526
128.74	10.0813	0.10491	88.505	-0.34117	0.53572	|	128.768	5.25996	0.64859	90.8448	-1.47222	0.53571	|	128.676	3.73713	1.14957	90.8021	-3.47925	0.53574	|	128.64	10.0809	0.12561	89.3127	-0.34195	0.53575	|	127.96	5.25132	0.6614	91.8281	-1.42593	0.53594	|	128.622	3.73272	1.11396	91.457	-3.41996	0.53575	|	127.887	10.001	0.10819	91.566	-0.33986	0.53596	|	128.676
128.89	10.0959	0.10372	88.5001	-0.33777	0.53567	|	128.918	5.26662	0.64581	90.835	-1.46287	0.53567	|	128.826	3.74138	1.14722	90.7873	-3.45671	0.53569	|	128.79	10.0954	0.12445	89.3078	-0.33829	0.5357	|	128.11	5.25783	0.65891	91.8188	-1.41696	0.5359	|	128.772	3.73699	1.11194	91.4424	-3.39904	0.53571	|	128.037	10.0157	0.10714	91.5611	-0.33816	0.53592	|	128.826
129.04	10.1104	0.10254	88.4952	-0.33401	0.53563	|	129.068	5.2733	0.64301	90.8253	-1.45353	0.53562	|	128.976	3.74563	1.14487	90.7727	-3.43419	0.53565	|	128.94	10.1099	0.12328	89.3029	-0.33429	0.53566	|	128.26	5.2644	0.65639	91.8096	-1.40794	0.53586	|	128.922	3.74126	1.10991	91.428	-3.37815	0.53566	|	128.187	10.0303	0.10609	91.5561	-0.33601	0.53588	|	128.976
129.19	10.125	0.10136	88.4903	-0.32989	0.53559	|	129.218	5.28	0.6402	90.8156	-1.4442	0.53558	|	129.126	3.74989	1.14249	90.7581	-3.41157	0.5356	|	129.09	10.1244	0.1221	89.2981	-0.32995	0.53562	|	128.41	5.27099	0.65387	91.8003	-1.39891	0.53581	|	129.072	3.74552	1.10787	91.4136	-3.35736	0.53562	|	128.337	10.0452	0.10503	91.5511	-0.33338	0.53583	|	129.126
129.34	10.1396	0.10019	88.4855	-0.32543	0.53554	|	129.368	5.28672	0.63738	90.8059	-1.43491	0.53553	|	129.276	3.75416	1.14008	90.7436	-3.38886	0.53556	|	129.24	10.139	0.12091	89.2933	-0.3253	0.53557	|	128.56	5.2776	0.65133	91.7911	-1.38988	0.53577	|	129.222	3.7498	1.1058	91.3993	-3.33649	0.53558	|	128.487	10.0584	0.10409	91.5468	-0.33068	0.53579	|	129.276
129.49	10.1543	0.099	88.4808	-0.32067	0.5355	|	129.518	5.29347	0.63454	90.7962	-1.4256	0.53549	|	129.426	3.75843	1.13766	90.7292	-3.36618	0.53552	|	129.39	10.1536	0.11971	89.2886	-0.32043	0.53553	|	128.71	5.28418	0.6488	91.782	-1.38092	0.53573	|	129.372	3.75404	1.10373	91.3852	-3.31584	0.53553	|	128.637	10.0729	0.10305	91.542	-0.3273	0.53575	|	129.426
129.64	10.1689	0.0979	88.4761	-0.31572	0.53546	|	129.668	5.3002	0.63171	90.7867	-1.41638	0.53545	|	129.576	3.7627	1.13523	90.7148	-3.34348	0.53547	|	129.54	10.1683	0.11849	89.2839	-0.31534	0.53548	|	128.86	5.2908	0.64626	91.7729	-1.37196	0.53568	|	129.522	3.75825	1.10166	91.3713	-3.29536	0.53549	|	128.787	10.0875	0.10201	91.5372	-0.32346	0.5357	|	129.576
129.79	10.1835	0.0967	88.4715	-0.31059	0.53541	|	129.818	5.30686	0.6289	90.7773	-1.40728	0.5354	|	129.726	3.76698	1.13276	90.7006	-3.3207	0.53543	|	129.69	10.1828	0.11728	89.2794	-0.31015	0.53544	|	129.01	5.2974	0.64372	91.7639	-1.36306	0.53564	|	129.672	3.76252	1.09955	91.3573	-3.27469	0.53545	|	128.937	10.1022	0.10096	91.5325	-0.3192	0.53566	|	129.726
129.94	10.1981	0.0955	88.4671	-0.3054	0.53537	|	129.968	5.31356	0.62608	90.7679	-1.39818	0.53536	|	129.876	3.77124	1.1303	90.6865	-3.29801	0.53539	|	129.84	10.1974	0.11606	89.2749	-0.30489	0.5354	|	129.16	5.304	0.64118	91.7549	-1.35419	0.53559	|	129.822	3.76681	1.09741	91.3432	-3.25392	0.5354	|	129.087	10.117	0.0999	91.5278	-0.31459	0.53562	|	129.876
130.09	10.2127	0.0944	88.4626	-0.30019	0.53532	|	130.118	5.32027	0.62326	90.7585	-1.38908	0.53532	|	130.026	3.77548	1.12783	90.6725	-3.27546	0.53534	|	129.99	10.212	0.11485	89.2705	-0.29967	0.53535	|	129.31	5.3106	0.63864	91.746	-1.34538	0.53555	|	129.972	3.77107	1.09527	91.3294	-3.23334	0.53536	|	129.237	10.1317	0.0989	91.5232	-0.30968	0.53557	|	130.026
130.24	10.2274	0.0933	88.4583	-0.29502	0.53528	|	130.268	5.32693	0.62045	90.7493	-1.38008	0.53527	|	130.176	3.77976	1.12532	90.6586	-3.25269	0.5353	|	130.14	10.2265	0.11364	89.2661	-0.29452	0.53531	|	129.46	5.31718	0.63611	91.7371	-1.33664	0.53551	|	130.122	3.77532	1.09311	91.3157	-3.21287	0.53532	|	129.387	10.1463	0.0978	91.5187	-0.3045	0.53553	|	130.176
130.39	10.242	0.0921	88.454	-0.29002	0.53524	|	130.418	5.33362	0.61764	90.7401	-1.37108	0.53523	|	130.326	3.78402	1.12279	90.6448	-3.22999	0.53526	|	130.29	10.2412	0.11244	89.2619	-0.28946	0.53527	|	129.61	5.32376	0.63358	91.7284	-1.32796	0.53546	|	130.272	3.77958	1.09094	91.3021	-3.19245	0.53527	|	129.537	10.1611	0.0968	91.5143	-0.29909	0.53549	|	130.326
130.54	10.2566	0.091	88.4498	-0.28517	0.53519	|	130.568	5.34032	0.61482	90.7309	-1.36208	0.53519	|	130.476	3.78826	1.12027	90.6311	-3.20742	0.53521	|	130.44	10.2558	0.11126	89.2577	-0.28462	0.53522	|	129.76	5.33036	0.63104	91.7197	-1.3193	0.53542	|	130.422	3.78388	1.08873	91.2884	-3.17189	0.53523	|	129.687	10.1758	0.0957	91.5099	-0.29356	0.53544	|	130.476
130.69	10.2711	0.0899	88.4457	-0.28059	0.53515	|	130.718	5.34704	0.61199	90.7218	-1.35309	0.53514	|	130.626	3.7925	1.11773	90.6176	-3.18487	0.53517	|	130.59	10.2704	0.1101	89.2536	-0.27998	0.53518	|	129.91	5.33699	0.62849	91.7109	-1.31066	0.53538	|	130.572	3.78814	1.08652	91.2749	-3.15156	0.53518	|	129.837	10.1904	0.0947	91.5056	-0.28798	0.5354	|	130.626
130.84	10.2857	0.0888	88.4416	-0.2763	0.53511	|	130.868	5.35375	0.60917	90.7128	-1.34413	0.5351	|	130.776	3.79676	1.11515	90.6041	-3.16221	0.53512	|	130.74	10.285	0.10895	89.2495	-0.27562	0.53514	|	130.06	5.34361	0.62595	91.7023	-1.30208	0.53533	|	130.722	3.7924	1.08429	91.2615	-3.13131	0.53514	|	129.987	10.2051	0.0936	91.5015	-0.28243	0.53535	|	130.776
130.99	10.3003	0.0877	88.4377	-0.27234	0.53506	|	131.018	5.36043	0.60637	90.7038	-1.33522	0.53505	|	130.926	3.80102	1.11256	90.5906	-3.13953	0.53508	|	130.89	10.2996	0.10782	89.2455	-0.27159	0.53509	|	130.21	5.35018	0.62342	91.6938	-1.29362	0.53529	|	130.872	3.79669	1.08203	91.2482	-3.11104	0.5351	|	130.137	10.2197	0.0926	91.4974	-0.27694	0.53531	|	130.926
131.14	10.3149	0.0866	88.4337	-0.26874	0.53502	|	131.168	5.36713	0.60355	90.6949	-1.32631	0.53501	|	131.076	3.80528	1.10995	90.5773	-3.1169	0.53504	|	131.04	10.3143	0.1067	89.2416	-0.26786	0.53505	|	130.36	5.35682	0.62087	91.6852	-1.28513	0.53525	|	131.022	3.80095	1.07977	91.2349	-3.09095	0.53505	|	130.287	10.2344	0.0916	91.4933	-0.27159	0.53527	|	131.076
131.29	10.3295	0.0855	88.4298	-0.26555	0.53498	|	131.318	5.37386	0.60073	90.686	-1.31737	0.53497	|	131.226	3.80957	1.1073	90.564	-3.09415	0.53499	|	131.19	10.329	0.10559	89.2377	-0.26448	0.535	|	130.51	5.36349	0.61832	91.6767	-1.27667	0.53521	|	131.172	3.80519	1.0775	91.2219	-3.07105	0.53501	|	130.437	10.2491	0.0905	91.4894	-0.26644	0.53522	|	131.226
131.44	10.3441	0.0844	88.4259	-0.26278	0.53493	|	131.468	5.38058	0.59792	90.6772	-1.30847	0.53492	|	131.376	3.81382	1.10466	90.5509	-3.07162	0.53495	|	131.34	10.3435	0.1045	89.2338	-0.2615	0.53496	|	130.66	5.37012	0.61577	91.6682	-1.2683	0.53516	|	131.322	3.80942	1.07521	91.209	-3.05131	0.53497	|	130.587	10.2644	0.0894	91.4853	-0.26132	0.53518	|	131.376
131.59	10.3587	0.0833	88.4221	-0.26044	0.53489	|	131.618	5.38727	0.59512	90.6685	-1.29962	0.53488	|	131.526	3.81808	1.102	90.5378	-3.04908	0.53491	|	131.49	10.3582	0.10341	89.23	-0.25886	0.53492	|	130.81	5.37677	0.61323	91.6598	-1.25998	0.53512	|	131.472	3.81368	1.0729	91.196	-3.03151	0.53492	|	130.737	10.28	0.0883	91.4813	-0.25647	0.53514	|	131.526
131.74	10.3733	0.0823	88.4184	-0.25851	0.53484	|	131.768	5.39394	0.59233	90.6598	-1.29079	0.53484	|	131.676	3.82234	1.09931	90.5249	-3.02656	0.53486	|	131.64	10.3728	0.10232	89.2263	-0.25657	0.53487	|	130.96	5.38336	0.6107	91.6515	-1.25178	0.53507	|	131.622	3.81794	1.07056	91.1831	-3.01181	0.53488	|	130.887	10.2948	0.0873	91.4776	-0.25224	0.53509	|	131.676
131.89	10.388	0.0812	88.4146	-0.25699	0.5348	|	131.918	5.4006	0.58955	90.6512	-1.282	0.53479	|	131.826	3.82659	1.09662	90.5121	-3.00418	0.53482	|	131.79	10.3874	0.10123	89.2225	-0.25463	0.53483	|	131.11	5.39002	0.60815	91.6432	-1.24356	0.53503	|	131.772	3.82218	1.06821	91.1704	-2.9923	0.53483	|	131.037	10.3094	0.0863	91.4739	-0.24842	0.53505	|	131.826
132.04	10.4027	0.0801	88.4108	-0.25585	0.53476	|	132.068	5.4073	0.58676	90.6427	-1.27317	0.53475	|	131.976	3.83083	1.0939	90.4994	-2.98185	0.53477	|	131.94	10.402	0.10014	89.2188	-0.253	0.53479	|	131.26	5.39664	0.60562	91.635	-1.23545	0.53498	|	131.922	3.82644	1.06584	91.1577	-2.97281	0.53479	|	131.187	10.324	0.0852	91.4703	-0.24498	0.53501	|	131.976
132.19	10.4164	0.0791	88.4073	-0.25512	0.53471	|	132.218	5.41405	0.58395	90.6341	-1.26428	0.5347	|	132.126	3.83508	1.09117	90.4868	-2.95958	0.53473	|	132.09	10.4167	0.099	89.2151	-0.25167	0.53474	|	131.41	5.40326	0.60309	91.6269	-1.22739	0.53494	|	132.072	3.83073	1.06343	91.145	-2.9533	0.53475	|	131.337	10.3386	0.0842	91.4668	-0.24197	0.53496	|	132.126
132.34	10.429	0.0782	88.4041	-0.25472	0.53467	|	132.368	5.42077	0.58116	90.6257	-1.25545	0.53466	|	132.276	3.8393	1.08844	90.4743	-2.93749	0.53469	|	132.24	10.4314	0.0979	89.2114	-0.25061	0.5347	|	131.56	5.40987	0.60057	91.6188	-1.2194	0.5349	|	132.222	3.83499	1.06101	91.1324	-2.93403	0.5347	|	131.487	10.3533	0.0832	91.4632	-0.23934	0.53492	|	132.276
132.49	10.4417	0.0773	88.4009	-0.25455	0.53462	|	132.518	5.42747	0.57837	90.6173	-1.24664	0.53462	|	132.426	3.84356	1.08566	90.4619	-2.91529	0.53464	|	132.39	10.4459	0.0968	89.2078	-0.24979	0.53465	|	131.71	5.41648	0.59804	91.6107	-1.21146	0.53485	|	132.372	3.83923	1.05859	91.1201	-2.91501	0.53466	|	131.637	10.368	0.0821	91.4597	-0.23711	0.53487	|	132.426
132.64	10.4545	0.0764	88.3976	-0.25459	0.53458	|	132.668	5.43419	0.57558	90.6089	-1.23782	0.53457	|	132.576	3.84782	1.08286	90.4495	-2.89313	0.5346	|	132.54	10.4606	0.0957	89.2042	-0.24918	0.53461	|	131.86	5.42314	0.5955	91.6027	-1.20352	0.53481	|	132.522	3.84345	1.05616	91.1078	-2.89617	0.53462	|	131.787	10.3828	0.0811	91.4562	-0.23526	0.53483	|	132.576
132.79	10.4672	0.0755	88.3944	-0.25482	0.53454	|	132.818	5.44092	0.57279	90.6006	-1.22901	0.53453	|	132.726	3.85209	1.08005	90.4372	-2.87107	0.53456	|	132.69	10.4752	0.0946	89.2005	-0.24874	0.53457	|	132.01	5.42983	0.59295	91.5947	-1.19559	0.53477	|	132.672	3.84772	1.05367	91.0954	-2.87723	0.53457	|	131.937	10.3976	0.0801	91.4528	-0.23378	0.53479	|	132.726
132.94	10.4799	0.0746	88.3912	-0.25521	0.53449	|	132.968	5.44763	0.57002	90.5924	-1.22024	0.53448	|	132.876	3.85634	1.07722	90.425	-2.84915	0.53451	|	132.84	10.4898	0.0935	89.1969	-0.24844	0.53452	|	132.16	5.43648	0.59041	91.5868	-1.18777	0.53472	|	132.822	3.85198	1.05118	91.0832	-2.85849	0.53453	|	132.087	10.4123	0.079	91.4493	-0.23263	0.53474	|	132.876
133.09	10.4927	0.0736	88.3879	-0.25571	0.53445	|	133.118	5.45432	0.56726	90.5843	-1.21152	0.53444	|	133.026	3.86058	1.07438	90.413	-2.82739	0.53447	|	132.99	10.5044	0.0925	89.1933	-0.24823	0.53448	|	132.31	5.44312	0.58788	91.5789	-1.18001	0.53468	|	132.972	3.8562	1.04869	91.0712	-2.84003	0.53448	|	132.237	10.4271	0.078	91.4459	-0.23179	0.5347	|	133.026
133.24	10.5053	0.0727	88.3847	-0.2563	0.53441	|	133.268	5.46105	0.56448	90.5762	-1.20275	0.5344	|	133.176	3.86483	1.07151	90.401	-2.80567	0.53442	|	133.14	10.519	0.0914	89.1897	-0.24808	0.53443	|	132.46	5.44972	0.58536	91.5711	-1.17233	0.53463	|	133.122	3.86047	1.04615	91.0592	-2.82153	0.53444	|	132.387	10.4418	0.077	91.4425	-0.23121	0.53465	|	133.176
133.39	10.5193	0.0717	88.3811	-0.257	0.53436	|	133.418	5.46779	0.5617	90.5681	-1.194	0.53435	|	133.326	3.86908	1.06863	90.3892	-2.78411	0.53438	|	133.29	10.5336	0.0903	89.186	-0.24796	0.53439	|	132.61	5.45639	0.58282	91.5633	-1.16462	0.53459	|	133.272	3.86471	1.04361	91.0472	-2.80326	0.5344	|	132.537	10.4566	0.076	91.4391	-0.23086	0.53461	|	133.326
133.54	10.5341	0.0707	88.3773	-0.25777	0.53432	|	133.568	5.47452	0.55893	90.5601	-1.18529	0.53431	|	133.476	3.8733	1.06575	90.3774	-2.76278	0.53434	|	133.44	10.5482	0.0893	89.1824	-0.24784	0.53435	|	132.76	5.46301	0.58029	91.5557	-1.15702	0.53455	|	133.422	3.86893	1.04106	91.0354	-2.78523	0.53435	|	132.687	10.4713	0.075	91.4357	-0.23069	0.53457	|	133.476
133.69	10.5488	0.0696	88.3735	-0.2585	0.53427	|	133.718	5.48121	0.55618	90.5522	-1.17664	0.53427	|	133.626	3.87755	1.06283	90.3658	-2.74148	0.53429	|	133.59	10.5628	0.0882	89.1788	-0.24769	0.5343	|	132.91	5.46962	0.57777	91.548	-1.14946	0.5345	|	133.572	3.87317	1.03847	91.0237	-2.76723	0.53431	|	132.837	10.4861	0.074	91.4323	-0.23065	0.53452	|	133.626
133.84	10.5635	0.0686	88.3697	-0.25916	0.53423	|	133.868	5.48787	0.55344	90.5444	-1.16807	0.53422	|	133.776	3.88182	1.05988	90.3541	-2.72019	0.53425	|	133.74	10.5775	0.0872	89.1751	-0.2475	0.53426	|	133.06	5.47624	0.57524	91.5405	-1.14194	0.53446	|	133.722	3.87743	1.03585	91.0119	-2.7493	0.53426	|	132.987	10.5008	0.073	91.4289	-0.23069	0.53448	|	133.776
133.99	10.5782	0.0675	88.3658	-0.2597	0.53419	|	134.018	5.49458	0.55069	90.5366	-1.15947	0.53418	|	133.926	3.88607	1.05692	90.3426	-2.69913	0.5342	|	133.89	10.5922	0.0862	89.1715	-0.24726	0.53421	|	133.21	5.48284	0.57272	91.5329	-1.13448	0.53441	|	133.872	3.88167	1.03323	91.0003	-2.73158	0.53422	|	133.137	10.5156	0.072	91.4255	-0.23077	0.53444	|	133.926
134.14	10.5929	0.0665	88.362	-0.2601	0.53414	|	134.168	5.50129	0.54794	90.5288	-1.15091	0.53413	|	134.076	3.89029	1.05398	90.3312	-2.67841	0.53416	|	134.04	10.6069	0.0852	89.1679	-0.24697	0.53417	|	133.36	5.48946	0.57019	91.5255	-1.12704	0.53437	|	134.022	3.88589	1.03059	90.9888	-2.7141	0.53418	|	133.287	10.5303	0.071	91.4221	-0.23083	0.53439	|	134.076
134.29	10.6076	0.0654	88.3582	-0.26033	0.5341	|	134.318	5.50803	0.54518	90.5211	-1.14235	0.53409	|	134.226	3.89451	1.05101	90.32	-2.65784	0.53412	|	134.19	10.6216	0.0842	89.1643	-0.2466	0.53413	|	133.51	5.49605	0.56766	91.5181	-1.11965	0.53433	|	134.172	3.89011	1.02795	90.9774	-2.69678	0.53413	|	133.437	10.5451	0.07	91.4187	-0.23085	0.53435	|	134.226
134.44	10.6226	0.0643	88.3543	-0.26037	0.53405	|	134.468	5.51475	0.54243	90.5134	-1.13385	0.53405	|	134.376	3.89874	1.04801	90.3088	-2.63736	0.53407	|	134.34	10.6362	0.0831	89.1607	-0.24618	0.53408	|	133.66	5.50268	0.56512	91.5106	-1.11226	0.53428	|	134.322	3.89435	1.02526	90.966	-2.67947	0.53409	|	133.587	10.5599	0.069	91.4153	-0.23079	0.5343	|	134.376
134.59	10.64	0.0631	88.3498	-0.26013	0.53401	|	134.618	5.52146	0.53969	90.5058	-1.12542	0.534	|	134.526	3.903	1.04498	90.2976	-2.61696	0.53403	|	134.49	10.651	0.0821	89.157	-0.24568	0.53404	|	133.81	5.5093	0.56258	91.5033	-1.10492	0.53424	|	134.472	3.89858	1.02256	90.9547	-2.66241	0.53404	|	133.737	10.5746	0.068	91.4119	-0.2306	0.53426	|	134.526
134.74	10.6574	0.0618	88.3452	-0.25956	0.53397	|	134.768	5.52817	0.53694	90.4983	-1.11702	0.53396	|	134.676	3.90727	1.04193	90.2865	-2.59667	0.53398	|	134.64	10.6656	0.0811	89.1534	-0.24511	0.53399	|	133.96	5.51593	0.56003	91.496	-1.09759	0.53419	|	134.622	3.90279	1.01986	90.9435	-2.64551	0.534	|	133.887	10.5892	0.067	91.4085	-0.23028	0.53422	|	134.676
134.89	10.6748	0.0606	88.3407	-0.25863	0.53392	|	134.918	5.53488	0.5342	90.4908	-1.10869	0.53391	|	134.826	3.91155	1.03885	90.2754	-2.57657	0.53394	|	134.79	10.6803	0.0801	89.1498	-0.24448	0.53395	|	134.11	5.52256	0.55748	91.4888	-1.09031	0.53415	|	134.772	3.90704	1.01711	90.9323	-2.62865	0.53396	|	134.037	10.604	0.066	91.4051	-0.22982	0.53417	|	134.826
135.04	10.6922	0.0593	88.3362	-0.25732	0.53388	|	135.068	5.54158	0.53147	90.4835	-1.10043	0.53387	|	134.976	3.91581	1.03577	90.2645	-2.55674	0.5339	|	134.94	10.695	0.0791	89.1462	-0.24378	0.53391	|	134.26	5.52919	0.55493	91.4815	-1.08304	0.53411	|	134.922	3.9113	1.01434	90.9212	-2.61185	0.53391	|	134.187	10.6187	0.0651	91.4017	-0.2292	0.53413	|	134.976
135.19	10.7096	0.058	88.3318	-0.25565	0.53383	|	135.218	5.54829	0.52873	90.4761	-1.09222	0.53383	|	135.126	3.92006	1.03268	90.2536	-2.53716	0.53385	|	135.09	10.7096	0.078	89.1427	-0.24301	0.53386	|	134.41	5.53579	0.55238	91.4744	-1.07584	0.53406	|	135.072	3.91555	1.01155	90.9101	-2.59522	0.53387	|	134.337	10.6334	0.0641	91.3984	-0.22843	0.53408	|	135.126
135.34	10.7261	0.0568	88.3276	-0.25374	0.53379	|	135.368	5.55502	0.52598	90.4688	-1.08404	0.53378	|	135.276	3.92432	1.02957	90.2429	-2.51779	0.53381	|	135.24	10.7244	0.077	89.1391	-0.24218	0.53382	|	134.56	5.54245	0.54981	91.4673	-1.0686	0.53402	|	135.222	3.91978	1.00875	90.8991	-2.57882	0.53382	|	134.487	10.6481	0.0631	91.395	-0.22751	0.53404	|	135.276
135.49	10.7408	0.0558	88.3238	-0.25178	0.53375	|	135.518	5.56174	0.52324	90.4615	-1.07593	0.53374	|	135.426	3.92856	1.02645	90.2322	-2.49871	0.53376	|	135.39	10.7391	0.076	89.1355	-0.24129	0.53377	|	134.71	5.54908	0.54726	91.4602	-1.06144	0.53397	|	135.372	3.92401	1.00594	90.8883	-2.56258	0.53378	|	134.637	10.6629	0.0622	91.3916	-0.22643	0.534	|	135.426
135.64	10.7555	0.0547	88.3201	-0.24958	0.5337	|	135.668	5.56845	0.52051	90.4543	-1.06791	0.53369	|	135.576	3.9328	1.02332	90.2217	-2.47984	0.53372	|	135.54	10.7537	0.075	89.132	-0.24033	0.53373	|	134.86	5.55577	0.54467	91.4532	-1.05422	0.53393	|	135.522	3.92829	1.00308	90.8774	-2.54625	0.53374	|	134.787	10.6777	0.0612	91.3883	-0.2252	0.53395	|	135.576
135.79	10.7703	0.0536	88.3165	-0.24717	0.53366	|	135.818	5.57517	0.51776	90.4472	-1.05995	0.53365	|	135.726	3.93705	1.02017	90.2112	-2.46121	0.53368	|	135.69	10.7684	0.074	89.1285	-0.23932	0.53369	|	135.01	5.56241	0.5421	91.4462	-1.04709	0.53389	|	135.672	3.93254	1.00022	90.8666	-2.53016	0.53369	|	134.937	10.6924	0.0603	91.385	-0.22385	0.53391	|	135.726
135.94	10.7851	0.0525	88.3128	-0.24456	0.53361	|	135.968	5.5819	0.51503	90.4401	-1.05206	0.5336	|	135.876	3.94131	1.017	90.2008	-2.44278	0.53363	|	135.84	10.7831	0.073	89.125	-0.23825	0.53364	|	135.16	5.56908	0.53951	91.4392	-1.03995	0.53384	|	135.822	3.93677	0.99735	90.8559	-2.51428	0.53365	|	135.087	10.7072	0.0593	91.3817	-0.22237	0.53386	|	135.876
136.09	10.7999	0.0514	88.3092	-0.24179	0.53357	|	136.118	5.58864	0.51228	90.433	-1.04422	0.53356	|	136.026	3.94557	1.01381	90.1904	-2.42458	0.53359	|	135.99	10.7977	0.072	89.1215	-0.23713	0.5336	|	135.31	5.57573	0.53694	91.4323	-1.03287	0.5338	|	135.972	3.94106	0.99443	90.8452	-2.49834	0.5336	|	135.237	10.7219	0.0584	91.3785	-0.2208	0.53382	|	136.026
136.24	10.8146	0.0503	88.3057	-0.23887	0.53352	|	136.268	5.59536	0.50955	90.426	-1.03649	0.53352	|	136.176	3.9498	1.01064	90.1802	-2.40679	0.53354	|	136.14	10.8124	0.071	89.118	-0.23593	0.53355	|	135.46	5.58239	0.53436	91.4255	-1.0258	0.53375	|	136.122	3.94534	0.99149	90.8345	-2.48253	0.53356	|	135.387	10.7366	0.0575	91.3752	-0.21914	0.53378	|	136.176
136.39	10.8294	0.0492	88.3022	-0.23583	0.53348	|	136.418	5.60208	0.50681	90.4191	-1.02882	0.53347	|	136.326	3.95401	1.00746	90.1701	-2.38933	0.5335	|	136.29	10.827	0.07	89.1146	-0.23466	0.53351	|	135.61	5.58908	0.53177	91.4186	-1.01873	0.53371	|	136.272	3.94956	0.98858	90.824	-2.46705	0.53352	|	135.537	10.7514	0.0565	91.372	-0.21741	0.53373	|	136.326
136.54	10.8442	0.0481	88.2987	-0.23268	0.53344	|	136.568	5.60876	0.5041	90.4122	-1.0213	0.53343	|	136.476	3.95824	1.00425	90.16	-2.37204	0.53346	|	136.44	10.8416	0.0691	89.1112	-0.23331	0.53347	|	135.76	5.59573	0.52919	91.4119	-1.01174	0.53367	|	136.422	3.95379	0.98565	90.8136	-2.45165	0.53347	|	135.687	10.766	0.0556	91.3688	-0.21565	0.53369	|	136.476
136.69	10.859	0.047	88.2953	-0.22944	0.53339	|	136.718	5.61547	0.50138	90.4054	-1.01381	0.53338	|	136.626	3.96249	1.00101	90.15	-2.35493	0.53341	|	136.59	10.8563	0.0681	89.1078	-0.23185	0.53342	|	135.91	5.60239	0.52662	91.4052	-1.00476	0.53362	|	136.572	3.95805	0.98268	90.8032	-2.43629	0.53343	|	135.837	10.7808	0.0547	91.3656	-0.21386	0.53364	|	136.626
136.84	10.8737	0.0459	88.2919	-0.22615	0.53335	|	136.868	5.62222	0.49865	90.3986	-1.00637	0.53334	|	136.776	3.96677	0.99774	90.1399	-2.338	0.53337	|	136.74	10.871	0.0671	89.1044	-0.23029	0.53338	|	136.06	5.60904	0.52405	91.3985	-0.99782	0.53358	|	136.722	3.96232	0.97968	90.7929	-2.42099	0.53338	|	135.987	10.7955	0.0537	91.3625	-0.21204	0.5336	|	136.776
136.99	10.8885	0.0449	88.2886	-0.2228	0.5333	|	137.018	5.62896	0.49593	90.3918	-0.99901	0.5333	|	136.926	3.97104	0.99446	90.13	-2.32138	0.53332	|	136.89	10.8857	0.0662	89.101	-0.22859	0.53333	|	136.21	5.61571	0.52148	91.3919	-0.9909	0.53353	|	136.872	3.96659	0.97667	90.7826	-2.40579	0.53334	|	136.137	10.8102	0.0528	91.3594	-0.21023	0.53355	|	136.926
137.14	10.9033	0.0438	88.2853	-0.2194	0.53326	|	137.168	5.6357	0.49322	90.3851	-0.99175	0.53325	|	137.076	3.97528	0.9912	90.1202	-2.30519	0.53328	|	137.04	10.9005	0.0652	89.0976	-0.22676	0.53329	|	136.36	5.62238	0.51891	91.3853	-0.98401	0.53349	|	137.022	3.97084	0.97366	90.7724	-2.39075	0.53329	|	136.287	10.8249	0.0519	91.3563	-0.20841	0.53351	|	137.076
137.29	10.9181	0.0427	88.2821	-0.21598	0.53321	|	137.318	5.64243	0.49051	90.3785	-0.98457	0.53321	|	137.226	3.97951	0.98792	90.1105	-2.28928	0.53323	|	137.19	10.9151	0.0643	89.0943	-0.22481	0.53324	|	136.51	5.62906	0.51635	91.3787	-0.97715	0.53345	|	137.172	3.97508	0.97064	90.7623	-2.37586	0.53325	|	136.437	10.8396	0.051	91.3533	-0.20659	0.53347	|	137.226
137.44	10.9328	0.0416	88.2789	-0.21256	0.53317	|	137.468	5.64918	0.48781	90.3718	-0.97746	0.53316	|	137.376	3.98374	0.98463	90.1008	-2.27368	0.53319	|	137.34	10.9298	0.0633	89.091	-0.22271	0.5332	|	136.66	5.63573	0.51379	91.3722	-0.97033	0.5334	|	137.322	3.97934	0.96758	90.7522	-2.36098	0.53321	|	136.587	10.8543	0.05	91.3503	-0.20476	0.53342	|	137.376
137.59	10.9475	0.0406	88.2759	-0.20917	0.53313	|	137.618	5.65589	0.48513	90.3653	-0.97047	0.53312	|	137.526	3.98798	0.98133	90.0912	-2.25832	0.53315	|	137.49	10.9444	0.0624	89.0878	-0.22049	0.53316	|	136.81	5.6424	0.51125	91.3658	-0.96355	0.53336	|	137.472	3.98363	0.9645	90.7421	-2.34613	0.53316	|	136.737	10.869	0.0491	91.3473	-0.20293	0.53338	|	137.526
137.74	10.9622	0.0395	88.2728	-0.20584	0.53308	|	137.768	5.66263	0.48245	90.3588	-0.96355	0.53307	|	137.676	3.99223	0.97801	90.0817	-2.24323	0.5331	|	137.64	10.9591	0.0614	89.0846	-0.21813	0.53311	|	136.96	5.64903	0.50873	91.3594	-0.95686	0.53331	|	137.622	3.98789	0.96141	90.7321	-2.33145	0.53312	|	136.887	10.8837	0.0482	91.3443	-0.20108	0.53333	|	137.676
137.89	10.9769	0.0385	88.2698	-0.20255	0.53304	|	137.918	5.66935	0.47978	90.3524	-0.95672	0.53303	|	137.826	3.99648	0.97466	90.0721	-2.2284	0.53306	|	137.79	10.9737	0.0605	89.0814	-0.21566	0.53307	|	137.11	5.65566	0.50622	91.3531	-0.95021	0.53327	|	137.772	3.99215	0.95832	90.7222	-2.31688	0.53307	|	137.037	10.8984	0.0473	91.3414	-0.19922	0.53329	|	137.826
138.04	10.9916	0.0374	88.2669	-0.19934	0.53299	|	138.068	5.67605	0.47713	90.346	-0.94999	0.53299	|	137.976	4.00074	0.97131	90.0627	-2.21385	0.53301	|	137.94	10.9883	0.0596	89.0783	-0.21307	0.53302	|	137.26	5.66231	0.50371	91.3468	-0.94359	0.53322	|	137.922	3.99641	0.95521	90.7124	-2.30235	0.53303	|	137.187	10.9131	0.0464	91.3384	-0.19732	0.53325	|	137.976
138.19	11.0063	0.0364	88.264	-0.19622	0.53295	|	138.218	5.68277	0.47449	90.3396	-0.94334	0.53294	|	138.126	4.00498	0.96795	90.0533	-2.19965	0.53297	|	138.09	11.003	0.0587	89.0752	-0.21039	0.53298	|	137.41	5.66899	0.5012	91.3405	-0.93697	0.53318	|	138.072	4.00067	0.95208	90.7026	-2.28795	0.53298	|	137.337	10.9278	0.0455	91.3355	-0.19538	0.5332	|	138.126
138.34	11.021	0.0354	88.2611	-0.1932	0.5329	|	138.368	5.68947	0.47186	90.3333	-0.93677	0.5329	|	138.276	4.00925	0.96456	90.044	-2.18563	0.53292	|	138.24	11.0176	0.0577	89.0721	-0.20765	0.53293	|	137.56	5.67567	0.49871	91.3343	-0.9304	0.53314	|	138.222	4.0049	0.94897	90.693	-2.27372	0.53294	|	137.487	10.9425	0.0446	91.3327	-0.19342	0.53316	|	138.276
138.49	11.0357	0.0344	88.2583	-0.19032	0.53286	|	138.518	5.69622	0.46923	90.327	-0.93024	0.53285	|	138.426	4.01354	0.96114	90.0346	-2.17185	0.53288	|	138.39	11.0322	0.0568	89.0691	-0.20487	0.53289	|	137.71	5.68233	0.49623	91.3281	-0.9239	0.53309	|	138.372	4.00917	0.94581	90.6833	-2.25942	0.5329	|	137.637	10.9573	0.0437	91.3298	-0.1914	0.53311	|	138.426
138.64	11.0503	0.0334	88.2555	-0.1876	0.53282	|	138.668	5.70297	0.4666	90.3207	-0.92378	0.53281	|	138.576	4.01778	0.95775	90.0255	-2.1585	0.53283	|	138.54	11.047	0.0559	89.0661	-0.20206	0.53285	|	137.86	5.68897	0.49377	91.322	-0.91747	0.53305	|	138.522	4.01346	0.94262	90.6736	-2.24515	0.53285	|	137.787	10.972	0.0428	91.327	-0.18936	0.53307	|	138.576
138.79	11.065	0.0324	88.2528	-0.18505	0.53277	|	138.818	5.7097	0.46399	90.3145	-0.91743	0.53276	|	138.726	4.02202	0.95434	90.0164	-2.14543	0.53279	|	138.69	11.0617	0.0549	89.0631	-0.19926	0.5328	|	138.01	5.69562	0.49132	91.3159	-0.91108	0.53301	|	138.672	4.01768	0.93946	90.6642	-2.23115	0.53281	|	137.937	10.9868	0.0419	91.3243	-0.18727	0.53302	|	138.726
138.94	11.0797	0.0314	88.2501	-0.18269	0.53273	|	138.968	5.7165	0.46136	90.3083	-0.91109	0.53272	|	138.876	4.0263	0.9509	90.0072	-2.13253	0.53275	|	138.84	11.0764	0.054	89.0602	-0.19653	0.53276	|	138.16	5.70229	0.48887	91.3099	-0.90473	0.53296	|	138.822	4.02191	0.93629	90.6548	-2.21723	0.53276	|	138.087	11.0015	0.041	91.3215	-0.18517	0.53298	|	138.876
139.09	11.0944	0.0304	88.2474	-0.18055	0.53268	|	139.118	5.72323	0.45876	90.3022	-0.90488	0.53267	|	139.026	4.03057	0.94745	89.9981	-2.11993	0.5327	|	138.99	11.091	0.053	89.0574	-0.19388	0.53271	|	138.31	5.70897	0.48644	91.3039	-0.89843	0.53292	|	138.972	4.02618	0.93308	90.6453	-2.20323	0.53272	|	138.237	11.0162	0.0401	91.3188	-0.18304	0.53294	|	139.026
139.24	11.1091	0.0294	88.2448	-0.17862	0.53264	|	139.268	5.72996	0.45618	90.2962	-0.89876	0.53263	|	139.176	4.03482	0.94401	89.9891	-2.10767	0.53266	|	139.14	11.1057	0.052	89.0546	-0.19135	0.53267	|	138.46	5.71564	0.48401	91.2979	-0.89218	0.53287	|	139.122	4.03046	0.92984	90.6359	-2.18929	0.53267	|	138.387	11.031	0.0392	91.3161	-0.1809	0.53289	|	139.176
139.39	11.1238	0.0285	88.2422	-0.17694	0.53259	|	139.418	5.73662	0.45362	90.2902	-0.89276	0.53259	|	139.326	4.03906	0.94055	89.9802	-2.09568	0.53261	|	139.29	11.1203	0.0511	89.0518	-0.18895	0.53262	|	138.61	5.72233	0.48158	91.2919	-0.88597	0.53282	|	139.272	4.03475	0.92658	90.6266	-2.17537	0.53263	|	138.537	11.0457	0.0382	91.3135	-0.17876	0.53285	|	139.326
139.54	11.1384	0.0275	88.2396	-0.1755	0.53255	|	139.568	5.74336	0.45104	90.2842	-0.88677	0.53254	|	139.476	4.04331	0.93709	89.9714	-2.08394	0.53257	|	139.44	11.135	0.0501	89.049	-0.18671	0.53258	|	138.76	5.72899	0.47918	91.2861	-0.87985	0.53278	|	139.422	4.03905	0.92331	90.6172	-2.16152	0.53258	|	138.687	11.0605	0.0373	91.3108	-0.17667	0.5328	|	139.476
139.69	11.1531	0.0266	88.237	-0.17428	0.53251	|	139.718	5.75009	0.44846	90.2782	-0.88085	0.5325	|	139.626	4.04758	0.93359	89.9625	-2.07239	0.53252	|	139.59	11.1497	0.0491	89.0463	-0.18463	0.53253	|	138.91	5.73564	0.47679	91.2802	-0.87379	0.53274	|	139.572	4.0433	0.92005	90.6081	-2.14786	0.53254	|	138.837	11.0753	0.0364	91.3083	-0.17463	0.53276	|	139.626
139.84	11.1677	0.0256	88.2345	-0.1733	0.53246	|	139.868	5.75682	0.44589	90.2723	-0.875	0.53245	|	139.776	4.05185	0.93008	89.9537	-2.06108	0.53248	|	139.74	11.1645	0.0481	89.0436	-0.18272	0.53249	|	139.06	5.74229	0.4744	91.2744	-0.86781	0.53269	|	139.722	4.04758	0.91677	90.5989	-2.13421	0.5325	|	138.987	11.09	0.0355	91.3057	-0.17266	0.53271	|	139.776
139.99	11.1824	0.0247	88.2319	-0.17251	0.53242	|	140.018	5.76356	0.44332	90.2665	-0.86922	0.53241	|	139.926	4.0561	0.92658	89.9449	-2.05007	0.53244	|	139.89	11.1792	0.0471	89.0409	-0.18099	0.53245	|	139.21	5.74897	0.47201	91.2687	-0.86185	0.53265	|	139.872	4.05188	0.91346	90.5898	-2.12057	0.53245	|	139.137	11.1048	0.0346	91.3032	-0.17078	0.53267	|	139.926
140.14	11.1971	0.0238	88.2294	-0.17193	0.53237	|	140.168	5.77028	0.44076	90.2606	-0.86351	0.53236	|	140.076	4.06034	0.92307	89.9363	-2.03933	0.53239	|	140.04	11.194	0.0461	89.0382	-0.17944	0.5324	|	139.36	5.75567	0.46962	91.2629	-0.85593	0.5326	|	140.022	4.05614	0.91016	90.5808	-2.10713	0.53241	|	139.287	11.1196	0.0337	91.3006	-0.16901	0.53262	|	140.076
140.29	11.2117	0.0229	88.2269	-0.17153	0.53233	|	140.318	5.77704	0.43818	90.2548	-0.85783	0.53232	|	140.226	4.06458	0.91956	89.9276	-2.02881	0.53235	|	140.19	11.2087	0.0451	89.0356	-0.17808	0.53236	|	139.51	5.76236	0.46723	91.2572	-0.85008	0.53256	|	140.172	4.06038	0.90687	90.5719	-2.09381	0.53236	|	139.437	11.1343	0.0327	91.2982	-0.16737	0.53258	|	140.226
140.44	11.2264	0.022	88.2244	-0.1713	0.53228	|	140.468	5.78377	0.43561	90.2491	-0.85224	0.53227	|	140.376	4.06883	0.91602	89.919	-2.01849	0.5323	|	140.34	11.2235	0.0441	89.033	-0.17688	0.53231	|	139.66	5.76903	0.46486	91.2515	-0.8443	0.53251	|	140.322	4.06468	0.90352	90.5629	-2.0804	0.53232	|	139.587	11.149	0.0318	91.2957	-0.16585	0.53254	|	140.376
140.59	11.2411	0.0211	88.2219	-0.17122	0.53224	|	140.618	5.79051	0.43304	90.2434	-0.8467	0.53223	|	140.526	4.07308	0.91249	89.9105	-2.0084	0.53226	|	140.49	11.2382	0.0432	89.0304	-0.17585	0.53227	|	139.81	5.77569	0.46248	91.2459	-0.8386	0.53247	|	140.472	4.06895	0.90018	90.554	-2.06715	0.53227	|	139.737	11.1638	0.0309	91.2933	-0.16446	0.53249	|	140.526
140.74	11.2557	0.0202	88.2194	-0.17127	0.53219	|	140.768	5.79726	0.43046	90.2377	-0.84121	0.53219	|	140.676	4.07734	0.90893	89.902	-1.99847	0.53221	|	140.64	11.2529	0.0423	89.0278	-0.17496	0.53222	|	139.96	5.78235	0.46011	91.2404	-0.83296	0.53242	|	140.622	4.0732	0.89685	90.5453	-2.05403	0.53223	|	139.887	11.1785	0.03	91.2909	-0.16319	0.53245	|	140.676
140.89	11.2704	0.0193	88.2169	-0.1714	0.53215	|	140.918	5.804	0.42787	90.232	-0.83579	0.53214	|	140.826	4.0816	0.90535	89.8935	-1.98873	0.53217	|	140.79	11.2676	0.0414	89.0253	-0.17421	0.53218	|	140.11	5.78906	0.45773	91.2348	-0.82734	0.53238	|	140.772	4.07751	0.89346	90.5365	-2.04085	0.53218	|	140.037	11.1933	0.029	91.2885	-0.16205	0.5324	|	140.826
141.04	11.285	0.0184	88.2144	-0.17161	0.5321	|	141.068	5.81079	0.42527	90.2263	-0.83038	0.5321	|	140.976	4.08583	0.9018	89.8851	-1.97924	0.53212	|	140.94	11.2822	0.0405	89.0227	-0.17355	0.53213	|	140.26	5.79573	0.45535	91.2293	-0.8218	0.53234	|	140.922	4.08183	0.89005	90.5277	-2.0277	0.53214	|	140.187	11.2081	0.0281	91.2861	-0.161	0.53236	|	140.976
141.19	11.2997	0.0176	88.2119	-0.17185	0.53206	|	141.218	5.81757	0.42266	90.2207	-0.82503	0.53205	|	141.126	4.09008	0.89822	89.8767	-1.96991	0.53208	|	141.09	11.2969	0.0396	89.0202	-0.17299	0.53209	|	140.41	5.80239	0.45297	91.2238	-0.81634	0.53229	|	141.072	4.0861	0.88668	90.519	-2.01481	0.53209	|	140.337	11.2228	0.0272	91.2837	-0.16009	0.53231	|	141.126
141.34	11.3143	0.0167	88.2093	-0.17212	0.53202	|	141.368	5.82429	0.42007	90.2152	-0.81978	0.53201	|	141.276	4.09434	0.89461	89.8683	-1.9607	0.53203	|	141.24	11.3116	0.0387	89.0176	-0.1725	0.53204	|	140.56	5.80909	0.45058	91.2184	-0.81091	0.53225	|	141.222	4.09034	0.88331	90.5105	-2.00209	0.53205	|	140.487	11.2376	0.0262	91.2814	-0.15928	0.53227	|	141.276
141.49	11.329	0.0158	88.2068	-0.17239	0.53197	|	141.518	5.83104	0.41747	90.2097	-0.81456	0.53196	|	141.426	4.09861	0.891	89.86	-1.95166	0.53199	|	141.39	11.3263	0.0379	89.0151	-0.17208	0.532	|	140.71	5.81575	0.4482	91.213	-0.80556	0.5322	|	141.372	4.09463	0.87989	90.502	-1.98931	0.53201	|	140.637	11.2523	0.0253	91.279	-0.15858	0.53222	|	141.426
141.64	11.3437	0.015	88.2043	-0.17265	0.53193	|	141.668	5.8378	0.41486	90.2042	-0.80938	0.53192	|	141.576	4.10287	0.88738	89.8517	-1.94277	0.53194	|	141.54	11.341	0.037	89.0126	-0.17172	0.53196	|	140.86	5.82244	0.4458	91.2077	-0.80024	0.53216	|	141.522	4.09892	0.87647	90.4935	-1.97665	0.53196	|	140.787	11.2671	0.0244	91.2767	-0.15795	0.53218	|	141.576
141.79	11.3583	0.0141	88.2018	-0.1729	0.53188	|	141.818	5.84462	0.41222	90.1987	-0.8042	0.53187	|	141.726	4.10712	0.88377	89.8434	-1.93405	0.5319	|	141.69	11.3557	0.0361	89.0101	-0.17142	0.53191	|	141.01	5.8291	0.4434	91.2023	-0.79501	0.53212	|	141.672	4.10318	0.87306	90.4851	-1.96417	0.53192	|	140.937	11.2818	0.0234	91.2744	-0.15741	0.53213	|	141.726
141.94	11.3731	0.0132	88.1992	-0.17314	0.53184	|	141.968	5.85137	0.40959	90.1933	-0.79911	0.53183	|	141.876	4.11139	0.88014	89.8352	-1.92544	0.53186	|	141.84	11.3703	0.0353	89.0075	-0.17117	0.53187	|	141.16	5.83581	0.44098	91.197	-0.78979	0.53207	|	141.822	4.10743	0.86966	90.4768	-1.95184	0.53187	|	141.087	11.2965	0.0225	91.2721	-0.15693	0.53209	|	141.876
142.09	11.3877	0.0124	88.1967	-0.17335	0.53179	|	142.118	5.85813	0.40696	90.1879	-0.79406	0.53178	|	142.026	4.11566	0.87649	89.827	-1.91693	0.53181	|	141.99	11.385	0.0344	89.005	-0.17097	0.53182	|	141.31	5.84247	0.43857	91.1918	-0.78467	0.53203	|	141.972	4.11166	0.86626	90.4685	-1.93965	0.53183	|	141.237	11.3113	0.0216	91.2697	-0.1565	0.53205	|	142.026
142.24	11.4024	0.0115	88.1941	-0.17353	0.53175	|	142.268	5.86489	0.40433	90.1826	-0.78905	0.53174	|	142.176	4.11991	0.87286	89.8189	-1.90861	0.53177	|	142.14	11.3998	0.0334	89.0025	-0.1708	0.53178	|	141.46	5.84914	0.43615	91.1866	-0.77958	0.53198	|	142.122	4.11591	0.86283	90.4603	-1.92753	0.53178	|	141.387	11.326	0.0207	91.2674	-0.15613	0.532	|	142.176
142.39	11.4171	0.0107	88.1916	-0.17368	0.5317	|	142.418	5.87166	0.40168	90.1772	-0.78407	0.53169	|	142.326	4.12417	0.8692	89.8108	-1.90035	0.53172	|	142.29	11.4145	0.0325	89	-0.17068	0.53173	|	141.61	5.85581	0.43373	91.1814	-0.77455	0.53193	|	142.272	4.12018	0.85938	90.4521	-1.91545	0.53174	|	141.537	11.3407	0.0197	91.2651	-0.15581	0.53196	|	142.326
142.54	11.4318	0.00982	88.189	-0.1738	0.53166	|	142.568	5.87839	0.39905	90.172	-0.77916	0.53165	|	142.476	4.12844	0.86553	89.8027	-1.89217	0.53168	|	142.44	11.4292	0.0316	88.9975	-0.1706	0.53169	|	141.76	5.86251	0.43128	91.1762	-0.76955	0.53189	|	142.422	4.12446	0.85592	90.4439	-1.90348	0.53169	|	141.687	11.3555	0.0188	91.2628	-0.15555	0.53191	|	142.476
142.69	11.4464	0.00898	88.1865	-0.1739	0.53161	|	142.718	5.88517	0.39639	90.1667	-0.77424	0.5316	|	142.626	4.13272	0.86185	89.7946	-1.88407	0.53163	|	142.59	11.4438	0.0307	88.995	-0.17056	0.53164	|	141.91	5.86922	0.42883	91.1711	-0.76459	0.53185	|	142.572	4.12873	0.85246	90.4358	-1.89166	0.53165	|	141.837	11.3702	0.0179	91.2606	-0.15535	0.53187	|	142.626
142.84	11.4611	0.00813	88.1839	-0.17398	0.53157	|	142.868	5.89194	0.39374	90.1615	-0.76937	0.53156	|	142.776	4.13704	0.85814	89.7865	-1.87599	0.53159	|	142.74	11.4586	0.0297	88.9925	-0.17055	0.5316	|	142.06	5.87592	0.42638	91.166	-0.75969	0.5318	|	142.722	4.13303	0.84897	90.4277	-1.8799	0.5316	|	141.987	11.3849	0.017	91.2583	-0.1552	0.53182	|	142.776
142.99	11.4758	0.00729	88.1813	-0.17403	0.53152	|	143.018	5.89872	0.39108	90.1563	-0.76452	0.53152	|	142.926	4.14134	0.85443	89.7784	-1.868	0.53154	|	142.89	11.4733	0.0288	88.99	-0.17057	0.53155	|	142.21	5.88259	0.42393	91.1609	-0.75485	0.53176	|	142.872	4.13729	0.8455	90.4197	-1.86835	0.53156	|	142.137	11.3997	0.0161	91.256	-0.15512	0.53178	|	142.926
143.14	11.4905	0.00645	88.1788	-0.17408	0.53148	|	143.168	5.90551	0.38841	90.1511	-0.75969	0.53147	|	143.076	4.14559	0.85076	89.7705	-1.86018	0.5315	|	143.04	11.488	0.0278	88.9874	-0.17062	0.53151	|	142.36	5.8893	0.42146	91.1559	-0.75003	0.53171	|	143.022	4.14154	0.84203	90.4118	-1.85695	0.53151	|	142.287	11.4144	0.0151	91.2537	-0.1551	0.53173	|	143.076
143.29	11.5052	0.00561	88.1762	-0.17411	0.53143	|	143.318	5.91228	0.38575	90.146	-0.7549	0.53143	|	143.226	4.14987	0.84706	89.7626	-1.85236	0.53145	|	143.19	11.5028	0.0268	88.9849	-0.17069	0.53146	|	142.51	5.89597	0.419	91.1509	-0.74529	0.53167	|	143.172	4.14584	0.83852	90.4039	-1.84557	0.53147	|	142.437	11.4292	0.0142	91.2514	-0.15514	0.53169	|	143.226
143.44	11.5199	0.00478	88.1737	-0.17411	0.53139	|	143.468	5.91904	0.3831	90.1409	-0.75015	0.53138	|	143.376	4.15414	0.84336	89.7547	-1.84461	0.53141	|	143.34	11.5175	0.0259	88.9824	-0.17076	0.53142	|	142.66	5.90273	0.4165	91.1458	-0.74052	0.53162	|	143.322	4.15012	0.83502	90.396	-1.8344	0.53142	|	142.587	11.4439	0.0133	91.2491	-0.15525	0.53164	|	143.376
143.59	11.5347	0.00394	88.1711	-0.17407	0.53134	|	143.618	5.9258	0.38044	90.1358	-0.74541	0.53134	|	143.526	4.15841	0.83966	89.7468	-1.83689	0.53136	|	143.49	11.5323	0.0249	88.9799	-0.1708	0.53137	|	142.81	5.90946	0.41401	91.1409	-0.73581	0.53158	|	143.472	4.15437	0.83155	90.3882	-1.82343	0.53138	|	142.737	11.4587	0.0124	91.2468	-0.15541	0.5316	|	143.526
143.74	11.5494	0.00311	88.1685	-0.17397	0.5313	|	143.768	5.93259	0.37778	90.1308	-0.74068	0.53129	|	143.676	4.16267	0.83596	89.739	-1.82923	0.53132	|	143.64	11.547	0.024	88.9774	-0.17079	0.53133	|	142.96	5.91619	0.41152	91.1359	-0.73114	0.53153	|	143.622	4.15863	0.82805	90.3805	-1.81256	0.53133	|	142.887	11.4734	0.0115	91.2445	-0.15563	0.53155	|	143.676
143.89	11.564	0.00229	88.166	-0.1738	0.53125	|	143.918	5.93937	0.37513	90.1258	-0.73598	0.53125	|	143.826	4.16695	0.83225	89.7312	-1.82155	0.53127	|	143.79	11.5618	0.023	88.9749	-0.17069	0.53128	|	143.11	5.92291	0.40903	91.1311	-0.72653	0.53149	|	143.772	4.1629	0.82455	90.3728	-1.80183	0.53129	|	143.037	11.4882	0.0106	91.2422	-0.15591	0.53151	|	143.826
144.04	11.5788	0.00146	88.1634	-0.17354	0.53121	|	144.068	5.94614	0.37248	90.1208	-0.7313	0.5312	|	143.976	4.17125	0.82852	89.7234	-1.81388	0.53123	|	143.94	11.5766	0.0221	88.9723	-0.17049	0.53124	|	143.26	5.92961	0.40654	91.1262	-0.72195	0.53144	|	143.922	4.16718	0.82103	90.3651	-1.79121	0.53125	|	143.187	11.5029	0.00964	91.2399	-0.15622	0.53146	|	143.976
144.19	11.5934	0.000639	88.1609	-0.17319	0.53117	|	144.218	5.9529	0.36984	90.1159	-0.72665	0.53116	|	144.126	4.17551	0.82481	89.7156	-1.80627	0.53118	|	144.09	11.5913	0.0212	88.9698	-0.17016	0.53119	|	143.41	5.93634	0.40405	91.1214	-0.7174	0.5314	|	144.072	4.17146	0.8175	90.3574	-1.78073	0.5312	|	143.337	11.5177	0.00873	91.2376	-0.15655	0.53142	|	144.126
144.34	11.6082	-0.000187	88.1583	-0.1727	0.53112	|	144.368	5.95965	0.3672	90.111	-0.72203	0.53111	|	144.276	4.17978	0.82109	89.7079	-1.79865	0.53114	|	144.24	11.6059	0.0203	88.9673	-0.16968	0.53115	|	143.56	5.94302	0.40157	91.1166	-0.71292	0.53135	|	144.222	4.17573	0.81398	90.3499	-1.77042	0.53116	|	143.487	11.5324	0.00783	91.2353	-0.15687	0.53138	|	144.276
144.49	11.6229	-0.00101	88.1558	-0.17207	0.53108	|	144.518	5.96644	0.36456	90.1061	-0.71739	0.53107	|	144.426	4.18406	0.81737	89.7003	-1.79102	0.53109	|	144.39	11.6206	0.0194	88.9648	-0.16902	0.53111	|	143.71	5.94978	0.39907	91.1118	-0.70841	0.53131	|	144.372	4.18003	0.81044	90.3423	-1.76019	0.53111	|	143.637	11.5471	0.00692	91.233	-0.15714	0.53133	|	144.426
144.64	11.6377	-0.00183	88.1533	-0.17128	0.53103	|	144.668	5.97324	0.36192	90.1012	-0.71277	0.53102	|	144.576	4.18831	0.81367	89.6927	-1.78345	0.53105	|	144.54	11.6353	0.0185	88.9624	-0.16816	0.53106	|	143.86	5.95652	0.39657	91.107	-0.70395	0.53126	|	144.522	4.18433	0.80689	90.3347	-1.75012	0.53107	|	143.787	11.5619	0.00602	91.2307	-0.15734	0.53129	|	144.576
144.79	11.6524	-0.00266	88.1507	-0.17029	0.53099	|	144.818	5.98005	0.35929	90.0964	-0.70816	0.53098	|	144.726	4.19258	0.80995	89.6851	-1.77582	0.531	|	144.69	11.6501	0.0176	88.9599	-0.16705	0.53102	|	144.01	5.96326	0.39408	91.1023	-0.69952	0.53122	|	144.672	4.18864	0.80333	90.3272	-1.74017	0.53102	|	143.937	11.5767	0.00512	91.2284	-0.15743	0.53124	|	144.726
144.94	11.6671	-0.00348	88.1482	-0.16909	0.53094	|	144.968	5.98688	0.35665	90.0916	-0.70354	0.53093	|	144.876	4.19685	0.80623	89.6775	-1.76819	0.53096	|	144.84	11.6649	0.0167	88.9574	-0.16569	0.53097	|	144.16	5.96999	0.3916	91.0976	-0.69513	0.53117	|	144.822	4.19293	0.79978	90.3198	-1.73039	0.53098	|	144.087	11.5916	0.00421	91.226	-0.15739	0.5312	|	144.876
145.09	11.6819	-0.0043	88.1457	-0.16768	0.5309	|	145.118	5.99366	0.35404	90.0868	-0.69899	0.53089	|	145.026	4.20109	0.80254	89.67	-1.76059	0.53091	|	144.99	11.6797	0.0158	88.955	-0.16407	0.53093	|	144.31	5.97672	0.38912	91.0929	-0.69076	0.53113	|	144.972	4.19721	0.79624	90.3124	-1.7208	0.53093	|	144.237	11.6063	0.00332	91.2237	-0.15719	0.53115	|	145.026
145.24	11.6966	-0.00513	88.1433	-0.16606	0.53085	|	145.268	6.00046	0.35143	90.0821	-0.69443	0.53084	|	145.176	4.20536	0.79881	89.6625	-1.75291	0.53087	|	145.14	11.6944	0.0149	88.9526	-0.1622	0.53088	|	144.46	5.98346	0.38665	91.0883	-0.68642	0.53108	|	145.122	4.20149	0.7927	90.305	-1.71134	0.53089	|	144.387	11.621	0.00243	91.2214	-0.1568	0.53111	|	145.176
145.39	11.7113	-0.00595	88.1409	-0.16424	0.53081	|	145.418	6.00725	0.34883	90.0774	-0.68989	0.5308	|	145.326	4.20963	0.79509	89.6551	-1.7452	0.53082	|	145.29	11.7091	0.014	88.9502	-0.16008	0.53084	|	144.61	5.99017	0.38418	91.0837	-0.68212	0.53104	|	145.272	4.20576	0.78916	90.2977	-1.70205	0.53084	|	144.537	11.6357	0.00154	91.2191	-0.15619	0.53106	|	145.326
145.54	11.726	-0.00678	88.1385	-0.16226	0.53076	|	145.568	6.01403	0.34624	90.0727	-0.68538	0.53075	|	145.476	4.21386	0.7914	89.6477	-1.73754	0.53078	|	145.44	11.724	0.0132	88.9478	-0.15775	0.53079	|	144.76	5.99688	0.38173	91.0791	-0.67785	0.53099	|	145.422	4.21002	0.78563	90.2905	-1.69292	0.5308	|	144.687	11.6505	0.000652	91.2168	-0.15533	0.53102	|	145.476
145.69	11.7407	-0.00761	88.1361	-0.16013	0.53072	|	145.718	6.02083	0.34366	90.0681	-0.68087	0.53071	|	145.626	4.21814	0.78767	89.6403	-1.72976	0.53074	|	145.59	11.7387	0.0123	88.9455	-0.15524	0.53075	|	144.91	6.00362	0.37927	91.0746	-0.67358	0.53095	|	145.572	4.21432	0.78206	90.2832	-1.68384	0.53075	|	144.837	11.6653	-0.000238	91.2145	-0.1542	0.53097	|	145.626
145.84	11.7554	-0.00845	88.1338	-0.15789	0.53067	|	145.868	6.02764	0.34107	90.0635	-0.67638	0.53066	|	145.776	4.22243	0.78393	89.6329	-1.72193	0.53069	|	145.74	11.7535	0.0114	88.9432	-0.1526	0.5307	|	145.06	6.01031	0.37684	91.0701	-0.66936	0.5309	|	145.722	4.21861	0.77851	90.2761	-1.67493	0.53071	|	144.987	11.6801	-0.00112	91.2122	-0.1528	0.53093	|	145.776
145.99	11.7701	-0.00929	88.1314	-0.15559	0.53063	|	146.018	6.03448	0.33849	90.0589	-0.67189	0.53062	|	145.926	4.22669	0.78022	89.6256	-1.71411	0.53065	|	145.89	11.7683	0.0106	88.941	-0.14989	0.53066	|	145.21	6.01703	0.3744	91.0656	-0.66515	0.53086	|	145.872	4.22288	0.77496	90.2689	-1.66617	0.53066	|	145.137	11.6949	-0.002	91.21	-0.15112	0.53088	|	145.926
146.14	11.7848	-0.0101	88.1292	-0.15327	0.53058	|	146.168	6.0413	0.33592	90.0543	-0.66742	0.53057	|	146.076	4.23094	0.77651	89.6183	-1.70626	0.5306	|	146.04	11.7831	0.00974	88.9388	-0.14717	0.53061	|	145.36	6.02376	0.37197	91.0611	-0.66096	0.53081	|	146.022	4.22715	0.77141	90.2618	-1.65755	0.53062	|	145.287	11.7097	-0.00289	91.2077	-0.14918	0.53084	|	146.076
146.29	11.7996	-0.011	88.1269	-0.15096	0.53054	|	146.318	6.04814	0.33335	90.0497	-0.66297	0.53053	|	146.226	4.2352	0.77279	89.611	-1.69836	0.53055	|	146.19	11.7978	0.00891	88.9367	-0.14448	0.53057	|	145.51	6.03044	0.36956	91.0567	-0.65681	0.53077	|	146.172	4.23141	0.76787	90.2548	-1.64907	0.53057	|	145.437	11.7245	-0.00376	91.2055	-0.14701	0.53079	|	146.226
146.44	11.8143	-0.0118	88.1247	-0.14875	0.53049	|	146.468	6.05493	0.3308	90.0453	-0.65857	0.53048	|	146.376	4.23947	0.76907	89.6038	-1.6904	0.53051	|	146.34	11.8126	0.00809	88.9346	-0.14187	0.53052	|	145.66	6.03715	0.36715	91.0523	-0.65267	0.53072	|	146.322	4.23571	0.7643	90.2477	-1.64063	0.53053	|	145.587	11.7392	-0.00464	91.2034	-0.14466	0.53075	|	146.376
146.59	11.8291	-0.0127	88.1225	-0.14666	0.53045	|	146.618	6.06179	0.32824	90.0408	-0.65415	0.53044	|	146.526	4.2437	0.76538	89.5966	-1.68246	0.53046	|	146.49	11.8274	0.00728	88.9325	-0.13942	0.53048	|	145.81	6.04388	0.36474	91.048	-0.64854	0.53068	|	146.472	4.24001	0.76073	90.2407	-1.63231	0.53048	|	145.737	11.7541	-0.00552	91.2013	-0.14213	0.5307	|	146.526
146.74	11.8438	-0.0136	88.1204	-0.14477	0.5304	|	146.768	6.0686	0.3257	90.0363	-0.64979	0.53039	|	146.676	4.24797	0.76166	89.5895	-1.67441	0.53042	|	146.64	11.8422	0.00648	88.9304	-0.1372	0.53043	|	145.96	6.05064	0.36232	91.0436	-0.64441	0.53063	|	146.622	4.24429	0.75717	90.2337	-1.62414	0.53044	|	145.887	11.7688	-0.00639	91.1992	-0.13952	0.53066	|	146.676
146.89	11.8585	-0.0145	88.1183	-0.14311	0.53036	|	146.918	6.07542	0.32316	90.0319	-0.64544	0.53035	|	146.826	4.25225	0.75793	89.5823	-1.6663	0.53037	|	146.79	11.857	0.00568	88.9284	-0.13524	0.53039	|	146.11	6.05738	0.35992	91.0393	-0.64031	0.53059	|	146.772	4.24859	0.75359	90.2267	-1.61603	0.53039	|	146.037	11.7836	-0.00726	91.1971	-0.13686	0.53061	|	146.826
147.04	11.8733	-0.0153	88.1162	-0.14172	0.53031	|	147.068	6.08222	0.32063	90.0275	-0.64113	0.5303	|	146.976	4.25653	0.7542	89.5752	-1.65814	0.53033	|	146.94	11.8717	0.00489	88.9265	-0.13361	0.53034	|	146.26	6.06411	0.35753	91.035	-0.63623	0.53054	|	146.922	4.25289	0.75002	90.2198	-1.60804	0.53035	|	146.187	11.7983	-0.00814	91.1951	-0.13421	0.53057	|	146.976
147.19	11.8881	-0.0162	88.1141	-0.14064	0.53027	|	147.218	6.08904	0.3181	90.0232	-0.63685	0.53026	|	147.126	4.26082	0.75047	89.5681	-1.64991	0.53028	|	147.09	11.8864	0.00411	88.9245	-0.13231	0.5303	|	146.41	6.0708	0.35516	91.0307	-0.63219	0.5305	|	147.072	4.25717	0.74645	90.213	-1.60016	0.5303	|	146.337	11.8132	-0.00901	91.1932	-0.13162	0.53052	|	147.126
147.34	11.9029	-0.0171	88.112	-0.13988	0.53022	|	147.368	6.09584	0.31558	90.0189	-0.6326	0.53021	|	147.276	4.26509	0.74674	89.5611	-1.64167	0.53024	|	147.24	11.9011	0.00332	88.9226	-0.13137	0.53025	|	146.56	6.07754	0.35277	91.0265	-0.62815	0.53045	|	147.222	4.26145	0.74289	90.2061	-1.5924	0.53026	|	146.487	11.828	-0.00989	91.1912	-0.12915	0.53048	|	147.276
147.49	11.9176	-0.018	88.11	-0.13945	0.53018	|	147.518	6.10269	0.31305	90.0145	-0.62835	0.53017	|	147.426	4.26938	0.74301	89.5541	-1.63335	0.53019	|	147.39	11.9159	0.00253	88.9206	-0.1308	0.53021	|	146.71	6.08427	0.3504	91.0223	-0.62413	0.53041	|	147.372	4.26571	0.73934	90.1993	-1.58474	0.53021	|	146.637	11.8429	-0.0108	91.1893	-0.12688	0.53043	|	147.426
147.64	11.9324	-0.0189	88.1079	-0.13933	0.53013	|	147.668	6.10951	0.31053	90.0103	-0.62415	0.53012	|	147.576	4.27367	0.73928	89.5471	-1.62501	0.53015	|	147.54	11.9306	0.00173	88.9187	-0.13059	0.53016	|	146.86	6.091	0.34802	91.0181	-0.62013	0.53036	|	147.522	4.27	0.73578	90.1926	-1.57713	0.53017	|	146.787	11.8576	-0.0116	91.1875	-0.12486	0.53039	|	147.576
147.79	11.9473	-0.0198	88.1059	-0.1395	0.53008	|	147.818	6.11635	0.308	90.006	-0.61997	0.53008	|	147.726	4.27793	0.73557	89.5402	-1.61665	0.5301	|	147.69	11.9453	0.000922	88.9168	-0.13071	0.53011	|	147.01	6.09777	0.34564	91.0139	-0.61612	0.53032	|	147.672	4.27426	0.73223	90.1859	-1.56963	0.53012	|	146.937	11.8724	-0.0125	91.1856	-0.12311	0.53034	|	147.726
147.94	11.9621	-0.0208	88.1038	-0.13993	0.53004	|	147.968	6.12315	0.30549	90.0018	-0.61585	0.53003	|	147.876	4.28222	0.73184	89.5333	-1.60822	0.53006	|	147.84	11.9601	0.000107	88.9149	-0.13113	0.53007	|	147.16	6.10453	0.34327	91.0097	-0.61214	0.53027	|	147.822	4.27854	0.72866	90.1792	-1.56217	0.53008	|	147.087	11.8872	-0.0134	91.1838	-0.12167	0.5303	|	147.876
148.09	11.9769	-0.0217	88.1017	-0.14054	0.52999	|	148.118	6.12999	0.30297	89.9976	-0.61174	0.52999	|	148.026	4.28652	0.7281	89.5264	-1.59971	0.53001	|	147.99	11.9748	-0.000718	88.9129	-0.13178	0.53002	|	147.31	6.11124	0.34092	91.0057	-0.60821	0.53023	|	147.972	4.28284	0.72508	90.1725	-1.55475	0.53003	|	147.237	11.902	-0.0143	91.1821	-0.12056	0.53025	|	148.026
148.24	11.9918	-0.0226	88.0996	-0.14131	0.52995	|	148.268	6.13679	0.30047	89.9935	-0.60769	0.52994	|	148.176	4.29081	0.72436	89.5195	-1.59117	0.52997	|	148.14	11.9896	-0.00156	88.911	-0.13261	0.52998	|	147.46	6.118	0.33855	91.0015	-0.60427	0.53018	|	148.122	4.28713	0.72151	90.1658	-1.54741	0.52998	|	147.387	11.9167	-0.0152	91.1803	-0.1198	0.53021	|	148.176
148.39	12.0066	-0.0235	88.0975	-0.14215	0.5299	|	148.418	6.1436	0.29796	89.9893	-0.60367	0.5299	|	148.326	4.29509	0.72064	89.5127	-1.58263	0.52992	|	148.29	12.0045	-0.0024	88.909	-0.13356	0.52993	|	147.61	6.12473	0.33619	90.9975	-0.60037	0.53014	|	148.272	4.29139	0.71795	90.1592	-1.54016	0.52994	|	147.537	11.9316	-0.016	91.1785	-0.11938	0.53016	|	148.326
148.54	12.0214	-0.0245	88.0954	-0.143	0.52986	|	148.568	6.15042	0.29545	89.9852	-0.59967	0.52985	|	148.476	4.29936	0.71692	89.506	-1.57407	0.52988	|	148.44	12.0192	-0.00326	88.907	-0.13455	0.52989	|	147.76	6.13149	0.33382	90.9934	-0.59647	0.53009	|	148.422	4.29566	0.7144	90.1527	-1.53295	0.52989	|	147.687	11.9464	-0.0169	91.1767	-0.11927	0.53012	|	148.476
148.69	12.0362	-0.0254	88.0933	-0.14379	0.52981	|	148.718	6.15726	0.29293	89.9811	-0.59571	0.52981	|	148.626	4.30364	0.7132	89.4993	-1.56547	0.52983	|	148.59	12.034	-0.00411	88.905	-0.1355	0.52984	|	147.91	6.13828	0.33145	90.9894	-0.59258	0.53005	|	148.572	4.29998	0.7108	90.1461	-1.52572	0.52985	|	147.837	11.9611	-0.0178	91.175	-0.11944	0.53007	|	148.626
148.84	12.051	-0.0264	88.0911	-0.14446	0.52977	|	148.868	6.16409	0.29041	89.9771	-0.59178	0.52976	|	148.776	4.30792	0.70947	89.4926	-1.55681	0.52979	|	148.74	12.0488	-0.00497	88.903	-0.13634	0.5298	|	148.06	6.14506	0.32907	90.9854	-0.58872	0.53	|	148.722	4.30429	0.7072	90.1395	-1.51853	0.5298	|	147.987	11.9759	-0.0187	91.1732	-0.11984	0.53003	|	148.776
148.99	12.0658	-0.0273	88.089	-0.14493	0.52972	|	149.018	6.17091	0.28791	89.9731	-0.58791	0.52971	|	148.926	4.31221	0.70574	89.4859	-1.54812	0.52974	|	148.89	12.0635	-0.00583	88.901	-0.13699	0.52975	|	148.21	6.1518	0.32671	90.9815	-0.5849	0.52996	|	148.872	4.30856	0.70363	90.133	-1.51143	0.52976	|	148.137	11.9907	-0.0196	91.1714	-0.12041	0.52998	|	148.926
149.14	12.0806	-0.0282	88.0868	-0.14515	0.52968	|	149.168	6.17776	0.28539	89.9691	-0.58405	0.52967	|	149.076	4.31651	0.702	89.4793	-1.53939	0.5297	|	149.04	12.0783	-0.00668	88.899	-0.1374	0.52971	|	148.36	6.15852	0.32436	90.9775	-0.58111	0.52991	|	149.022	4.31285	0.70006	90.1266	-1.50435	0.52971	|	148.287	12.0055	-0.0205	91.1697	-0.12109	0.52994	|	149.076
149.29	12.0954	-0.0292	88.0847	-0.14506	0.52963	|	149.318	6.18459	0.28287	89.9651	-0.58024	0.52962	|	149.226	4.32082	0.69825	89.4727	-1.53061	0.52965	|	149.19	12.0931	-0.00753	88.8969	-0.13749	0.52966	|	148.51	6.16526	0.322	90.9736	-0.57735	0.52987	|	149.172	4.31715	0.69647	90.1201	-1.49727	0.52967	|	148.437	12.0202	-0.0213	91.1679	-0.12181	0.52989	|	149.226
149.44	12.1101	-0.0301	88.0826	-0.14463	0.52959	|	149.468	6.19144	0.28035	89.9611	-0.57646	0.52958	|	149.376	4.32511	0.69452	89.4661	-1.52183	0.52961	|	149.34	12.1078	-0.00837	88.8949	-0.13723	0.52962	|	148.66	6.17205	0.31962	90.9697	-0.57358	0.52982	|	149.322	4.32142	0.6929	90.1137	-1.49027	0.52962	|	148.587	12.035	-0.0222	91.1661	-0.12251	0.52984	|	149.376
149.59	12.125	-0.0311	88.0804	-0.14382	0.52954	|	149.618	6.19832	0.27782	89.9572	-0.57271	0.52953	|	149.526	4.32939	0.6908	89.4596	-1.51308	0.52956	|	149.49	12.1226	-0.0092	88.8929	-0.13659	0.52957	|	148.81	6.1788	0.31725	90.9659	-0.56986	0.52978	|	149.472	4.32567	0.68935	90.1074	-1.4833	0.52958	|	148.737	12.0497	-0.0231	91.1643	-0.12311	0.5298	|	149.526
149.74	12.1397	-0.032	88.0783	-0.14265	0.5295	|	149.768	6.20518	0.2753	89.9532	-0.569	0.52949	|	149.676	4.33365	0.68708	89.4532	-1.50432	0.52952	|	149.64	12.1374	-0.01	88.8909	-0.13556	0.52953	|	148.96	6.18556	0.31488	90.962	-0.56616	0.52973	|	149.622	4.32996	0.68577	90.1011	-1.4763	0.52953	|	148.887	12.0645	-0.024	91.1625	-0.12355	0.52975	|	149.676
149.89	12.1545	-0.033	88.0762	-0.14111	0.52945	|	149.918	6.21201	0.27278	89.9494	-0.56534	0.52944	|	149.826	4.33796	0.68333	89.4467	-1.49548	0.52947	|	149.79	12.1522	-0.0108	88.8889	-0.13414	0.52948	|	149.11	6.19234	0.3125	90.9582	-0.56248	0.52969	|	149.772	4.33424	0.68219	90.0948	-1.46932	0.52949	|	149.037	12.0793	-0.0248	91.1606	-0.12376	0.52971	|	149.826
150.04	12.1693	-0.034	88.0741	-0.13924	0.52941	|	150.068	6.21886	0.27026	89.9455	-0.56171	0.5294	|	149.976	4.34225	0.67959	89.4403	-1.48664	0.52943	|	149.94	12.167	-0.0116	88.8869	-0.13235	0.52944	|	149.26	6.1991	0.31013	90.9544	-0.55884	0.52964	|	149.922	4.33852	0.67861	90.0885	-1.46235	0.52944	|	149.187	12.094	-0.0257	91.1588	-0.1237	0.52966	|	149.976
150.19	12.184	-0.0349	88.0721	-0.13707	0.52936	|	150.218	6.22569	0.26775	89.9417	-0.55814	0.52935	|	150.126	4.34652	0.67587	89.434	-1.47784	0.52938	|	150.09	12.1818	-0.0124	88.8849	-0.13022	0.52939	|	149.41	6.20589	0.30774	90.9506	-0.55521	0.5296	|	150.072	4.3428	0.67503	90.0823	-1.45537	0.5294	|	149.337	12.1088	-0.0266	91.1569	-0.12332	0.52962	|	150.126
150.34	12.1987	-0.0359	88.0701	-0.13468	0.52932	|	150.368	6.23255	0.26523	89.9379	-0.55458	0.52931	|	150.276	4.35083	0.67211	89.4277	-1.46896	0.52933	|	150.24	12.1965	-0.0131	88.883	-0.12783	0.52935	|	149.56	6.2127	0.30534	90.9469	-0.5516	0.52955	|	150.222	4.3471	0.67142	90.076	-1.44835	0.52935	|	149.487	12.1235	-0.0274	91.1551	-0.12261	0.52957	|	150.276
150.49	12.2135	-0.0369	88.0681	-0.13209	0.52927	|	150.518	6.23937	0.26273	89.9341	-0.55107	0.52926	|	150.426	4.35512	0.66837	89.4214	-1.46012	0.52929	|	150.39	12.2113	-0.0139	88.8812	-0.12522	0.5293	|	149.71	6.21946	0.30296	90.9432	-0.54805	0.52951	|	150.372	4.35141	0.66781	90.0698	-1.44133	0.52931	|	149.637	12.1383	-0.0283	91.1533	-0.12155	0.52953	|	150.426
150.64	12.2282	-0.0379	88.0662	-0.12939	0.52922	|	150.668	6.24622	0.26021	89.9303	-0.54759	0.52922	|	150.576	4.35937	0.66466	89.4152	-1.45135	0.52924	|	150.54	12.2261	-0.0146	88.8793	-0.12245	0.52925	|	149.86	6.22623	0.30058	90.9394	-0.54452	0.52946	|	150.522	4.3557	0.66422	90.0636	-1.43433	0.52926	|	149.787	12.153	-0.0291	91.1515	-0.12016	0.52948	|	150.576
150.79	12.2429	-0.0388	88.0643	-0.12664	0.52918	|	150.818	6.2531	0.25769	89.9266	-0.54413	0.52917	|	150.726	4.36364	0.66093	89.409	-1.44255	0.5292	|	150.69	12.2409	-0.0154	88.8775	-0.11962	0.52921	|	150.01	6.23301	0.2982	90.9358	-0.54102	0.52942	|	150.672	4.35998	0.66063	90.0575	-1.42734	0.52921	|	149.937	12.1678	-0.0299	91.1498	-0.11843	0.52944	|	150.726
150.94	12.2577	-0.0398	88.0624	-0.1239	0.52913	|	150.968	6.25995	0.25518	89.9229	-0.54072	0.52913	|	150.876	4.36793	0.65719	89.4028	-1.43371	0.52915	|	150.84	12.2557	-0.0161	88.8758	-0.11678	0.52916	|	150.16	6.23978	0.29581	90.9321	-0.53756	0.52937	|	150.822	4.36427	0.65703	90.0514	-1.42033	0.52917	|	150.087	12.1826	-0.0308	91.148	-0.11643	0.52939	|	150.876
151.09	12.2725	-0.0408	88.0606	-0.12128	0.52909	|	151.118	6.2668	0.25267	89.9192	-0.53734	0.52908	|	151.026	4.37223	0.65343	89.3967	-1.42485	0.52911	|	150.99	12.2705	-0.0169	88.8741	-0.11402	0.52912	|	150.31	6.24659	0.29341	90.9285	-0.53411	0.52933	|	150.972	4.36857	0.65343	90.0453	-1.41328	0.52912	|	150.237	12.1974	-0.0316	91.1463	-0.11421	0.52935	|	151.026
151.24	12.2873	-0.0418	88.0589	-0.11879	0.52904	|	151.268	6.27368	0.25016	89.9155	-0.53398	0.52903	|	151.176	4.37653	0.64966	89.3906	-1.41601	0.52906	|	151.14	12.2854	-0.0176	88.8724	-0.11141	0.52907	|	150.46	6.25336	0.29103	90.9249	-0.5307	0.52928	|	151.122	4.37287	0.64981	90.0392	-1.40622	0.52908	|	150.387	12.2122	-0.0324	91.1446	-0.11182	0.5293	|	151.176
151.39	12.3022	-0.0428	88.0571	-0.11652	0.529	|	151.418	6.28056	0.24764	89.9118	-0.53065	0.52899	|	151.326	4.38082	0.64591	89.3845	-1.4072	0.52902	|	151.29	12.3001	-0.0184	88.8708	-0.10902	0.52903	|	150.61	6.26019	0.28862	90.9213	-0.5273	0.52923	|	151.272	4.37717	0.6462	90.0332	-1.39914	0.52903	|	150.537	12.2271	-0.0332	91.143	-0.10932	0.52926	|	151.326
151.54	12.317	-0.0438	88.0554	-0.11453	0.52895	|	151.568	6.28742	0.24514	89.9082	-0.52735	0.52894	|	151.476	4.38509	0.64217	89.3785	-1.39844	0.52897	|	151.44	12.3149	-0.0192	88.8692	-0.10687	0.52898	|	150.76	6.26703	0.28621	90.9177	-0.52393	0.52919	|	151.422	4.38147	0.64259	90.0272	-1.39206	0.52899	|	150.687	12.2419	-0.034	91.1414	-0.10678	0.52921	|	151.476
151.69	12.3318	-0.0449	88.0537	-0.11282	0.52891	|	151.718	6.29428	0.24264	89.9046	-0.5241	0.5289	|	151.626	4.3894	0.63839	89.3725	-1.38962	0.52893	|	151.59	12.3298	-0.02	88.8676	-0.10501	0.52894	|	150.91	6.27384	0.28381	90.9141	-0.5206	0.52914	|	151.572	4.38575	0.63899	90.0213	-1.38499	0.52894	|	150.837	12.2567	-0.0348	91.1398	-0.10428	0.52916	|	151.626
151.84	12.3466	-0.0459	88.0521	-0.1114	0.52886	|	151.868	6.30114	0.24015	89.901	-0.52087	0.52885	|	151.776	4.39371	0.63461	89.3666	-1.38082	0.52888	|	151.74	12.3445	-0.0208	88.8661	-0.10348	0.52889	|	151.06	6.2806	0.28143	90.9106	-0.51732	0.5291	|	151.722	4.39002	0.6354	90.0154	-1.37792	0.5289	|	150.987	12.2715	-0.0356	91.1383	-0.10188	0.52912	|	151.776
151.99	12.3614	-0.0469	88.0504	-0.11031	0.52882	|	152.018	6.30795	0.23768	89.8975	-0.51769	0.52881	|	151.926	4.39797	0.63086	89.3607	-1.37213	0.52883	|	151.89	12.3593	-0.0216	88.8646	-0.10227	0.52885	|	151.21	6.28739	0.27904	90.9071	-0.51406	0.52905	|	151.872	4.39431	0.63179	90.0095	-1.37079	0.52885	|	151.137	12.2863	-0.0364	91.1368	-0.0996	0.52907	|	151.926
152.14	12.3762	-0.0479	88.0488	-0.10954	0.52877	|	152.168	6.31482	0.23519	89.8939	-0.51451	0.52876	|	152.076	4.40227	0.62709	89.3548	-1.36341	0.52879	|	152.04	12.3741	-0.0225	88.8631	-0.10139	0.5288	|	151.36	6.2942	0.27665	90.9036	-0.51082	0.52901	|	152.022	4.39866	0.62812	90.0035	-1.36355	0.52881	|	151.287	12.3011	-0.0371	91.1354	-0.0976	0.52903	|	152.076
152.29	12.3909	-0.049	88.0472	-0.10906	0.52872	|	152.318	6.32166	0.23272	89.8904	-0.51137	0.52872	|	152.226	4.40659	0.62328	89.349	-1.35465	0.52874	|	152.19	12.3888	-0.0234	88.8616	-0.10083	0.52875	|	151.51	6.30101	0.27425	90.9001	-0.50761	0.52896	|	152.172	4.40299	0.62448	89.9976	-1.35633	0.52876	|	151.437	12.3158	-0.0379	91.1339	-0.0959	0.52898	|	152.226
152.44	12.4058	-0.05	88.0456	-0.10887	0.52868	|	152.468	6.32855	0.23023	89.8869	-0.50823	0.52867	|	152.376	4.41089	0.61949	89.3431	-1.34596	0.5287	|	152.34	12.4036	-0.0243	88.8601	-0.10058	0.52871	|	151.66	6.30783	0.27186	90.8967	-0.50442	0.52892	|	152.322	4.40729	0.62086	89.9918	-1.34913	0.52871	|	151.587	12.3307	-0.0387	91.1325	-0.0944	0.52894	|	152.376
152.59	12.4206	-0.051	88.044	-0.10892	0.52863	|	152.618	6.33542	0.22776	89.8834	-0.50513	0.52862	|	152.526	4.4152	0.6157	89.3374	-1.3373	0.52865	|	152.49	12.4184	-0.0252	88.8586	-0.1006	0.52866	|	151.81	6.31461	0.26948	90.8933	-0.50128	0.52887	|	152.472	4.41161	0.61722	89.986	-1.34189	0.52867	|	151.737	12.3455	-0.0395	91.1312	-0.0932	0.52889	|	152.526
152.74	12.4354	-0.0521	88.0424	-0.10919	0.52859	|	152.768	6.34232	0.22529	89.88	-0.50204	0.52858	|	152.676	4.41953	0.61189	89.3316	-1.32863	0.52861	|	152.64	12.4331	-0.0261	88.8571	-0.10085	0.52862	|	151.96	6.32144	0.26709	90.8899	-0.49815	0.52882	|	152.622	4.41594	0.61357	89.9802	-1.33462	0.52862	|	151.887	12.3603	-0.0402	91.1298	-0.0923	0.52885	|	152.676
152.89	12.4502	-0.0531	88.0408	-0.10964	0.52854	|	152.918	6.34922	0.22281	89.8765	-0.49897	0.52853	|	152.826	4.42384	0.60808	89.3259	-1.32002	0.52856	|	152.79	12.4478	-0.027	88.8556	-0.1013	0.52857	|	152.11	6.32827	0.2647	90.8865	-0.49504	0.52878	|	152.772	4.42026	0.60993	89.9745	-1.32734	0.52858	|	152.037	12.375	-0.041	91.1284	-0.0918	0.5288	|	152.826
153.04	12.4651	-0.0542	88.0391	-0.11021	0.5285	|	153.068	6.35608	0.22036	89.8731	-0.49594	0.52849	|	152.976	4.42816	0.60427	89.3202	-1.31144	0.52852	|	152.94	12.4626	-0.0279	88.8542	-0.10189	0.52853	|	152.26	6.3351	0.26231	90.8831	-0.49196	0.52873	|	152.922	4.42457	0.60629	89.9688	-1.32006	0.52853	|	152.187	12.3898	-0.0418	91.1271	-0.0915	0.52876	|	152.976
153.19	12.4799	-0.0552	88.0375	-0.11086	0.52845	|	153.218	6.36295	0.21791	89.8697	-0.49293	0.52844	|	153.126	4.43249	0.60044	89.3145	-1.30288	0.52847	|	153.09	12.4772	-0.0289	88.8526	-0.10258	0.52848	|	152.41	6.34193	0.25992	90.8798	-0.4889	0.52869	|	153.072	4.42886	0.60267	89.9631	-1.31282	0.52849	|	152.337	12.4046	-0.0425	91.1257	-0.0915	0.52871	|	153.126
153.34	12.4946	-0.0563	88.0358	-0.11156	0.52841	|	153.368	6.36981	0.21547	89.8663	-0.48994	0.5284	|	153.276	4.43682	0.59661	89.3089	-1.29435	0.52842	|	153.24	12.492	-0.0298	88.8511	-0.10334	0.52844	|	152.56	6.34873	0.25755	90.8764	-0.48588	0.52864	|	153.222	4.43318	0.59902	89.9574	-1.30549	0.52844	|	152.487	12.4194	-0.0433	91.1244	-0.0917	0.52866	|	153.276
153.49	12.5093	-0.0573	88.0342	-0.11227	0.52836	|	153.518	6.37668	0.21303	89.863	-0.48697	0.52835	|	153.426	4.44114	0.59279	89.3033	-1.28589	0.52838	|	153.39	12.5068	-0.0307	88.8496	-0.10411	0.52839	|	152.71	6.35558	0.25516	90.8731	-0.48286	0.5286	|	153.372	4.43751	0.59538	89.9518	-1.29816	0.5284	|	152.637	12.4342	-0.0441	91.123	-0.0921	0.52862	|	153.426
153.64	12.5241	-0.0584	88.0325	-0.11296	0.52831	|	153.668	6.38355	0.21059	89.8596	-0.48402	0.52831	|	153.576	4.44546	0.58896	89.2978	-1.27747	0.52833	|	153.54	12.5215	-0.0316	88.8481	-0.10488	0.52834	|	152.86	6.36242	0.25278	90.8698	-0.47988	0.52855	|	153.522	4.44181	0.59174	89.9462	-1.29084	0.52835	|	152.787	12.449	-0.0449	91.1217	-0.0927	0.52857	|	153.576
153.79	12.5389	-0.0594	88.0309	-0.11361	0.52827	|	153.818	6.39043	0.20816	89.8563	-0.48109	0.52826	|	153.726	4.4498	0.58512	89.2923	-1.26906	0.52829	|	153.69	12.5363	-0.0325	88.8465	-0.10562	0.5283	|	153.01	6.3692	0.25042	90.8666	-0.47694	0.52851	|	153.672	4.44612	0.58811	89.9407	-1.28352	0.5283	|	152.937	12.4637	-0.0456	91.1203	-0.0933	0.52853	|	153.726
153.94	12.5537	-0.0605	88.0292	-0.1142	0.52822	|	153.968	6.39729	0.20574	89.853	-0.47818	0.52821	|	153.876	4.45412	0.58129	89.2868	-1.26073	0.52824	|	153.84	12.551	-0.0334	88.8449	-0.10629	0.52825	|	153.16	6.37601	0.24806	90.8633	-0.47401	0.52846	|	153.822	4.4504	0.5845	89.9352	-1.27624	0.52826	|	153.087	12.4785	-0.0464	91.1189	-0.0941	0.52848	|	153.876
154.09	12.5685	-0.0615	88.0275	-0.11471	0.52818	|	154.118	6.40415	0.20333	89.8498	-0.47529	0.52817	|	154.026	4.45846	0.57744	89.2814	-1.25241	0.5282	|	153.99	12.5658	-0.0343	88.8434	-0.10688	0.52821	|	153.31	6.38285	0.24569	90.8601	-0.47109	0.52842	|	153.972	4.45468	0.58089	89.9298	-1.26895	0.52821	|	153.237	12.4933	-0.0472	91.1175	-0.0948	0.52844	|	154.026
154.24	12.5833	-0.0626	88.0258	-0.11513	0.52813	|	154.268	6.41107	0.20089	89.8465	-0.4724	0.52812	|	154.176	4.4628	0.57358	89.2759	-1.24413	0.52815	|	154.14	12.5806	-0.0352	88.8418	-0.10738	0.52816	|	153.46	6.38971	0.24332	90.8569	-0.46818	0.52837	|	154.122	4.45899	0.57725	89.9243	-1.26159	0.52817	|	153.387	12.5081	-0.048	91.1161	-0.0955	0.52839	|	154.176
154.39	12.5982	-0.0636	88.0241	-0.11547	0.52809	|	154.418	6.41796	0.19848	89.8432	-0.46953	0.52808	|	154.326	4.4671	0.56976	89.2706	-1.23598	0.52811	|	154.29	12.5954	-0.0361	88.8402	-0.10778	0.52812	|	153.61	6.39657	0.24095	90.8537	-0.46529	0.52832	|	154.272	4.46332	0.5736	89.9189	-1.25422	0.52812	|	153.537	12.5229	-0.0488	91.1147	-0.0962	0.52835	|	154.326
154.54	12.613	-0.0647	88.0223	-0.11573	0.52804	|	154.568	6.42488	0.19605	89.84	-0.46668	0.52803	|	154.476	4.4714	0.56594	89.2653	-1.22788	0.52806	|	154.44	12.6102	-0.037	88.8386	-0.10809	0.52807	|	153.76	6.40337	0.23861	90.8505	-0.46246	0.52828	|	154.422	4.46767	0.56993	89.9134	-1.24681	0.52808	|	153.687	12.5378	-0.0496	91.1132	-0.0968	0.5283	|	154.476
154.69	12.6279	-0.0657	88.0206	-0.11592	0.52799	|	154.718	6.43178	0.19364	89.8368	-0.46385	0.52799	|	154.626	4.47573	0.56209	89.26	-1.21979	0.52801	|	154.59	12.625	-0.0379	88.837	-0.10832	0.52802	|	153.91	6.41021	0.23626	90.8474	-0.45962	0.52823	|	154.572	4.47197	0.5663	89.9081	-1.23948	0.52803	|	153.837	12.5525	-0.0504	91.1118	-0.0974	0.52825	|	154.626
154.84	12.6427	-0.0667	88.0189	-0.11605	0.52795	|	154.868	6.43868	0.19123	89.8336	-0.46103	0.52794	|	154.776	4.48002	0.55828	89.2548	-1.2118	0.52797	|	154.74	12.6398	-0.0388	88.8354	-0.10848	0.52798	|	154.06	6.41706	0.2339	90.8443	-0.4568	0.52819	|	154.722	4.47624	0.56271	89.9028	-1.23221	0.52798	|	153.987	12.5673	-0.0512	91.1104	-0.0978	0.52821	|	154.776
154.99	12.6576	-0.0678	88.0172	-0.11613	0.5279	|	155.018	6.44555	0.18885	89.8304	-0.45825	0.52789	|	154.926	4.48435	0.55443	89.2496	-1.20383	0.52792	|	154.89	12.6546	-0.0397	88.8338	-0.10858	0.52793	|	154.21	6.4239	0.23156	90.8411	-0.454	0.52814	|	154.872	4.48055	0.55908	89.8975	-1.22489	0.52794	|	154.137	12.5822	-0.052	91.1089	-0.0981	0.52816	|	154.926
155.14	12.6724	-0.0688	88.0155	-0.11617	0.52786	|	155.168	6.45243	0.18646	89.8273	-0.45549	0.52785	|	155.076	4.48865	0.55061	89.2444	-1.19594	0.52788	|	155.04	12.6695	-0.0406	88.8321	-0.10863	0.52789	|	154.36	6.43075	0.22921	90.838	-0.45122	0.5281	|	155.022	4.48485	0.55545	89.8923	-1.21757	0.52789	|	154.287	12.5971	-0.0528	91.1075	-0.0983	0.52812	|	155.076
155.29	12.6872	-0.0699	88.0137	-0.11618	0.52781	|	155.318	6.45932	0.18407	89.8242	-0.45274	0.5278	|	155.226	4.49292	0.54681	89.2393	-1.18816	0.52783	|	155.19	12.6843	-0.0415	88.8305	-0.10864	0.52784	|	154.51	6.4376	0.22687	90.835	-0.44845	0.52805	|	155.172	4.48915	0.55184	89.887	-1.21027	0.52785	|	154.437	12.6119	-0.0536	91.106	-0.0983	0.52807	|	155.226
155.44	12.702	-0.0709	88.012	-0.11614	0.52777	|	155.468	6.4662	0.18169	89.8211	-0.45001	0.52776	|	155.376	4.49721	0.543	89.2343	-1.1804	0.52779	|	155.34	12.6992	-0.0424	88.8289	-0.10859	0.5278	|	154.66	6.44442	0.22453	90.8319	-0.44572	0.528	|	155.322	4.49349	0.54819	89.8818	-1.20293	0.5278	|	154.587	12.6266	-0.0544	91.1045	-0.0983	0.52803	|	155.376
155.59	12.7169	-0.0719	88.0103	-0.11605	0.52772	|	155.618	6.47312	0.1793	89.8179	-0.44729	0.52771	|	155.526	4.5015	0.53918	89.2292	-1.17268	0.52774	|	155.49	12.714	-0.0433	88.8273	-0.10849	0.52775	|	154.81	6.45126	0.2222	90.8289	-0.443	0.52796	|	155.472	4.49781	0.54456	89.8766	-1.19562	0.52776	|	154.737	12.6414	-0.0552	91.1031	-0.0983	0.52798	|	155.526
155.74	12.7318	-0.073	88.0085	-0.11591	0.52767	|	155.768	6.47999	0.17694	89.8149	-0.44461	0.52767	|	155.676	4.50578	0.53537	89.2242	-1.16505	0.52769	|	155.64	12.7289	-0.0442	88.8257	-0.10834	0.5277	|	154.96	6.45812	0.21986	90.8258	-0.44029	0.52791	|	155.622	4.50214	0.54092	89.8715	-1.18831	0.52771	|	154.887	12.6562	-0.056	91.1016	-0.0981	0.52793	|	155.676
155.89	12.7466	-0.074	88.0068	-0.11573	0.52763	|	155.918	6.48689	0.17457	89.8118	-0.44195	0.52762	|	155.826	4.51009	0.53154	89.2192	-1.15741	0.52765	|	155.79	12.7438	-0.0451	88.8241	-0.10813	0.52766	|	155.11	6.4649	0.21755	90.8229	-0.43763	0.52787	|	155.772	4.50647	0.53729	89.8663	-1.18101	0.52766	|	155.037	12.671	-0.0568	91.1002	-0.0979	0.52789	|	155.826
156.04	12.7614	-0.075	88.0051	-0.11549	0.52758	|	156.068	6.49378	0.17221	89.8088	-0.4393	0.52757	|	155.976	4.51443	0.52769	89.2142	-1.14979	0.5276	|	155.94	12.7587	-0.046	88.8225	-0.10787	0.52761	|	155.26	6.47174	0.21522	90.8199	-0.43497	0.52782	|	155.922	4.51076	0.53369	89.8613	-1.1738	0.52762	|	155.187	12.6858	-0.0576	91.0987	-0.0976	0.52784	|	155.976
156.19	12.7762	-0.0761	88.0034	-0.11521	0.52754	|	156.218	6.50068	0.16986	89.8058	-0.43669	0.52753	|	156.126	4.51872	0.52388	89.2093	-1.1423	0.52756	|	156.09	12.7735	-0.0469	88.8209	-0.10755	0.52757	|	155.41	6.47862	0.21289	90.8169	-0.43231	0.52777	|	156.072	4.51509	0.53006	89.8562	-1.16655	0.52757	|	155.337	12.7005	-0.0584	91.0973	-0.0972	0.5278	|	156.126
156.34	12.791	-0.0771	88.0017	-0.11486	0.52749	|	156.368	6.50761	0.1675	89.8028	-0.43408	0.52748	|	156.276	4.523	0.52009	89.2044	-1.13489	0.52751	|	156.24	12.7883	-0.0478	88.8193	-0.10718	0.52752	|	155.56	6.48545	0.21057	90.814	-0.42968	0.52773	|	156.222	4.51943	0.52642	89.8512	-1.15929	0.52753	|	155.487	12.7154	-0.0593	91.0958	-0.0968	0.52775	|	156.276
156.49	12.8058	-0.0781	88	-0.11446	0.52744	|	156.518	6.51451	0.16516	89.7998	-0.4315	0.52744	|	156.426	4.5273	0.51627	89.1995	-1.12749	0.52746	|	156.39	12.803	-0.0488	88.8177	-0.10675	0.52748	|	155.71	6.49227	0.20826	90.811	-0.42708	0.52768	|	156.372	4.52378	0.52279	89.8461	-1.15206	0.52748	|	155.637	12.7302	-0.0601	91.0944	-0.0964	0.52771	|	156.426
156.64	12.8206	-0.0791	87.9983	-0.11399	0.5274	|	156.668	6.52143	0.16281	89.7968	-0.42894	0.52739	|	156.576	4.53162	0.51245	89.1947	-1.12013	0.52742	|	156.54	12.8178	-0.0497	88.8161	-0.10624	0.52743	|	155.86	6.49905	0.20596	90.8081	-0.42451	0.52764	|	156.522	4.52809	0.51919	89.8412	-1.1449	0.52744	|	155.787	12.745	-0.0609	91.093	-0.0958	0.52766	|	156.576
156.79	12.8354	-0.0801	87.9966	-0.11342	0.52735	|	156.818	6.52835	0.16048	89.7938	-0.42641	0.52734	|	156.726	4.53591	0.50865	89.1899	-1.11286	0.52737	|	156.69	12.8326	-0.0506	88.8146	-0.10565	0.52738	|	156.01	6.50593	0.20363	90.8052	-0.42192	0.52759	|	156.672	4.53243	0.51557	89.8362	-1.13773	0.52739	|	155.937	12.7598	-0.0617	91.0916	-0.0952	0.52761	|	156.726
156.94	12.8502	-0.0811	87.995	-0.11274	0.52731	|	156.968	6.5353	0.15815	89.7909	-0.42389	0.5273	|	156.876	4.5402	0.50486	89.1851	-1.10565	0.52733	|	156.84	12.8474	-0.0515	88.813	-0.10495	0.52734	|	156.16	6.51277	0.20133	90.8024	-0.41936	0.52755	|	156.822	4.53677	0.51195	89.8313	-1.13058	0.52734	|	156.087	12.7745	-0.0626	91.0902	-0.0946	0.52757	|	156.876
157.09	12.8649	-0.0821	87.9933	-0.11194	0.52726	|	157.118	6.54218	0.15584	89.788	-0.42142	0.52725	|	157.026	4.54454	0.50103	89.1804	-1.09841	0.52728	|	156.99	12.8623	-0.0524	88.8114	-0.10413	0.52729	|	156.31	6.51958	0.19903	90.7995	-0.41684	0.5275	|	156.972	4.54109	0.50835	89.8264	-1.1235	0.5273	|	156.237	12.7893	-0.0634	91.0888	-0.0939	0.52752	|	157.026
157.24	12.8797	-0.0831	87.9917	-0.111	0.52722	|	157.268	6.54913	0.15352	89.785	-0.41896	0.52721	|	157.176	4.54887	0.49721	89.1756	-1.09125	0.52724	|	157.14	12.8771	-0.0534	88.8099	-0.10318	0.52725	|	156.46	6.52644	0.19672	90.7966	-0.41431	0.52745	|	157.122	4.5454	0.50477	89.8216	-1.11646	0.52725	|	156.387	12.804	-0.0642	91.0874	-0.0931	0.52748	|	157.176
157.39	12.8945	-0.0841	87.99	-0.10994	0.52717	|	157.418	6.55606	0.15121	89.7822	-0.41652	0.52716	|	157.326	4.55318	0.49341	89.1709	-1.08417	0.52719	|	157.29	12.8919	-0.0543	88.8084	-0.1021	0.5272	|	156.61	6.53327	0.19443	90.7938	-0.41182	0.52741	|	157.272	4.54972	0.50118	89.8168	-1.10943	0.52721	|	156.537	12.8187	-0.065	91.0861	-0.0923	0.52743	|	157.326
157.54	12.9093	-0.0851	87.9884	-0.10875	0.52712	|	157.568	6.56302	0.1489	89.7793	-0.4141	0.52711	|	157.476	4.55748	0.48963	89.1663	-1.07716	0.52714	|	157.44	12.9067	-0.0552	88.8069	-0.1009	0.52715	|	156.76	6.54011	0.19214	90.791	-0.40933	0.52736	|	157.422	4.55406	0.49758	89.812	-1.10241	0.52716	|	156.687	12.8334	-0.0659	91.0847	-0.0913	0.52738	|	157.476
157.69	12.9242	-0.0861	87.9868	-0.10745	0.52708	|	157.718	6.56996	0.1466	89.7764	-0.41171	0.52707	|	157.626	4.5618	0.48584	89.1616	-1.07019	0.5271	|	157.59	12.9214	-0.056	88.8054	-0.0996	0.52711	|	156.91	6.54695	0.18985	90.7882	-0.40687	0.52732	|	157.572	4.55842	0.49396	89.8072	-1.09538	0.52711	|	156.837	12.8482	-0.0667	91.0834	-0.0903	0.52734	|	157.626
157.84	12.9389	-0.087	87.9852	-0.10605	0.52703	|	157.868	6.5769	0.14432	89.7736	-0.40934	0.52702	|	157.776	4.56615	0.48202	89.157	-1.06321	0.52705	|	157.74	12.9361	-0.0569	88.804	-0.0982	0.52706	|	157.06	6.55384	0.18756	90.7854	-0.40441	0.52727	|	157.722	4.56278	0.49035	89.8025	-1.08839	0.52707	|	156.987	12.863	-0.0675	91.082	-0.0892	0.52729	|	157.776
157.99	12.9538	-0.088	87.9836	-0.10457	0.52699	|	158.018	6.58388	0.14202	89.7707	-0.40698	0.52698	|	157.926	4.5705	0.47822	89.1524	-1.05629	0.52701	|	157.89	12.9509	-0.0577	88.8025	-0.0967	0.52702	|	157.21	6.56068	0.18528	90.7827	-0.40199	0.52722	|	157.872	4.56711	0.48677	89.7978	-1.08149	0.52702	|	157.137	12.8778	-0.0684	91.0807	-0.088	0.52725	|	157.926
158.14	12.9687	-0.0889	87.9821	-0.10302	0.52694	|	158.168	6.59084	0.13974	89.7679	-0.40465	0.52693	|	158.076	4.57483	0.47443	89.1478	-1.04945	0.52696	|	158.04	12.9657	-0.0585	88.8011	-0.0951	0.52697	|	157.36	6.56761	0.18299	90.7799	-0.39955	0.52718	|	158.022	4.57142	0.48321	89.7931	-1.07465	0.52698	|	157.287	12.8926	-0.0692	91.0794	-0.0866	0.5272	|	158.076
158.29	12.9835	-0.0899	87.9806	-0.10143	0.52689	|	158.318	6.59778	0.13748	89.7651	-0.40235	0.52689	|	158.226	4.57918	0.47064	89.1433	-1.04264	0.52691	|	158.19	12.9805	-0.0593	88.7997	-0.0935	0.52692	|	157.51	6.57453	0.1807	90.7771	-0.39714	0.52714	|	158.172	4.57576	0.47964	89.7885	-1.0678	0.52693	|	157.437	12.9074	-0.07	91.0781	-0.0852	0.52716	|	158.226
158.44	12.9984	-0.0908	87.9791	-0.0998	0.52685	|	158.468	6.60475	0.13522	89.7623	-0.40006	0.52684	|	158.376	4.58353	0.46686	89.1388	-1.03589	0.52687	|	158.34	12.9953	-0.0601	88.7983	-0.0918	0.52688	|	157.66	6.58145	0.17843	90.7744	-0.39475	0.52709	|	158.322	4.58009	0.47607	89.7839	-1.061	0.52688	|	157.587	12.9222	-0.0708	91.0769	-0.0837	0.52711	|	158.376
158.59	13.0132	-0.0917	87.9776	-0.0982	0.5268	|	158.618	6.61171	0.13296	89.7595	-0.39779	0.52679	|	158.526	4.58783	0.46312	89.1343	-1.02925	0.52682	|	158.49	13.0101	-0.0609	88.797	-0.0901	0.52683	|	157.81	6.58835	0.17617	90.7717	-0.39239	0.52704	|	158.472	4.58444	0.4725	89.7793	-1.05423	0.52684	|	157.737	12.9369	-0.0717	91.0757	-0.0821	0.52706	|	158.526
158.74	13.0281	-0.0926	87.9762	-0.0965	0.52676	|	158.768	6.61866	0.13072	89.7567	-0.39554	0.52675	|	158.676	4.59217	0.45936	89.1299	-1.02261	0.52678	|	158.64	13.0249	-0.0617	88.7957	-0.0884	0.52679	|	157.96	6.59523	0.17392	90.769	-0.39005	0.52699	|	158.622	4.5888	0.46892	89.7747	-1.04746	0.52679	|	157.887	12.9518	-0.0725	91.0745	-0.0804	0.52702	|	158.676
158.89	13.0429	-0.0935	87.9748	-0.0949	0.52671	|	158.918	6.62561	0.12848	89.754	-0.3933	0.5267	|	158.826	4.59655	0.45558	89.1254	-1.01597	0.52673	|	158.79	13.0397	-0.0624	88.7944	-0.0867	0.52674	|	158.11	6.60212	0.17168	90.7663	-0.38773	0.52695	|	158.772	4.59315	0.46535	89.7701	-1.04074	0.52675	|	158.037	12.9666	-0.0733	91.0733	-0.0787	0.52697	|	158.826
159.04	13.0578	-0.0944	87.9733	-0.0934	0.52666	|	159.068	6.63254	0.12626	89.7513	-0.39109	0.52665	|	158.976	4.6009	0.45182	89.121	-1.00942	0.52668	|	158.94	13.0545	-0.0632	88.7931	-0.0851	0.52669	|	158.26	6.60899	0.16946	90.7637	-0.38544	0.5269	|	158.922	4.5975	0.46179	89.7656	-1.03408	0.5267	|	158.187	12.9815	-0.0741	91.0721	-0.077	0.52693	|	158.976
159.19	13.0727	-0.0953	87.972	-0.092	0.52662	|	159.218	6.63949	0.12404	89.7486	-0.38888	0.52661	|	159.126	4.60525	0.44808	89.1166	-1.00291	0.52664	|	159.09	13.0694	-0.064	88.7918	-0.0836	0.52665	|	158.41	6.61586	0.16725	90.761	-0.38317	0.52686	|	159.072	4.60186	0.45822	89.7611	-1.02743	0.52665	|	158.337	12.9964	-0.0749	91.071	-0.0754	0.52688	|	159.126
159.34	13.0875	-0.0961	87.9706	-0.0906	0.52657	|	159.368	6.64646	0.12183	89.7459	-0.38668	0.52656	|	159.276	4.60958	0.44436	89.1123	-0.99649	0.52659	|	159.24	13.0842	-0.0648	88.7906	-0.0822	0.5266	|	158.56	6.62274	0.16504	90.7584	-0.38092	0.52681	|	159.222	4.60624	0.45465	89.7566	-1.0208	0.52661	|	158.487	13.0113	-0.0757	91.0699	-0.0737	0.52683	|	159.276
159.49	13.1024	-0.097	87.9693	-0.0894	0.52653	|	159.518	6.65341	0.11962	89.7432	-0.38449	0.52652	|	159.426	4.61394	0.44063	89.108	-0.99009	0.52654	|	159.39	13.099	-0.0655	88.7894	-0.081	0.52656	|	158.71	6.6296	0.16285	90.7558	-0.3787	0.52676	|	159.372	4.61059	0.45109	89.7522	-1.01425	0.52656	|	158.637	13.0262	-0.0766	91.0688	-0.0721	0.52679	|	159.426
159.64	13.1173	-0.0979	87.968	-0.0884	0.52648	|	159.668	6.66039	0.11742	89.7405	-0.3823	0.52647	|	159.576	4.61828	0.43691	89.1037	-0.98374	0.5265	|	159.54	13.1138	-0.0663	88.7882	-0.0799	0.52651	|	158.86	6.63648	0.16067	90.7532	-0.37649	0.52672	|	159.522	4.61496	0.44754	89.7478	-1.00772	0.52652	|	158.787	13.0411	-0.0774	91.0677	-0.0706	0.52674	|	159.576
159.79	13.1321	-0.0987	87.9667	-0.0876	0.52643	|	159.818	6.66733	0.11523	89.7379	-0.38014	0.52642	|	159.726	4.62262	0.43322	89.0994	-0.97747	0.52645	|	159.69	13.1288	-0.0671	88.787	-0.079	0.52646	|	159.01	6.64341	0.15848	90.7506	-0.37429	0.52668	|	159.672	4.61929	0.44402	89.7435	-1.0013	0.52647	|	158.937	13.056	-0.0782	91.0667	-0.0692	0.5267	|	159.726
159.94	13.147	-0.0995	87.9654	-0.0869	0.52639	|	159.968	6.6743	0.11304	89.7352	-0.37797	0.52638	|	159.876	4.62696	0.42953	89.0952	-0.97122	0.52641	|	159.84	13.1436	-0.0679	88.7859	-0.0783	0.52642	|	159.16	6.65032	0.1563	90.748	-0.37212	0.52663	|	159.822	4.62368	0.44045	89.7391	-0.99482	0.52642	|	159.087	13.0709	-0.079	91.0657	-0.0679	0.52665	|	159.876
160.09	13.1618	-0.10036	87.9641	-0.0864	0.52634	|	160.118	6.68129	0.11085	89.7326	-0.3758	0.52633	|	160.026	4.63134	0.42581	89.091	-0.96498	0.52636	|	159.99	13.1584	-0.0686	88.7847	-0.0778	0.52637	|	159.31	6.65723	0.15413	90.7455	-0.36998	0.52658	|	159.972	4.62803	0.43692	89.7348	-0.98844	0.52638	|	159.237	13.0858	-0.0798	91.0647	-0.0669	0.5266	|	160.026
160.24	13.1767	-0.10118	87.9628	-0.0862	0.52629	|	160.268	6.68828	0.10867	89.73	-0.37364	0.52629	|	160.176	4.63572	0.4221	89.0867	-0.95877	0.52631	|	160.14	13.1732	-0.0694	88.7836	-0.0775	0.52633	|	159.46	6.6641	0.15199	90.7429	-0.36787	0.52653	|	160.122	4.63236	0.43341	89.7305	-0.98214	0.52633	|	159.387	13.1007	-0.0806	91.0637	-0.066	0.52656	|	160.176
160.39	13.1915	-0.102	87.9615	-0.0861	0.52625	|	160.418	6.69525	0.1065	89.7274	-0.37149	0.52624	|	160.326	4.64008	0.41842	89.0826	-0.95265	0.52627	|	160.29	13.1881	-0.0702	88.7824	-0.0774	0.52628	|	159.61	6.67096	0.14986	90.7404	-0.36579	0.52649	|	160.272	4.63673	0.42988	89.7262	-0.97583	0.52628	|	159.537	13.1156	-0.0814	91.0627	-0.0653	0.52651	|	160.326
160.54	13.2064	-0.10281	87.9603	-0.0861	0.5262	|	160.568	6.70225	0.10432	89.7248	-0.36934	0.52619	|	160.476	4.64443	0.41475	89.0785	-0.94658	0.52622	|	160.44	13.203	-0.0709	88.7813	-0.0775	0.52623	|	159.76	6.67785	0.14773	90.7379	-0.36372	0.52644	|	160.422	4.64108	0.42636	89.722	-0.96958	0.52624	|	159.687	13.1305	-0.0822	91.0618	-0.0649	0.52646	|	160.476
160.69	13.2213	-0.10363	87.959	-0.0863	0.52616	|	160.718	6.70922	0.10216	89.7222	-0.36719	0.52615	|	160.626	4.64876	0.41111	89.0744	-0.94058	0.52618	|	160.59	13.2178	-0.0717	88.7801	-0.0778	0.52619	|	159.91	6.68471	0.14561	90.7354	-0.36169	0.5264	|	160.572	4.6454	0.42287	89.7178	-0.96341	0.52619	|	159.837	13.1454	-0.0831	91.0608	-0.0647	0.52642	|	160.626
160.84	13.2362	-0.10444	87.9577	-0.0867	0.52611	|	160.868	6.71619	0.1	89.7197	-0.36506	0.5261	|	160.776	4.65314	0.40744	89.0703	-0.93457	0.52613	|	160.74	13.2327	-0.0725	88.779	-0.0782	0.52614	|	160.06	6.69161	0.14349	90.7329	-0.35967	0.52635	|	160.722	4.64976	0.41936	89.7136	-0.95725	0.52615	|	159.987	13.1602	-0.0839	91.0598	-0.0647	0.52637	|	160.776
160.99	13.251	-0.10525	87.9564	-0.0872	0.52606	|	161.018	6.72315	0.0978	89.7171	-0.36293	0.52605	|	160.926	4.6575	0.40379	89.0662	-0.92863	0.52608	|	160.89	13.2475	-0.0732	88.7778	-0.0787	0.52609	|	160.21	6.69852	0.14137	90.7304	-0.35768	0.5263	|	160.872	4.65415	0.41582	89.7094	-0.95108	0.5261	|	160.137	13.1752	-0.0847	91.0589	-0.0649	0.52633	|	160.926
161.14	13.2659	-0.10607	87.9551	-0.0878	0.52602	|	161.168	6.73014	0.0957	89.7146	-0.3608	0.52601	|	161.076	4.66184	0.40016	89.0622	-0.92274	0.52604	|	161.04	13.2624	-0.074	88.7766	-0.0794	0.52605	|	160.36	6.70546	0.13926	90.728	-0.3557	0.52626	|	161.022	4.65852	0.4123	89.7053	-0.94497	0.52605	|	160.287	13.19	-0.0855	91.0579	-0.0654	0.52628	|	161.076
161.29	13.2808	-0.10688	87.9538	-0.0885	0.52597	|	161.318	6.73715	0.0935	89.7121	-0.35866	0.52596	|	161.226	4.66621	0.39652	89.0582	-0.91688	0.52599	|	161.19	13.2773	-0.0748	88.7754	-0.0801	0.526	|	160.51	6.7124	0.13714	90.7255	-0.35374	0.52621	|	161.172	4.66287	0.4088	89.7012	-0.93895	0.52601	|	160.437	13.2049	-0.0864	91.0569	-0.066	0.52623	|	161.226
161.44	13.2956	-0.1077	87.9525	-0.0892	0.52592	|	161.468	6.74415	0.0914	89.7096	-0.35654	0.52592	|	161.376	4.67052	0.39293	89.0542	-0.91112	0.52594	|	161.34	13.2921	-0.0756	88.7742	-0.081	0.52596	|	160.66	6.71934	0.13503	90.7231	-0.35182	0.52617	|	161.322	4.66722	0.40531	89.6971	-0.93296	0.52596	|	160.587	13.2197	-0.0872	91.0559	-0.0668	0.52619	|	161.376
161.59	13.3105	-0.10852	87.9511	-0.09	0.52588	|	161.618	6.75115	0.0892	89.7071	-0.35443	0.52587	|	161.526	4.67485	0.38934	89.0503	-0.9054	0.5259	|	161.49	13.307	-0.0764	88.773	-0.0819	0.52591	|	160.81	6.7263	0.13293	90.7206	-0.34991	0.52612	|	161.472	4.67158	0.40182	89.6931	-0.92701	0.52592	|	160.737	13.2346	-0.0881	91.055	-0.0677	0.52614	|	161.526
161.74	13.3253	-0.10935	87.9498	-0.0908	0.52583	|	161.768	6.75815	0.087	89.7046	-0.35232	0.52582	|	161.676	4.67917	0.38576	89.0464	-0.89972	0.52585	|	161.64	13.3219	-0.0772	88.7718	-0.0828	0.52586	|	160.96	6.73327	0.13082	90.7182	-0.34803	0.52607	|	161.622	4.67592	0.39833	89.6891	-0.92112	0.52587	|	160.887	13.2494	-0.0889	91.0539	-0.0688	0.5261	|	161.676
161.89	13.3402	-0.11018	87.9484	-0.0917	0.52579	|	161.918	6.76511	0.0849	89.7022	-0.35024	0.52578	|	161.826	4.68353	0.38215	89.0425	-0.89402	0.52581	|	161.79	13.3368	-0.0781	88.7706	-0.0838	0.52582	|	161.11	6.74018	0.12873	90.7158	-0.34618	0.52603	|	161.772	4.68026	0.39485	89.6851	-0.91527	0.52582	|	161.037	13.2643	-0.0898	91.0529	-0.0698	0.52605	|	161.826
162.04	13.355	-0.11103	87.9471	-0.0926	0.52574	|	162.068	6.77206	0.0827	89.6997	-0.34817	0.52573	|	161.976	4.68789	0.37855	89.0386	-0.88837	0.52576	|	161.94	13.3516	-0.0789	88.7693	-0.0847	0.52577	|	161.26	6.74709	0.12665	90.7134	-0.34437	0.52598	|	161.922	4.68461	0.39137	89.6811	-0.90946	0.52578	|	161.187	13.2791	-0.0907	91.0519	-0.071	0.526	|	161.976
162.19	13.3698	-0.11187	87.9457	-0.0934	0.52569	|	162.218	6.77905	0.0806	89.6973	-0.3461	0.52568	|	162.126	4.69223	0.37496	89.0348	-0.88279	0.52571	|	162.09	13.3665	-0.0798	88.7681	-0.0857	0.52572	|	161.41	6.75401	0.12457	90.711	-0.34257	0.52593	|	162.072	4.68894	0.38791	89.6772	-0.90372	0.52573	|	161.337	13.2939	-0.0916	91.0508	-0.0721	0.52596	|	162.126
162.34	13.3847	-0.11273	87.9443	-0.0943	0.52565	|	162.368	6.78603	0.0784	89.6949	-0.34404	0.52564	|	162.276	4.69659	0.37137	89.0309	-0.87721	0.52567	|	162.24	13.3814	-0.0807	88.7668	-0.0866	0.52568	|	161.56	6.76095	0.12248	90.7086	-0.3408	0.52589	|	162.222	4.69333	0.3844	89.6732	-0.89795	0.52568	|	161.487	13.3088	-0.0925	91.0497	-0.0732	0.52591	|	162.276
162.49	13.3996	-0.1136	87.9429	-0.0951	0.5256	|	162.518	6.793	0.0762	89.6925	-0.34201	0.52559	|	162.426	4.70098	0.36776	89.0271	-0.87165	0.52562	|	162.39	13.3962	-0.0816	88.7655	-0.0875	0.52563	|	161.71	6.76789	0.1204	90.7063	-0.33905	0.52584	|	162.372	4.6977	0.38091	89.6693	-0.89224	0.52564	|	161.637	13.3235	-0.0934	91.0486	-0.0743	0.52586	|	162.426
162.64	13.4145	-0.11448	87.9415	-0.0959	0.52555	|	162.668	6.79997	0.0741	89.6902	-0.33999	0.52555	|	162.576	4.70536	0.36415	89.0233	-0.86613	0.52557	|	162.54	13.4111	-0.0825	88.7642	-0.0884	0.52559	|	161.86	6.77486	0.11831	90.7039	-0.33731	0.5258	|	162.522	4.70206	0.37743	89.6654	-0.88658	0.52559	|	161.787	13.3384	-0.0943	91.0475	-0.0752	0.52582	|	162.576
162.79	13.4293	-0.11536	87.94	-0.0967	0.52551	|	162.818	6.80696	0.0719	89.6878	-0.33798	0.5255	|	162.726	4.70965	0.36063	89.0196	-0.86076	0.52553	|	162.69	13.426	-0.0835	88.7629	-0.0892	0.52554	|	162.01	6.78178	0.11623	90.7016	-0.33561	0.52575	|	162.672	4.70645	0.37393	89.6616	-0.88094	0.52554	|	161.937	13.3532	-0.0952	91.0464	-0.0762	0.52577	|	162.726
162.94	13.4442	-0.11626	87.9386	-0.0975	0.52546	|	162.968	6.81393	0.0697	89.6854	-0.336	0.52545	|	162.876	4.71403	0.35703	89.0158	-0.85532	0.52548	|	162.84	13.4408	-0.0844	88.7615	-0.0901	0.52549	|	162.16	6.78871	0.11415	90.6993	-0.33394	0.5257	|	162.822	4.71078	0.37048	89.6578	-0.8754	0.5255	|	162.087	13.368	-0.0962	91.0453	-0.077	0.52573	|	162.876
163.09	13.459	-0.11716	87.9371	-0.0982	0.52542	|	163.118	6.82091	0.0675	89.6831	-0.33403	0.52541	|	163.026	4.7184	0.35345	89.0121	-0.84993	0.52544	|	162.99	13.4558	-0.0853	88.7602	-0.0908	0.52545	|	162.31	6.79564	0.11207	90.697	-0.33228	0.52566	|	162.972	4.71513	0.36702	89.654	-0.86989	0.52545	|	162.237	13.3828	-0.0971	91.0441	-0.0777	0.52568	|	163.026
163.24	13.4739	-0.11807	87.9357	-0.0989	0.52537	|	163.268	6.82791	0.0654	89.6808	-0.33208	0.52536	|	163.176	4.72279	0.34985	89.0084	-0.84456	0.52539	|	163.14	13.4706	-0.0863	88.7588	-0.0916	0.5254	|	162.46	6.80254	0.11001	90.6947	-0.33065	0.52561	|	163.122	4.71952	0.36352	89.6502	-0.86436	0.52541	|	162.387	13.3976	-0.0981	91.043	-0.0783	0.52563	|	163.176
163.39	13.4888	-0.11899	87.9342	-0.0995	0.52532	|	163.418	6.8349	0.0632	89.6784	-0.33015	0.52531	|	163.326	4.72716	0.34627	89.0047	-0.83924	0.52534	|	163.29	13.4855	-0.0872	88.7574	-0.0923	0.52535	|	162.61	6.80945	0.10793	90.6924	-0.32904	0.52556	|	163.272	4.72394	0.36001	89.6463	-0.85885	0.52536	|	162.537	13.4124	-0.0991	91.0418	-0.0787	0.52559	|	163.326
163.54	13.5038	-0.11992	87.9327	-0.10014	0.52528	|	163.568	6.84189	0.061	89.6761	-0.32824	0.52527	|	163.476	4.73152	0.3427	89.0011	-0.83398	0.5253	|	163.44	13.5004	-0.0881	88.7561	-0.093	0.52531	|	162.76	6.8164	0.10584	90.6901	-0.32744	0.52552	|	163.422	4.72827	0.35656	89.6426	-0.85348	0.52531	|	162.687	13.4273	-0.10005	91.0406	-0.0791	0.52554	|	163.476
163.69	13.5186	-0.12086	87.9312	-0.10069	0.52523	|	163.718	6.84885	0.0588	89.6739	-0.32636	0.52522	|	163.626	4.73591	0.3391	88.9974	-0.82872	0.52525	|	163.59	13.5153	-0.0891	88.7547	-0.0937	0.52526	|	162.91	6.82333	0.10376	90.6878	-0.32587	0.52547	|	163.572	4.73262	0.35311	89.6389	-0.84813	0.52527	|	162.837	13.4421	-0.10106	91.0395	-0.0794	0.52549	|	163.626
163.84	13.5335	-0.1218	87.9297	-0.10117	0.52518	|	163.868	6.85586	0.0566	89.6716	-0.32449	0.52517	|	163.776	4.74026	0.33554	88.9938	-0.82353	0.5252	|	163.74	13.5301	-0.0901	88.7533	-0.0943	0.52521	|	163.06	6.83025	0.10167	90.6856	-0.32432	0.52542	|	163.722	4.73702	0.34961	89.6352	-0.84276	0.52522	|	162.987	13.457	-0.10208	91.0383	-0.0796	0.52545	|	163.776
163.99	13.5484	-0.12275	87.9282	-0.10157	0.52514	|	164.018	6.86287	0.0544	89.6693	-0.32264	0.52513	|	163.926	4.74465	0.33195	88.9902	-0.81835	0.52516	|	163.89	13.545	-0.0911	88.7519	-0.0948	0.52517	|	163.21	6.83712	0.0996	90.6834	-0.32279	0.52538	|	163.872	4.74141	0.34613	89.6315	-0.83744	0.52517	|	163.137	13.4719	-0.10311	91.0371	-0.0797	0.5254	|	163.926
164.14	13.5633	-0.1237	87.9267	-0.10187	0.52509	|	164.168	6.86988	0.0522	89.6671	-0.32082	0.52508	|	164.076	4.74903	0.32836	88.9866	-0.81321	0.52511	|	164.04	13.5599	-0.0921	88.7505	-0.0952	0.52512	|	163.36	6.84408	0.0975	90.6811	-0.32126	0.52533	|	164.022	4.74579	0.34265	89.6279	-0.83217	0.52513	|	163.287	13.4867	-0.10415	91.0359	-0.0797	0.52535	|	164.076
164.29	13.5781	-0.12466	87.9252	-0.10205	0.52504	|	164.318	6.87692	0.05	89.6648	-0.319	0.52504	|	164.226	4.75341	0.32477	88.9831	-0.80809	0.52506	|	164.19	13.5748	-0.0931	88.749	-0.0955	0.52507	|	163.51	6.85101	0.0954	90.6789	-0.31976	0.52529	|	164.172	4.75017	0.33918	89.6243	-0.82695	0.52508	|	163.437	13.5016	-0.10521	91.0347	-0.0797	0.52531	|	164.226
164.44	13.593	-0.12563	87.9236	-0.1021	0.525	|	164.468	6.88394	0.0478	89.6626	-0.31722	0.52499	|	164.376	4.7578	0.32118	88.9796	-0.80302	0.52502	|	164.34	13.5898	-0.0941	88.7476	-0.0957	0.52503	|	163.66	6.85794	0.0933	90.6767	-0.31827	0.52524	|	164.322	4.75454	0.33572	89.6206	-0.82178	0.52503	|	163.587	13.5165	-0.10627	91.0335	-0.0796	0.52526	|	164.376
164.59	13.6078	-0.12659	87.9221	-0.102	0.52495	|	164.618	6.89094	0.0456	89.6604	-0.31545	0.52494	|	164.526	4.76218	0.31759	88.976	-0.79798	0.52497	|	164.49	13.6045	-0.0952	88.7462	-0.0958	0.52498	|	163.81	6.86487	0.0912	90.6745	-0.31679	0.5252	|	164.472	4.75892	0.33225	89.6171	-0.81663	0.52499	|	163.737	13.5314	-0.10734	91.0323	-0.0795	0.52522	|	164.526
164.74	13.6227	-0.12756	87.9206	-0.10173	0.5249	|	164.768	6.89797	0.0434	89.6582	-0.3137	0.5249	|	164.676	4.76656	0.314	88.9726	-0.79298	0.52492	|	164.64	13.6191	-0.0962	88.7448	-0.0957	0.52494	|	163.96	6.87178	0.0891	90.6723	-0.31533	0.52515	|	164.622	4.76333	0.32875	89.6135	-0.81149	0.52494	|	163.887	13.5463	-0.10843	91.0311	-0.0793	0.52517	|	164.676
164.89	13.6376	-0.12854	87.9191	-0.10128	0.52486	|	164.918	6.90499	0.0412	89.656	-0.31197	0.52485	|	164.826	4.77093	0.31041	88.9691	-0.78802	0.52488	|	164.79	13.634	-0.0973	88.7434	-0.0953	0.52489	|	164.11	6.87871	0.087	90.6702	-0.31387	0.5251	|	164.772	4.76772	0.32528	89.6099	-0.80641	0.52489	|	164.037	13.5612	-0.10953	91.03	-0.079	0.52512	|	164.826
165.04	13.6525	-0.12952	87.9176	-0.10063	0.52481	|	165.068	6.91196	0.039	89.6538	-0.31027	0.5248	|	164.976	4.7753	0.30683	88.9657	-0.7831	0.52483	|	164.94	13.649	-0.0983	88.7419	-0.0948	0.52484	|	164.26	6.88566	0.0848	90.668	-0.31243	0.52505	|	164.922	4.77209	0.32182	89.6064	-0.80139	0.52485	|	164.187	13.5761	-0.11063	91.0288	-0.0786	0.52508	|	164.976
165.19	13.6675	-0.13051	87.9161	-0.0997	0.52476	|	165.218	6.91899	0.0368	89.6516	-0.30857	0.52476	|	165.126	4.77967	0.30324	88.9623	-0.77822	0.52478	|	165.09	13.6639	-0.0994	88.7405	-0.0941	0.5248	|	164.41	6.89262	0.0827	90.6658	-0.31099	0.52501	|	165.072	4.77645	0.31836	89.6029	-0.79641	0.5248	|	164.337	13.591	-0.11174	91.0276	-0.0782	0.52503	|	165.126
165.34	13.6824	-0.13149	87.9146	-0.0986	0.52472	|	165.368	6.92603	0.0346	89.6495	-0.30688	0.52471	|	165.276	4.78409	0.2996	88.9588	-0.7733	0.52474	|	165.24	13.6788	-0.10044	88.7391	-0.0931	0.52475	|	164.56	6.89954	0.0806	90.6637	-0.30957	0.52496	|	165.222	4.78083	0.3149	89.5995	-0.79146	0.52475	|	164.487	13.6059	-0.11286	91.0265	-0.0776	0.52498	|	165.276
165.49	13.6973	-0.13248	87.9131	-0.0973	0.52467	|	165.518	6.93306	0.0324	89.6473	-0.3052	0.52466	|	165.426	4.78846	0.29601	88.9555	-0.76849	0.52469	|	165.39	13.6937	-0.1015	88.7377	-0.0918	0.5247	|	164.71	6.90651	0.0784	90.6615	-0.30814	0.52491	|	165.372	4.78523	0.31141	89.596	-0.78651	0.52471	|	164.637	13.6209	-0.11399	91.0253	-0.0769	0.52494	|	165.426
165.64	13.7122	-0.13347	87.9117	-0.0957	0.52463	|	165.668	6.94007	0.0303	89.6452	-0.30354	0.52462	|	165.576	4.7928	0.29243	88.9521	-0.76374	0.52465	|	165.54	13.7087	-0.10256	88.7364	-0.0903	0.52466	|	164.86	6.91347	0.0763	90.6594	-0.30673	0.52487	|	165.522	4.78962	0.30794	89.5925	-0.78161	0.52466	|	164.787	13.6357	-0.11512	91.0242	-0.0761	0.52489	|	165.576
165.79	13.7271	-0.13446	87.9103	-0.0939	0.52458	|	165.818	6.94709	0.0281	89.643	-0.30189	0.52457	|	165.726	4.79716	0.28884	88.9488	-0.75899	0.5246	|	165.69	13.7236	-0.10362	88.735	-0.0885	0.52461	|	165.01	6.92042	0.0742	90.6572	-0.30532	0.52482	|	165.672	4.79399	0.30448	89.5891	-0.77678	0.52462	|	164.937	13.6507	-0.11626	91.023	-0.0752	0.52484	|	165.726
165.94	13.742	-0.13546	87.9089	-0.0919	0.52453	|	165.968	6.9541	0.0259	89.6409	-0.30025	0.52452	|	165.876	4.80153	0.28522	88.9455	-0.75427	0.52455	|	165.84	13.7386	-0.10468	88.7337	-0.0865	0.52456	|	165.16	6.92735	0.072	90.6551	-0.30392	0.52477	|	165.822	4.79837	0.30101	89.5857	-0.77196	0.52457	|	165.087	13.6656	-0.1174	91.0219	-0.0741	0.5248	|	165.876
166.09	13.7569	-0.13645	87.9075	-0.0897	0.52449	|	166.118	6.9611	0.0238	89.6388	-0.29861	0.52448	|	166.026	4.80591	0.28161	88.9422	-0.74958	0.52451	|	165.99	13.7535	-0.10576	88.7324	-0.0843	0.52452	|	165.31	6.93433	0.0699	90.653	-0.30252	0.52473	|	165.972	4.80276	0.29753	89.5824	-0.76717	0.52452	|	165.237	13.6805	-0.11855	91.0208	-0.0728	0.52475	|	166.026
166.24	13.7719	-0.13745	87.9062	-0.0874	0.52444	|	166.268	6.96809	0.0216	89.6368	-0.29698	0.52443	|	166.176	4.81026	0.27801	88.939	-0.74494	0.52446	|	166.14	13.7684	-0.10684	88.7312	-0.0819	0.52447	|	165.46	6.94132	0.0677	90.6509	-0.30111	0.52468	|	166.122	4.80716	0.29404	89.579	-0.76241	0.52448	|	165.387	13.6953	-0.1197	91.0197	-0.0714	0.5247	|	166.176
166.39	13.7868	-0.13846	87.9049	-0.0848	0.52439	|	166.418	6.97509	0.0195	89.6347	-0.29536	0.52438	|	166.326	4.81461	0.27441	88.9357	-0.74034	0.52441	|	166.29	13.7833	-0.10794	88.73	-0.0793	0.52442	|	165.61	6.94828	0.0656	90.6488	-0.29971	0.52463	|	166.272	4.81155	0.29057	89.5757	-0.75769	0.52443	|	165.537	13.7103	-0.12085	91.0187	-0.0698	0.52466	|	166.326
166.54	13.8018	-0.13946	87.9037	-0.0822	0.52435	|	166.568	6.98213	0.0173	89.6326	-0.29372	0.52434	|	166.476	4.81896	0.2708	88.9325	-0.73577	0.52437	|	166.44	13.7982	-0.10904	88.7288	-0.0766	0.52438	|	165.76	6.95526	0.0634	90.6467	-0.29831	0.52459	|	166.422	4.8159	0.28711	89.5724	-0.75304	0.52438	|	165.687	13.7251	-0.12201	91.0177	-0.0681	0.52461	|	166.476
166.69	13.8168	-0.14047	87.9025	-0.0795	0.5243	|	166.718	6.98916	0.0152	89.6305	-0.29209	0.52429	|	166.626	4.82334	0.26717	88.9293	-0.73121	0.52432	|	166.59	13.8132	-0.11017	88.7277	-0.0738	0.52433	|	165.91	6.96222	0.0613	90.6446	-0.29692	0.52454	|	166.572	4.82026	0.28365	89.5691	-0.74841	0.52434	|	165.837	13.7401	-0.12317	91.0167	-0.0663	0.52456	|	166.626
166.84	13.8317	-0.14148	87.9013	-0.0769	0.52425	|	166.868	6.99618	0.0131	89.6285	-0.29046	0.52424	|	166.776	4.82772	0.26352	88.9261	-0.72667	0.52427	|	166.74	13.8284	-0.11133	88.7266	-0.0709	0.52428	|	166.06	6.96917	0.0592	90.6426	-0.29552	0.52449	|	166.722	4.82463	0.28017	89.5658	-0.74381	0.52429	|	165.987	13.755	-0.12433	91.0157	-0.0643	0.52452	|	166.776
166.99	13.8466	-0.14249	87.9002	-0.0742	0.52421	|	167.018	7.00318	0.011	89.6265	-0.28883	0.5242	|	166.926	4.83209	0.25989	88.923	-0.72218	0.52423	|	166.89	13.8432	-0.11247	88.7256	-0.068	0.52424	|	166.21	6.97616	0.057	90.6405	-0.29412	0.52445	|	166.872	4.82904	0.27667	89.5626	-0.7392	0.52424	|	166.137	13.7685	-0.12539	91.0148	-0.0626	0.52447	|	166.926
167.14	13.8615	-0.1435	87.8991	-0.0716	0.52416	|	167.168	7.01019	0.00889	89.6244	-0.2872	0.52415	|	167.076	4.83644	0.25626	88.9198	-0.71773	0.52418	|	167.04	13.8581	-0.11361	88.7246	-0.0652	0.52419	|	166.36	6.98313	0.0549	90.6385	-0.29271	0.5244	|	167.022	4.83345	0.27315	89.5593	-0.73462	0.5242	|	166.287	13.7812	-0.12638	91.014	-0.0608	0.52442	|	167.076
167.29	13.8764	-0.14452	87.898	-0.0692	0.52411	|	167.318	7.01726	0.00679	89.6224	-0.28555	0.5241	|	167.226	4.8408	0.25262	88.9167	-0.71331	0.52413	|	167.19	13.873	-0.11475	88.7236	-0.0625	0.52414	|	166.51	6.99009	0.0528	90.6364	-0.29131	0.52436	|	167.172	4.83784	0.26965	89.5561	-0.73009	0.52415	|	166.437	13.7941	-0.12739	91.0133	-0.0591	0.52438	|	167.226
167.44	13.8913	-0.14554	87.897	-0.0669	0.52407	|	167.468	7.02432	0.00471	89.6204	-0.2839	0.52406	|	167.376	4.84518	0.24896	88.9136	-0.7089	0.52409	|	167.34	13.8878	-0.11589	88.7227	-0.06	0.5241	|	166.66	6.99706	0.0508	90.6344	-0.28989	0.52431	|	167.322	4.84222	0.26616	89.5529	-0.7256	0.5241	|	166.587	13.8069	-0.12839	91.0125	-0.0574	0.52433	|	167.376
167.59	13.9062	-0.14657	87.896	-0.0648	0.52402	|	167.618	7.03135	0.00264	89.6184	-0.28225	0.52401	|	167.526	4.84955	0.2453	88.9105	-0.70452	0.52404	|	167.49	13.9027	-0.11702	88.7219	-0.0577	0.52405	|	166.81	7.00406	0.0487	90.6324	-0.28847	0.52426	|	167.472	4.84663	0.26263	89.5497	-0.72112	0.52406	|	166.737	13.8197	-0.12938	91.0118	-0.0557	0.52428	|	167.526
167.74	13.921	-0.1476	87.8951	-0.0629	0.52397	|	167.768	7.03838	0.000584	89.6165	-0.28059	0.52396	|	167.676	4.85392	0.24164	88.9074	-0.70018	0.52399	|	167.64	13.9175	-0.11814	88.721	-0.0556	0.524	|	166.96	7.01104	0.0466	90.6304	-0.28705	0.52421	|	167.622	4.85106	0.25908	89.5465	-0.71664	0.52401	|	166.887	13.8325	-0.13038	91.0111	-0.0542	0.52424	|	167.676
167.89	13.936	-0.14864	87.8942	-0.0614	0.52393	|	167.918	7.04545	-0.00147	89.6145	-0.27892	0.52392	|	167.826	4.85828	0.23798	88.9044	-0.69588	0.52395	|	167.79	13.9323	-0.11926	88.7202	-0.0537	0.52396	|	167.11	7.01805	0.0446	90.6284	-0.28562	0.52417	|	167.772	4.85547	0.25555	89.5434	-0.71222	0.52396	|	167.037	13.8453	-0.13138	91.0104	-0.0527	0.52419	|	167.826
168.04	13.9509	-0.14969	87.8933	-0.0601	0.52388	|	168.068	7.05248	-0.0035	89.6125	-0.27726	0.52387	|	167.976	4.86265	0.23431	88.9014	-0.6916	0.5239	|	167.94	13.9472	-0.12037	88.7194	-0.0522	0.52391	|	167.26	7.02502	0.0425	90.6264	-0.28419	0.52412	|	167.922	4.85986	0.25202	89.5403	-0.70784	0.52392	|	167.187	13.8581	-0.13238	91.0097	-0.0514	0.52414	|	167.976
168.19	13.9658	-0.15073	87.8924	-0.0592	0.52383	|	168.218	7.05954	-0.00553	89.6106	-0.27558	0.52382	|	168.126	4.86708	0.23059	88.8983	-0.6873	0.52385	|	168.09	13.9621	-0.12148	88.7187	-0.051	0.52386	|	167.41	7.03202	0.0405	90.6244	-0.28274	0.52407	|	168.072	4.86427	0.24847	89.5372	-0.70346	0.52387	|	167.337	13.8709	-0.13337	91.0091	-0.0502	0.5241	|	168.126
168.34	13.9807	-0.15179	87.8915	-0.0586	0.52378	|	168.368	7.06659	-0.00755	89.6086	-0.2739	0.52378	|	168.276	4.8715	0.22687	88.8953	-0.68304	0.5238	|	168.24	13.9769	-0.12258	88.7179	-0.0502	0.52382	|	167.56	7.03902	0.0385	90.6224	-0.2813	0.52403	|	168.222	4.86868	0.24491	89.5341	-0.69913	0.52382	|	167.487	13.8841	-0.13439	91.0084	-0.0491	0.52405	|	168.276
168.49	13.9957	-0.15286	87.8906	-0.0584	0.52374	|	168.518	7.07365	-0.00956	89.6067	-0.27221	0.52373	|	168.426	4.87586	0.2232	88.8923	-0.67886	0.52376	|	168.39	13.9917	-0.12368	88.7172	-0.0498	0.52377	|	167.71	7.04604	0.0366	90.6205	-0.27984	0.52398	|	168.372	4.87306	0.24138	89.531	-0.69485	0.52377	|	167.637	13.8989	-0.13554	91.0077	-0.0482	0.524	|	168.426
168.64	14.0106	-0.15393	87.8898	-0.0585	0.52369	|	168.668	7.08069	-0.0116	89.6048	-0.27053	0.52368	|	168.576	4.88025	0.2195	88.8893	-0.67468	0.52371	|	168.54	14.0066	-0.12477	88.7165	-0.0497	0.52372	|	167.86	7.05305	0.0346	90.6185	-0.27838	0.52393	|	168.522	4.87745	0.23782	89.528	-0.69059	0.52373	|	167.787	13.9138	-0.13669	91.007	-0.0475	0.52396	|	168.576
168.79	14.0255	-0.155	87.8889	-0.0591	0.52364	|	168.818	7.08773	-0.0136	89.6029	-0.26884	0.52364	|	168.726	4.88463	0.2158	88.8864	-0.67054	0.52366	|	168.69	14.0215	-0.12587	88.7157	-0.05	0.52368	|	168.01	7.06006	0.0326	90.6166	-0.27691	0.52389	|	168.672	4.88185	0.23425	89.525	-0.68635	0.52368	|	167.937	13.9288	-0.13785	91.0063	-0.0471	0.52391	|	168.726
168.94	14.0405	-0.15608	87.888	-0.0599	0.5236	|	168.968	7.09477	-0.0155	89.601	-0.26715	0.52359	|	168.876	4.88904	0.21207	88.8834	-0.6664	0.52362	|	168.84	14.0364	-0.12697	88.715	-0.0507	0.52363	|	168.16	7.06705	0.0307	90.6146	-0.27545	0.52384	|	168.822	4.88623	0.23069	89.522	-0.68215	0.52363	|	168.087	13.9437	-0.139	91.0056	-0.047	0.52386	|	168.876
169.09	14.0554	-0.15716	87.8871	-0.0611	0.52355	|	169.118	7.10182	-0.0175	89.5991	-0.26545	0.52354	|	169.026	4.89344	0.20834	88.8805	-0.66231	0.52357	|	168.99	14.0512	-0.12806	88.7142	-0.0516	0.52358	|	168.31	7.07402	0.0288	90.6127	-0.27398	0.5238	|	168.972	4.89065	0.22708	89.519	-0.67795	0.52359	|	168.237	13.9587	-0.14015	91.0049	-0.0472	0.52382	|	169.026
169.24	14.0703	-0.15825	87.8862	-0.0625	0.5235	|	169.268	7.10887	-0.0195	89.5973	-0.26375	0.5235	|	169.176	4.89785	0.20462	88.8776	-0.65824	0.52352	|	169.14	14.0661	-0.12915	88.7134	-0.0529	0.52354	|	168.46	7.08102	0.0269	90.6108	-0.27251	0.52375	|	169.122	4.89507	0.22347	89.516	-0.67377	0.52354	|	168.387	13.9741	-0.14134	91.0042	-0.0477	0.52377	|	169.176
169.39	14.0852	-0.15934	87.8853	-0.0641	0.52346	|	169.418	7.11593	-0.0215	89.5954	-0.26206	0.52345	|	169.326	4.90224	0.20089	88.8747	-0.65421	0.52348	|	169.29	14.0811	-0.13024	88.7126	-0.0545	0.52349	|	168.61	7.08803	0.025	90.6089	-0.27103	0.5237	|	169.272	4.89948	0.21986	89.513	-0.66963	0.52349	|	168.537	13.9921	-0.14272	91.0033	-0.0486	0.52372	|	169.326
169.54	14.1001	-0.16043	87.8843	-0.0659	0.52341	|	169.568	7.12297	-0.0235	89.5936	-0.26036	0.5234	|	169.476	4.90663	0.19717	88.8719	-0.65021	0.52343	|	169.44	14.096	-0.13133	88.7118	-0.0562	0.52344	|	168.76	7.09503	0.0231	90.607	-0.26955	0.52365	|	169.422	4.90389	0.21625	89.5101	-0.66552	0.52345	|	168.687	14.0101	-0.1441	91.0024	-0.0499	0.52368	|	169.476
169.69	14.115	-0.16152	87.8833	-0.0678	0.52336	|	169.718	7.12999	-0.0254	89.5917	-0.25868	0.52335	|	169.626	4.91104	0.19343	88.869	-0.64622	0.52338	|	169.59	14.1109	-0.1324	88.711	-0.0581	0.52339	|	168.91	7.10204	0.0212	90.6051	-0.26808	0.52361	|	169.572	4.9083	0.21263	89.5071	-0.66144	0.5234	|	168.837	14.0281	-0.14548	91.0015	-0.0514	0.52363	|	169.626
169.84	14.1299	-0.16262	87.8823	-0.0698	0.52332	|	169.868	7.13703	-0.0274	89.5899	-0.257	0.52331	|	169.776	4.91546	0.18967	88.8662	-0.64225	0.52334	|	169.74	14.1258	-0.13346	88.7101	-0.0601	0.52335	|	169.06	7.10904	0.0194	90.6033	-0.2666	0.52356	|	169.722	4.9127	0.209	89.5042	-0.65739	0.52335	|	168.987	14.0461	-0.14685	91.0006	-0.0532	0.52358	|	169.776
169.99	14.1448	-0.16371	87.8812	-0.0717	0.52327	|	170.018	7.14407	-0.0294	89.5881	-0.25533	0.52326	|	169.926	4.91984	0.18596	88.8634	-0.63836	0.52329	|	169.89	14.1407	-0.13451	88.7092	-0.0622	0.5233	|	169.21	7.11605	0.0175	90.6014	-0.26512	0.52351	|	169.872	4.91711	0.20537	89.5013	-0.65336	0.52331	|	169.137	14.0642	-0.14823	90.9996	-0.055	0.52354	|	169.926
170.14	14.1598	-0.16481	87.8801	-0.0737	0.52322	|	170.168	7.15109	-0.0314	89.5863	-0.25367	0.52321	|	170.076	4.92426	0.1822	88.8606	-0.63445	0.52324	|	170.04	14.1556	-0.13555	88.7082	-0.0642	0.52325	|	169.36	7.12304	0.0156	90.5995	-0.26365	0.52347	|	170.022	4.9215	0.20174	89.4985	-0.64938	0.52326	|	169.287	14.0823	-0.14962	90.9986	-0.0568	0.52349	|	170.076
170.29	14.1748	-0.16591	87.879	-0.0755	0.52318	|	170.318	7.15815	-0.0334	89.5845	-0.25201	0.52317	|	170.226	4.92865	0.17847	88.8578	-0.6306	0.5232	|	170.19	14.1705	-0.13658	88.7073	-0.0662	0.52321	|	169.51	7.13002	0.0138	90.5977	-0.26219	0.52342	|	170.172	4.92585	0.19814	89.4957	-0.64546	0.52321	|	169.437	14.0989	-0.15088	90.9976	-0.0584	0.52344	|	170.226
170.44	14.1898	-0.167	87.8779	-0.0772	0.52313	|	170.468	7.16516	-0.0354	89.5828	-0.25037	0.52312	|	170.376	4.93308	0.17471	88.855	-0.62675	0.52315	|	170.34	14.1854	-0.13759	88.7063	-0.0681	0.52316	|	169.66	7.13703	0.0119	90.5959	-0.26073	0.52337	|	170.322	4.93026	0.19449	89.4928	-0.64152	0.52317	|	169.587	14.1139	-0.15201	90.9968	-0.0597	0.5234	|	170.376
170.59	14.2046	-0.16808	87.8767	-0.0787	0.52308	|	170.618	7.17221	-0.0374	89.581	-0.24874	0.52307	|	170.526	4.93749	0.17096	88.8522	-0.62294	0.5231	|	170.49	14.2003	-0.1386	88.7052	-0.0698	0.52311	|	169.81	7.14401	0.0101	90.5941	-0.25928	0.52333	|	170.472	4.93467	0.19083	89.49	-0.63761	0.52312	|	169.737	14.129	-0.15316	90.9959	-0.0609	0.52335	|	170.526
170.74	14.2195	-0.16916	87.8755	-0.08	0.52303	|	170.768	7.17923	-0.0394	89.5793	-0.24714	0.52303	|	170.676	4.94186	0.16725	88.8495	-0.6192	0.52306	|	170.64	14.2152	-0.1396	88.7042	-0.0714	0.52307	|	169.96	7.151	0.00819	90.5923	-0.25784	0.52328	|	170.622	4.93906	0.18717	89.4872	-0.63373	0.52307	|	169.887	14.1441	-0.1543	90.9949	-0.0618	0.5233	|	170.676
170.89	14.2345	-0.17024	87.8743	-0.081	0.52299	|	170.918	7.18629	-0.0414	89.5776	-0.24554	0.52298	|	170.826	4.94624	0.16353	88.8468	-0.61548	0.52301	|	170.79	14.2301	-0.1406	88.7031	-0.0727	0.52302	|	170.11	7.15798	0.00633	90.5905	-0.25642	0.52323	|	170.772	4.94346	0.18352	89.4844	-0.62988	0.52302	|	170.037	14.1593	-0.15544	90.994	-0.0624	0.52325	|	170.826
171.04	14.2493	-0.1713	87.8731	-0.0818	0.52294	|	171.068	7.19329	-0.0435	89.5758	-0.24399	0.52293	|	170.976	4.95064	0.1598	88.8441	-0.61177	0.52296	|	170.94	14.2451	-0.1416	88.702	-0.0738	0.52297	|	170.26	7.16496	0.00446	90.5887	-0.255	0.52319	|	170.922	4.94785	0.17985	89.4817	-0.62606	0.52298	|	170.187	14.1742	-0.15657	90.993	-0.0628	0.52321	|	170.976
171.19	14.2643	-0.17238	87.8719	-0.0822	0.52289	|	171.218	7.20035	-0.0455	89.5741	-0.24244	0.52289	|	171.126	4.95504	0.15607	88.8414	-0.60809	0.52291	|	171.09	14.26	-0.1426	88.7009	-0.0747	0.52293	|	170.41	7.17197	0.00259	90.5869	-0.2536	0.52314	|	171.072	4.95227	0.17617	89.4789	-0.62226	0.52293	|	170.337	14.1893	-0.1577	90.9921	-0.0629	0.52316	|	171.126
171.34	14.2793	-0.17344	87.8706	-0.0824	0.52285	|	171.368	7.2074	-0.0476	89.5724	-0.24092	0.52284	|	171.276	4.95946	0.15232	88.8388	-0.60443	0.52287	|	171.24	14.2749	-0.1436	88.6998	-0.0752	0.52288	|	170.56	7.17902	0.000693	90.5851	-0.2522	0.52309	|	171.222	4.9567	0.17247	89.4762	-0.61846	0.52288	|	170.487	14.2043	-0.15882	90.9911	-0.0627	0.52311	|	171.276
171.49	14.2942	-0.17449	87.8694	-0.0822	0.5228	|	171.518	7.21448	-0.0496	89.5707	-0.23942	0.52279	|	171.426	4.96386	0.14859	88.8361	-0.60081	0.52282	|	171.39	14.2897	-0.14459	88.6987	-0.0755	0.52283	|	170.71	7.18602	-0.0012	90.5833	-0.25084	0.52304	|	171.372	4.96112	0.16878	89.4734	-0.61471	0.52284	|	170.637	14.2193	-0.15995	90.9902	-0.0622	0.52307	|	171.426
171.64	14.3092	-0.17554	87.8682	-0.0818	0.52275	|	171.668	7.22152	-0.0517	89.569	-0.23797	0.52274	|	171.576	4.96828	0.14484	88.8334	-0.5972	0.52277	|	171.54	14.3046	-0.14559	88.6975	-0.0755	0.52278	|	170.86	7.19304	-0.0031	90.5816	-0.24948	0.523	|	171.522	4.96554	0.16509	89.4707	-0.61099	0.52279	|	170.787	14.2343	-0.16107	90.9893	-0.0614	0.52302	|	171.576
171.79	14.3241	-0.17658	87.8669	-0.0811	0.52271	|	171.818	7.22858	-0.0538	89.5674	-0.23654	0.5227	|	171.726	4.97271	0.1411	88.8308	-0.59363	0.52273	|	171.69	14.3195	-0.14658	88.6964	-0.0753	0.52274	|	171.01	7.20005	-0.00501	90.5798	-0.24815	0.52295	|	171.672	4.96996	0.1614	89.4681	-0.60729	0.52274	|	170.937	14.2493	-0.16219	90.9883	-0.0603	0.52297	|	171.726
171.94	14.3391	-0.17762	87.8657	-0.0802	0.52266	|	171.968	7.23567	-0.0559	89.5657	-0.23515	0.52265	|	171.876	4.97713	0.13735	88.8282	-0.59007	0.52268	|	171.84	14.3344	-0.14756	88.6953	-0.0749	0.52269	|	171.16	7.20706	-0.00692	90.5781	-0.24685	0.5229	|	171.822	4.97438	0.1577	89.4654	-0.60363	0.5227	|	171.087	14.2643	-0.16331	90.9874	-0.059	0.52293	|	171.876
172.09	14.354	-0.17864	87.8645	-0.0792	0.52261	|	172.118	7.24273	-0.058	89.564	-0.2338	0.5226	|	172.026	4.98156	0.13362	88.8256	-0.58656	0.52263	|	171.99	14.3493	-0.14854	88.6941	-0.0743	0.52264	|	171.31	7.21403	-0.00883	90.5764	-0.24557	0.52286	|	171.972	4.97879	0.15402	89.4627	-0.6	0.52265	|	171.237	14.2792	-0.16442	90.9866	-0.0574	0.52288	|	172.026
172.24	14.3689	-0.17966	87.8634	-0.078	0.52256	|	172.268	7.2498	-0.0601	89.5624	-0.23248	0.52256	|	172.176	4.98596	0.1299	88.823	-0.58309	0.52258	|	172.14	14.3642	-0.14951	88.693	-0.0735	0.5226	|	171.46	7.22104	-0.0108	90.5747	-0.24432	0.52281	|	172.122	4.98317	0.15036	89.4601	-0.59643	0.5226	|	171.387	14.2941	-0.16553	90.9857	-0.0557	0.52283	|	172.176
172.39	14.3838	-0.18068	87.8622	-0.0767	0.52252	|	172.418	7.25688	-0.0622	89.5607	-0.23121	0.52251	|	172.326	4.99037	0.12619	88.8205	-0.57965	0.52254	|	172.29	14.3791	-0.15046	88.692	-0.0727	0.52255	|	171.61	7.22805	-0.0127	90.573	-0.24309	0.52276	|	172.272	4.98756	0.14669	89.4575	-0.59288	0.52255	|	171.537	14.3091	-0.16664	90.9849	-0.0538	0.52279	|	172.326
172.54	14.3987	-0.1817	87.8611	-0.0754	0.52247	|	172.568	7.26391	-0.0643	89.5591	-0.22999	0.52246	|	172.476	4.99481	0.12245	88.8179	-0.57622	0.52249	|	172.44	14.3941	-0.15141	88.6909	-0.0718	0.5225	|	171.76	7.23508	-0.0147	90.5713	-0.24189	0.52272	|	172.422	4.99198	0.14301	89.4549	-0.58934	0.52251	|	171.687	14.324	-0.16776	90.9841	-0.0518	0.52274	|	172.476
172.69	14.4137	-0.18271	87.86	-0.074	0.52242	|	172.718	7.27097	-0.0665	89.5575	-0.22881	0.52241	|	172.626	4.99923	0.11873	88.8153	-0.57283	0.52244	|	172.59	14.409	-0.15234	88.6898	-0.0708	0.52245	|	171.91	7.24213	-0.0166	90.5696	-0.24071	0.52267	|	172.572	4.99642	0.13931	89.4523	-0.58581	0.52246	|	171.837	14.339	-0.16886	90.9834	-0.0498	0.52269	|	172.626
172.84	14.4287	-0.18372	87.8589	-0.0727	0.52238	|	172.868	7.27803	-0.0686	89.5559	-0.22767	0.52237	|	172.776	5.00365	0.11503	88.8128	-0.56948	0.5224	|	172.74	14.424	-0.15328	88.6888	-0.0699	0.52241	|	172.06	7.24918	-0.0186	90.5679	-0.23957	0.52262	|	172.722	5.00087	0.1356	89.4497	-0.5823	0.52241	|	171.987	14.354	-0.16997	90.9826	-0.0478	0.52264	|	172.776
172.99	14.4436	-0.18472	87.8578	-0.0715	0.52233	|	173.018	7.28511	-0.0707	89.5543	-0.22657	0.52232	|	172.926	5.00805	0.11134	88.8103	-0.56617	0.52235	|	172.89	14.4389	-0.15421	88.6877	-0.0689	0.52236	|	172.21	7.25618	-0.0206	90.5662	-0.23847	0.52257	|	172.872	5.00529	0.13193	89.4471	-0.57886	0.52237	|	172.137	14.3689	-0.17108	90.9819	-0.0458	0.5226	|	172.926
173.14	14.4586	-0.18573	87.8567	-0.0704	0.52228	|	173.168	7.2922	-0.0729	89.5527	-0.22553	0.52227	|	173.076	5.01245	0.10766	88.8079	-0.5629	0.5223	|	173.04	14.4538	-0.15514	88.6867	-0.0681	0.52231	|	172.36	7.2632	-0.0226	90.5645	-0.23739	0.52253	|	173.022	5.00971	0.12826	89.4446	-0.57544	0.52232	|	172.287	14.3839	-0.17218	90.9813	-0.044	0.52255	|	173.076
173.29	14.4736	-0.18672	87.8557	-0.0695	0.52224	|	173.318	7.2993	-0.0751	89.5511	-0.22452	0.52223	|	173.226	5.01686	0.10397	88.8054	-0.55964	0.52226	|	173.19	14.4686	-0.15608	88.6857	-0.0674	0.52227	|	172.51	7.27025	-0.0246	90.5629	-0.23635	0.52248	|	173.172	5.01415	0.12458	89.442	-0.57205	0.52227	|	172.437	14.399	-0.17329	90.9806	-0.0424	0.5225	|	173.226
173.44	14.4885	-0.18772	87.8547	-0.0687	0.52219	|	173.468	7.30635	-0.0773	89.5495	-0.22358	0.52218	|	173.376	5.02128	0.10029	88.8029	-0.55642	0.52221	|	173.34	14.4835	-0.15704	88.6847	-0.0667	0.52222	|	172.66	7.2773	-0.0266	90.5612	-0.23534	0.52243	|	173.322	5.01854	0.12093	89.4395	-0.56871	0.52222	|	172.587	14.4139	-0.17438	90.98	-0.0409	0.52246	|	173.376
173.59	14.5035	-0.18872	87.8536	-0.068	0.52214	|	173.618	7.31342	-0.0794	89.5479	-0.22267	0.52213	|	173.526	5.02569	0.0966	88.8005	-0.55322	0.52216	|	173.49	14.4984	-0.15802	88.6837	-0.0662	0.52217	|	172.81	7.28433	-0.0287	90.5596	-0.23437	0.52239	|	173.472	5.02297	0.11727	89.437	-0.56539	0.52218	|	172.737	14.4289	-0.17547	90.9794	-0.0396	0.52241	|	173.526
173.74	14.5183	-0.18971	87.8526	-0.0676	0.52209	|	173.768	7.32045	-0.0816	89.5464	-0.22182	0.52208	|	173.676	5.03008	0.093	88.798	-0.55008	0.52211	|	173.64	14.5133	-0.15901	88.6827	-0.0657	0.52212	|	172.96	7.29135	-0.0307	90.5579	-0.23344	0.52234	|	173.622	5.02738	0.11363	89.4345	-0.56211	0.52213	|	172.887	14.4438	-0.17656	90.9788	-0.0386	0.52236	|	173.676
173.89	14.5333	-0.1907	87.8516	-0.0672	0.52205	|	173.918	7.32751	-0.0838	89.5448	-0.22101	0.52204	|	173.826	5.03447	0.0893	88.7956	-0.54697	0.52207	|	173.79	14.5282	-0.16001	88.6818	-0.0654	0.52208	|	173.11	7.29841	-0.0328	90.5563	-0.23254	0.52229	|	173.772	5.03178	0.11001	89.432	-0.55887	0.52208	|	173.037	14.4588	-0.17764	90.9783	-0.0379	0.52231	|	173.826
174.04	14.5482	-0.1917	87.8506	-0.067	0.522	|	174.068	7.33456	-0.086	89.5433	-0.22024	0.52199	|	173.976	5.03889	0.0856	88.7932	-0.54387	0.52202	|	173.94	14.5431	-0.16103	88.6808	-0.0652	0.52203	|	173.26	7.30544	-0.0348	90.5546	-0.23167	0.52224	|	173.922	5.03619	0.10638	89.4296	-0.55566	0.52204	|	173.187	14.4736	-0.17871	90.9777	-0.0374	0.52227	|	173.976
174.19	14.5631	-0.1927	87.8496	-0.0669	0.52195	|	174.218	7.34163	-0.0882	89.5417	-0.21951	0.52194	|	174.126	5.04332	0.082	88.7908	-0.5408	0.52197	|	174.09	14.5579	-0.16206	88.6798	-0.065	0.52198	|	173.41	7.31247	-0.0369	90.553	-0.23085	0.5222	|	174.072	5.04056	0.10279	89.4272	-0.5525	0.52199	|	173.337	14.4886	-0.17979	90.9771	-0.0371	0.52222	|	174.126
174.34	14.5781	-0.19371	87.8486	-0.0669	0.5219	|	174.368	7.34869	-0.0904	89.5401	-0.21882	0.5219	|	174.276	5.04773	0.0783	88.7884	-0.53777	0.52192	|	174.24	14.5729	-0.16312	88.6789	-0.0648	0.52194	|	173.56	7.31952	-0.039	90.5514	-0.23005	0.52215	|	174.222	5.04497	0.0992	89.4247	-0.54936	0.52194	|	173.487	14.5036	-0.18086	90.9766	-0.0371	0.52217	|	174.276
174.49	14.593	-0.19471	87.8476	-0.0669	0.52186	|	174.518	7.35573	-0.0926	89.5386	-0.21817	0.52185	|	174.426	5.05216	0.0747	88.7861	-0.53476	0.52188	|	174.39	14.5878	-0.16418	88.6779	-0.0647	0.52189	|	173.71	7.32654	-0.0411	90.5498	-0.22929	0.5221	|	174.372	5.04938	0.0956	89.4223	-0.54625	0.52189	|	173.637	14.5185	-0.18192	90.976	-0.0374	0.52213	|	174.426
174.64	14.608	-0.19573	87.8466	-0.0669	0.52181	|	174.668	7.3628	-0.0949	89.5371	-0.21755	0.5218	|	174.576	5.05661	0.071	88.7837	-0.53177	0.52183	|	174.54	14.6026	-0.16526	88.6769	-0.0645	0.52184	|	173.86	7.33358	-0.0432	90.5482	-0.22856	0.52206	|	174.522	5.05378	0.092	89.4199	-0.54317	0.52185	|	173.787	14.5335	-0.18298	90.9755	-0.0378	0.52208	|	174.576
174.79	14.6229	-0.19676	87.8456	-0.0669	0.52176	|	174.818	7.36992	-0.0971	89.5355	-0.21695	0.52175	|	174.726	5.06106	0.0674	88.7813	-0.52881	0.52178	|	174.69	14.6175	-0.16635	88.676	-0.0643	0.52179	|	174.01	7.34059	-0.0453	90.5466	-0.22786	0.52201	|	174.672	5.05822	0.0884	89.4175	-0.54011	0.5218	|	173.937	14.5484	-0.18404	90.9749	-0.0383	0.52203	|	174.726
174.94	14.6378	-0.19779	87.8446	-0.0668	0.52172	|	174.968	7.37704	-0.0994	89.534	-0.21639	0.52171	|	174.876	5.06547	0.0637	88.779	-0.52591	0.52174	|	174.84	14.6325	-0.16746	88.675	-0.0641	0.52175	|	174.16	7.3476	-0.0474	90.545	-0.2272	0.52196	|	174.822	5.06266	0.0848	89.4151	-0.53707	0.52175	|	174.087	14.5633	-0.18508	90.9743	-0.039	0.52198	|	174.876
175.09	14.6528	-0.19884	87.8436	-0.0666	0.52167	|	175.118	7.38413	-0.10164	89.5324	-0.21585	0.52166	|	175.026	5.06989	0.0601	88.7767	-0.52304	0.52169	|	174.99	14.6473	-0.16859	88.6741	-0.0637	0.5217	|	174.31	7.35459	-0.0496	90.5434	-0.22656	0.52192	|	174.972	5.06709	0.0812	89.4128	-0.53408	0.52171	|	174.237	14.5782	-0.18613	90.9737	-0.0397	0.52194	|	175.026
175.24	14.6677	-0.1999	87.8426	-0.0663	0.52162	|	175.268	7.39123	-0.1039	89.5309	-0.21534	0.52161	|	175.176	5.0743	0.0565	88.7744	-0.5202	0.52164	|	175.14	14.6623	-0.16975	88.6731	-0.0632	0.52165	|	174.46	7.36165	-0.0517	90.5418	-0.22594	0.52187	|	175.122	5.0715	0.0776	89.4104	-0.53114	0.52166	|	174.387	14.593	-0.18718	90.9732	-0.0404	0.52189	|	175.176
175.39	14.6827	-0.20097	87.8416	-0.0658	0.52157	|	175.418	7.39828	-0.10614	89.5294	-0.21484	0.52157	|	175.326	5.0787	0.0529	88.7721	-0.5174	0.52159	|	175.29	14.6772	-0.17093	88.6722	-0.0626	0.52161	|	174.61	7.36869	-0.0539	90.5402	-0.22535	0.52182	|	175.272	5.07591	0.074	89.4081	-0.52823	0.52161	|	174.537	14.6079	-0.18822	90.9725	-0.0411	0.52184	|	175.326
175.54	14.6977	-0.20206	87.8407	-0.0652	0.52153	|	175.568	7.40537	-0.1084	89.5279	-0.21436	0.52152	|	175.476	5.08312	0.0493	88.7698	-0.51462	0.52155	|	175.44	14.6922	-0.17214	88.6712	-0.0619	0.52156	|	174.76	7.37571	-0.056	90.5386	-0.22478	0.52177	|	175.422	5.08035	0.0704	89.4057	-0.52533	0.52156	|	174.687	14.6227	-0.18927	90.9719	-0.0417	0.5218	|	175.476
175.69	14.7126	-0.20315	87.8397	-0.0644	0.52148	|	175.718	7.41246	-0.11067	89.5264	-0.21389	0.52147	|	175.626	5.08756	0.0457	88.7675	-0.51186	0.5215	|	175.59	14.7071	-0.17337	88.6703	-0.061	0.52151	|	174.91	7.38274	-0.0582	90.537	-0.22423	0.52173	|	175.572	5.08475	0.0669	89.4034	-0.52249	0.52152	|	174.837	14.6376	-0.19032	90.9713	-0.0423	0.52175	|	175.626
175.84	14.7277	-0.20427	87.8387	-0.0635	0.52143	|	175.868	7.41953	-0.11293	89.5249	-0.21342	0.52142	|	175.776	5.09199	0.0421	88.7653	-0.50913	0.52145	|	175.74	14.7221	-0.17464	88.6694	-0.0601	0.52146	|	175.06	7.38976	-0.0604	90.5355	-0.2237	0.52168	|	175.722	5.08916	0.0634	89.4011	-0.51967	0.52147	|	174.987	14.6525	-0.19137	90.9707	-0.0427	0.5217	|	175.776
175.99	14.7426	-0.2054	87.8378	-0.0625	0.52138	|	176.018	7.42663	-0.1152	89.5233	-0.21296	0.52138	|	175.926	5.09642	0.0385	88.763	-0.50644	0.5214	|	175.89	14.737	-0.17593	88.6685	-0.0589	0.52142	|	175.21	7.3968	-0.0626	90.5339	-0.22318	0.52163	|	175.872	5.09364	0.0598	89.3988	-0.51686	0.52142	|	175.137	14.6674	-0.19243	90.97	-0.0429	0.52165	|	175.926
176.14	14.7576	-0.20655	87.8368	-0.0613	0.52134	|	176.168	7.4337	-0.11746	89.5218	-0.21249	0.52133	|	176.076	5.10088	0.0348	88.7608	-0.50375	0.52136	|	176.04	14.752	-0.17725	88.6676	-0.0577	0.52137	|	175.36	7.40379	-0.0647	90.5323	-0.22267	0.52158	|	176.022	5.09807	0.0562	89.3965	-0.5141	0.52137	|	175.287	14.6823	-0.19349	90.9694	-0.043	0.52161	|	176.076
176.29	14.7726	-0.20772	87.8359	-0.06	0.52129	|	176.318	7.44079	-0.11973	89.5203	-0.21202	0.52128	|	176.226	5.10531	0.0313	88.7586	-0.50112	0.52131	|	176.19	14.7669	-0.17858	88.6668	-0.0565	0.52132	|	175.51	7.41084	-0.0669	90.5308	-0.22216	0.52154	|	176.172	5.10248	0.0527	89.3943	-0.51138	0.52133	|	175.437	14.6971	-0.19455	90.9687	-0.0429	0.52156	|	176.226
176.44	14.7876	-0.2089	87.835	-0.0587	0.52124	|	176.468	7.44787	-0.122	89.5188	-0.21154	0.52123	|	176.376	5.10974	0.0277	88.7563	-0.49851	0.52126	|	176.34	14.7819	-0.17992	88.666	-0.0552	0.52127	|	175.66	7.4179	-0.0691	90.5292	-0.22166	0.52149	|	176.322	5.10689	0.0492	89.392	-0.50871	0.52128	|	175.587	14.7119	-0.19562	90.9681	-0.0426	0.52151	|	176.376
176.59	14.8025	-0.21009	87.8342	-0.0573	0.5212	|	176.618	7.45492	-0.12426	89.5173	-0.21105	0.52119	|	176.526	5.11417	0.0241	88.7541	-0.49593	0.52122	|	176.49	14.7968	-0.18127	88.6651	-0.0538	0.52123	|	175.81	7.42495	-0.0714	90.5276	-0.22116	0.52144	|	176.472	5.11131	0.0456	89.3898	-0.50606	0.52123	|	175.737	14.7269	-0.19671	90.9675	-0.0421	0.52146	|	176.526
176.74	14.8174	-0.2113	87.8333	-0.056	0.52115	|	176.768	7.46201	-0.12653	89.5159	-0.21054	0.52114	|	176.676	5.1186	0.0205	88.7519	-0.49338	0.52117	|	176.64	14.8117	-0.18263	88.6643	-0.0526	0.52118	|	175.96	7.43201	-0.0736	90.5261	-0.22066	0.52139	|	176.622	5.11577	0.0421	89.3875	-0.50341	0.52119	|	175.887	14.7417	-0.1978	90.9668	-0.0415	0.52142	|	176.676
176.89	14.8325	-0.21254	87.8325	-0.0547	0.5211	|	176.918	7.46912	-0.12881	89.5144	-0.21001	0.52109	|	176.826	5.12301	0.0169	88.7498	-0.49086	0.52112	|	176.79	14.8267	-0.18398	88.6636	-0.0514	0.52113	|	176.11	7.43905	-0.0758	90.5245	-0.22015	0.52135	|	176.772	5.12019	0.0386	89.3853	-0.50082	0.52114	|	176.037	14.7566	-0.1989	90.9662	-0.0407	0.52137	|	176.826
177.04	14.8475	-0.21378	87.8317	-0.0536	0.52105	|	177.068	7.47614	-0.13106	89.5129	-0.20947	0.52104	|	176.976	5.12743	0.0134	88.7476	-0.48837	0.52107	|	176.94	14.8415	-0.18531	88.6628	-0.0502	0.52108	|	176.26	7.44615	-0.078	90.523	-0.21963	0.5213	|	176.922	5.12464	0.0351	89.3831	-0.49824	0.52109	|	176.187	14.7714	-0.2	90.9656	-0.0398	0.52132	|	176.976
177.19	14.8625	-0.21504	87.8309	-0.0525	0.52101	|	177.218	7.48318	-0.13332	89.5114	-0.20891	0.521	|	177.126	5.13184	0.00979	88.7455	-0.48591	0.52103	|	177.09	14.8565	-0.18664	88.6621	-0.0492	0.52104	|	176.41	7.45321	-0.0802	90.5214	-0.2191	0.52125	|	177.072	5.12908	0.0315	89.3809	-0.49571	0.52104	|	176.337	14.7864	-0.20113	90.9651	-0.0387	0.52128	|	177.126
177.34	14.8774	-0.21631	87.8301	-0.0516	0.52096	|	177.368	7.49022	-0.13557	89.5099	-0.20832	0.52095	|	177.276	5.13625	0.00623	88.7433	-0.48347	0.52098	|	177.24	14.8714	-0.18795	88.6614	-0.0483	0.52099	|	176.56	7.46027	-0.0824	90.5199	-0.21856	0.5212	|	177.222	5.13349	0.028	89.3787	-0.49322	0.521	|	176.487	14.8013	-0.20226	90.9645	-0.0377	0.52123	|	177.276
177.49	14.8924	-0.21759	87.8294	-0.0508	0.52091	|	177.518	7.4973	-0.13784	89.5085	-0.20771	0.5209	|	177.426	5.14068	0.00266	88.7412	-0.48105	0.52093	|	177.39	14.8863	-0.18924	88.6606	-0.0476	0.52094	|	176.71	7.46729	-0.0846	90.5183	-0.218	0.52116	|	177.372	5.13788	0.0246	89.3765	-0.49077	0.52095	|	176.637	14.8162	-0.2034	90.9639	-0.0366	0.52118	|	177.426
177.64	14.9074	-0.21888	87.8286	-0.0502	0.52086	|	177.668	7.50437	-0.14011	89.507	-0.20706	0.52085	|	177.576	5.14508	-0.000883	88.7391	-0.47867	0.52088	|	177.54	14.9011	-0.19052	88.6599	-0.047	0.52089	|	176.86	7.47434	-0.0868	90.5168	-0.21742	0.52111	|	177.522	5.14228	0.0211	89.3744	-0.48834	0.5209	|	176.787	14.8311	-0.20455	90.9634	-0.0356	0.52113	|	177.576
177.79	14.9224	-0.22019	87.8279	-0.0498	0.52082	|	177.818	7.51142	-0.14237	89.5055	-0.2064	0.52081	|	177.726	5.14947	-0.00442	88.737	-0.47631	0.52084	|	177.69	14.916	-0.19179	88.6593	-0.0466	0.52085	|	177.01	7.48142	-0.089	90.5153	-0.21682	0.52107	|	177.672	5.1467	0.0176	89.3722	-0.48594	0.52085	|	176.937	14.846	-0.20571	90.9629	-0.0346	0.52109	|	177.726
177.94	14.9375	-0.2215	87.8271	-0.0496	0.52077	|	177.968	7.51848	-0.14463	89.5041	-0.2057	0.52076	|	177.876	5.15391	-0.00799	88.7349	-0.47396	0.52079	|	177.84	14.9309	-0.19304	88.6586	-0.0464	0.5208	|	177.16	7.48847	-0.0912	90.5137	-0.2162	0.52101	|	177.822	5.1511	0.0141	89.3701	-0.48357	0.52081	|	177.087	14.8608	-0.20687	90.9624	-0.0337	0.52104	|	177.876
178.09	14.9525	-0.22282	87.8264	-0.0495	0.52072	|	178.118	7.52558	-0.14691	89.5026	-0.20497	0.52071	|	178.026	5.15834	-0.0116	88.7328	-0.47163	0.52074	|	177.99	14.9458	-0.19429	88.6579	-0.0463	0.52075	|	177.31	7.49552	-0.0934	90.5122	-0.21555	0.52097	|	177.972	5.1555	0.0107	89.368	-0.48123	0.52076	|	177.237	14.8757	-0.20804	90.9619	-0.033	0.52099	|	178.026
178.24	14.9675	-0.22415	87.8256	-0.0496	0.52067	|	178.268	7.53268	-0.14919	89.5012	-0.20422	0.52066	|	178.176	5.16274	-0.0151	88.7307	-0.46933	0.52069	|	178.14	14.9606	-0.19553	88.6572	-0.0463	0.5207	|	177.46	7.50256	-0.0956	90.5107	-0.21488	0.52092	|	178.122	5.15996	0.00716	89.3658	-0.47889	0.52071	|	177.387	14.8906	-0.20923	90.9614	-0.0323	0.52094	|	178.176
178.39	14.9825	-0.22548	87.8249	-0.0499	0.52063	|	178.418	7.53978	-0.15147	89.4997	-0.20344	0.52062	|	178.326	5.16715	-0.0186	88.7287	-0.46705	0.52065	|	178.29	14.9755	-0.19677	88.6565	-0.0465	0.52066	|	177.61	7.50964	-0.0978	90.5092	-0.21417	0.52087	|	178.272	5.1644	0.00366	89.3637	-0.47658	0.52066	|	177.537	14.9056	-0.21043	90.9609	-0.0318	0.5209	|	178.326
178.54	14.9975	-0.22681	87.8241	-0.0502	0.52058	|	178.568	7.54685	-0.15374	89.4983	-0.20264	0.52057	|	178.476	5.17156	-0.0222	88.7266	-0.46479	0.5206	|	178.44	14.9904	-0.19801	88.6558	-0.0468	0.52061	|	177.76	7.51669	-0.1	90.5077	-0.21344	0.52083	|	178.422	5.16885	0.000153	89.3616	-0.47429	0.52062	|	177.687	14.9205	-0.21163	90.9604	-0.0314	0.52085	|	178.476
178.69	15.0125	-0.22815	87.8234	-0.0506	0.52053	|	178.718	7.55394	-0.15602	89.4969	-0.20181	0.52052	|	178.626	5.17598	-0.0257	88.7245	-0.46255	0.52055	|	178.59	15.0053	-0.19924	88.6551	-0.0471	0.52056	|	177.91	7.52376	-0.10214	90.5062	-0.21268	0.52078	|	178.572	5.17329	-0.00334	89.3595	-0.47204	0.52057	|	177.837	14.9354	-0.21284	90.96	-0.0312	0.5208	|	178.626
178.84	15.0275	-0.22949	87.8226	-0.0511	0.52048	|	178.868	7.56105	-0.15831	89.4954	-0.20097	0.52047	|	178.776	5.18043	-0.0293	88.7225	-0.4603	0.5205	|	178.74	15.0202	-0.20048	88.6544	-0.0475	0.52051	|	178.06	7.53081	-0.10431	90.5047	-0.21189	0.52073	|	178.722	5.17774	-0.00684	89.3574	-0.46981	0.52052	|	177.987	14.9504	-0.21406	90.9595	-0.0312	0.52075	|	178.776
178.99	15.0424	-0.23082	87.8219	-0.0517	0.52044	|	179.018	7.56813	-0.1606	89.494	-0.20011	0.52043	|	178.926	5.18486	-0.0329	88.7205	-0.45809	0.52046	|	178.89	15.0351	-0.20171	88.6537	-0.048	0.52047	|	178.21	7.53789	-0.10648	90.5032	-0.21107	0.52068	|	178.872	5.18221	-0.0103	89.3553	-0.46759	0.52047	|	178.137	14.9653	-0.21529	90.959	-0.0313	0.52071	|	178.926
179.14	15.0573	-0.23215	87.8211	-0.0522	0.52039	|	179.168	7.57523	-0.16289	89.4926	-0.19923	0.52038	|	179.076	5.18928	-0.0364	88.7184	-0.45589	0.52041	|	179.04	15.0501	-0.20295	88.653	-0.0485	0.52042	|	178.36	7.54496	-0.10866	90.5017	-0.21022	0.52064	|	179.022	5.18665	-0.0138	89.3532	-0.46541	0.52043	|	178.287	14.9802	-0.21652	90.9586	-0.0315	0.52066	|	179.076
179.29	15.0722	-0.23348	87.8203	-0.0527	0.52034	|	179.318	7.58233	-0.16519	89.4912	-0.19834	0.52033	|	179.226	5.1937	-0.04	88.7164	-0.45371	0.52036	|	179.19	15.0649	-0.20417	88.6522	-0.0489	0.52037	|	178.51	7.552	-0.11081	90.5002	-0.20936	0.52059	|	179.172	5.19108	-0.0173	89.3512	-0.46326	0.52038	|	178.437	14.9951	-0.21776	90.9581	-0.0318	0.52061	|	179.226
179.44	15.0871	-0.23481	87.8195	-0.0531	0.52029	|	179.468	7.58943	-0.16749	89.4898	-0.19744	0.52028	|	179.376	5.19812	-0.0436	88.7144	-0.45155	0.52031	|	179.34	15.0797	-0.2054	88.6515	-0.0494	0.52032	|	178.66	7.55906	-0.11298	90.4987	-0.20846	0.52054	|	179.322	5.19552	-0.0208	89.3491	-0.46113	0.52033	|	178.587	15.01	-0.219	90.9576	-0.0321	0.52056	|	179.376
179.59	15.1021	-0.23615	87.8187	-0.0535	0.52025	|	179.618	7.59655	-0.16981	89.4884	-0.19654	0.52024	|	179.526	5.20252	-0.0471	88.7125	-0.44941	0.52027	|	179.49	15.0945	-0.20663	88.6508	-0.0498	0.52028	|	178.81	7.56616	-0.11515	90.4973	-0.20754	0.5205	|	179.472	5.19993	-0.0243	89.3471	-0.45903	0.52028	|	178.737	15.0248	-0.22024	90.9571	-0.0326	0.52052	|	179.526
179.74	15.117	-0.23747	87.8179	-0.0538	0.5202	|	179.768	7.60365	-0.17212	89.487	-0.19564	0.52019	|	179.676	5.20691	-0.0506	88.7105	-0.44729	0.52022	|	179.64	15.1094	-0.20786	88.65	-0.0501	0.52023	|	178.96	7.57326	-0.11733	90.4958	-0.20659	0.52045	|	179.622	5.20439	-0.0278	89.3451	-0.45694	0.52024	|	178.887	15.0397	-0.22149	90.9567	-0.033	0.52047	|	179.676
179.89	15.1319	-0.23878	87.8171	-0.0539	0.52015	|	179.918	7.61073	-0.17443	89.4856	-0.19475	0.52014	|	179.826	5.21135	-0.0542	88.7085	-0.44516	0.52017	|	179.79	15.1243	-0.2091	88.6493	-0.0503	0.52018	|	179.11	7.58034	-0.1195	90.4943	-0.20563	0.5204	|	179.772	5.20882	-0.0313	89.343	-0.45487	0.52019	|	179.037	15.0545	-0.22274	90.9562	-0.0335	0.52042	|	179.826
180.04	15.1468	-0.2401	87.8163	-0.0539	0.5201	|	180.068	7.61784	-0.17676	89.4842	-0.19386	0.52009	|	179.976	5.21578	-0.0578	88.7065	-0.44305	0.52012	|	179.94	15.1392	-0.21034	88.6485	-0.0504	0.52013	|	179.26	7.58738	-0.12166	90.4929	-0.20465	0.52035	|	179.922	5.21327	-0.0347	89.341	-0.45282	0.52014	|	179.187	15.0694	-0.22401	90.9557	-0.0339	0.52037	|	179.976
180.19	15.1617	-0.24142	87.8155	-0.0538	0.52005	|	180.218	7.62496	-0.1791	89.4828	-0.19299	0.52005	|	180.126	5.22022	-0.0613	88.7046	-0.44095	0.52008	|	180.09	15.1542	-0.21159	88.6478	-0.0505	0.52009	|	179.41	7.59446	-0.12384	90.4914	-0.20366	0.5203	|	180.072	5.21773	-0.0383	89.339	-0.45078	0.52009	|	179.337	15.0843	-0.22527	90.9552	-0.0343	0.52033	|	180.126
180.34	15.1767	-0.24273	87.8147	-0.0536	0.52001	|	180.368	7.63206	-0.18143	89.4815	-0.19213	0.52	|	180.276	5.2247	-0.0649	88.7026	-0.43883	0.52003	|	180.24	15.1691	-0.21284	88.647	-0.0504	0.52004	|	179.56	7.60151	-0.12602	90.49	-0.20267	0.52025	|	180.222	5.2222	-0.0418	89.337	-0.44876	0.52004	|	179.487	15.0992	-0.22654	90.9546	-0.0347	0.52028	|	180.276
180.49	15.1916	-0.24403	87.8139	-0.0533	0.51996	|	180.518	7.63918	-0.18378	89.4801	-0.1913	0.51995	|	180.426	5.22911	-0.0685	88.7007	-0.43676	0.51998	|	180.39	15.184	-0.2141	88.6463	-0.0503	0.51999	|	179.71	7.60859	-0.1282	90.4886	-0.20166	0.52021	|	180.372	5.22665	-0.0453	89.335	-0.44676	0.52	|	179.637	15.1141	-0.22781	90.9541	-0.035	0.52023	|	180.426
180.64	15.2065	-0.24534	87.8131	-0.0529	0.51991	|	180.668	7.64631	-0.18615	89.4788	-0.19048	0.5199	|	180.576	5.23355	-0.0721	88.6987	-0.43469	0.51993	|	180.54	15.199	-0.21537	88.6455	-0.0501	0.51994	|	179.86	7.61563	-0.13039	90.4872	-0.20065	0.52016	|	180.522	5.2311	-0.0488	89.333	-0.44478	0.51995	|	179.787	15.129	-0.22909	90.9536	-0.0352	0.52018	|	180.576
180.79	15.2214	-0.24664	87.8123	-0.0525	0.51986	|	180.818	7.65343	-0.18851	89.4774	-0.1897	0.51986	|	180.726	5.23802	-0.0757	88.6968	-0.43262	0.51988	|	180.69	15.2139	-0.21664	88.6448	-0.0499	0.5199	|	180.01	7.62271	-0.13258	90.4857	-0.19963	0.52012	|	180.672	5.23553	-0.0522	89.3311	-0.44283	0.5199	|	179.937	15.1439	-0.23037	90.9531	-0.0353	0.52014	|	180.726
180.94	15.2364	-0.24793	87.8115	-0.0521	0.51982	|	180.968	7.66057	-0.19088	89.476	-0.18894	0.51981	|	180.876	5.2425	-0.0793	88.6949	-0.43055	0.51984	|	180.84	15.2287	-0.21792	88.644	-0.0497	0.51985	|	180.16	7.62978	-0.13479	90.4843	-0.19862	0.52006	|	180.822	5.23994	-0.0557	89.3291	-0.4409	0.51985	|	180.087	15.1588	-0.23165	90.9525	-0.0354	0.52009	|	180.876
181.09	15.2513	-0.24923	87.8107	-0.0518	0.51977	|	181.118	7.66768	-0.19325	89.4747	-0.18823	0.51976	|	181.026	5.24695	-0.0829	88.6929	-0.42851	0.51979	|	180.99	15.2436	-0.2192	88.6433	-0.0496	0.5198	|	180.31	7.63684	-0.137	90.4829	-0.19762	0.52002	|	180.972	5.24435	-0.0592	89.3272	-0.43899	0.51981	|	180.237	15.1738	-0.23293	90.952	-0.0354	0.52004	|	181.026
181.24	15.2663	-0.25052	87.81	-0.0515	0.51972	|	181.268	7.67478	-0.19562	89.4734	-0.18755	0.51971	|	181.176	5.25137	-0.0865	88.6911	-0.42649	0.51974	|	181.14	15.2584	-0.22049	88.6426	-0.0494	0.51975	|	180.46	7.64387	-0.1392	90.4815	-0.19662	0.51997	|	181.122	5.24881	-0.0627	89.3252	-0.43707	0.51976	|	180.387	15.1887	-0.23422	90.9515	-0.0353	0.51999	|	181.176
181.39	15.2812	-0.25181	87.8092	-0.0513	0.51967	|	181.418	7.68186	-0.19798	89.472	-0.18692	0.51966	|	181.326	5.25582	-0.0901	88.6892	-0.42446	0.51969	|	181.29	15.2734	-0.2218	88.6418	-0.0494	0.51971	|	180.61	7.65092	-0.14142	90.4802	-0.19564	0.51992	|	181.272	5.25326	-0.0662	89.3233	-0.43517	0.51971	|	180.537	15.2036	-0.2355	90.951	-0.0353	0.51994	|	181.326
181.54	15.2962	-0.25311	87.8084	-0.0512	0.51963	|	181.568	7.68899	-0.20037	89.4707	-0.18632	0.51962	|	181.476	5.26024	-0.0936	88.6873	-0.42246	0.51965	|	181.44	15.2883	-0.22311	88.6411	-0.0495	0.51966	|	180.76	7.65802	-0.14367	90.4788	-0.19466	0.51987	|	181.422	5.2577	-0.0697	89.3213	-0.43329	0.51966	|	180.687	15.2184	-0.23679	90.9504	-0.0352	0.5199	|	181.476
181.69	15.3111	-0.25439	87.8077	-0.0513	0.51958	|	181.718	7.6961	-0.20275	89.4694	-0.18577	0.51957	|	181.626	5.26469	-0.0972	88.6854	-0.42045	0.5196	|	181.59	15.3033	-0.22442	88.6403	-0.0497	0.51961	|	180.91	7.66506	-0.1459	90.4774	-0.19371	0.51983	|	181.572	5.26217	-0.0732	89.3194	-0.43142	0.51962	|	180.837	15.2333	-0.23808	90.9499	-0.0352	0.51985	|	181.626
181.84	15.326	-0.25568	87.8069	-0.0516	0.51953	|	181.868	7.70318	-0.20513	89.4681	-0.18527	0.51952	|	181.776	5.26913	-0.10081	88.6836	-0.41846	0.51955	|	181.74	15.3182	-0.22573	88.6396	-0.0501	0.51956	|	181.06	7.67211	-0.14813	90.4761	-0.19278	0.51978	|	181.722	5.26661	-0.0767	89.3175	-0.42956	0.51957	|	180.987	15.2483	-0.23937	90.9494	-0.0353	0.5198	|	181.776
181.99	15.341	-0.25698	87.8062	-0.0521	0.51948	|	182.018	7.7103	-0.20752	89.4668	-0.18481	0.51947	|	181.926	5.27359	-0.10441	88.6817	-0.41647	0.5195	|	181.89	15.3331	-0.22704	88.6389	-0.0506	0.51951	|	181.21	7.67915	-0.15037	90.4747	-0.19187	0.51973	|	181.872	5.27104	-0.0802	89.3156	-0.42772	0.51952	|	181.137	15.2632	-0.24066	90.9489	-0.0355	0.51975	|	181.926
182.14	15.356	-0.25828	87.8054	-0.0528	0.51943	|	182.168	7.71745	-0.20992	89.4654	-0.1844	0.51943	|	182.076	5.27806	-0.10802	88.6798	-0.41448	0.51945	|	182.04	15.348	-0.22834	88.6381	-0.0514	0.51947	|	181.36	7.68618	-0.15262	90.4733	-0.19098	0.51968	|	182.022	5.27551	-0.0837	89.3137	-0.42588	0.51947	|	181.287	15.278	-0.24194	90.9483	-0.0358	0.51971	|	182.076
182.29	15.3709	-0.25957	87.8046	-0.0536	0.51939	|	182.318	7.72453	-0.21229	89.4641	-0.18404	0.51938	|	182.226	5.28252	-0.11162	88.678	-0.41251	0.51941	|	182.19	15.3629	-0.22964	88.6373	-0.0523	0.51942	|	181.51	7.69326	-0.15488	90.472	-0.19011	0.51964	|	182.172	5.27993	-0.0871	89.3118	-0.42407	0.51942	|	181.437	15.2926	-0.24321	90.9478	-0.0363	0.51966	|	182.226
182.44	15.3858	-0.26087	87.8038	-0.0547	0.51934	|	182.468	7.73165	-0.21468	89.4628	-0.18372	0.51933	|	182.376	5.28699	-0.11523	88.6762	-0.41054	0.51936	|	182.34	15.3778	-0.23094	88.6365	-0.0534	0.51937	|	181.66	7.70033	-0.15714	90.4707	-0.18927	0.51959	|	182.322	5.28437	-0.0906	89.3099	-0.42226	0.51938	|	181.587	15.3061	-0.24439	90.9473	-0.0369	0.51961	|	182.376
182.59	15.4007	-0.26217	87.8029	-0.0559	0.51929	|	182.618	7.73875	-0.21706	89.4615	-0.18344	0.51928	|	182.526	5.29144	-0.11882	88.6743	-0.40859	0.51931	|	182.49	15.3928	-0.23224	88.6358	-0.0546	0.51932	|	181.81	7.70741	-0.15941	90.4693	-0.18846	0.51954	|	182.472	5.28886	-0.0942	89.308	-0.42044	0.51933	|	181.737	15.3211	-0.24569	90.9468	-0.0377	0.51956	|	182.526
182.74	15.4156	-0.26348	87.8021	-0.0573	0.51924	|	182.768	7.74584	-0.21944	89.4602	-0.18321	0.51923	|	182.676	5.29586	-0.12239	88.6725	-0.40667	0.51926	|	182.64	15.4077	-0.23354	88.6349	-0.056	0.51928	|	181.96	7.71447	-0.16168	90.468	-0.18768	0.51949	|	182.622	5.2933	-0.0977	89.3062	-0.41865	0.51928	|	181.887	15.336	-0.24699	90.9462	-0.0387	0.51952	|	182.676
182.89	15.4306	-0.2648	87.8012	-0.0587	0.5192	|	182.918	7.75292	-0.22181	89.4589	-0.18302	0.51919	|	182.826	5.30031	-0.12598	88.6707	-0.40474	0.51922	|	182.79	15.4226	-0.23484	88.6341	-0.0575	0.51923	|	182.11	7.72156	-0.16395	90.4667	-0.18692	0.51944	|	182.772	5.29775	-0.10115	89.3043	-0.41688	0.51923	|	182.037	15.3509	-0.24829	90.9456	-0.04	0.51947	|	182.826
183.04	15.4455	-0.26612	87.8003	-0.0602	0.51915	|	183.068	7.76001	-0.22419	89.4576	-0.18287	0.51914	|	182.976	5.30478	-0.12958	88.6689	-0.40282	0.51917	|	182.94	15.4375	-0.23614	88.6332	-0.059	0.51918	|	182.26	7.7286	-0.16621	90.4654	-0.18619	0.5194	|	182.922	5.30223	-0.10466	89.3025	-0.41509	0.51919	|	182.187	15.3658	-0.24959	90.945	-0.0414	0.51942	|	182.976
183.19	15.4606	-0.26745	87.7994	-0.0616	0.5191	|	183.218	7.76714	-0.22657	89.4563	-0.18275	0.51909	|	183.126	5.3092	-0.13315	88.6672	-0.40092	0.51912	|	183.09	15.4524	-0.23746	88.6323	-0.0605	0.51913	|	182.41	7.73568	-0.16848	90.464	-0.18549	0.51935	|	183.072	5.3067	-0.10818	89.3006	-0.41332	0.51914	|	182.337	15.3806	-0.2509	90.9444	-0.043	0.51937	|	183.126
183.34	15.4755	-0.26878	87.7985	-0.0629	0.51905	|	183.368	7.77426	-0.22895	89.455	-0.18266	0.51904	|	183.276	5.3136	-0.13669	88.6654	-0.39905	0.51907	|	183.24	15.4673	-0.23879	88.6314	-0.062	0.51908	|	182.56	7.74275	-0.17074	90.4627	-0.18482	0.5193	|	183.222	5.31116	-0.11167	89.2988	-0.41157	0.51909	|	182.487	15.3955	-0.2522	90.9437	-0.0447	0.51932	|	183.276
183.49	15.4905	-0.27012	87.7976	-0.0641	0.519	|	183.518	7.7814	-0.23133	89.4537	-0.1826	0.519	|	183.426	5.31803	-0.14025	88.6636	-0.39717	0.51902	|	183.39	15.4822	-0.24012	88.6305	-0.0633	0.51904	|	182.71	7.74984	-0.17301	90.4614	-0.18418	0.51925	|	183.372	5.31561	-0.11516	89.2969	-0.40982	0.51904	|	182.637	15.4103	-0.25351	90.9431	-0.0465	0.51928	|	183.426
183.64	15.5055	-0.27146	87.7966	-0.0651	0.51896	|	183.668	7.78854	-0.23371	89.4524	-0.18257	0.51895	|	183.576	5.32249	-0.14384	88.6619	-0.3953	0.51898	|	183.54	15.4971	-0.24147	88.6295	-0.0645	0.51899	|	182.86	7.75693	-0.17527	90.4601	-0.18356	0.5192	|	183.522	5.32008	-0.11866	89.2951	-0.40808	0.51899	|	182.787	15.4252	-0.25483	90.9424	-0.0483	0.51923	|	183.576
183.79	15.5204	-0.2728	87.7956	-0.0658	0.51891	|	183.818	7.79566	-0.23609	89.4511	-0.18255	0.5189	|	183.726	5.32695	-0.14742	88.6601	-0.39344	0.51893	|	183.69	15.5121	-0.24282	88.6285	-0.0655	0.51894	|	183.01	7.76399	-0.17752	90.4588	-0.18297	0.51916	|	183.672	5.32454	-0.12215	89.2933	-0.40635	0.51895	|	182.937	15.4401	-0.25615	90.9416	-0.0501	0.51918	|	183.726
183.94	15.5354	-0.27415	87.7946	-0.0662	0.51886	|	183.968	7.80278	-0.23846	89.4498	-0.18255	0.51885	|	183.876	5.33141	-0.151	88.6583	-0.39159	0.51888	|	183.84	15.5269	-0.24418	88.6275	-0.0661	0.51889	|	183.16	7.77108	-0.17978	90.4575	-0.1824	0.51911	|	183.822	5.32899	-0.12563	89.2915	-0.40463	0.5189	|	183.087	15.4549	-0.25747	90.9409	-0.0518	0.51913	|	183.876
184.09	15.5504	-0.27551	87.7936	-0.0662	0.51881	|	184.118	7.80987	-0.24082	89.4485	-0.18257	0.5188	|	184.026	5.33588	-0.15458	88.6566	-0.38976	0.51883	|	183.99	15.5418	-0.24555	88.6266	-0.0665	0.51884	|	183.31	7.7782	-0.18204	90.4562	-0.18185	0.51906	|	183.972	5.33345	-0.12911	89.2897	-0.40292	0.51885	|	183.237	15.4698	-0.2588	90.9401	-0.0534	0.51908	|	184.026
184.24	15.5654	-0.27687	87.7926	-0.0658	0.51876	|	184.268	7.81699	-0.24319	89.4472	-0.18259	0.51876	|	184.176	5.34033	-0.15814	88.6549	-0.38794	0.51878	|	184.14	15.5567	-0.24694	88.6256	-0.0665	0.5188	|	183.46	7.78529	-0.18429	90.4549	-0.18133	0.51901	|	184.122	5.33789	-0.13258	89.2879	-0.40122	0.5188	|	183.387	15.4848	-0.26014	90.9393	-0.0547	0.51904	|	184.176
184.39	15.5804	-0.27823	87.7916	-0.0651	0.51872	|	184.418	7.82412	-0.24556	89.4459	-0.18261	0.51871	|	184.326	5.3448	-0.16172	88.6531	-0.38613	0.51874	|	184.29	15.5716	-0.24833	88.6246	-0.0661	0.51875	|	183.61	7.79242	-0.18655	90.4537	-0.18082	0.51897	|	184.272	5.34238	-0.13608	89.2861	-0.39951	0.51875	|	183.537	15.4996	-0.26146	90.9385	-0.0558	0.51899	|	184.326
184.54	15.5954	-0.2796	87.7906	-0.0639	0.51867	|	184.568	7.83124	-0.24794	89.4446	-0.18263	0.51866	|	184.476	5.34926	-0.16528	88.6514	-0.38435	0.51869	|	184.44	15.5864	-0.24973	88.6236	-0.0654	0.5187	|	183.76	7.79951	-0.18879	90.4524	-0.18033	0.51892	|	184.422	5.34688	-0.13959	89.2843	-0.39781	0.51871	|	183.687	15.5163	-0.26297	90.9375	-0.0566	0.51894	|	184.476
184.69	15.6104	-0.28098	87.7897	-0.0624	0.51862	|	184.718	7.83835	-0.25031	89.4433	-0.18264	0.51861	|	184.626	5.3537	-0.16882	88.6497	-0.38259	0.51864	|	184.59	15.6013	-0.25113	88.6226	-0.0643	0.51865	|	183.91	7.80661	-0.19103	90.4511	-0.17986	0.51887	|	184.572	5.35135	-0.14307	89.2825	-0.39613	0.51866	|	183.837	15.5311	-0.2643	90.9367	-0.0568	0.51889	|	184.626
184.84	15.6254	-0.28235	87.7888	-0.0605	0.51857	|	184.868	7.84546	-0.25268	89.442	-0.18265	0.51856	|	184.776	5.35813	-0.17236	88.648	-0.38084	0.51859	|	184.74	15.6161	-0.25255	88.6217	-0.0629	0.5186	|	184.06	7.81369	-0.19327	90.4498	-0.17941	0.51882	|	184.722	5.35584	-0.14656	89.2808	-0.39444	0.51861	|	183.987	15.546	-0.26564	90.9358	-0.0567	0.51885	|	184.776
184.99	15.6404	-0.28373	87.7879	-0.0583	0.51852	|	185.018	7.85257	-0.25505	89.4407	-0.18264	0.51852	|	184.926	5.36257	-0.17589	88.6463	-0.37912	0.51855	|	184.89	15.631	-0.25397	88.6208	-0.0611	0.51856	|	184.21	7.8208	-0.19551	90.4485	-0.17897	0.51877	|	184.872	5.3603	-0.15002	89.279	-0.39278	0.51856	|	184.137	15.5608	-0.26698	90.935	-0.0561	0.5188	|	184.926
185.14	15.6555	-0.28511	87.787	-0.0558	0.51848	|	185.168	7.85967	-0.25742	89.4394	-0.18261	0.51847	|	185.076	5.36705	-0.17945	88.6446	-0.37739	0.5185	|	185.04	15.6459	-0.25539	88.6198	-0.059	0.51851	|	184.36	7.82787	-0.19774	90.4473	-0.17854	0.51873	|	185.022	5.36472	-0.15345	89.2773	-0.39114	0.51851	|	184.287	15.5756	-0.26833	90.9341	-0.0551	0.51875	|	185.076
185.29	15.6704	-0.28649	87.7862	-0.0532	0.51843	|	185.318	7.8668	-0.2598	89.4381	-0.18256	0.51842	|	185.226	5.37154	-0.18302	88.643	-0.37568	0.51845	|	185.19	15.6608	-0.25681	88.619	-0.0568	0.51846	|	184.51	7.83496	-0.19997	90.446	-0.17812	0.51868	|	185.172	5.36917	-0.1569	89.2755	-0.38949	0.51847	|	184.437	15.5905	-0.26969	90.9333	-0.0536	0.5187	|	185.226
185.44	15.6854	-0.28789	87.7854	-0.0504	0.51838	|	185.468	7.8739	-0.26218	89.4368	-0.18248	0.51837	|	185.376	5.37599	-0.18654	88.6413	-0.37401	0.5184	|	185.34	15.6757	-0.25823	88.6182	-0.0543	0.51841	|	184.66	7.84202	-0.20219	90.4448	-0.17771	0.51863	|	185.322	5.37361	-0.16034	89.2738	-0.38786	0.51842	|	184.587	15.6054	-0.27105	90.9325	-0.0517	0.51865	|	185.376
185.59	15.7003	-0.28927	87.7847	-0.0477	0.51833	|	185.618	7.88103	-0.26457	89.4355	-0.18238	0.51832	|	185.526	5.38043	-0.19006	88.6396	-0.37236	0.51835	|	185.49	15.6906	-0.25964	88.6174	-0.0518	0.51836	|	184.81	7.8491	-0.20442	90.4435	-0.17731	0.51859	|	185.472	5.37804	-0.16377	89.2721	-0.38624	0.51837	|	184.737	15.6204	-0.27242	90.9318	-0.0494	0.51861	|	185.526
185.74	15.7154	-0.29067	87.784	-0.0449	0.51828	|	185.768	7.88814	-0.26695	89.4342	-0.18225	0.51828	|	185.676	5.3849	-0.1936	88.638	-0.37072	0.51831	|	185.64	15.7055	-0.26104	88.6166	-0.0493	0.51832	|	184.96	7.8562	-0.20666	90.4423	-0.17691	0.51853	|	185.622	5.38248	-0.1672	89.2704	-0.38463	0.51832	|	184.887	15.6352	-0.27378	90.931	-0.0468	0.51856	|	185.676
185.89	15.7304	-0.29207	87.7833	-0.0422	0.51824	|	185.918	7.89528	-0.26935	89.4329	-0.18208	0.51823	|	185.826	5.38939	-0.19715	88.6363	-0.3691	0.51826	|	185.79	15.7204	-0.26243	88.6159	-0.0468	0.51827	|	185.11	7.86327	-0.20889	90.441	-0.17652	0.51849	|	185.772	5.38695	-0.17065	89.2687	-0.38301	0.51827	|	185.037	15.6501	-0.27516	90.9304	-0.0439	0.51851	|	185.826
186.04	15.7453	-0.29347	87.7827	-0.0396	0.51819	|	186.068	7.90238	-0.27173	89.4316	-0.18188	0.51818	|	185.976	5.39386	-0.20068	88.6347	-0.3675	0.51821	|	185.94	15.7354	-0.26383	88.6152	-0.0444	0.51822	|	185.26	7.87037	-0.21114	90.4398	-0.17613	0.51844	|	185.922	5.39143	-0.17411	89.267	-0.38141	0.51823	|	185.187	15.665	-0.27653	90.9297	-0.0409	0.51846	|	185.976
186.19	15.7603	-0.29488	87.7822	-0.0373	0.51814	|	186.218	7.9095	-0.27413	89.4304	-0.18165	0.51813	|	186.126	5.39828	-0.20417	88.633	-0.36594	0.51816	|	186.09	15.7503	-0.26523	88.6146	-0.0421	0.51817	|	185.41	7.87743	-0.21337	90.4385	-0.17574	0.51839	|	186.072	5.39588	-0.17754	89.2653	-0.37982	0.51818	|	185.337	15.6799	-0.27792	90.9292	-0.0376	0.51841	|	186.126
186.34	15.7752	-0.29628	87.7816	-0.0353	0.51809	|	186.368	7.91666	-0.27653	89.4291	-0.18138	0.51808	|	186.276	5.40273	-0.20767	88.6314	-0.3644	0.51811	|	186.24	15.7653	-0.26663	88.614	-0.0401	0.51812	|	185.56	7.88445	-0.21559	90.4373	-0.17537	0.51834	|	186.222	5.40033	-0.18098	89.2636	-0.37823	0.51813	|	185.487	15.6948	-0.27931	90.9286	-0.0344	0.51837	|	186.276
186.49	15.7902	-0.2977	87.7811	-0.0335	0.51804	|	186.518	7.9238	-0.27894	89.4278	-0.18106	0.51804	|	186.426	5.40719	-0.21119	88.6298	-0.36288	0.51806	|	186.39	15.7803	-0.26804	88.6134	-0.0383	0.51808	|	185.71	7.89156	-0.21785	90.436	-0.17498	0.51829	|	186.372	5.40478	-0.1844	89.2619	-0.37667	0.51808	|	185.637	15.7097	-0.28071	90.9281	-0.0313	0.51832	|	186.426
186.64	15.8051	-0.29912	87.7806	-0.0321	0.518	|	186.668	7.93092	-0.28134	89.4265	-0.18072	0.51799	|	186.576	5.41166	-0.2147	88.6282	-0.36138	0.51802	|	186.54	15.7952	-0.26946	88.6128	-0.0369	0.51803	|	185.86	7.89862	-0.2201	90.4348	-0.17461	0.51825	|	186.522	5.40922	-0.18782	89.2602	-0.37511	0.51803	|	185.787	15.7246	-0.28212	90.9277	-0.0282	0.51827	|	186.576
186.79	15.8201	-0.30054	87.7802	-0.0311	0.51795	|	186.818	7.93805	-0.28374	89.4252	-0.18033	0.51794	|	186.726	5.41612	-0.21821	88.6266	-0.35991	0.51797	|	186.69	15.8101	-0.2709	88.6123	-0.0358	0.51798	|	186.01	7.90569	-0.22235	90.4336	-0.17423	0.5182	|	186.672	5.41368	-0.19125	89.2586	-0.37356	0.51799	|	185.937	15.7395	-0.28353	90.9273	-0.0254	0.51822	|	186.726
186.94	15.835	-0.30197	87.7797	-0.0304	0.5179	|	186.968	7.94518	-0.28614	89.4239	-0.17991	0.51789	|	186.876	5.42055	-0.2217	88.625	-0.35847	0.51792	|	186.84	15.825	-0.27235	88.6118	-0.0351	0.51793	|	186.16	7.91279	-0.22461	90.4323	-0.17385	0.51815	|	186.822	5.41812	-0.19467	89.2569	-0.37203	0.51794	|	186.087	15.7545	-0.28495	90.9269	-0.0228	0.51817	|	186.876
187.09	15.85	-0.30341	87.7793	-0.03	0.51785	|	187.118	7.95233	-0.28855	89.4226	-0.17945	0.51784	|	187.026	5.42502	-0.22521	88.6234	-0.35704	0.51787	|	186.99	15.8399	-0.27383	88.6112	-0.0346	0.51788	|	186.31	7.91987	-0.22688	90.4311	-0.17347	0.51811	|	186.972	5.42255	-0.19807	89.2553	-0.37051	0.51789	|	186.237	15.7694	-0.28638	90.9266	-0.0205	0.51813	|	187.026
187.24	15.8649	-0.30484	87.7788	-0.0299	0.5178	|	187.268	7.95949	-0.29096	89.4213	-0.17896	0.51779	|	187.176	5.42946	-0.2287	88.6218	-0.35565	0.51782	|	187.14	15.8548	-0.27534	88.6107	-0.0345	0.51784	|	186.46	7.92693	-0.22914	90.4299	-0.17309	0.51805	|	187.122	5.42699	-0.20149	89.2536	-0.369	0.51784	|	186.387	15.7843	-0.28782	90.9263	-0.0186	0.51808	|	187.176
187.39	15.8799	-0.30629	87.7784	-0.0301	0.51776	|	187.418	7.96665	-0.29337	89.4201	-0.17843	0.51775	|	187.326	5.43395	-0.23223	88.6202	-0.35427	0.51778	|	187.29	15.8697	-0.27686	88.6102	-0.0346	0.51779	|	186.61	7.93404	-0.23142	90.4287	-0.17271	0.51801	|	187.272	5.43146	-0.20492	89.252	-0.36749	0.51779	|	186.537	15.7993	-0.28928	90.9261	-0.0171	0.51803	|	187.326
187.54	15.8948	-0.30774	87.7779	-0.0305	0.51771	|	187.568	7.97377	-0.29576	89.4188	-0.17788	0.5177	|	187.476	5.43841	-0.23573	88.6186	-0.35292	0.51773	|	187.44	15.8846	-0.2784	88.6097	-0.035	0.51774	|	186.76	7.94115	-0.2337	90.4274	-0.17233	0.51796	|	187.422	5.43595	-0.20837	89.2503	-0.36599	0.51775	|	186.687	15.8142	-0.29074	90.9258	-0.016	0.51798	|	187.476
187.69	15.9098	-0.3092	87.7775	-0.031	0.51766	|	187.718	7.9809	-0.29815	89.4175	-0.1773	0.51765	|	187.626	5.44286	-0.23923	88.6171	-0.3516	0.51768	|	187.59	15.8995	-0.27995	88.6092	-0.0355	0.51769	|	186.91	7.94824	-0.23598	90.4262	-0.17195	0.51791	|	187.572	5.44045	-0.21183	89.2487	-0.3645	0.5177	|	186.837	15.8291	-0.2922	90.9256	-0.0153	0.51793	|	187.626
187.84	15.9248	-0.31065	87.777	-0.0317	0.51761	|	187.868	7.988	-0.30053	89.4163	-0.17669	0.5176	|	187.776	5.44731	-0.24273	88.6155	-0.35031	0.51763	|	187.74	15.9144	-0.28152	88.6086	-0.0362	0.51764	|	187.06	7.95534	-0.23826	90.425	-0.17157	0.51786	|	187.722	5.44495	-0.21529	89.2471	-0.36302	0.51765	|	186.987	15.844	-0.29369	90.9254	-0.0149	0.51789	|	187.776
187.99	15.9398	-0.31212	87.7765	-0.0324	0.51756	|	188.018	7.99512	-0.30292	89.415	-0.17606	0.51755	|	187.926	5.45177	-0.24623	88.614	-0.34904	0.51758	|	187.89	15.9293	-0.2831	88.6081	-0.0369	0.5176	|	187.21	7.96246	-0.24055	90.4238	-0.17118	0.51781	|	187.872	5.44946	-0.21876	89.2454	-0.36155	0.5176	|	187.137	15.8589	-0.29517	90.9252	-0.0149	0.51784	|	187.926
188.14	15.9548	-0.31359	87.776	-0.0332	0.51751	|	188.168	8.00221	-0.30529	89.4137	-0.17541	0.51751	|	188.076	5.45624	-0.24974	88.6124	-0.3478	0.51754	|	188.04	15.9442	-0.28468	88.6076	-0.0378	0.51755	|	187.36	7.96957	-0.24284	90.4225	-0.17079	0.51777	|	188.022	5.45395	-0.22221	89.2438	-0.3601	0.51755	|	187.287	15.8738	-0.29667	90.9249	-0.0152	0.51779	|	188.076
188.29	15.9697	-0.31506	87.7755	-0.034	0.51747	|	188.318	8.00935	-0.30767	89.4125	-0.17474	0.51746	|	188.226	5.4607	-0.25325	88.6108	-0.34658	0.51749	|	188.19	15.959	-0.28626	88.607	-0.0386	0.5175	|	187.51	7.97669	-0.24512	90.4213	-0.1704	0.51772	|	188.172	5.45842	-0.22565	89.2422	-0.35868	0.5175	|	187.437	15.8887	-0.29819	90.9247	-0.0157	0.51774	|	188.226
188.44	15.9848	-0.31654	87.775	-0.0348	0.51742	|	188.468	8.01648	-0.31005	89.4113	-0.17405	0.51741	|	188.376	5.46518	-0.25677	88.6093	-0.34539	0.51744	|	188.34	15.9739	-0.28785	88.6064	-0.0394	0.51745	|	187.66	7.98381	-0.24741	90.4201	-0.17001	0.51767	|	188.322	5.46287	-0.22908	89.2406	-0.35727	0.51746	|	187.587	15.9036	-0.29971	90.9245	-0.0164	0.51769	|	188.376
188.59	15.9998	-0.31801	87.7745	-0.0356	0.51737	|	188.618	8.02361	-0.31242	89.41	-0.17336	0.51736	|	188.526	5.46967	-0.26031	88.6077	-0.34421	0.51739	|	188.49	15.9888	-0.28944	88.6058	-0.0402	0.5174	|	187.81	7.99095	-0.2497	90.4189	-0.16961	0.51762	|	188.472	5.46732	-0.23251	89.239	-0.35588	0.51741	|	187.737	15.9185	-0.30125	90.9242	-0.0173	0.51764	|	188.526
188.74	16.0147	-0.31948	87.7739	-0.0363	0.51732	|	188.768	8.03072	-0.31478	89.4088	-0.17265	0.51731	|	188.676	5.47418	-0.26386	88.6062	-0.34306	0.51734	|	188.64	16.0038	-0.29102	88.6052	-0.041	0.51735	|	187.96	7.99805	-0.25197	90.4177	-0.16921	0.51757	|	188.622	5.47179	-0.23595	89.2374	-0.3545	0.51736	|	187.887	15.9334	-0.3028	90.924	-0.0182	0.5176	|	188.676
188.89	16.0297	-0.32096	87.7734	-0.037	0.51727	|	188.918	8.03786	-0.31716	89.4076	-0.17194	0.51726	|	188.826	5.47866	-0.2674	88.6047	-0.34195	0.51729	|	188.79	16.0187	-0.29259	88.6046	-0.0417	0.51731	|	188.11	8.00516	-0.25424	90.4165	-0.16881	0.51752	|	188.772	5.47626	-0.2394	89.2358	-0.35313	0.51731	|	188.037	15.9483	-0.30435	90.9237	-0.0191	0.51755	|	188.826
189.04	16.0447	-0.32243	87.7728	-0.0376	0.51723	|	189.068	8.04502	-0.31954	89.4063	-0.17123	0.51722	|	188.976	5.48312	-0.27091	88.6031	-0.34086	0.51725	|	188.94	16.0337	-0.29415	88.604	-0.0424	0.51726	|	188.26	8.01226	-0.25651	90.4153	-0.16841	0.51748	|	188.922	5.48073	-0.24285	89.2343	-0.35178	0.51726	|	188.187	15.9632	-0.30592	90.9234	-0.0201	0.5175	|	188.976
189.19	16.0596	-0.32391	87.7722	-0.0383	0.51718	|	189.218	8.05218	-0.32192	89.4051	-0.17052	0.51717	|	189.126	5.48757	-0.27443	88.6016	-0.3398	0.5172	|	189.09	16.0486	-0.29569	88.6033	-0.043	0.51721	|	188.41	8.01938	-0.25877	90.4141	-0.16799	0.51743	|	189.072	5.4852	-0.2463	89.2327	-0.35045	0.51722	|	188.337	15.9781	-0.30749	90.9231	-0.021	0.51745	|	189.126
189.34	16.0746	-0.32538	87.7717	-0.0389	0.51713	|	189.368	8.0593	-0.32428	89.4039	-0.16981	0.51712	|	189.276	5.49206	-0.27797	88.6001	-0.33875	0.51715	|	189.24	16.0635	-0.29723	88.6027	-0.0435	0.51716	|	188.56	8.02654	-0.26105	90.4129	-0.16758	0.51738	|	189.222	5.48967	-0.24975	89.2311	-0.34913	0.51717	|	188.487	15.9931	-0.30908	90.9228	-0.0219	0.5174	|	189.276
189.49	16.0895	-0.32685	87.7711	-0.0395	0.51708	|	189.518	8.06643	-0.32665	89.4027	-0.16911	0.51707	|	189.426	5.49655	-0.28152	88.5986	-0.33773	0.5171	|	189.39	16.0784	-0.29875	88.602	-0.0441	0.51711	|	188.71	8.03367	-0.26331	90.4117	-0.16716	0.51733	|	189.372	5.49414	-0.25321	89.2296	-0.34783	0.51712	|	188.637	16.008	-0.31067	90.9224	-0.0227	0.51736	|	189.426
189.64	16.1045	-0.32833	87.7705	-0.0401	0.51703	|	189.668	8.07357	-0.32903	89.4015	-0.16842	0.51702	|	189.576	5.50102	-0.28506	88.5971	-0.33674	0.51705	|	189.54	16.0933	-0.30027	88.6014	-0.0447	0.51706	|	188.86	8.0408	-0.26556	90.4105	-0.16673	0.51728	|	189.522	5.49862	-0.25669	89.228	-0.34655	0.51707	|	188.787	16.0228	-0.31226	90.9221	-0.0234	0.51731	|	189.576
189.79	16.1194	-0.32979	87.7699	-0.0408	0.51698	|	189.818	8.08074	-0.33142	89.4003	-0.16774	0.51698	|	189.726	5.50551	-0.28862	88.5956	-0.33577	0.517	|	189.69	16.1083	-0.30177	88.6007	-0.0453	0.51702	|	189.01	8.04792	-0.26781	90.4093	-0.1663	0.51724	|	189.672	5.5031	-0.26015	89.2265	-0.34528	0.51702	|	188.937	16.0378	-0.31387	90.9217	-0.024	0.51726	|	189.726
189.94	16.1343	-0.33126	87.7693	-0.0415	0.51694	|	189.968	8.08791	-0.33381	89.3991	-0.16708	0.51693	|	189.876	5.50996	-0.29215	88.5941	-0.33482	0.51696	|	189.84	16.1232	-0.30327	88.6	-0.0459	0.51697	|	189.16	8.05508	-0.27007	90.4082	-0.16587	0.51719	|	189.822	5.50755	-0.2636	89.2249	-0.34404	0.51697	|	189.087	16.0526	-0.31548	90.9214	-0.0245	0.51721	|	189.876
190.09	16.1493	-0.33272	87.7687	-0.0424	0.51689	|	190.118	8.09509	-0.33621	89.3979	-0.16643	0.51688	|	190.026	5.51443	-0.2957	88.5926	-0.3339	0.51691	|	189.99	16.138	-0.30476	88.5993	-0.0467	0.51692	|	189.31	8.06222	-0.27232	90.407	-0.16543	0.51714	|	189.972	5.51201	-0.26707	89.2234	-0.34281	0.51693	|	189.237	16.0676	-0.3171	90.921	-0.0251	0.51716	|	190.026
190.24	16.1642	-0.33419	87.768	-0.0434	0.51684	|	190.268	8.10227	-0.33862	89.3967	-0.1658	0.51683	|	190.176	5.5189	-0.29925	88.5911	-0.33299	0.51686	|	190.14	16.1529	-0.30624	88.5986	-0.0475	0.51687	|	189.46	8.06932	-0.27455	90.4058	-0.16499	0.51709	|	190.122	5.51648	-0.27054	89.2219	-0.34159	0.51688	|	189.387	16.0824	-0.31871	90.9206	-0.0255	0.51711	|	190.176
190.39	16.1791	-0.33565	87.7674	-0.0444	0.51679	|	190.418	8.10943	-0.34102	89.3955	-0.16519	0.51678	|	190.326	5.52339	-0.30282	88.5896	-0.3321	0.51681	|	190.29	16.1678	-0.30772	88.5979	-0.0484	0.51682	|	189.61	8.07647	-0.2768	90.4046	-0.16455	0.51704	|	190.272	5.52094	-0.27401	89.2203	-0.3404	0.51683	|	189.537	16.0973	-0.32033	90.9202	-0.026	0.51707	|	190.326
190.54	16.194	-0.33711	87.7667	-0.0456	0.51674	|	190.568	8.1166	-0.34344	89.3943	-0.16461	0.51673	|	190.476	5.52788	-0.3064	88.5881	-0.33124	0.51676	|	190.44	16.1827	-0.3092	88.5972	-0.0495	0.51677	|	189.76	8.08356	-0.27903	90.4035	-0.1641	0.51699	|	190.422	5.5254	-0.27748	89.2188	-0.33922	0.51678	|	189.687	16.1122	-0.32196	90.9198	-0.0265	0.51702	|	190.476
190.69	16.209	-0.33857	87.766	-0.0469	0.51669	|	190.718	8.12376	-0.34585	89.3932	-0.16404	0.51669	|	190.626	5.53236	-0.30997	88.5866	-0.33039	0.51671	|	190.59	16.1975	-0.31067	88.5964	-0.0507	0.51673	|	189.91	8.09069	-0.28127	90.4023	-0.16365	0.51695	|	190.572	5.52988	-0.28096	89.2173	-0.33806	0.51673	|	189.837	16.127	-0.32358	90.9194	-0.0271	0.51697	|	190.626
190.84	16.2239	-0.34003	87.7653	-0.0483	0.51665	|	190.868	8.13091	-0.34826	89.392	-0.16351	0.51664	|	190.776	5.53684	-0.31355	88.5851	-0.32956	0.51667	|	190.74	16.2124	-0.31215	88.5957	-0.0521	0.51668	|	190.06	8.09783	-0.28351	90.4011	-0.1632	0.5169	|	190.722	5.53434	-0.28444	89.2158	-0.33692	0.51668	|	189.987	16.1418	-0.3252	90.919	-0.0278	0.51692	|	190.776
190.99	16.2388	-0.34149	87.7646	-0.0498	0.5166	|	191.018	8.13809	-0.35069	89.3908	-0.16299	0.51659	|	190.926	5.5413	-0.31711	88.5837	-0.32874	0.51662	|	190.89	16.2273	-0.31363	88.5949	-0.0535	0.51663	|	190.21	8.10496	-0.28576	90.4	-0.16276	0.51685	|	190.872	5.53887	-0.28797	89.2143	-0.33578	0.51664	|	190.137	16.1568	-0.32683	90.9186	-0.0285	0.51687	|	190.926
191.14	16.2537	-0.34295	87.7638	-0.0513	0.51655	|	191.168	8.14526	-0.35312	89.3896	-0.1625	0.51654	|	191.076	5.54575	-0.32067	88.5822	-0.32795	0.51657	|	191.04	16.2421	-0.31511	88.5941	-0.0551	0.51658	|	190.36	8.11211	-0.28801	90.3988	-0.16231	0.5168	|	191.022	5.54335	-0.29146	89.2128	-0.33466	0.51659	|	190.287	16.1717	-0.32847	90.9182	-0.0294	0.51682	|	191.076
191.29	16.2686	-0.3444	87.763	-0.0529	0.5165	|	191.318	8.15241	-0.35554	89.3885	-0.16204	0.51649	|	191.226	5.55022	-0.32424	88.5807	-0.32717	0.51652	|	191.19	16.257	-0.3166	88.5933	-0.0567	0.51653	|	190.51	8.11924	-0.29025	90.3976	-0.16186	0.51676	|	191.172	5.54783	-0.29496	89.2113	-0.33357	0.51654	|	190.437	16.1866	-0.3301	90.9178	-0.0304	0.51678	|	191.226
191.44	16.2834	-0.34586	87.7622	-0.0545	0.51645	|	191.468	8.15958	-0.35797	89.3873	-0.1616	0.51644	|	191.376	5.55466	-0.32781	88.5793	-0.32641	0.51647	|	191.34	16.272	-0.31811	88.5924	-0.0583	0.51648	|	190.66	8.12636	-0.2925	90.3965	-0.16142	0.5167	|	191.322	5.55235	-0.29849	89.2098	-0.33249	0.51649	|	190.587	16.2014	-0.33172	90.9173	-0.0315	0.51673	|	191.376
191.59	16.2984	-0.34733	87.7614	-0.056	0.5164	|	191.618	8.16672	-0.36039	89.3862	-0.16119	0.51639	|	191.526	5.55916	-0.33141	88.5778	-0.32565	0.51642	|	191.49	16.2869	-0.31962	88.5915	-0.06	0.51644	|	190.81	8.13346	-0.29474	90.3953	-0.16099	0.51666	|	191.472	5.55688	-0.30202	89.2083	-0.33142	0.51644	|	190.737	16.2162	-0.33334	90.9168	-0.0328	0.51668	|	191.526
191.74	16.3133	-0.3488	87.7606	-0.0575	0.51636	|	191.768	8.17387	-0.36282	89.385	-0.16081	0.51635	|	191.676	5.56362	-0.335	88.5764	-0.3249	0.51638	|	191.64	16.3017	-0.32114	88.5906	-0.0616	0.51639	|	190.96	8.14057	-0.29698	90.3942	-0.16056	0.51661	|	191.622	5.56139	-0.30555	89.2068	-0.33037	0.51639	|	190.887	16.2312	-0.33498	90.9163	-0.0342	0.51663	|	191.676
191.89	16.3282	-0.35028	87.7597	-0.0588	0.51631	|	191.918	8.18104	-0.36525	89.3839	-0.16044	0.5163	|	191.826	5.56806	-0.33857	88.5749	-0.32418	0.51633	|	191.79	16.3165	-0.32267	88.5897	-0.0631	0.51634	|	191.11	8.1477	-0.29924	90.3931	-0.16014	0.51656	|	191.772	5.5659	-0.30908	89.2053	-0.32933	0.51635	|	191.037	16.2461	-0.33661	90.9158	-0.0357	0.51658	|	191.826
192.04	16.3432	-0.35176	87.7588	-0.06	0.51626	|	192.068	8.18819	-0.36767	89.3827	-0.1601	0.51625	|	191.976	5.57252	-0.34216	88.5735	-0.32345	0.51628	|	191.94	16.3314	-0.3242	88.5887	-0.0644	0.51629	|	191.26	8.15481	-0.30148	90.3919	-0.15973	0.51651	|	191.922	5.57044	-0.31263	89.2038	-0.32831	0.5163	|	191.187	16.261	-0.33825	90.9153	-0.0372	0.51653	|	191.976
192.19	16.3582	-0.35325	87.7579	-0.061	0.51621	|	192.218	8.19535	-0.37008	89.3816	-0.15978	0.5162	|	192.126	5.57701	-0.34577	88.5721	-0.32274	0.51623	|	192.09	16.3463	-0.32576	88.5878	-0.0656	0.51624	|	191.41	8.1619	-0.30372	90.3908	-0.15933	0.51646	|	192.072	5.57492	-0.31614	89.2023	-0.32732	0.51625	|	191.337	16.276	-0.33989	90.9147	-0.0389	0.51649	|	192.126
192.34	16.3731	-0.35474	87.757	-0.0617	0.51616	|	192.368	8.20251	-0.3725	89.3804	-0.15948	0.51615	|	192.276	5.58149	-0.34939	88.5706	-0.32203	0.51618	|	192.24	16.3613	-0.32732	88.5868	-0.0666	0.51619	|	191.56	8.16899	-0.30596	90.3897	-0.15895	0.51641	|	192.222	5.57941	-0.31965	89.2009	-0.32634	0.5162	|	191.487	16.2909	-0.34153	90.9141	-0.0405	0.51644	|	192.276
192.49	16.388	-0.35624	87.756	-0.0622	0.51611	|	192.518	8.20968	-0.37491	89.3793	-0.1592	0.5161	|	192.426	5.58598	-0.353	88.5692	-0.32133	0.51613	|	192.39	16.3762	-0.32889	88.5858	-0.0673	0.51615	|	191.71	8.17608	-0.3082	90.3885	-0.15857	0.51637	|	192.372	5.58395	-0.3232	89.1994	-0.32536	0.51615	|	191.637	16.3058	-0.34317	90.9135	-0.0421	0.51639	|	192.426
192.64	16.4029	-0.35774	87.7551	-0.0625	0.51606	|	192.668	8.21689	-0.37733	89.3781	-0.15894	0.51606	|	192.576	5.59049	-0.35665	88.5677	-0.32063	0.51609	|	192.54	16.3911	-0.33046	88.5848	-0.0678	0.5161	|	191.86	8.18319	-0.31045	90.3874	-0.15822	0.51632	|	192.522	5.58846	-0.32672	89.1979	-0.32441	0.5161	|	191.787	16.3207	-0.34481	90.9129	-0.0436	0.51634	|	192.576
192.79	16.4178	-0.35925	87.7542	-0.0624	0.51602	|	192.818	8.2241	-0.37974	89.377	-0.15869	0.51601	|	192.726	5.59499	-0.36029	88.5663	-0.31993	0.51604	|	192.69	16.4061	-0.33203	88.5837	-0.0679	0.51605	|	192.01	8.1903	-0.3127	90.3863	-0.15787	0.51627	|	192.672	5.59294	-0.33022	89.1965	-0.32348	0.51605	|	191.937	16.3356	-0.34646	90.9122	-0.045	0.51629	|	192.726
192.94	16.4326	-0.36076	87.7532	-0.062	0.51597	|	192.968	8.23128	-0.38214	89.3759	-0.15846	0.51596	|	192.876	5.59949	-0.36392	88.5648	-0.31924	0.51599	|	192.84	16.4211	-0.33361	88.5827	-0.0677	0.516	|	192.16	8.19739	-0.31493	90.3852	-0.15755	0.51622	|	192.822	5.59742	-0.33373	89.195	-0.32256	0.51601	|	192.087	16.3505	-0.3481	90.9115	-0.0462	0.51624	|	192.876
193.09	16.4476	-0.3623	87.7523	-0.0613	0.51592	|	193.118	8.23846	-0.38453	89.3747	-0.15824	0.51591	|	193.026	5.60393	-0.36751	88.5634	-0.31856	0.51594	|	192.99	16.436	-0.3352	88.5817	-0.0672	0.51595	|	192.31	8.2045	-0.31718	90.384	-0.15724	0.51617	|	192.972	5.6019	-0.33722	89.1936	-0.32165	0.51596	|	192.237	16.3653	-0.34975	90.9108	-0.0473	0.51619	|	193.026
[truncated: 3,406 more rows]
[truncated: 55 more columns]
