# Supplementary material for: Effects of pre-oxidation temperature and air volume on oxidation thermogravimetric and functional group change of lignite
Source: PLoS One. 2025 Jan 7;20(1):e0316705. doi: 10.1371/journal.pone.0316705 (PMC11706379; doi:10.1371/journal.pone.0316705)
Supplement: S1 File — (ZIP) [file pone.0316705.s001.zip › S1_File/03-100.xlsx]

## Sheet: Sheet1
#FILE:	100-40-28-10°C/min-700Air-20230527 .dsu					|	#FILE:	100-40-28-20°C/min-700Air-20230527 .dsu					|	#FILE:	100-40-28-30°C/min-700Air-20230527 .dsu					|	#FILE:	100-70-28-10°C/min-700Air-20230527 .dsu					|	#FILE:	100-70-28-20°C/min-700Air-20230527 .dsu					|	#FILE:	100-70-28-30°C/min-700Air-20230527 .dsu					|	#FILE:	100-110-28-10°C/min-700Air-20230527 .dsu					|	#FILE:
#FORMAT:	NETZSCH5					|	#FORMAT:	NETZSCH5					|	#FORMAT:	NETZSCH5					|	#FORMAT:	NETZSCH5					|	#FORMAT:	NETZSCH5					|	#FORMAT:	NETZSCH5					|	#FORMAT:	NETZSCH5					|	#FORMAT:
#IDENTITY:	340					|	#IDENTITY:	340					|	#IDENTITY:	340					|	#IDENTITY:	370					|	#IDENTITY:	370					|	#IDENTITY:	370					|	#IDENTITY:	3110					|	#IDENTITY:
#DECIMAL:	POINT					|	#DECIMAL:	POINT					|	#DECIMAL:	POINT					|	#DECIMAL:	POINT					|	#DECIMAL:	POINT					|	#DECIMAL:	POINT					|	#DECIMAL:	POINT					|	#DECIMAL:
#SEPARATOR:	COMMA					|	#SEPARATOR:	COMMA					|	#SEPARATOR:	COMMA					|	#SEPARATOR:	COMMA					|	#SEPARATOR:	COMMA					|	#SEPARATOR:	COMMA					|	#SEPARATOR:	COMMA					|	#SEPARATOR:
#MTYPE:	DSC					|	#MTYPE:	DSC					|	#MTYPE:	DSC					|	#MTYPE:	DSC					|	#MTYPE:	DSC					|	#MTYPE:	DSC					|	#MTYPE:	DSC					|	#MTYPE:
#MSUBTYPE:						|	#MSUBTYPE:						|	#MSUBTYPE:						|	#MSUBTYPE:						|	#MSUBTYPE:						|	#MSUBTYPE:						|	#MSUBTYPE:						|	#MSUBTYPE:
#INSTRUMENT:	NETZSCH STA 449 C					|	#INSTRUMENT:	NETZSCH STA 449 C					|	#INSTRUMENT:	NETZSCH STA 449 C					|	#INSTRUMENT:	NETZSCH STA 449 C					|	#INSTRUMENT:	NETZSCH STA 449 C					|	#INSTRUMENT:	NETZSCH STA 449 C					|	#INSTRUMENT:	NETZSCH STA 449 C					|	#INSTRUMENT:
#PROJECT:						|	#PROJECT:						|	#PROJECT:						|	#PROJECT:						|	#PROJECT:						|	#PROJECT:						|	#PROJECT:						|	#PROJECT:
#DATE/TIME:						|	#DATE/TIME:						|	#DATE/TIME:						|	#DATE/TIME:						|	#DATE/TIME:						|	#DATE/TIME:						|	#DATE/TIME:						|	#DATE/TIME:
#CORR. FILE:						|	#CORR. FILE:						|	#CORR. FILE:						|	#CORR. FILE:						|	#CORR. FILE:						|	#CORR. FILE:						|	#CORR. FILE:						|	#CORR. FILE:
#LABORATORY:						|	#LABORATORY:						|	#LABORATORY:						|	#LABORATORY:						|	#LABORATORY:						|	#LABORATORY:						|	#LABORATORY:						|	#LABORATORY:
#OPERATOR:						|	#OPERATOR:						|	#OPERATOR:						|	#OPERATOR:						|	#OPERATOR:						|	#OPERATOR:						|	#OPERATOR:						|	#OPERATOR:
#REMARK:						|	#REMARK:						|	#REMARK:						|	#REMARK:						|	#REMARK:						|	#REMARK:						|	#REMARK:						|	#REMARK:
#SAMPLE:						|	#SAMPLE:						|	#SAMPLE:						|	#SAMPLE:						|	#SAMPLE:						|	#SAMPLE:						|	#SAMPLE:						|	#SAMPLE:
#SAMPLE MASS /mg:	9.642					|	#SAMPLE MASS /mg:	9.868					|	#SAMPLE MASS /mg:	9.524					|	#SAMPLE MASS /mg:	9.872					|	#SAMPLE MASS /mg:	9.635					|	#SAMPLE MASS /mg:	9.718					|	#SAMPLE MASS /mg:	9.83					|	#SAMPLE MASS /mg:
#MATERIAL:	empty					|	#MATERIAL:	empty					|	#MATERIAL:	empty					|	#MATERIAL:	empty					|	#MATERIAL:	empty					|	#MATERIAL:	empty					|	#MATERIAL:	empty					|	#MATERIAL:
#REFERENCE:						|	#REFERENCE:						|	#REFERENCE:						|	#REFERENCE:						|	#REFERENCE:						|	#REFERENCE:						|	#REFERENCE:						|	#REFERENCE:
#REFERENCE MASS /mg:	0					|	#REFERENCE MASS /mg:	0					|	#REFERENCE MASS /mg:	0					|	#REFERENCE MASS /mg:	0					|	#REFERENCE MASS /mg:	0					|	#REFERENCE MASS /mg:	0					|	#REFERENCE MASS /mg:	0					|	#REFERENCE MASS /mg:
#TYPE OF CRUCIBLE:	DSC/TG pan Al2O3					|	#TYPE OF CRUCIBLE:	DSC/TG pan Al2O3					|	#TYPE OF CRUCIBLE:	DSC/TG pan Al2O3					|	#TYPE OF CRUCIBLE:	DSC/TG pan Al2O3					|	#TYPE OF CRUCIBLE:	DSC/TG pan Al2O3					|	#TYPE OF CRUCIBLE:	DSC/TG pan Al2O3					|	#TYPE OF CRUCIBLE:	DSC/TG pan Al2O3					|	#TYPE OF CRUCIBLE:
#SAMPLE CRUCIBLE MASS /mg:	0					|	#SAMPLE CRUCIBLE MASS /mg:	0					|	#SAMPLE CRUCIBLE MASS /mg:	0					|	#SAMPLE CRUCIBLE MASS /mg:	0					|	#SAMPLE CRUCIBLE MASS /mg:	0					|	#SAMPLE CRUCIBLE MASS /mg:	0					|	#SAMPLE CRUCIBLE MASS /mg:	0					|	#SAMPLE CRUCIBLE MASS /mg:
#REFERENCE CRUCIBLE MASS /mg:	0					|	#REFERENCE CRUCIBLE MASS /mg:	0					|	#REFERENCE CRUCIBLE MASS /mg:	0					|	#REFERENCE CRUCIBLE MASS /mg:	0					|	#REFERENCE CRUCIBLE MASS /mg:	0					|	#REFERENCE CRUCIBLE MASS /mg:	0					|	#REFERENCE CRUCIBLE MASS /mg:	0					|	#REFERENCE CRUCIBLE MASS /mg:
#CORR. CODE:	620					|	#CORR. CODE:	20					|	#CORR. CODE:	720					|	#CORR. CODE:	620					|	#CORR. CODE:	20					|	#CORR. CODE:	720					|	#CORR. CODE:	520					|	#CORR. CODE:
#EXO:	-1					|	#EXO:	-1					|	#EXO:	-1					|	#EXO:	-1					|	#EXO:	-1					|	#EXO:	-1					|	#EXO:	-1					|	#EXO:
#RANGE:	28.0/10.0(°C/min)/700.0					|	#RANGE:	28.0/20.0(°C/min)/701.0					|	#RANGE:	28.0/30.0(°C/min)/703.0					|	#RANGE:	28.0/10.0(°C/min)/700.0					|	#RANGE:	28.0/20.0(°C/min)/701.0					|	#RANGE:	28.0/30.0(°C/min)/703.0					|	#RANGE:	28.0/10.0(°C/min)/700.0					|	#RANGE:
#SEGMENT:	S1/1					|	#SEGMENT:	S1/1					|	#SEGMENT:	S1/1					|	#SEGMENT:	S1/1					|	#SEGMENT:	S1/1					|	#SEGMENT:	S1/1					|	#SEGMENT:	S1/1					|	#SEGMENT:
						|							|							|							|							|							|							|
##Temp./°C	Time/min	DSC/(mW/mg)	Mass/%	DTG/(%/min)	Sensit./(μV/mW)	|	##Temp./°C	Time/min	DSC/(mW/mg)	Mass/%	DTG/(%/min)	Sensit./(μV/mW)	|	##Temp./°C	Time/min	DSC/(mW/mg)	Mass/%	DTG/(%/min)	Sensit./(μV/mW)	|	##Temp./°C	Time/min	DSC/(mW/mg)	Mass/%	DTG/(%/min)	Sensit./(μV/mW)	|	##Temp./°C	Time/min	DSC/(mW/mg)	Mass/%	DTG/(%/min)	Sensit./(μV/mW)	|	##Temp./°C	Time/min	DSC/(mW/mg)	Mass/%	DTG/(%/min)	Sensit./(μV/mW)	|	##Temp./°C	Time/min	DSC/(mW/mg)	Mass/%	DTG/(%/min)	Sensit./(μV/mW)	|	##Temp./°C
27.769	0	0.0344	100	-0.23603	0.56149	|	27.713	0	0.0352	100	-0.14388	0.5615	|	27.645	0	0.0124	100	-0.0519	0.56152	|	27.717	0	0.0379	100	-0.3166	0.5615	|	27.624	0	0.0307	100	-0.14185	0.56152	|	27.72	0	0.0241	100	-0.1543	0.5615	|	27.736	0	0.0501	100	-0.27869	0.5615	|	27.692
27.919	0.41533	0.0358	99.9094	-0.28522	0.56146	|	27.863	0.38506	0.0343	100.1	0.11799	0.56147	|	27.795	0.55721	0.0295	99.1258	-0.27281	0.56149	|	27.867	0.46883	0.0412	99.8739	-0.29176	0.56147	|	27.774	0.45626	0.0282	99.9101	-0.29852	0.56149	|	27.87	0.30472	0.0205	100.212	0.76384	0.56147	|	27.886	0.6604	0.0553	99.474	-0.42384	0.56147	|	27.842
28.069	0.49801	0.0373	99.8845	-0.31721	0.56143	|	28.013	0.43849	0.0345	100.1	-0.1248	0.56144	|	27.945	0.59984	0.0314	99.1267	0.28254	0.56145	|	28.017	0.54413	0.0431	99.8522	-0.28556	0.56144	|	27.924	0.50857	0.028	99.8943	-0.3015	0.56146	|	28.02	0.35022	0.0204	100.241	0.49004	0.56144	|	28.036	0.73405	0.0577	99.4529	-0.16266	0.56143	|	27.992
28.219	0.5565	0.0388	99.8654	-0.33767	0.56139	|	28.163	0.47764	0.0362	100.092	-0.28564	0.56141	|	28.095	0.63058	0.0324	99.1405	0.58649	0.56142	|	28.167	0.5996	0.0449	99.8365	-0.27734	0.56141	|	28.074	0.54646	0.0295	99.8829	-0.29796	0.56143	|	28.17	0.38239	0.0207	100.253	0.2698	0.5614	|	28.186	0.78789	0.0598	99.4485	-0.0139	0.5614	|	28.142
28.369	0.60411	0.0403	99.849	-0.34826	0.56136	|	28.313	0.5098	0.0379	100.081	-0.39367	0.56137	|	28.245	0.6556	0.0332	99.1577	0.77022	0.56139	|	28.317	0.64559	0.0465	99.824	-0.2681	0.56137	|	28.224	0.57733	0.0298	99.8738	-0.29614	0.56139	|	28.32	0.40872	0.0213	100.258	0.0902	0.56137	|	28.336	0.83239	0.0618	99.4502	0.0777	0.56137	|	28.292
28.519	0.64595	0.0418	99.8343	-0.35177	0.56133	|	28.463	0.53753	0.0406	100.069	-0.46642	0.56134	|	28.395	0.67732	0.0339	99.1758	0.88627	0.56136	|	28.467	0.6857	0.0481	99.8134	-0.25854	0.56134	|	28.374	0.60442	0.0309	99.8658	-0.29781	0.56136	|	28.47	0.43121	0.0221	100.258	-0.0543	0.56134	|	28.486	0.87131	0.0637	99.4545	0.13488	0.56134	|	28.442
28.669	0.68354	0.0433	99.821	-0.35047	0.5613	|	28.613	0.56296	0.043	100.056	-0.51702	0.56131	|	28.545	0.69697	0.0345	99.1941	0.9606	0.56132	|	28.617	0.72213	0.0497	99.8042	-0.24902	0.56131	|	28.524	0.62895	0.0332	99.8584	-0.30302	0.56133	|	28.62	0.45167	0.023	100.256	-0.17399	0.56131	|	28.636	0.9066	0.0656	99.46	0.16998	0.5613	|	28.592
28.819	0.71788	0.0448	99.809	-0.34613	0.56126	|	28.763	0.58612	0.0464	100.044	-0.55116	0.56128	|	28.695	0.71513	0.0351	99.212	1.00743	0.56129	|	28.767	0.75532	0.0513	99.796	-0.23996	0.56128	|	28.674	0.65153	0.0334	99.8515	-0.31117	0.5613	|	28.77	0.47032	0.0241	100.252	-0.27104	0.56127	|	28.786	0.93926	0.0674	99.466	0.19012	0.56127	|	28.742
28.969	0.75005	0.0463	99.798	-0.33992	0.56123	|	28.913	0.60793	0.0487	100.032	-0.57449	0.56124	|	28.845	0.73223	0.0357	99.2295	1.03596	0.56126	|	28.917	0.78664	0.0528	99.7887	-0.23168	0.56124	|	28.824	0.67268	0.0354	99.8448	-0.32142	0.56126	|	28.92	0.4876	0.0252	100.246	-0.34959	0.56124	|	28.936	0.9695	0.0691	99.4719	0.19999	0.56124	|	28.892
29.119	0.78038	0.0478	99.7878	-0.33294	0.5612	|	29.063	0.62848	0.0523	100.02	-0.59006	0.56121	|	28.995	0.74804	0.0364	99.2461	1.05182	0.56123	|	29.067	0.81596	0.0543	99.782	-0.22468	0.56121	|	28.974	0.69206	0.0379	99.8385	-0.33254	0.56123	|	29.07	0.50404	0.0264	100.24	-0.41386	0.56121	|	29.086	0.99767	0.0707	99.4777	0.20302	0.56121	|	29.042
29.269	0.80884	0.0493	99.7784	-0.32603	0.56117	|	29.213	0.64787	0.0547	100.008	-0.6001	0.56118	|	29.145	0.76299	0.037	99.2619	1.05982	0.56119	|	29.217	0.84384	0.0557	99.7758	-0.21886	0.56118	|	29.124	0.71085	0.0403	99.8321	-0.34427	0.5612	|	29.22	0.5195	0.0277	100.233	-0.46518	0.56118	|	29.236	1.02458	0.0723	99.4831	0.20156	0.56117	|	29.192
29.419	0.83607	0.0507	99.7696	-0.31937	0.56113	|	29.363	0.66633	0.0593	99.9969	-0.60621	0.56115	|	29.295	0.77714	0.0377	99.2769	1.06291	0.56116	|	29.367	0.87055	0.0572	99.77	-0.21427	0.56114	|	29.274	0.72865	0.0418	99.8259	-0.35559	0.56117	|	29.37	0.53425	0.029	100.226	-0.50629	0.56114	|	29.386	1.05052	0.0738	99.4883	0.19689	0.56114	|	29.342
29.569	0.86226	0.0521	99.7613	-0.31328	0.5611	|	29.513	0.68385	0.0613	99.9863	-0.60943	0.56111	|	29.445	0.79081	0.0384	99.2915	1.06308	0.56113	|	29.517	0.89601	0.0586	99.7646	-0.21104	0.56111	|	29.424	0.7456	0.0443	99.8198	-0.36596	0.56113	|	29.52	0.54831	0.0304	100.219	-0.53897	0.56111	|	29.536	1.07539	0.0753	99.4932	0.19019	0.56111	|	29.492
29.719	0.88746	0.0535	99.7535	-0.30801	0.56107	|	29.663	0.70069	0.0646	99.976	-0.61047	0.56108	|	29.595	0.8037	0.0391	99.3052	1.06167	0.5611	|	29.667	0.92053	0.06	99.7595	-0.20912	0.56108	|	29.574	0.76202	0.0459	99.8137	-0.37509	0.5611	|	29.67	0.56182	0.0318	100.211	-0.56497	0.56108	|	29.686	1.09927	0.0767	99.4976	0.18259	0.56108	|	29.642
29.869	0.91189	0.0549	99.7461	-0.3036	0.56104	|	29.813	0.71693	0.0674	99.9661	-0.60979	0.56105	|	29.745	0.81634	0.0398	99.3186	1.05949	0.56106	|	29.817	0.94437	0.0614	99.7545	-0.20844	0.56105	|	29.724	0.77776	0.0484	99.8077	-0.38257	0.56107	|	29.82	0.57483	0.0332	100.204	-0.58565	0.56105	|	29.836	1.1223	0.0782	99.5018	0.1745	0.56104	|	29.792
30.019	0.93548	0.0562	99.739	-0.30007	0.561	|	29.963	0.73263	0.0707	99.9565	-0.60771	0.56102	|	29.895	0.82856	0.0406	99.3315	1.05707	0.56103	|	29.967	0.96747	0.0628	99.7497	-0.20895	0.56101	|	29.874	0.79321	0.0488	99.8017	-0.38835	0.56103	|	29.97	0.58747	0.0346	100.196	-0.60224	0.56101	|	29.986	1.14449	0.0796	99.5055	0.166	0.56101	|	29.942
30.169	0.95825	0.0576	99.7322	-0.29739	0.56097	|	30.113	0.74789	0.0742	99.9472	-0.60448	0.56098	|	30.045	0.84053	0.0413	99.3442	1.05469	0.561	|	30.117	0.98988	0.0641	99.745	-0.21051	0.56098	|	30.024	0.80808	0.0522	99.7959	-0.3922	0.561	|	30.12	0.59964	0.0361	100.189	-0.61553	0.56098	|	30.136	1.16621	0.081	99.5091	0.15714	0.56098	|	30.092
30.319	0.98065	0.0589	99.7255	-0.29552	0.56094	|	30.263	0.76281	0.0763	99.9383	-0.60028	0.56095	|	30.195	0.85205	0.0421	99.3563	1.05251	0.56096	|	30.267	1.01175	0.0655	99.7404	-0.21295	0.56095	|	30.174	0.82239	0.0537	99.7903	-0.39416	0.56097	|	30.27	0.61158	0.0375	100.181	-0.62649	0.56095	|	30.286	1.18739	0.0823	99.5123	0.14811	0.56094	|	30.242
30.469	1.00242	0.0602	99.7191	-0.29439	0.5609	|	30.413	0.7771	0.0789	99.9297	-0.59542	0.56092	|	30.345	0.86307	0.0429	99.3679	1.05053	0.56093	|	30.417	1.03291	0.0668	99.7359	-0.21616	0.56092	|	30.324	0.83644	0.0541	99.7848	-0.39432	0.56094	|	30.42	0.62315	0.039	100.174	-0.63559	0.56092	|	30.436	1.20797	0.0837	99.5152	0.13897	0.56091	|	30.392
30.619	1.02377	0.0615	99.7128	-0.29388	0.56087	|	30.563	0.7912	0.0816	99.9214	-0.58997	0.56088	|	30.495	0.87394	0.0436	99.3793	1.04862	0.5609	|	30.567	1.0537	0.0681	99.7313	-0.22012	0.56088	|	30.474	0.85003	0.0569	99.7794	-0.39282	0.5609	|	30.57	0.63442	0.0405	100.167	-0.64336	0.56088	|	30.586	1.22804	0.085	99.5179	0.12966	0.56088	|	30.542
30.769	1.04438	0.0627	99.7068	-0.29398	0.56084	|	30.713	0.80484	0.0842	99.9133	-0.58422	0.56085	|	30.645	0.8844	0.0444	99.3902	1.04668	0.56087	|	30.717	1.07411	0.0694	99.7268	-0.2247	0.56085	|	30.624	0.86337	0.0594	99.7742	-0.38979	0.56087	|	30.72	0.64553	0.0419	100.159	-0.65029	0.56085	|	30.736	1.24761	0.0863	99.5204	0.12018	0.56085	|	30.692
30.919	1.06467	0.064	99.7008	-0.29463	0.56081	|	30.863	0.81819	0.0887	99.9056	-0.57831	0.56082	|	30.795	0.89467	0.0452	99.401	1.04454	0.56083	|	30.867	1.09405	0.0706	99.7223	-0.22972	0.56082	|	30.774	0.87629	0.0599	99.7691	-0.38547	0.56084	|	30.87	0.65626	0.0434	100.152	-0.65652	0.56082	|	30.886	1.26672	0.0876	99.5226	0.11061	0.56081	|	30.842
31.069	1.08459	0.0652	99.695	-0.29571	0.56077	|	31.013	0.83112	0.089	99.8981	-0.57249	0.56079	|	30.945	0.90462	0.046	99.4114	1.04206	0.5608	|	31.017	1.11356	0.0719	99.7178	-0.2351	0.56078	|	30.924	0.88899	0.0619	99.7643	-0.38001	0.56081	|	31.02	0.66661	0.0449	100.146	-0.66229	0.56078	|	31.036	1.28534	0.0889	99.5246	0.10108	0.56078	|	30.992
31.219	1.10428	0.0665	99.6891	-0.29716	0.56074	|	31.163	0.84379	0.0921	99.8909	-0.56686	0.56075	|	31.095	0.91434	0.0468	99.4215	1.03907	0.56077	|	31.167	1.1329	0.0731	99.7132	-0.24081	0.56075	|	31.074	0.90135	0.0635	99.7596	-0.37367	0.56077	|	31.17	0.67675	0.0463	100.139	-0.66784	0.56075	|	31.186	1.30374	0.0901	99.5263	0.0915	0.56075	|	31.142
31.369	1.12346	0.0677	99.6834	-0.29892	0.56071	|	31.313	0.85626	0.095	99.8839	-0.56155	0.56072	|	31.245	0.92381	0.0475	99.4313	1.03543	0.56073	|	31.317	1.15188	0.0744	99.7085	-0.24666	0.56072	|	31.224	0.91342	0.0649	99.7552	-0.36665	0.56074	|	31.32	0.68667	0.0477	100.132	-0.67327	0.56072	|	31.336	1.32177	0.0913	99.5279	0.0819	0.56072	|	31.292
31.519	1.14236	0.0689	99.6777	-0.30093	0.56067	|	31.463	0.86835	0.0966	99.8771	-0.55675	0.56069	|	31.395	0.93316	0.0483	99.441	1.03096	0.5607	|	31.467	1.17048	0.0756	99.7039	-0.25253	0.56069	|	31.374	0.92528	0.0679	99.7508	-0.3591	0.56071	|	31.47	0.69634	0.0492	100.126	-0.67859	0.56069	|	31.486	1.33963	0.0925	99.5293	0.0724	0.56068	|	31.442
31.669	1.16113	0.0701	99.6721	-0.30311	0.56064	|	31.613	0.88034	0.0992	99.8705	-0.55247	0.56065	|	31.545	0.94236	0.0491	99.4505	1.02557	0.56067	|	31.617	1.1888	0.0768	99.6992	-0.25835	0.56065	|	31.524	0.93684	0.0675	99.7467	-0.35127	0.56067	|	31.62	0.70592	0.0506	100.119	-0.68392	0.56065	|	31.636	1.35708	0.0936	99.5305	0.063	0.56065	|	31.592
31.819	1.17949	0.0713	99.6665	-0.30537	0.56061	|	31.763	0.89206	0.1023	99.864	-0.54884	0.56062	|	31.695	0.9513	0.0499	99.4596	1.01922	0.56064	|	31.767	1.20692	0.078	99.6945	-0.26404	0.56062	|	31.674	0.94827	0.0702	99.7428	-0.34323	0.56064	|	31.77	0.71524	0.052	100.113	-0.68917	0.56062	|	31.786	1.37433	0.0948	99.5315	0.0536	0.56062	|	31.742
31.969	1.19774	0.0725	99.6609	-0.30766	0.56058	|	31.913	0.90356	0.10495	99.8577	-0.54587	0.56059	|	31.845	0.96019	0.0507	99.4686	1.0117	0.5606	|	31.917	1.22478	0.0792	99.6897	-0.26954	0.56059	|	31.824	0.95958	0.0714	99.7389	-0.33509	0.56061	|	31.92	0.72436	0.0534	100.106	-0.69433	0.56059	|	31.936	1.39136	0.0959	99.5323	0.0443	0.56058	|	31.892
32.119	1.21578	0.0737	99.6553	-0.30991	0.56054	|	32.063	0.91493	0.1089	99.8516	-0.54357	0.56056	|	31.995	0.96886	0.0514	99.4774	1.0031	0.56057	|	32.067	1.24245	0.0804	99.6849	-0.27483	0.56055	|	31.974	0.97067	0.0737	99.7353	-0.32709	0.56057	|	32.07	0.73341	0.0549	100.1	-0.69944	0.56055	|	32.086	1.40821	0.097	99.533	0.0352	0.56055	|	32.042
32.269	1.2336	0.0749	99.6498	-0.31209	0.56051	|	32.213	0.92609	0.11101	99.8455	-0.54194	0.56052	|	32.145	0.97735	0.0522	99.4859	0.99339	0.56054	|	32.217	1.25982	0.0815	99.6801	-0.27978	0.56052	|	32.124	0.98167	0.0742	99.7317	-0.31923	0.56054	|	32.22	0.74231	0.0563	100.094	-0.70441	0.56052	|	32.236	1.42481	0.0981	99.5335	0.0262	0.56052	|	32.192
32.419	1.25124	0.0761	99.6442	-0.31417	0.56048	|	32.363	0.9372	0.11276	99.8395	-0.54093	0.56049	|	32.295	0.98571	0.053	99.4941	0.9825	0.5605	|	32.367	1.27706	0.0827	99.6752	-0.28438	0.56049	|	32.274	0.99238	0.0777	99.7283	-0.31177	0.56051	|	32.37	0.75107	0.0577	100.088	-0.70917	0.56049	|	32.386	1.44132	0.0992	99.5339	0.0172	0.56048	|	32.342
32.569	1.26866	0.0772	99.6388	-0.31605	0.56044	|	32.513	0.94812	0.1154	99.8336	-0.54049	0.56046	|	32.445	0.99405	0.0538	99.5023	0.9703	0.56047	|	32.517	1.29403	0.0839	99.6703	-0.28858	0.56046	|	32.424	1.00305	0.0776	99.725	-0.30461	0.56048	|	32.52	0.75965	0.0591	100.082	-0.71365	0.56045	|	32.536	1.45752	0.10031	99.5341	0.00836	0.56045	|	32.492
32.719	1.28595	0.0784	99.6333	-0.31771	0.56041	|	32.663	0.95883	0.11731	99.8278	-0.54056	0.56042	|	32.595	1.0022	0.0545	99.5101	0.95704	0.56044	|	32.667	1.31102	0.085	99.6654	-0.29241	0.56042	|	32.574	1.01349	0.0791	99.7219	-0.29797	0.56044	|	32.67	0.76818	0.0605	100.075	-0.71787	0.56042	|	32.686	1.47355	0.10138	99.5341	-0.000374	0.56042	|	32.642
32.869	1.30305	0.0796	99.6278	-0.31913	0.56038	|	32.813	0.96942	0.12007	99.8221	-0.54104	0.56039	|	32.745	1.01021	0.0553	99.5178	0.94269	0.56041	|	32.817	1.32776	0.0862	99.6605	-0.29579	0.56039	|	32.724	1.02382	0.0803	99.7189	-0.2918	0.56041	|	32.82	0.77652	0.0619	100.069	-0.72168	0.56039	|	32.836	1.4894	0.10245	99.534	-0.00903	0.56039	|	32.792
33.019	1.31991	0.0807	99.6224	-0.32027	0.56034	|	32.963	0.97989	0.12273	99.8164	-0.54184	0.56036	|	32.895	1.0181	0.0561	99.5251	0.92734	0.56037	|	32.967	1.34432	0.0873	99.6556	-0.29872	0.56036	|	32.874	1.03403	0.0828	99.7159	-0.28617	0.56038	|	32.97	0.78473	0.0633	100.064	-0.72508	0.56036	|	32.986	1.50516	0.10351	99.5338	-0.0177	0.56035	|	32.942
33.169	1.33666	0.0818	99.6171	-0.32114	0.56031	|	33.113	0.99021	0.12534	99.8108	-0.54286	0.56032	|	33.045	1.02592	0.0568	99.5323	0.91092	0.56034	|	33.117	1.36069	0.0884	99.6506	-0.3012	0.56032	|	33.024	1.04421	0.0837	99.713	-0.28107	0.56034	|	33.12	0.79299	0.0647	100.058	-0.72808	0.56032	|	33.136	1.52083	0.10457	99.5335	-0.0263	0.56032	|	33.092
33.319	1.35332	0.083	99.6117	-0.32175	0.56028	|	33.263	1.00047	0.12665	99.8052	-0.54401	0.56029	|	33.195	1.03358	0.0576	99.5393	0.89368	0.56031	|	33.267	1.37697	0.0895	99.6457	-0.30328	0.56029	|	33.174	1.05414	0.0864	99.7103	-0.27665	0.56031	|	33.27	0.80105	0.0661	100.052	-0.73053	0.56029	|	33.286	1.53629	0.1056	99.533	-0.035	0.56029	|	33.242
33.469	1.36966	0.0841	99.6064	-0.3221	0.56025	|	33.413	1.01056	0.12799	99.7998	-0.54519	0.56026	|	33.345	1.04114	0.0584	99.546	0.87566	0.56027	|	33.417	1.39315	0.0906	99.6408	-0.30497	0.56026	|	33.324	1.06394	0.0871	99.7076	-0.27284	0.56028	|	33.42	0.80895	0.0675	100.046	-0.73244	0.56026	|	33.436	1.5516	0.10662	99.5324	-0.0436	0.56025	|	33.392
33.619	1.38592	0.0852	99.6012	-0.32223	0.56021	|	33.563	1.02058	0.13044	99.7943	-0.54632	0.56022	|	33.495	1.04865	0.0592	99.5525	0.85675	0.56024	|	33.567	1.40915	0.0917	99.6359	-0.30628	0.56022	|	33.474	1.07366	0.0889	99.7049	-0.26965	0.56024	|	33.57	0.81682	0.0689	100.04	-0.73379	0.56022	|	33.586	1.56689	0.10764	99.5317	-0.0524	0.56022	|	33.542
33.769	1.40202	0.0863	99.596	-0.32215	0.56018	|	33.713	1.03049	0.13493	99.7888	-0.54733	0.56019	|	33.645	1.05608	0.06	99.5588	0.83716	0.56021	|	33.717	1.42497	0.0928	99.631	-0.30729	0.56019	|	33.624	1.08324	0.0899	99.7024	-0.26711	0.56021	|	33.72	0.82453	0.0703	100.034	-0.73456	0.56019	|	33.736	1.58196	0.10864	99.5308	-0.0611	0.56019	|	33.692
33.919	1.41803	0.0873	99.5909	-0.3219	0.56015	|	33.863	1.04024	0.13616	99.7835	-0.54815	0.56016	|	33.795	1.06338	0.0607	99.5648	0.81711	0.56017	|	33.867	1.44068	0.0939	99.6262	-0.30806	0.56016	|	33.774	1.0928	0.0928	99.6998	-0.26519	0.56018	|	33.87	0.83222	0.0717	100.029	-0.73474	0.56016	|	33.886	1.59693	0.10963	99.5299	-0.0699	0.56015	|	33.842
34.069	1.43386	0.0884	99.5858	-0.32156	0.56011	|	34.013	1.04988	0.13948	99.7782	-0.54872	0.56013	|	33.945	1.07052	0.0615	99.5706	0.7968	0.56014	|	34.017	1.45635	0.095	99.6214	-0.30864	0.56012	|	33.924	1.1022	0.0936	99.6973	-0.26394	0.56014	|	34.02	0.83974	0.0731	100.023	-0.73432	0.56012	|	34.036	1.61191	0.11063	99.5288	-0.0788	0.56012	|	33.992
34.219	1.4496	0.0895	99.5807	-0.32116	0.56008	|	34.163	1.05943	0.14067	99.773	-0.54903	0.56009	|	34.095	1.07763	0.0623	99.5762	0.776	0.56011	|	34.167	1.47189	0.0961	99.6166	-0.3091	0.56009	|	34.074	1.11152	0.095	99.6949	-0.26332	0.56011	|	34.17	0.84717	0.0745	100.018	-0.73332	0.56009	|	34.186	1.62676	0.11161	99.5275	-0.0878	0.56009	|	34.142
34.369	1.46529	0.0905	99.5757	-0.32077	0.56005	|	34.313	1.06893	0.14298	99.7678	-0.54904	0.56006	|	34.245	1.08474	0.0631	99.5816	0.75465	0.56007	|	34.317	1.4873	0.0971	99.6118	-0.30949	0.56006	|	34.224	1.12084	0.0967	99.6924	-0.26335	0.56008	|	34.32	0.85457	0.0759	100.012	-0.73174	0.56006	|	34.336	1.64141	0.1126	99.5262	-0.0967	0.56005	|	34.292
34.519	1.48105	0.0916	99.5706	-0.32043	0.56001	|	34.463	1.07828	0.14447	99.7626	-0.54875	0.56003	|	34.395	1.09175	0.0639	99.5868	0.7332	0.56004	|	34.467	1.5026	0.0982	99.6071	-0.3099	0.56002	|	34.374	1.13008	0.0975	99.69	-0.26403	0.56005	|	34.47	0.86182	0.0772	100.007	-0.72961	0.56002	|	34.486	1.65598	0.11358	99.5247	-0.10565	0.56002	|	34.442
34.669	1.49652	0.0926	99.5657	-0.32021	0.55998	|	34.613	1.0876	0.14622	99.7575	-0.54817	0.55999	|	34.545	1.09873	0.0647	99.5919	0.71149	0.56001	|	34.617	1.51779	0.0992	99.6023	-0.31038	0.55999	|	34.524	1.13923	0.0991	99.6876	-0.26535	0.56001	|	34.62	0.86899	0.0786	100.002	-0.72695	0.55999	|	34.636	1.67044	0.11456	99.5231	-0.11458	0.55999	|	34.592
34.819	1.51194	0.0936	99.5607	-0.32016	0.55995	|	34.763	1.09687	0.14888	99.7524	-0.5473	0.55996	|	34.695	1.10558	0.0655	99.5967	0.68993	0.55997	|	34.767	1.53293	0.10023	99.5976	-0.311	0.55996	|	34.674	1.14825	0.10031	99.6852	-0.26729	0.55998	|	34.77	0.87611	0.08	99.9967	-0.72378	0.55996	|	34.786	1.68492	0.11556	99.5214	-0.12354	0.55995	|	34.742
34.969	1.52723	0.0946	99.5558	-0.32033	0.55991	|	34.913	1.10596	0.15216	99.7475	-0.54619	0.55993	|	34.845	1.11236	0.0663	99.6013	0.66846	0.55994	|	34.917	1.54796	0.10125	99.593	-0.31182	0.55992	|	34.824	1.15726	0.10346	99.6828	-0.26985	0.55995	|	34.92	0.88316	0.0813	99.9916	-0.72012	0.55992	|	34.936	1.69937	0.11656	99.5195	-0.13248	0.55992	|	34.892
35.119	1.54246	0.0956	99.551	-0.32075	0.55988	|	35.063	1.11508	0.15432	99.7425	-0.54485	0.55989	|	34.995	1.11916	0.0671	99.6058	0.64683	0.55991	|	35.067	1.56294	0.10226	99.5883	-0.31289	0.55989	|	34.974	1.16613	0.10465	99.6804	-0.27299	0.55991	|	35.07	0.89015	0.0827	99.9865	-0.71603	0.55989	|	35.086	1.71364	0.11755	99.5176	-0.14126	0.55989	|	35.042
35.269	1.55759	0.0966	99.5461	-0.32148	0.55985	|	35.213	1.12404	0.15558	99.7376	-0.54336	0.55986	|	35.145	1.12582	0.0679	99.61	0.62566	0.55987	|	35.217	1.57778	0.10326	99.5836	-0.31421	0.55986	|	35.124	1.17497	0.10636	99.6779	-0.27672	0.55988	|	35.22	0.89711	0.0841	99.9816	-0.71152	0.55986	|	35.236	1.72782	0.11854	99.5155	-0.14988	0.55985	|	35.192
35.419	1.57273	0.0976	99.5412	-0.32252	0.55981	|	35.363	1.133	0.1572	99.7327	-0.54173	0.55983	|	35.295	1.13243	0.0687	99.6141	0.6047	0.55984	|	35.367	1.59253	0.10425	99.579	-0.31582	0.55982	|	35.274	1.18369	0.10654	99.6755	-0.28099	0.55985	|	35.37	0.90396	0.0854	99.9767	-0.70667	0.55982	|	35.386	1.74187	0.11951	99.5133	-0.15831	0.55982	|	35.342
35.569	1.58786	0.0985	99.5363	-0.32387	0.55978	|	35.513	1.14193	0.15988	99.7279	-0.54002	0.55979	|	35.445	1.13892	0.0695	99.6179	0.58427	0.55981	|	35.517	1.60732	0.10524	99.5743	-0.31773	0.55979	|	35.424	1.19242	0.1084	99.6731	-0.28582	0.55981	|	35.52	0.91081	0.0868	99.9719	-0.70147	0.55979	|	35.536	1.75591	0.12049	99.511	-0.16655	0.55979	|	35.492
35.719	1.60285	0.0995	99.5315	-0.32553	0.55975	|	35.663	1.15081	0.16144	99.7231	-0.53829	0.55976	|	35.595	1.14542	0.0703	99.6217	0.56402	0.55977	|	35.667	1.622	0.10622	99.5696	-0.31996	0.55976	|	35.574	1.20102	0.11192	99.6706	-0.29112	0.55978	|	35.67	0.91763	0.0882	99.9671	-0.69598	0.55976	|	35.686	1.76984	0.12145	99.5087	-0.17453	0.55975	|	35.642
35.869	1.61771	0.10043	99.5266	-0.32747	0.55971	|	35.813	1.15961	0.1653	99.7184	-0.5366	0.55973	|	35.745	1.15187	0.0711	99.6252	0.54415	0.55974	|	35.817	1.63664	0.1072	99.5649	-0.32252	0.55972	|	35.724	1.20966	0.1126	99.668	-0.29697	0.55974	|	35.82	0.92442	0.0896	99.9624	-0.69023	0.55972	|	35.836	1.78381	0.1224	99.5062	-0.18229	0.55972	|	35.792
36.019	1.63248	0.10137	99.5218	-0.32969	0.55968	|	35.963	1.16833	0.16613	99.7137	-0.53502	0.55969	|	35.895	1.15827	0.072	99.6286	0.52477	0.55971	|	35.967	1.65121	0.10816	99.5602	-0.32536	0.55969	|	35.874	1.2182	0.11308	99.6655	-0.30324	0.55971	|	35.97	0.93116	0.091	99.9578	-0.68431	0.55969	|	35.986	1.79775	0.12335	99.5036	-0.18976	0.55969	|	35.942
36.169	1.6472	0.10229	99.5169	-0.33214	0.55965	|	36.113	1.17706	0.16824	99.7091	-0.53357	0.55966	|	36.045	1.16461	0.0728	99.6319	0.50592	0.55967	|	36.117	1.66569	0.10911	99.5555	-0.32847	0.55966	|	36.024	1.2267	0.11483	99.6629	-0.30995	0.55968	|	36.12	0.93785	0.0923	99.9532	-0.67827	0.55966	|	36.136	1.81153	0.12427	99.5009	-0.19683	0.55965	|	36.092
36.319	1.66192	0.10321	99.512	-0.3348	0.55961	|	36.263	1.18569	0.17168	99.7045	-0.53231	0.55962	|	36.195	1.17084	0.0736	99.635	0.48778	0.55964	|	36.267	1.68012	0.11006	99.5507	-0.33182	0.55962	|	36.174	1.2351	0.1157	99.6602	-0.317	0.55964	|	36.27	0.94445	0.0937	99.9488	-0.67219	0.55962	|	36.286	1.82521	0.12518	99.4982	-0.20352	0.55962	|	36.242
36.469	1.67648	0.10412	99.5071	-0.33758	0.55958	|	36.413	1.19429	0.17393	99.6999	-0.5313	0.55959	|	36.345	1.1771	0.0745	99.638	0.46997	0.55961	|	36.417	1.69453	0.11101	99.5459	-0.33538	0.55959	|	36.324	1.24347	0.11807	99.6576	-0.32441	0.55961	|	36.42	0.95106	0.0951	99.9443	-0.66603	0.55959	|	36.436	1.83881	0.12608	99.4954	-0.20984	0.55959	|	36.392
36.619	1.69092	0.10502	99.5022	-0.34047	0.55955	|	36.563	1.20275	0.17516	99.6954	-0.53056	0.55956	|	36.495	1.18332	0.0753	99.6409	0.45273	0.55957	|	36.567	1.70882	0.11194	99.5411	-0.33909	0.55956	|	36.474	1.25179	0.11942	99.6548	-0.33213	0.55958	|	36.57	0.95757	0.0965	99.94	-0.65995	0.55956	|	36.586	1.85245	0.12697	99.4924	-0.21588	0.55955	|	36.542
36.769	1.70527	0.10591	99.4973	-0.34341	0.55951	|	36.713	1.21125	0.17668	99.6909	-0.53012	0.55952	|	36.645	1.18949	0.0762	99.6436	0.43612	0.55954	|	36.717	1.72308	0.11286	99.5363	-0.34292	0.55952	|	36.624	1.26013	0.12037	99.652	-0.34019	0.55954	|	36.72	0.96408	0.0979	99.9357	-0.65391	0.55952	|	36.736	1.86602	0.12786	99.4895	-0.22156	0.55952	|	36.692
36.919	1.71964	0.1068	99.4924	-0.34638	0.55948	|	36.863	1.21971	0.17765	99.6864	-0.53001	0.55949	|	36.795	1.19559	0.077	99.6462	0.4202	0.55951	|	36.867	1.73728	0.11378	99.5314	-0.34681	0.55949	|	36.774	1.26844	0.12303	99.6492	-0.34849	0.55951	|	36.87	0.97055	0.0992	99.9315	-0.64798	0.55949	|	36.886	1.87956	0.12874	99.4864	-0.22693	0.55949	|	36.842
37.069	1.73403	0.10769	99.4874	-0.34933	0.55944	|	37.013	1.22813	0.17973	99.682	-0.53026	0.55946	|	36.945	1.20172	0.0779	99.6487	0.40468	0.55947	|	37.017	1.7514	0.1147	99.5264	-0.35071	0.55946	|	36.924	1.27664	0.12442	99.6463	-0.35692	0.55948	|	37.02	0.97698	0.10063	99.9274	-0.64222	0.55946	|	37.036	1.89301	0.12961	99.4833	-0.23199	0.55945	|	36.992
37.219	1.74835	0.10858	99.4823	-0.35219	0.55941	|	37.163	1.23648	0.18179	99.6775	-0.53087	0.55942	|	37.095	1.20778	0.0787	99.6511	0.38989	0.55944	|	37.167	1.76549	0.1156	99.5215	-0.35458	0.55942	|	37.074	1.28482	0.12356	99.6433	-0.36553	0.55944	|	37.17	0.98335	0.10201	99.9233	-0.63668	0.55942	|	37.186	1.90635	0.13047	99.4802	-0.23677	0.55942	|	37.142
37.369	1.76271	0.10946	99.4772	-0.35494	0.55938	|	37.313	1.24471	0.18448	99.6732	-0.53183	0.55939	|	37.245	1.21382	0.0796	99.6534	0.37565	0.5594	|	37.317	1.77961	0.11651	99.5164	-0.3584	0.55939	|	37.224	1.29293	0.12699	99.6403	-0.37422	0.55941	|	37.32	0.98962	0.10338	99.9193	-0.63144	0.55939	|	37.336	1.91977	0.13133	99.477	-0.2414	0.55938	|	37.292
37.519	1.7769	0.11034	99.4722	-0.35751	0.55934	|	37.463	1.25296	0.18506	99.6688	-0.53316	0.55936	|	37.395	1.21984	0.0804	99.6556	0.36203	0.55937	|	37.467	1.7937	0.11741	99.5113	-0.36211	0.55936	|	37.374	1.301	0.12704	99.6373	-0.38299	0.55938	|	37.47	0.99594	0.10476	99.9154	-0.6264	0.55935	|	37.486	1.93309	0.13219	99.4737	-0.24584	0.55935	|	37.442
37.669	1.79102	0.11121	99.4671	-0.35988	0.55931	|	37.613	1.26115	0.18659	99.6644	-0.53485	0.55932	|	37.545	1.22581	0.0813	99.6578	0.34903	0.55934	|	37.617	1.80765	0.1183	99.5063	-0.36564	0.55932	|	37.524	1.30903	0.12763	99.6342	-0.3918	0.55934	|	37.62	1.00215	0.10613	99.9115	-0.62174	0.55932	|	37.636	1.9465	0.13306	99.4704	-0.25018	0.55932	|	37.592
37.819	1.80506	0.11207	99.4621	-0.36204	0.55928	|	37.763	1.26933	0.18998	99.66	-0.53689	0.55929	|	37.695	1.2317	0.0822	99.6598	0.33671	0.5593	|	37.767	1.82152	0.11919	99.5012	-0.36898	0.55929	|	37.674	1.31703	0.12977	99.631	-0.40062	0.55931	|	37.77	1.00832	0.10749	99.9077	-0.61742	0.55929	|	37.786	1.95982	0.13393	99.4671	-0.2544	0.55928	|	37.742
37.969	1.8191	0.11294	99.457	-0.36397	0.55924	|	37.913	1.27744	0.19195	99.6556	-0.53925	0.55925	|	37.845	1.23756	0.0831	99.6617	0.32496	0.55927	|	37.917	1.83545	0.12007	99.496	-0.37216	0.55925	|	37.824	1.32499	0.13106	99.6278	-0.40941	0.55927	|	37.92	1.01447	0.10886	99.9039	-0.61345	0.55925	|	37.936	1.97309	0.13479	99.4637	-0.25857	0.55925	|	37.892
38.119	1.83318	0.11381	99.4518	-0.36568	0.55921	|	38.063	1.28556	0.19242	99.6513	-0.54194	0.55922	|	37.995	1.24344	0.0839	99.6636	0.31366	0.55924	|	38.067	1.84933	0.12095	99.4908	-0.37515	0.55922	|	37.974	1.33285	0.13172	99.6245	-0.41806	0.55924	|	38.07	1.02061	0.11024	99.9001	-0.60987	0.55922	|	38.086	1.98627	0.13566	99.4602	-0.26273	0.55922	|	38.042
38.269	1.84724	0.11468	99.4467	-0.36718	0.55917	|	38.213	1.29362	0.19407	99.6469	-0.54492	0.55919	|	38.145	1.24924	0.0848	99.6654	0.30301	0.5592	|	38.217	1.86313	0.12183	99.4856	-0.37795	0.55919	|	38.124	1.34073	0.13454	99.6212	-0.4267	0.55921	|	38.22	1.02671	0.11161	99.8964	-0.6067	0.55919	|	38.236	1.99938	0.13653	99.4567	-0.26695	0.55918	|	38.192
38.419	1.86121	0.11555	99.4415	-0.3685	0.55914	|	38.363	1.3016	0.1959	99.6425	-0.54813	0.55915	|	38.295	1.25502	0.0857	99.6671	0.29286	0.55917	|	38.367	1.87688	0.1227	99.4804	-0.38058	0.55915	|	38.274	1.34857	0.13522	99.6178	-0.43521	0.55917	|	38.37	1.03284	0.11299	99.8927	-0.60393	0.55915	|	38.386	2.01247	0.13741	99.4532	-0.27127	0.55915	|	38.342
38.569	1.87515	0.11642	99.4364	-0.36966	0.55911	|	38.513	1.3096	0.19746	99.6381	-0.5516	0.55912	|	38.445	1.26077	0.0866	99.6688	0.2832	0.55914	|	38.517	1.89063	0.12358	99.4752	-0.38307	0.55912	|	38.424	1.35638	0.13694	99.6144	-0.44358	0.55914	|	38.52	1.03887	0.11437	99.8891	-0.60163	0.55912	|	38.536	2.02553	0.1383	99.4497	-0.2757	0.55911	|	38.492
38.719	1.88911	0.11729	99.4312	-0.3707	0.55907	|	38.663	1.31757	0.20005	99.6337	-0.55528	0.55909	|	38.595	1.26646	0.0875	99.6703	0.27407	0.5591	|	38.667	1.90434	0.12445	99.4699	-0.38547	0.55909	|	38.574	1.3641	0.13933	99.6109	-0.45175	0.55911	|	38.67	1.04486	0.11573	99.8855	-0.59979	0.55908	|	38.686	2.03857	0.1392	99.446	-0.28027	0.55908	|	38.642
38.869	1.90291	0.11815	99.4261	-0.37167	0.55904	|	38.813	1.32544	0.20144	99.6293	-0.5591	0.55905	|	38.745	1.27211	0.0884	99.6719	0.26539	0.55907	|	38.817	1.91805	0.12532	99.4646	-0.38782	0.55905	|	38.724	1.37182	0.13976	99.6074	-0.45977	0.55907	|	38.82	1.05087	0.11711	99.8819	-0.5984	0.55905	|	38.836	2.05159	0.14012	99.4424	-0.28505	0.55905	|	38.792
39.019	1.91679	0.11903	99.4209	-0.37264	0.55901	|	38.963	1.33332	0.20287	99.6249	-0.56309	0.55902	|	38.895	1.27775	0.0893	99.6733	0.25709	0.55903	|	38.967	1.93176	0.1262	99.4592	-0.39015	0.55902	|	38.874	1.37952	0.14144	99.6038	-0.46762	0.55904	|	38.97	1.05687	0.11849	99.8783	-0.59746	0.55902	|	38.986	2.06454	0.14104	99.4386	-0.29007	0.55901	|	38.942
39.169	1.93058	0.11989	99.4158	-0.37365	0.55897	|	39.113	1.34116	0.2051	99.6205	-0.56719	0.55898	|	39.045	1.28342	0.0902	99.6748	0.2491	0.559	|	39.117	1.94534	0.12707	99.4539	-0.39247	0.55898	|	39.024	1.3872	0.14316	99.6002	-0.47526	0.559	|	39.12	1.06276	0.11985	99.8748	-0.59701	0.55898	|	39.136	2.07747	0.14197	99.4349	-0.29536	0.55898	|	39.092
39.319	1.94436	0.12077	99.4106	-0.37474	0.55894	|	39.263	1.349	0.20747	99.616	-0.5714	0.55895	|	39.195	1.28904	0.0911	99.6761	0.24153	0.55897	|	39.267	1.95899	0.12794	99.4486	-0.39484	0.55895	|	39.174	1.39482	0.14411	99.5965	-0.48268	0.55897	|	39.27	1.06866	0.12122	99.8713	-0.59701	0.55895	|	39.286	2.0904	0.14291	99.431	-0.30095	0.55895	|	39.242
39.469	1.95807	0.12164	99.4055	-0.37595	0.5589	|	39.413	1.35681	0.20916	99.6115	-0.57566	0.55892	|	39.345	1.29461	0.092	99.6774	0.23432	0.55893	|	39.417	1.97255	0.12881	99.4432	-0.39729	0.55892	|	39.324	1.4025	0.14637	99.5928	-0.48994	0.55894	|	39.42	1.07454	0.1226	99.8678	-0.59747	0.55892	|	39.436	2.10332	0.14385	99.4271	-0.30683	0.55891	|	39.392
39.619	1.97168	0.1225	99.4004	-0.37733	0.55887	|	39.563	1.36456	0.21098	99.6071	-0.57993	0.55888	|	39.495	1.30014	0.0929	99.6787	0.22743	0.5589	|	39.567	1.98604	0.12968	99.4378	-0.39989	0.55888	|	39.474	1.41003	0.14717	99.5891	-0.49688	0.5589	|	39.57	1.08039	0.12397	99.8643	-0.59837	0.55888	|	39.586	2.11624	0.14481	99.4231	-0.31299	0.55888	|	39.542
39.769	1.98536	0.12338	99.3952	-0.37896	0.55884	|	39.713	1.37234	0.21192	99.6025	-0.58425	0.55885	|	39.645	1.3057	0.0939	99.68	0.22077	0.55886	|	39.717	1.99952	0.13055	99.4324	-0.40267	0.55885	|	39.624	1.41759	0.14803	99.5853	-0.50363	0.55887	|	39.72	1.08625	0.12534	99.8608	-0.59973	0.55885	|	39.736	2.12905	0.14575	99.419	-0.3194	0.55884	|	39.692
39.919	1.99901	0.12425	99.39	-0.38087	0.5588	|	39.863	1.37997	0.21398	99.5981	-0.58849	0.55882	|	39.795	1.31117	0.0948	99.6812	0.21442	0.55883	|	39.867	2.01306	0.13143	99.427	-0.40566	0.55881	|	39.774	1.42512	0.15001	99.5815	-0.51015	0.55884	|	39.87	1.09205	0.12671	99.8573	-0.60151	0.55881	|	39.886	2.14183	0.1467	99.4149	-0.32608	0.55881	|	39.842
40.069	2.01269	0.12514	99.3848	-0.38311	0.55877	|	40.013	1.38763	0.2161	99.5935	-0.59272	0.55878	|	39.945	1.31663	0.0957	99.6823	0.2083	0.5588	|	40.017	2.02651	0.13231	99.4215	-0.40884	0.55878	|	39.924	1.43264	0.1512	99.5776	-0.51645	0.5588	|	40.02	1.09783	0.12808	99.8538	-0.60371	0.55878	|	40.036	2.15464	0.14765	99.4107	-0.33305	0.55878	|	39.992
40.219	2.0263	0.12602	99.3795	-0.38565	0.55873	|	40.163	1.39528	0.21813	99.589	-0.5969	0.55875	|	40.095	1.32208	0.0966	99.6834	0.20235	0.55876	|	40.167	2.03992	0.13319	99.416	-0.41224	0.55875	|	40.074	1.44013	0.15279	99.5737	-0.52251	0.55877	|	40.17	1.10353	0.12944	99.8504	-0.60629	0.55875	|	40.186	2.16741	0.14859	99.4064	-0.34024	0.55874	|	40.142
40.369	2.03988	0.1269	99.3743	-0.38851	0.5587	|	40.313	1.4029	0.2208	99.5844	-0.60101	0.55871	|	40.245	1.32751	0.0976	99.6845	0.19658	0.55873	|	40.317	2.05331	0.13407	99.4104	-0.41589	0.55871	|	40.224	1.4476	0.15336	99.5698	-0.52836	0.55873	|	40.32	1.10921	0.1308	99.8469	-0.60924	0.55871	|	40.336	2.18016	0.14953	99.402	-0.34764	0.55871	|	40.292
40.519	2.05335	0.12777	99.3691	-0.39171	0.55867	|	40.463	1.4105	0.22152	99.5798	-0.60504	0.55868	|	40.395	1.3329	0.0985	99.6856	0.19098	0.55869	|	40.467	2.06664	0.13495	99.4049	-0.41981	0.55868	|	40.374	1.45502	0.15419	99.5659	-0.53396	0.5587	|	40.47	1.11486	0.13215	99.8435	-0.61255	0.55868	|	40.486	2.19292	0.15046	99.3975	-0.35525	0.55867	|	40.442
40.669	2.06688	0.12866	99.3637	-0.39531	0.55863	|	40.613	1.41807	0.22229	99.5752	-0.60897	0.55865	|	40.545	1.33829	0.0995	99.6866	0.18549	0.55866	|	40.617	2.07999	0.13584	99.3992	-0.42405	0.55864	|	40.524	1.46243	0.15542	99.5619	-0.53936	0.55867	|	40.62	1.12056	0.13352	99.84	-0.61624	0.55864	|	40.636	2.20565	0.15139	99.393	-0.36299	0.55864	|	40.592
40.819	2.08032	0.12954	99.3584	-0.39928	0.5586	|	40.763	1.42557	0.22496	99.5707	-0.61277	0.55861	|	40.695	1.34369	0.10042	99.6876	0.18007	0.55863	|	40.767	2.09332	0.13673	99.3936	-0.42857	0.55861	|	40.674	1.46978	0.15602	99.5579	-0.54453	0.55863	|	40.77	1.12616	0.13487	99.8365	-0.62022	0.55861	|	40.786	2.21837	0.15232	99.3883	-0.37087	0.55861	|	40.742
40.969	2.09382	0.13042	99.353	-0.40364	0.55856	|	40.913	1.4331	0.2267	99.566	-0.61648	0.55858	|	40.845	1.34903	0.10137	99.6885	0.17478	0.55859	|	40.917	2.10662	0.13763	99.3878	-0.43335	0.55858	|	40.824	1.47711	0.1573	99.5539	-0.54949	0.5586	|	40.92	1.13178	0.13623	99.833	-0.62452	0.55858	|	40.936	2.2311	0.15325	99.3835	-0.37884	0.55857	|	40.892
41.119	2.10729	0.13131	99.3475	-0.40833	0.55853	|	41.063	1.44066	0.22878	99.5614	-0.62009	0.55854	|	40.995	1.35436	0.10233	99.6894	0.16954	0.55856	|	41.067	2.11984	0.13852	99.3821	-0.43837	0.55854	|	40.974	1.48445	0.1598	99.5499	-0.55429	0.55856	|	41.07	1.13745	0.13761	99.8295	-0.62917	0.55854	|	41.086	2.24375	0.15417	99.3787	-0.38683	0.55854	|	41.042
41.269	2.1207	0.1322	99.342	-0.41332	0.5585	|	41.213	1.44814	0.22991	99.5567	-0.62355	0.55851	|	41.145	1.35964	0.10329	99.6903	0.16437	0.55852	|	41.217	2.13308	0.13942	99.3762	-0.44365	0.55851	|	41.124	1.4917	0.16116	99.5458	-0.55886	0.55853	|	41.22	1.14304	0.13897	99.826	-0.63403	0.55851	|	41.236	2.25642	0.15509	99.3738	-0.39485	0.5585	|	41.192
41.419	2.13414	0.13309	99.3364	-0.41862	0.55846	|	41.363	1.45552	0.23117	99.5521	-0.62685	0.55847	|	41.295	1.3649	0.10425	99.6911	0.15923	0.55849	|	41.367	2.14629	0.14032	99.3704	-0.44914	0.55847	|	41.274	1.499	0.1625	99.5417	-0.56331	0.55849	|	41.37	1.14862	0.14034	99.8224	-0.63916	0.55847	|	41.386	2.26912	0.15602	99.3687	-0.40289	0.55847	|	41.342
41.569	2.14753	0.13398	99.3308	-0.42417	0.55843	|	41.513	1.46295	0.23184	99.5474	-0.63005	0.55844	|	41.445	1.3702	0.10523	99.692	0.15404	0.55846	|	41.517	2.15953	0.14122	99.3644	-0.45486	0.55844	|	41.424	1.50625	0.16351	99.5376	-0.56758	0.55846	|	41.52	1.15419	0.14171	99.8188	-0.64451	0.55844	|	41.536	2.28178	0.15695	99.3635	-0.41086	0.55844	|	41.492
41.719	2.16094	0.13487	99.3251	-0.42997	0.55839	|	41.663	1.47036	0.23381	99.5427	-0.63313	0.55841	|	41.595	1.37546	0.1062	99.6928	0.14886	0.55842	|	41.667	2.17267	0.14213	99.3584	-0.46071	0.55841	|	41.574	1.51353	0.16437	99.5335	-0.57172	0.55843	|	41.67	1.15973	0.14307	99.8152	-0.65005	0.5584	|	41.686	2.29441	0.15788	99.3583	-0.41875	0.5584	|	41.642
41.869	2.17431	0.13576	99.3193	-0.43592	0.55836	|	41.813	1.4777	0.23681	99.5381	-0.63606	0.55837	|	41.745	1.3807	0.10718	99.6935	0.14367	0.55839	|	41.817	2.18587	0.14304	99.3522	-0.46673	0.55837	|	41.724	1.52077	0.16559	99.5293	-0.57572	0.55839	|	41.82	1.16525	0.14443	99.8116	-0.65576	0.55837	|	41.836	2.30693	0.1588	99.353	-0.42647	0.55837	|	41.792
42.019	2.18763	0.13666	99.3134	-0.44199	0.55833	|	41.963	1.48512	0.23802	99.5334	-0.63891	0.55834	|	41.895	1.38597	0.10818	99.6943	0.13839	0.55835	|	41.967	2.19899	0.14395	99.3461	-0.47285	0.55834	|	41.874	1.52799	0.16683	99.5251	-0.57959	0.55836	|	41.97	1.17071	0.14579	99.808	-0.66159	0.55834	|	41.986	2.31955	0.15974	99.3476	-0.43415	0.55833	|	41.942
42.169	2.20092	0.13755	99.3075	-0.44815	0.55829	|	42.113	1.49247	0.23889	99.5286	-0.64163	0.5583	|	42.045	1.3912	0.10918	99.695	0.13309	0.55832	|	42.117	2.21218	0.14488	99.3398	-0.4791	0.5583	|	42.024	1.53515	0.16849	99.521	-0.58332	0.55832	|	42.12	1.17619	0.14715	99.8044	-0.6676	0.5583	|	42.136	2.33211	0.16067	99.3421	-0.44165	0.5583	|	42.092
42.319	2.21427	0.13845	99.3015	-0.45439	0.55826	|	42.263	1.49977	0.2402	99.5239	-0.64422	0.55827	|	42.195	1.39637	0.11017	99.6957	0.12777	0.55829	|	42.267	2.22526	0.14579	99.3335	-0.48535	0.55827	|	42.174	1.54232	0.16891	99.5168	-0.58696	0.55829	|	42.27	1.18166	0.14851	99.8007	-0.67374	0.55827	|	42.286	2.3447	0.16161	99.3365	-0.44898	0.55826	|	42.242
42.469	2.22748	0.13934	99.2955	-0.46057	0.55822	|	42.413	1.50711	0.2425	99.5192	-0.64674	0.55824	|	42.345	1.40156	0.11117	99.6963	0.12236	0.55825	|	42.417	2.23838	0.14672	99.3271	-0.49167	0.55823	|	42.324	1.54946	0.17179	99.5126	-0.59051	0.55826	|	42.42	1.18712	0.14988	99.797	-0.67997	0.55823	|	42.436	2.35721	0.16254	99.3308	-0.45608	0.55823	|	42.392
42.619	2.24075	0.14024	99.2893	-0.46676	0.55819	|	42.563	1.5144	0.24392	99.5145	-0.64914	0.5582	|	42.495	1.40674	0.11218	99.6969	0.11685	0.55822	|	42.567	2.25146	0.14764	99.3206	-0.49797	0.5582	|	42.474	1.55657	0.17262	99.5084	-0.59396	0.55822	|	42.57	1.19256	0.15125	99.7933	-0.6863	0.5582	|	42.586	2.36962	0.16346	99.3251	-0.46291	0.5582	|	42.542
42.769	2.25393	0.14113	99.2831	-0.47285	0.55815	|	42.713	1.52167	0.24459	99.5098	-0.65145	0.55817	|	42.645	1.41193	0.1132	99.6975	0.11124	0.55818	|	42.717	2.26455	0.14858	99.314	-0.50426	0.55817	|	42.624	1.56368	0.17443	99.5041	-0.59736	0.55819	|	42.72	1.19796	0.15261	99.7896	-0.69266	0.55817	|	42.736	2.38207	0.16438	99.3193	-0.46956	0.55816	|	42.692
42.919	2.26722	0.14204	99.2768	-0.4789	0.55812	|	42.863	1.52897	0.24713	99.505	-0.6537	0.55813	|	42.795	1.41706	0.11421	99.6981	0.10557	0.55815	|	42.867	2.27765	0.14951	99.3074	-0.51053	0.55813	|	42.774	1.57078	0.17547	99.4999	-0.60071	0.55815	|	42.87	1.20333	0.15396	99.7859	-0.69905	0.55813	|	42.886	2.39448	0.16531	99.3134	-0.47601	0.55813	|	42.842
43.069	2.28046	0.14294	99.2704	-0.48482	0.55809	|	43.013	1.53625	0.24822	99.5002	-0.65588	0.5581	|	42.945	1.42215	0.11523	99.6986	0.0998	0.55811	|	43.017	2.29075	0.15045	99.3007	-0.51674	0.5581	|	42.924	1.57792	0.1765	99.4956	-0.60404	0.55812	|	43.02	1.20868	0.15532	99.7821	-0.70546	0.5581	|	43.036	2.40691	0.16623	99.3075	-0.48226	0.55809	|	42.992
43.219	2.2937	0.14385	99.2639	-0.49061	0.55805	|	43.163	1.54342	0.24951	99.4955	-0.65797	0.55806	|	43.095	1.42722	0.11625	99.6991	0.094	0.55808	|	43.167	2.30377	0.15139	99.2939	-0.52287	0.55806	|	43.074	1.585	0.1783	99.4913	-0.60732	0.55808	|	43.17	1.21402	0.15668	99.7783	-0.71189	0.55806	|	43.186	2.41935	0.16715	99.3014	-0.48834	0.55806	|	43.142
43.369	2.30695	0.14476	99.2574	-0.49626	0.55802	|	43.313	1.55061	0.25144	99.4908	-0.66002	0.55803	|	43.245	1.43228	0.11727	99.6996	0.0881	0.55804	|	43.317	2.31677	0.15234	99.2871	-0.52892	0.55803	|	43.224	1.59205	0.17866	99.487	-0.61057	0.55805	|	43.32	1.21935	0.15804	99.7745	-0.71835	0.55803	|	43.336	2.43171	0.16807	99.2953	-0.49421	0.55802	|	43.292
43.519	2.32018	0.14568	99.2508	-0.50175	0.55798	|	43.463	1.55782	0.25299	99.486	-0.66203	0.55799	|	43.395	1.43739	0.1183	99.7	0.082	0.55801	|	43.467	2.32979	0.15328	99.2801	-0.53491	0.55799	|	43.374	1.59914	0.18066	99.4827	-0.61384	0.55802	|	43.47	1.22465	0.15939	99.7707	-0.72477	0.55799	|	43.486	2.44403	0.16899	99.2892	-0.49992	0.55799	|	43.442
43.669	2.33345	0.1466	99.2441	-0.50707	0.55795	|	43.613	1.565	0.2554	99.4813	-0.66401	0.55796	|	43.545	1.44246	0.11934	99.7004	0.0758	0.55798	|	43.617	2.34276	0.15423	99.2732	-0.54081	0.55796	|	43.524	1.60613	0.18189	99.4784	-0.61708	0.55798	|	43.62	1.22994	0.16075	99.7668	-0.73119	0.55796	|	43.636	2.45638	0.16991	99.283	-0.50552	0.55796	|	43.592
43.819	2.34658	0.14752	99.2374	-0.51213	0.55791	|	43.763	1.57214	0.25647	99.4765	-0.66597	0.55793	|	43.695	1.44749	0.12038	99.7008	0.0695	0.55794	|	43.767	2.35579	0.15519	99.2661	-0.54664	0.55793	|	43.674	1.61312	0.18267	99.474	-0.62033	0.55795	|	43.77	1.23518	0.1621	99.763	-0.73752	0.55792	|	43.786	2.4687	0.17084	99.2767	-0.51102	0.55792	|	43.742
43.969	2.35974	0.14844	99.2306	-0.517	0.55788	|	43.913	1.57931	0.25774	99.4717	-0.66793	0.55789	|	43.845	1.45249	0.12142	99.7011	0.0632	0.55791	|	43.917	2.36879	0.15615	99.2589	-0.55239	0.55789	|	43.824	1.62011	0.18465	99.4697	-0.62362	0.55791	|	43.92	1.24045	0.16346	99.7591	-0.74388	0.55789	|	43.936	2.48104	0.17177	99.2704	-0.51647	0.55789	|	43.892
44.119	2.37288	0.14937	99.2238	-0.52168	0.55784	|	44.063	1.58641	0.26	99.467	-0.66987	0.55786	|	43.995	1.45743	0.12245	99.7014	0.0567	0.55787	|	44.067	2.38178	0.15712	99.2517	-0.55804	0.55786	|	43.974	1.62709	0.18501	99.4653	-0.62696	0.55788	|	44.07	1.24574	0.16483	99.7551	-0.75022	0.55786	|	44.086	2.49338	0.17271	99.264	-0.52189	0.55785	|	44.042
44.269	2.38604	0.1503	99.2169	-0.5262	0.55781	|	44.213	1.59349	0.26084	99.4622	-0.67182	0.55782	|	44.145	1.4624	0.12349	99.7017	0.0502	0.55784	|	44.217	2.39475	0.15809	99.2444	-0.56362	0.55782	|	44.124	1.63406	0.18592	99.4609	-0.63034	0.55784	|	44.22	1.25098	0.1662	99.7512	-0.75648	0.55782	|	44.236	2.50572	0.17365	99.2575	-0.52729	0.55782	|	44.192
44.419	2.39913	0.15123	99.21	-0.53055	0.55778	|	44.363	1.60061	0.26222	99.4574	-0.6738	0.55779	|	44.295	1.46737	0.12454	99.7019	0.0435	0.5578	|	44.367	2.4077	0.15906	99.2371	-0.56913	0.55779	|	44.274	1.641	0.18734	99.4565	-0.63378	0.55781	|	44.37	1.25626	0.16758	99.7472	-0.76272	0.55779	|	44.386	2.51808	0.17461	99.251	-0.53271	0.55778	|	44.342
44.569	2.41229	0.15218	99.203	-0.53478	0.55774	|	44.513	1.60767	0.26397	99.4527	-0.6758	0.55775	|	44.445	1.47233	0.12559	99.7021	0.0366	0.55777	|	44.517	2.42056	0.16003	99.2297	-0.57453	0.55775	|	44.424	1.64792	0.18944	99.4522	-0.63729	0.55777	|	44.52	1.26149	0.16895	99.7432	-0.76888	0.55775	|	44.536	2.53036	0.17557	99.2444	-0.53813	0.55775	|	44.492
44.719	2.42532	0.15311	99.196	-0.53886	0.55771	|	44.663	1.61475	0.26563	99.4479	-0.67785	0.55772	|	44.595	1.47726	0.12664	99.7023	0.0297	0.55773	|	44.667	2.43349	0.16101	99.2223	-0.57991	0.55772	|	44.574	1.65483	0.18978	99.4477	-0.64088	0.55774	|	44.67	1.26672	0.17032	99.7391	-0.77497	0.55772	|	44.686	2.5427	0.17653	99.2377	-0.54365	0.55771	|	44.642
44.869	2.43845	0.15406	99.1889	-0.54289	0.55767	|	44.813	1.62179	0.268	99.4431	-0.67995	0.55768	|	44.745	1.48216	0.1277	99.7024	0.0228	0.5577	|	44.817	2.44632	0.16199	99.2148	-0.58523	0.55768	|	44.724	1.66181	0.19175	99.4433	-0.6446	0.55771	|	44.82	1.27192	0.1717	99.7351	-0.78097	0.55768	|	44.836	2.55503	0.17751	99.231	-0.54923	0.55768	|	44.792
45.019	2.45155	0.15502	99.1817	-0.54687	0.55764	|	44.963	1.62886	0.26868	99.4383	-0.68212	0.55765	|	44.895	1.48704	0.12875	99.7025	0.0157	0.55767	|	44.967	2.45919	0.16298	99.2073	-0.59056	0.55765	|	44.874	1.66874	0.19266	99.4388	-0.64841	0.55767	|	44.97	1.27709	0.17306	99.731	-0.78688	0.55765	|	44.986	2.56732	0.17849	99.2242	-0.55489	0.55764	|	44.942
45.169	2.46468	0.15598	99.1745	-0.55086	0.5576	|	45.113	1.63585	0.26994	99.4335	-0.68434	0.55762	|	45.045	1.49188	0.1298	99.7026	0.0086	0.55763	|	45.117	2.47199	0.16396	99.1997	-0.59589	0.55761	|	45.024	1.67564	0.195	99.4343	-0.65233	0.55764	|	45.12	1.28226	0.17444	99.727	-0.79273	0.55761	|	45.136	2.57964	0.17948	99.2173	-0.56067	0.55761	|	45.092
45.319	2.47773	0.15694	99.1673	-0.55486	0.55757	|	45.263	1.64284	0.27121	99.4287	-0.68664	0.55758	|	45.195	1.49677	0.13086	99.7026	0.0013	0.5576	|	45.267	2.48485	0.16496	99.192	-0.60127	0.55758	|	45.174	1.6825	0.19661	99.4298	-0.65635	0.5576	|	45.27	1.28739	0.17581	99.7229	-0.79848	0.55758	|	45.286	2.59194	0.18047	99.2104	-0.56656	0.55758	|	45.242
45.469	2.49078	0.1579	99.16	-0.55892	0.55753	|	45.413	1.64987	0.2742	99.4239	-0.68905	0.55755	|	45.345	1.50167	0.13193	99.7026	-0.00612	0.55756	|	45.417	2.49762	0.16595	99.1843	-0.60665	0.55755	|	45.324	1.68937	0.19788	99.4253	-0.66051	0.55757	|	45.42	1.29249	0.17717	99.7188	-0.80412	0.55754	|	45.436	2.60421	0.18147	99.2034	-0.57258	0.55754	|	45.392
45.619	2.50382	0.15887	99.1527	-0.56306	0.5575	|	45.563	1.65687	0.27525	99.419	-0.69155	0.55751	|	45.495	1.50653	0.133	99.7025	-0.0136	0.55753	|	45.567	2.51038	0.16695	99.1765	-0.61207	0.55751	|	45.474	1.69624	0.19896	99.4207	-0.66482	0.55753	|	45.57	1.29761	0.17855	99.7147	-0.80974	0.55751	|	45.586	2.61648	0.18247	99.1963	-0.57873	0.55751	|	45.542
45.769	2.51676	0.15984	99.1454	-0.56726	0.55746	|	45.713	1.66389	0.27675	99.4142	-0.69416	0.55748	|	45.645	1.51139	0.13407	99.7024	-0.0212	0.55749	|	45.717	2.52319	0.16795	99.1686	-0.61757	0.55748	|	45.624	1.70308	0.19981	99.4162	-0.66926	0.5575	|	45.72	1.3027	0.17992	99.7105	-0.81526	0.55748	|	45.736	2.62871	0.18347	99.1892	-0.58501	0.55747	|	45.692
45.919	2.52968	0.16081	99.1381	-0.57158	0.55743	|	45.863	1.67087	0.2796	99.4093	-0.69688	0.55744	|	45.795	1.5162	0.13513	99.7023	-0.0287	0.55746	|	45.867	2.53599	0.16896	99.1607	-0.62311	0.55744	|	45.774	1.70993	0.2006	99.4116	-0.67387	0.55746	|	45.87	1.30781	0.18131	99.7063	-0.82074	0.55744	|	45.886	2.64101	0.18449	99.182	-0.59147	0.55744	|	45.842
46.069	2.54266	0.16178	99.1306	-0.57606	0.55739	|	46.013	1.67785	0.28073	99.4045	-0.69972	0.55741	|	45.945	1.52101	0.1362	99.7022	-0.0364	0.55742	|	46.017	2.54882	0.16998	99.1526	-0.62871	0.55741	|	45.924	1.71677	0.20174	99.4069	-0.67863	0.55743	|	46.02	1.31292	0.1827	99.7021	-0.82617	0.55741	|	46.036	2.65331	0.18551	99.1747	-0.59807	0.5574	|	45.992
46.219	2.55564	0.16277	99.1231	-0.58071	0.55736	|	46.163	1.68479	0.28266	99.3996	-0.70268	0.55737	|	46.095	1.5258	0.13727	99.702	-0.0442	0.55739	|	46.167	2.5616	0.171	99.1446	-0.63435	0.55737	|	46.074	1.72358	0.20408	99.4023	-0.68356	0.55739	|	46.17	1.31798	0.18408	99.6979	-0.8315	0.55737	|	46.186	2.6656	0.18654	99.1673	-0.60478	0.55737	|	46.142
46.369	2.56862	0.16375	99.1156	-0.58552	0.55732	|	46.313	1.69179	0.28405	99.3947	-0.7058	0.55734	|	46.245	1.53064	0.13835	99.7017	-0.0521	0.55735	|	46.317	2.57437	0.17202	99.1364	-0.64003	0.55734	|	46.224	1.73035	0.20558	99.3977	-0.68861	0.55736	|	46.32	1.32305	0.18547	99.6937	-0.83679	0.55734	|	46.336	2.67792	0.18757	99.1598	-0.61163	0.55733	|	46.292
46.519	2.58162	0.16475	99.1079	-0.59051	0.55729	|	46.463	1.69873	0.28618	99.3898	-0.70905	0.5573	|	46.395	1.53542	0.13942	99.7015	-0.06	0.55732	|	46.467	2.58713	0.17304	99.1282	-0.64577	0.5573	|	46.374	1.73712	0.20649	99.393	-0.69385	0.55732	|	46.47	1.32807	0.18685	99.6895	-0.84198	0.5573	|	46.486	2.69017	0.1886	99.1523	-0.61853	0.5573	|	46.442
46.669	2.59461	0.16574	99.1002	-0.5957	0.55726	|	46.613	1.70563	0.28648	99.3849	-0.71243	0.55727	|	46.545	1.54017	0.14049	99.7012	-0.0679	0.55728	|	46.617	2.59987	0.17407	99.12	-0.65155	0.55727	|	46.524	1.74389	0.20764	99.3883	-0.69928	0.55729	|	46.62	1.3331	0.18824	99.6852	-0.84714	0.55727	|	46.636	2.70236	0.18964	99.1447	-0.62549	0.55726	|	46.592
46.819	2.60761	0.16674	99.0924	-0.60107	0.55722	|	46.763	1.71254	0.2874	99.3799	-0.71596	0.55723	|	46.695	1.54499	0.14157	99.7008	-0.076	0.55725	|	46.767	2.61266	0.17511	99.1116	-0.65739	0.55723	|	46.674	1.75069	0.20989	99.3835	-0.70492	0.55725	|	46.77	1.33814	0.18964	99.6809	-0.85228	0.55723	|	46.786	2.71461	0.19069	99.137	-0.63254	0.55723	|	46.742
46.969	2.62056	0.16775	99.0846	-0.6066	0.55719	|	46.913	1.71943	0.28917	99.375	-0.71964	0.5572	|	46.845	1.54974	0.14265	99.7005	-0.084	0.55721	|	46.917	2.6255	0.17615	99.1031	-0.66329	0.5572	|	46.824	1.75745	0.21091	99.3787	-0.71071	0.55722	|	46.92	1.34312	0.19103	99.6767	-0.85733	0.5572	|	46.936	2.72685	0.19174	99.1292	-0.63963	0.55719	|	46.892
47.119	2.63354	0.16875	99.0767	-0.61233	0.55715	|	47.063	1.7263	0.29104	99.37	-0.72348	0.55716	|	46.995	1.55452	0.14373	99.7	-0.0922	0.55718	|	47.067	2.63828	0.1772	99.0946	-0.66918	0.55716	|	46.974	1.76419	0.21202	99.3739	-0.71668	0.55718	|	47.07	1.34814	0.19243	99.6724	-0.86239	0.55716	|	47.086	2.7391	0.1928	99.1213	-0.64676	0.55716	|	47.042
47.269	2.64652	0.16976	99.0687	-0.61822	0.55712	|	47.213	1.73318	0.293	99.365	-0.72749	0.55713	|	47.145	1.55926	0.1448	99.6996	-0.1004	0.55714	|	47.217	2.65105	0.17824	99.086	-0.6751	0.55713	|	47.124	1.7709	0.21376	99.3691	-0.7228	0.55715	|	47.22	1.35317	0.19385	99.668	-0.86745	0.55713	|	47.236	2.75134	0.19386	99.1134	-0.6539	0.55712	|	47.192
47.419	2.65947	0.17078	99.0607	-0.62425	0.55708	|	47.363	1.74007	0.29423	99.36	-0.73168	0.55709	|	47.295	1.56402	0.14588	99.6991	-0.10869	0.55711	|	47.367	2.66387	0.1793	99.0773	-0.68105	0.55709	|	47.274	1.77763	0.21474	99.3642	-0.72912	0.55711	|	47.37	1.35816	0.19526	99.6637	-0.87245	0.55709	|	47.386	2.76358	0.19493	99.1053	-0.66102	0.55709	|	47.342
47.569	2.67242	0.1718	99.0526	-0.63041	0.55705	|	47.513	1.7469	0.2959	99.355	-0.73601	0.55706	|	47.445	1.56881	0.14697	99.6985	-0.11706	0.55708	|	47.517	2.67663	0.18036	99.0686	-0.68699	0.55706	|	47.424	1.78435	0.21536	99.3593	-0.73563	0.55708	|	47.52	1.36317	0.19668	99.6593	-0.87746	0.55706	|	47.536	2.77578	0.196	99.0972	-0.6681	0.55705	|	47.492
47.719	2.6854	0.17282	99.0443	-0.63668	0.55701	|	47.663	1.75375	0.29729	99.35	-0.74052	0.55702	|	47.595	1.57354	0.14805	99.698	-0.1254	0.55704	|	47.667	2.6894	0.18142	99.0598	-0.69293	0.55702	|	47.574	1.79107	0.21642	99.3543	-0.74232	0.55705	|	47.67	1.3682	0.19811	99.6549	-0.88249	0.55702	|	47.686	2.78801	0.19708	99.089	-0.67515	0.55702	|	47.642
47.869	2.69833	0.17384	99.0361	-0.64303	0.55698	|	47.813	1.76057	0.29981	99.3449	-0.74519	0.55699	|	47.745	1.57826	0.14912	99.6974	-0.13379	0.55701	|	47.817	2.70221	0.18248	99.0509	-0.69888	0.55699	|	47.724	1.7978	0.21871	99.3493	-0.74921	0.55701	|	47.82	1.37316	0.19953	99.6505	-0.88747	0.55699	|	47.836	2.80023	0.19816	99.0807	-0.68213	0.55698	|	47.792
48.019	2.71125	0.17487	99.0277	-0.64943	0.55694	|	47.963	1.76739	0.30254	99.3398	-0.75003	0.55695	|	47.895	1.58295	0.15019	99.6967	-0.14216	0.55697	|	47.967	2.71505	0.18356	99.0418	-0.70483	0.55695	|	47.874	1.80446	0.21969	99.3443	-0.7562	0.55698	|	47.97	1.37813	0.20096	99.6461	-0.89246	0.55695	|	47.986	2.81249	0.19925	99.0723	-0.68906	0.55695	|	47.942
48.169	2.7242	0.1759	99.0193	-0.6559	0.55691	|	48.113	1.77419	0.30404	99.3347	-0.75503	0.55692	|	48.045	1.58763	0.15126	99.696	-0.15056	0.55694	|	48.117	2.72786	0.18463	99.0328	-0.71074	0.55692	|	48.024	1.81114	0.21378	99.3392	-0.76338	0.55694	|	48.12	1.38306	0.20239	99.6416	-0.89743	0.55692	|	48.136	2.82474	0.20034	99.0638	-0.69588	0.55691	|	48.092
48.319	2.73715	0.17694	99.0107	-0.66239	0.55687	|	48.263	1.78099	0.30427	99.3295	-0.76021	0.55688	|	48.195	1.59231	0.15232	99.6953	-0.15901	0.5569	|	48.267	2.74065	0.18571	99.0237	-0.71662	0.55688	|	48.174	1.81782	0.21296	99.3341	-0.77073	0.55691	|	48.27	1.38797	0.20381	99.6372	-0.9024	0.55688	|	48.286	2.83701	0.20144	99.0552	-0.70262	0.55688	|	48.242
48.469	2.75005	0.17797	99.0022	-0.66886	0.55684	|	48.413	1.78779	0.30508	99.3243	-0.76556	0.55685	|	48.345	1.59699	0.15339	99.6945	-0.16751	0.55687	|	48.417	2.75341	0.18679	99.0145	-0.72248	0.55685	|	48.324	1.82449	0.21397	99.3289	-0.77823	0.55687	|	48.42	1.39291	0.20525	99.6328	-0.90743	0.55685	|	48.436	2.84929	0.20254	99.0466	-0.70926	0.55684	|	48.392
48.619	2.76306	0.17902	98.9934	-0.67539	0.5568	|	48.563	1.79456	0.30735	99.3191	-0.77105	0.55681	|	48.495	1.60168	0.15446	99.6937	-0.17606	0.55683	|	48.567	2.76617	0.18787	99.0052	-0.72833	0.55681	|	48.474	1.83116	0.21529	99.3237	-0.7859	0.55684	|	48.57	1.39786	0.20669	99.6283	-0.91251	0.55681	|	48.586	2.86151	0.20363	99.0379	-0.71577	0.55681	|	48.542
48.769	2.77596	0.18006	98.9847	-0.68184	0.55677	|	48.713	1.80132	0.31008	99.3139	-0.7767	0.55678	|	48.645	1.60635	0.15553	99.6929	-0.18463	0.5568	|	48.717	2.77893	0.18896	98.9959	-0.73417	0.55678	|	48.624	1.8378	0.21619	99.3184	-0.79367	0.5568	|	48.72	1.40279	0.20814	99.6238	-0.91761	0.55678	|	48.736	2.87373	0.20473	99.0291	-0.72218	0.55677	|	48.692
48.919	2.78877	0.18111	98.9759	-0.68823	0.55673	|	48.863	1.8081	0.30705	99.3086	-0.78255	0.55674	|	48.795	1.61103	0.15659	99.692	-0.19326	0.55676	|	48.867	2.79165	0.19004	98.9865	-0.74	0.55674	|	48.774	1.84446	0.21716	99.3131	-0.8016	0.55677	|	48.87	1.40769	0.20959	99.6192	-0.92274	0.55674	|	48.886	2.88603	0.20583	99.0201	-0.72854	0.55674	|	48.842
49.069	2.80162	0.18215	98.967	-0.6946	0.5567	|	49.013	1.81488	0.30423	99.3033	-0.78854	0.55671	|	48.945	1.61567	0.15765	99.6911	-0.20186	0.55673	|	49.017	2.80441	0.19114	98.977	-0.74586	0.55671	|	48.924	1.8511	0.21809	99.3078	-0.80964	0.55673	|	49.02	1.41258	0.21104	99.6147	-0.92789	0.55671	|	49.036	2.89827	0.20694	99.0112	-0.73479	0.5567	|	48.992
49.219	2.81449	0.18321	98.958	-0.70093	0.55666	|	49.163	1.82164	0.30345	99.2979	-0.79469	0.55667	|	49.095	1.62025	0.15869	99.6901	-0.21037	0.55669	|	49.167	2.81718	0.19223	98.9675	-0.75175	0.55667	|	49.074	1.85769	0.21936	99.3024	-0.81776	0.5567	|	49.17	1.41746	0.21249	99.6102	-0.93311	0.55667	|	49.186	2.91052	0.20805	99.0021	-0.74095	0.55667	|	49.142
49.369	2.82739	0.18426	98.9489	-0.70721	0.55663	|	49.313	1.82843	0.30584	99.2925	-0.80101	0.55664	|	49.245	1.62488	0.15975	99.6891	-0.21903	0.55666	|	49.317	2.8299	0.19333	98.9579	-0.75763	0.55664	|	49.224	1.86433	0.22165	99.297	-0.82604	0.55666	|	49.32	1.42235	0.21395	99.6056	-0.93838	0.55664	|	49.336	2.92279	0.20916	98.993	-0.74706	0.55663	|	49.292
49.519	2.84026	0.18532	98.9398	-0.71343	0.55659	|	49.463	1.83519	0.30679	99.2871	-0.80745	0.5566	|	49.395	1.62948	0.16079	99.6881	-0.22766	0.55662	|	49.467	2.84264	0.19443	98.9482	-0.76355	0.5566	|	49.374	1.87096	0.22291	99.2915	-0.83441	0.55663	|	49.47	1.42722	0.21542	99.601	-0.94373	0.5566	|	49.486	2.93502	0.21027	98.9838	-0.75309	0.5566	|	49.442
49.669	2.85316	0.18639	98.9305	-0.71961	0.55656	|	49.613	1.84196	0.30704	99.2816	-0.81404	0.55657	|	49.545	1.6341	0.16184	99.687	-0.23636	0.55658	|	49.617	2.85538	0.19553	98.9384	-0.76952	0.55657	|	49.524	1.87756	0.22362	99.2859	-0.84285	0.55659	|	49.62	1.43209	0.21688	99.5964	-0.94913	0.55657	|	49.636	2.94724	0.21138	98.9746	-0.75907	0.55656	|	49.592
49.819	2.86601	0.18745	98.9213	-0.72573	0.55652	|	49.763	1.84873	0.30824	99.2761	-0.82078	0.55653	|	49.695	1.6387	0.16288	99.6859	-0.24508	0.55655	|	49.767	2.86811	0.19664	98.9286	-0.77554	0.55653	|	49.674	1.8841	0.22463	99.2804	-0.8513	0.55655	|	49.77	1.43694	0.21835	99.5918	-0.95459	0.55653	|	49.786	2.95942	0.21249	98.9653	-0.765	0.55653	|	49.742
49.969	2.87888	0.18852	98.9119	-0.73183	0.55649	|	49.913	1.85548	0.31014	99.2705	-0.82763	0.5565	|	49.845	1.6433	0.16393	99.6848	-0.25383	0.55651	|	49.917	2.88087	0.19775	98.9186	-0.78164	0.5565	|	49.824	1.89069	0.22538	99.2748	-0.85989	0.55652	|	49.92	1.44178	0.21982	99.5872	-0.96013	0.5565	|	49.936	2.97165	0.2136	98.9559	-0.77092	0.55649	|	49.892
50.119	2.89169	0.18959	98.9025	-0.73787	0.55645	|	50.063	1.86223	0.31171	99.2649	-0.8346	0.55646	|	49.995	1.64789	0.16497	99.6836	-0.26262	0.55648	|	50.067	2.8936	0.19886	98.9087	-0.78781	0.55646	|	49.974	1.89722	0.22718	99.2691	-0.86848	0.55648	|	50.07	1.44663	0.2213	99.5825	-0.96576	0.55646	|	50.086	2.98391	0.21471	98.9464	-0.77685	0.55646	|	50.042
50.269	2.90456	0.19067	98.8929	-0.74392	0.55642	|	50.213	1.86896	0.31303	99.2593	-0.84167	0.55643	|	50.145	1.65244	0.16599	99.6824	-0.27134	0.55644	|	50.217	2.90635	0.19997	98.8986	-0.79406	0.55643	|	50.124	1.90375	0.22771	99.2634	-0.87712	0.55645	|	50.22	1.45145	0.22278	99.5778	-0.97145	0.55643	|	50.236	2.9962	0.21583	98.9369	-0.78278	0.55642	|	50.192
50.419	2.91743	0.19175	98.8833	-0.74998	0.55638	|	50.363	1.87565	0.31478	99.2536	-0.8488	0.55639	|	50.295	1.65698	0.16702	99.6811	-0.2801	0.55641	|	50.367	2.91908	0.20109	98.8884	-0.80039	0.55639	|	50.274	1.9103	0.23027	99.2576	-0.88584	0.55641	|	50.37	1.45626	0.22426	99.5731	-0.97723	0.55639	|	50.386	3.00847	0.21693	98.9272	-0.78871	0.55639	|	50.342
50.569	2.93029	0.19282	98.8736	-0.75605	0.55634	|	50.513	1.88235	0.3166	99.2479	-0.85606	0.55636	|	50.445	1.66157	0.16805	99.6798	-0.28898	0.55637	|	50.517	2.93178	0.2022	98.8782	-0.8068	0.55636	|	50.424	1.91687	0.23245	99.2518	-0.89463	0.55638	|	50.52	1.46113	0.22576	99.5684	-0.98316	0.55636	|	50.536	3.0207	0.21803	98.9175	-0.79464	0.55635	|	50.492
50.719	2.94312	0.1939	98.8639	-0.76214	0.55631	|	50.663	1.88907	0.31671	99.2421	-0.86343	0.55632	|	50.595	1.66613	0.16908	99.6785	-0.29787	0.55634	|	50.667	2.94452	0.20332	98.8679	-0.81335	0.55632	|	50.574	1.92341	0.23338	99.2459	-0.90341	0.55634	|	50.67	1.46597	0.22726	99.5636	-0.98917	0.55632	|	50.686	3.03283	0.21912	98.9078	-0.80056	0.55632	|	50.642
50.869	2.95595	0.19499	98.8541	-0.76827	0.55627	|	50.813	1.89575	0.31881	99.2363	-0.87084	0.55629	|	50.745	1.67068	0.1701	99.6771	-0.30678	0.5563	|	50.817	2.95731	0.20445	98.8575	-0.82002	0.55629	|	50.724	1.92998	0.23484	99.24	-0.91224	0.55631	|	50.82	1.47076	0.22875	99.5588	-0.99523	0.55629	|	50.836	3.04503	0.2202	98.898	-0.80654	0.55628	|	50.792
51.019	2.96875	0.19607	98.8442	-0.77443	0.55624	|	50.963	1.90246	0.31965	99.2305	-0.87838	0.55625	|	50.895	1.67523	0.17112	99.6757	-0.3157	0.55627	|	50.967	2.97006	0.20557	98.847	-0.82678	0.55625	|	50.874	1.9365	0.23522	99.234	-0.92105	0.55627	|	50.97	1.47556	0.23025	99.5541	-1.00139	0.55625	|	50.986	3.05718	0.22127	98.8882	-0.81255	0.55625	|	50.942
51.169	2.98161	0.19715	98.8342	-0.78066	0.5562	|	51.113	1.90915	0.32231	99.2246	-0.88597	0.55622	|	51.045	1.67972	0.17212	99.6743	-0.32458	0.55623	|	51.117	2.98283	0.2067	98.8364	-0.83365	0.55622	|	51.024	1.94305	0.23648	99.2279	-0.92989	0.55624	|	51.12	1.48035	0.23175	99.5492	-1.00766	0.55621	|	51.136	3.06939	0.22235	98.8782	-0.81864	0.55621	|	51.092
51.319	2.99454	0.19825	98.8241	-0.78698	0.55617	|	51.263	1.9158	0.32399	99.2186	-0.89358	0.55618	|	51.195	1.68425	0.17314	99.6728	-0.33359	0.5562	|	51.267	2.99556	0.20783	98.8257	-0.8406	0.55618	|	51.174	1.94957	0.23826	99.2218	-0.9387	0.5562	|	51.27	1.48517	0.23326	99.5444	-1.01407	0.55618	|	51.286	3.0816	0.22342	98.8682	-0.82478	0.55618	|	51.242
51.469	3.00743	0.19934	98.8139	-0.79333	0.55613	|	51.413	1.92245	0.32457	99.2127	-0.90126	0.55615	|	51.345	1.68877	0.17415	99.6713	-0.3426	0.55616	|	51.417	3.00831	0.20896	98.815	-0.84765	0.55615	|	51.324	1.95608	0.23971	99.2157	-0.94749	0.55617	|	51.42	1.48993	0.23476	99.5395	-1.0205	0.55614	|	51.436	3.09374	0.22448	98.8582	-0.83094	0.55614	|	51.392
51.619	3.02029	0.20043	98.8036	-0.79972	0.5561	|	51.563	1.92912	0.32633	99.2066	-0.90901	0.55611	|	51.495	1.69329	0.17516	99.6697	-0.35168	0.55613	|	51.567	3.02104	0.21009	98.8041	-0.85479	0.55611	|	51.474	1.9626	0.24034	99.2095	-0.95628	0.55613	|	51.57	1.49472	0.23628	99.5346	-1.02711	0.55611	|	51.586	3.10594	0.22554	98.848	-0.8372	0.55611	|	51.542
51.769	3.03306	0.20151	98.7934	-0.8061	0.55606	|	51.713	1.93576	0.32773	99.2006	-0.91678	0.55608	|	51.645	1.69781	0.17616	99.6681	-0.36079	0.55609	|	51.717	3.03374	0.21122	98.7932	-0.86199	0.55607	|	51.624	1.96911	0.24284	99.2032	-0.96504	0.5561	|	51.72	1.49948	0.23779	99.5297	-1.03378	0.55607	|	51.736	3.11821	0.2266	98.8377	-0.84357	0.55607	|	51.692
51.919	3.04587	0.2026	98.783	-0.81255	0.55603	|	51.863	1.94239	0.32897	99.1945	-0.92457	0.55604	|	51.795	1.70232	0.17717	99.6664	-0.36996	0.55606	|	51.867	3.04645	0.21236	98.7822	-0.86928	0.55604	|	51.774	1.97558	0.24316	99.197	-0.97373	0.55606	|	51.87	1.50421	0.2393	99.5248	-1.04051	0.55604	|	51.886	3.13038	0.22766	98.8274	-0.84994	0.55603	|	51.842
52.069	3.05861	0.20368	98.7726	-0.81901	0.55599	|	52.013	1.94902	0.3302	99.1883	-0.9324	0.556	|	51.945	1.70682	0.17817	99.6647	-0.37914	0.55602	|	52.017	3.05909	0.21349	98.7712	-0.8766	0.556	|	51.924	1.9821	0.24484	99.1906	-0.98247	0.55603	|	52.02	1.50898	0.24082	99.5198	-1.04742	0.556	|	52.036	3.14256	0.22872	98.817	-0.85638	0.556	|	51.992
52.219	3.07146	0.20478	98.7621	-0.82555	0.55596	|	52.163	1.95565	0.33282	99.1821	-0.94026	0.55597	|	52.095	1.71128	0.17916	99.663	-0.3883	0.55598	|	52.167	3.07179	0.21463	98.76	-0.88401	0.55597	|	52.074	1.98863	0.24608	99.1841	-0.99118	0.55599	|	52.17	1.51373	0.24235	99.5148	-1.05442	0.55597	|	52.186	3.15482	0.22978	98.8065	-0.86291	0.55596	|	52.142
52.369	3.08423	0.20586	98.7515	-0.83209	0.55592	|	52.313	1.96227	0.33414	99.1759	-0.94814	0.55593	|	52.245	1.71576	0.18016	99.6613	-0.39757	0.55595	|	52.317	3.08447	0.21576	98.7488	-0.89147	0.55593	|	52.224	1.99513	0.2462	99.1777	-0.99982	0.55595	|	52.32	1.51846	0.24387	99.5099	-1.0615	0.55593	|	52.336	3.16706	0.23085	98.7959	-0.86948	0.55593	|	52.292
52.519	3.09705	0.20696	98.7408	-0.83867	0.55588	|	52.463	1.96885	0.33591	99.1696	-0.95599	0.5559	|	52.395	1.72024	0.18115	99.6595	-0.40687	0.55591	|	52.467	3.09714	0.21691	98.7374	-0.89899	0.5559	|	52.374	2.00159	0.24792	99.1712	-1.00838	0.55592	|	52.47	1.52321	0.2454	99.5048	-1.06871	0.5559	|	52.486	3.17927	0.23192	98.7852	-0.87609	0.55589	|	52.442
52.669	3.10988	0.20805	98.73	-0.84529	0.55585	|	52.613	1.97548	0.33719	99.1632	-0.96392	0.55586	|	52.545	1.72471	0.18215	99.6576	-0.41622	0.55588	|	52.617	3.10982	0.21805	98.726	-0.90656	0.55586	|	52.524	2.0081	0.24967	99.1646	-1.01696	0.55588	|	52.62	1.52797	0.24693	99.4997	-1.07606	0.55586	|	52.636	3.19146	0.23299	98.7745	-0.88273	0.55586	|	52.592
52.819	3.12264	0.20914	98.7191	-0.85189	0.55581	|	52.763	1.9821	0.33932	99.1568	-0.97184	0.55583	|	52.695	1.7292	0.18315	99.6557	-0.42567	0.55584	|	52.767	3.12252	0.2192	98.7144	-0.9142	0.55583	|	52.674	2.01457	0.25062	99.158	-1.02546	0.55585	|	52.77	1.53271	0.24847	99.4946	-1.0835	0.55583	|	52.786	3.20366	0.23407	98.7637	-0.8894	0.55582	|	52.742
52.969	3.13541	0.21023	98.7082	-0.85851	0.55578	|	52.913	1.98869	0.33986	99.1504	-0.97974	0.55579	|	52.845	1.73365	0.18414	99.6538	-0.43511	0.55581	|	52.917	3.13521	0.22035	98.7027	-0.92188	0.55579	|	52.824	2.02104	0.25158	99.1513	-1.03391	0.55581	|	52.92	1.53742	0.25	99.4895	-1.09099	0.55579	|	52.936	3.21585	0.23515	98.7528	-0.89609	0.55579	|	52.892
53.119	3.14815	0.21131	98.6972	-0.86514	0.55574	|	53.063	1.99524	0.34151	99.144	-0.98759	0.55576	|	52.995	1.73808	0.18512	99.6519	-0.44455	0.55577	|	53.067	3.14791	0.22151	98.691	-0.9296	0.55575	|	52.974	2.02751	0.25268	99.1446	-1.04232	0.55578	|	53.07	1.54212	0.25153	99.4843	-1.09856	0.55575	|	53.086	3.22808	0.23625	98.7418	-0.90281	0.55575	|	53.042
53.269	3.16097	0.21241	98.6861	-0.87182	0.55571	|	53.213	2.00185	0.34307	99.1374	-0.99552	0.55572	|	53.145	1.74253	0.18612	99.6499	-0.45411	0.55574	|	53.217	3.16051	0.22266	98.6792	-0.93729	0.55572	|	53.124	2.03396	0.25514	99.1378	-1.05068	0.55574	|	53.22	1.54681	0.25306	99.4791	-1.10624	0.55572	|	53.236	3.24041	0.23735	98.7306	-0.9096	0.55571	|	53.192
53.419	3.17372	0.21351	98.6749	-0.87847	0.55567	|	53.363	2.00837	0.34541	99.1309	-1.00335	0.55568	|	53.295	1.74696	0.18711	99.6479	-0.4637	0.5557	|	53.367	3.17312	0.22382	98.6674	-0.94502	0.55568	|	53.274	2.0404	0.2574	99.1311	-1.05898	0.55571	|	53.37	1.55148	0.25459	99.474	-1.11399	0.55568	|	53.386	3.25261	0.23846	98.7195	-0.91632	0.55568	|	53.342
53.569	3.18647	0.2146	98.6637	-0.88513	0.55564	|	53.513	2.01497	0.34629	99.1242	-1.01125	0.55565	|	53.445	1.7514	0.1881	99.6458	-0.47335	0.55567	|	53.517	3.18575	0.22498	98.6554	-0.95277	0.55565	|	53.424	2.04685	0.25876	99.1242	-1.06726	0.55567	|	53.52	1.55615	0.25612	99.4687	-1.12184	0.55565	|	53.536	3.26486	0.23957	98.7082	-0.92306	0.55564	|	53.492
53.719	3.19925	0.2157	98.6523	-0.89181	0.5556	|	53.663	2.02154	0.34775	99.1176	-1.01913	0.55561	|	53.595	1.75584	0.1891	99.6436	-0.48309	0.55563	|	53.667	3.19837	0.22614	98.6433	-0.96052	0.55561	|	53.574	2.0533	0.25919	99.1173	-1.0755	0.55563	|	53.67	1.56082	0.25766	99.4635	-1.12979	0.55561	|	53.686	3.27717	0.24069	98.6968	-0.92984	0.55561	|	53.642
53.869	3.212	0.2168	98.6409	-0.89846	0.55556	|	53.813	2.02807	0.3484	99.1109	-1.02696	0.55558	|	53.745	1.76023	0.19008	99.6415	-0.49277	0.55559	|	53.817	3.21109	0.22732	98.6311	-0.96833	0.55558	|	53.724	2.05977	0.26101	99.1103	-1.08374	0.5556	|	53.82	1.56554	0.25921	99.4581	-1.13793	0.55558	|	53.836	3.28945	0.24182	98.6853	-0.93659	0.55557	|	53.792
54.019	3.22479	0.2179	98.6294	-0.90514	0.55553	|	53.963	2.03462	0.34929	99.1041	-1.0348	0.55554	|	53.895	1.76466	0.19108	99.6393	-0.50261	0.55556	|	53.967	3.22371	0.2285	98.6188	-0.97608	0.55554	|	53.874	2.06621	0.26189	99.1033	-1.09191	0.55556	|	53.97	1.57022	0.26076	99.4528	-1.14608	0.55554	|	53.986	3.30179	0.24296	98.6737	-0.94337	0.55554	|	53.942
54.169	3.23762	0.21902	98.6178	-0.91183	0.55549	|	54.113	2.04115	0.35023	99.0974	-1.0426	0.55551	|	54.045	1.7691	0.19209	99.6371	-0.51253	0.55552	|	54.117	3.23634	0.22967	98.6064	-0.98383	0.55551	|	54.024	2.07261	0.26258	99.0963	-1.1	0.55553	|	54.12	1.57487	0.26229	99.4474	-1.15428	0.5555	|	54.136	3.31406	0.24411	98.6621	-0.95012	0.5555	|	54.092
54.319	3.25046	0.22013	98.606	-0.91852	0.55546	|	54.263	2.04769	0.35275	99.0905	-1.05042	0.55547	|	54.195	1.77351	0.19309	99.6348	-0.52247	0.55549	|	54.267	3.24902	0.23086	98.5939	-0.99159	0.55547	|	54.174	2.07901	0.26495	99.0892	-1.10807	0.55549	|	54.27	1.57956	0.26385	99.442	-1.16266	0.55547	|	54.286	3.32626	0.24525	98.6505	-0.95683	0.55547	|	54.242
54.469	3.26334	0.22125	98.5941	-0.92522	0.55542	|	54.413	2.05424	0.35389	99.0836	-1.05825	0.55544	|	54.345	1.77788	0.19409	99.6325	-0.53238	0.55545	|	54.417	3.26173	0.23206	98.5812	-0.99935	0.55543	|	54.324	2.08542	0.26606	99.0821	-1.11613	0.55546	|	54.42	1.58423	0.2654	99.4366	-1.17107	0.55543	|	54.436	3.33854	0.24641	98.6387	-0.96361	0.55543	|	54.392
54.619	3.27621	0.22238	98.5822	-0.93192	0.55539	|	54.563	2.06075	0.35634	99.0767	-1.06602	0.5554	|	54.495	1.7823	0.1951	99.6301	-0.54246	0.55542	|	54.567	3.27442	0.23326	98.5685	-1.00706	0.5554	|	54.474	2.09185	0.26727	99.0749	-1.12421	0.55542	|	54.57	1.58889	0.26695	99.4311	-1.17958	0.5554	|	54.586	3.35086	0.24758	98.6268	-0.97044	0.55539	|	54.542
54.769	3.28902	0.22351	98.5702	-0.93859	0.55535	|	54.713	2.06727	0.35676	99.0697	-1.07381	0.55536	|	54.645	1.78674	0.19612	99.6277	-0.55265	0.55538	|	54.717	3.28708	0.23446	98.5557	-1.01471	0.55536	|	54.624	2.09825	0.26865	99.0677	-1.13224	0.55538	|	54.72	1.59355	0.2685	99.4256	-1.18814	0.55536	|	54.736	3.36311	0.24875	98.6149	-0.97724	0.55536	|	54.692
54.919	3.3018	0.22463	98.5582	-0.94526	0.55531	|	54.863	2.07377	0.35852	99.0627	-1.08157	0.55533	|	54.795	1.7911	0.19713	99.6252	-0.56274	0.55534	|	54.867	3.29981	0.23567	98.5427	-1.02237	0.55533	|	54.774	2.1047	0.26976	99.0603	-1.14031	0.55535	|	54.87	1.59819	0.27005	99.42	-1.19676	0.55533	|	54.886	3.37536	0.24992	98.6029	-0.98405	0.55532	|	54.842
55.069	3.3146	0.22576	98.546	-0.95196	0.55528	|	55.013	2.08028	0.36051	99.0556	-1.08934	0.55529	|	54.945	1.79547	0.19815	99.6227	-0.57292	0.55531	|	55.017	3.31249	0.23688	98.5297	-1.02993	0.55529	|	54.924	2.11113	0.27019	99.053	-1.14837	0.55531	|	55.02	1.60281	0.27159	99.4145	-1.20542	0.55529	|	55.036	3.38763	0.25111	98.5907	-0.99089	0.55529	|	54.992
55.219	3.32746	0.2269	98.5337	-0.95873	0.55524	|	55.163	2.08681	0.3613	99.0485	-1.09713	0.55526	|	55.095	1.79986	0.19918	99.6202	-0.58321	0.55527	|	55.167	3.32514	0.2381	98.5166	-1.03744	0.55526	|	55.074	2.11754	0.27105	99.0456	-1.1564	0.55528	|	55.17	1.60742	0.27314	99.4089	-1.21414	0.55525	|	55.186	3.3999	0.2523	98.5785	-0.99774	0.55525	|	55.142
55.369	3.34033	0.22805	98.5213	-0.96555	0.55521	|	55.313	2.09332	0.36254	99.0413	-1.10491	0.55522	|	55.245	1.80424	0.20021	99.6176	-0.59354	0.55524	|	55.317	3.33779	0.23931	98.5035	-1.04491	0.55522	|	55.224	2.12397	0.27318	99.0381	-1.16447	0.55524	|	55.32	1.61205	0.27469	99.4033	-1.22297	0.55522	|	55.336	3.41215	0.25349	98.5663	-1.00461	0.55521	|	55.292
55.519	3.35326	0.2292	98.5088	-0.97244	0.55517	|	55.463	2.09985	0.36434	99.0341	-1.11273	0.55518	|	55.395	1.80863	0.20126	99.615	-0.60395	0.5552	|	55.467	3.35046	0.24054	98.4902	-1.05235	0.55518	|	55.374	2.13037	0.2749	99.0306	-1.1725	0.55521	|	55.47	1.61667	0.27624	99.3976	-1.23186	0.55518	|	55.486	3.42447	0.2547	98.5538	-1.01155	0.55518	|	55.442
55.669	3.3661	0.23035	98.4963	-0.9793	0.55514	|	55.613	2.10633	0.36572	99.0268	-1.1205	0.55515	|	55.545	1.81301	0.2023	99.6123	-0.61441	0.55516	|	55.617	3.3632	0.24178	98.4767	-1.05978	0.55515	|	55.524	2.13676	0.27578	99.0231	-1.18054	0.55517	|	55.62	1.62128	0.27779	99.3919	-1.24079	0.55515	|	55.636	3.43675	0.2559	98.5414	-1.01852	0.55514	|	55.592
55.819	3.37895	0.23151	98.4837	-0.98618	0.5551	|	55.763	2.11285	0.36632	99.0195	-1.12832	0.55511	|	55.695	1.81738	0.20336	99.6096	-0.62491	0.55513	|	55.767	3.37594	0.24302	98.4632	-1.06719	0.55511	|	55.674	2.14317	0.27609	99.0155	-1.18863	0.55513	|	55.77	1.62592	0.27936	99.3861	-1.24986	0.55511	|	55.786	3.44903	0.25711	98.5288	-1.02553	0.55511	|	55.742
55.969	3.39183	0.23267	98.4709	-0.99309	0.55506	|	55.913	2.11933	0.36776	99.0122	-1.13612	0.55508	|	55.845	1.82174	0.20442	99.6069	-0.63545	0.55509	|	55.917	3.38862	0.24426	98.4496	-1.07453	0.55508	|	55.824	2.14956	0.27794	99.0079	-1.19671	0.5551	|	55.92	1.63054	0.28092	99.3803	-1.25896	0.55508	|	55.936	3.46134	0.25832	98.5162	-1.03264	0.55507	|	55.892
56.119	3.40463	0.23383	98.4582	-0.99998	0.55503	|	56.063	2.12583	0.3685	99.0048	-1.14395	0.55504	|	55.995	1.82609	0.20549	99.6041	-0.64603	0.55506	|	56.067	3.40134	0.24552	98.4359	-1.08187	0.55504	|	55.974	2.15592	0.28014	99.0003	-1.2048	0.55506	|	56.07	1.63515	0.28247	99.3745	-1.26808	0.55504	|	56.086	3.47369	0.25954	98.5034	-1.03983	0.55504	|	56.042
56.269	3.41743	0.23499	98.4453	-1.00689	0.55499	|	56.213	2.13237	0.37058	98.9973	-1.15186	0.55501	|	56.145	1.83047	0.20657	99.6012	-0.65672	0.55502	|	56.217	3.41401	0.24677	98.4221	-1.08917	0.555	|	56.124	2.1623	0.28053	98.9926	-1.21293	0.55503	|	56.22	1.63976	0.28404	99.3686	-1.27728	0.555	|	56.236	3.48598	0.26076	98.4906	-1.04706	0.555	|	56.192
56.419	3.43021	0.23615	98.4324	-1.01381	0.55496	|	56.363	2.13887	0.37192	98.9898	-1.15975	0.55497	|	56.295	1.83484	0.20766	99.5984	-0.66746	0.55499	|	56.367	3.42671	0.24803	98.4082	-1.09649	0.55497	|	56.274	2.16866	0.28131	98.9848	-1.2211	0.55499	|	56.37	1.64433	0.28559	99.3628	-1.28645	0.55497	|	56.386	3.49822	0.26197	98.4777	-1.05435	0.55496	|	56.342
56.569	3.443	0.23732	98.4194	-1.02075	0.55492	|	56.513	2.14536	0.37279	98.9822	-1.16765	0.55493	|	56.445	1.83918	0.20876	99.5954	-0.67819	0.55495	|	56.517	3.43944	0.24929	98.3942	-1.10384	0.55493	|	56.424	2.17507	0.28242	98.977	-1.22936	0.55495	|	56.52	1.64894	0.28715	99.3568	-1.29577	0.55493	|	56.536	3.51046	0.26318	98.4647	-1.06172	0.55493	|	56.492
56.719	3.45583	0.2385	98.4062	-1.02774	0.55488	|	56.663	2.15186	0.37365	98.9746	-1.1756	0.5549	|	56.595	1.84351	0.20986	99.5925	-0.68896	0.55491	|	56.667	3.45217	0.25057	98.3801	-1.11122	0.5549	|	56.574	2.18154	0.28394	98.969	-1.23773	0.55492	|	56.67	1.65352	0.28871	99.3509	-1.30508	0.5549	|	56.686	3.52273	0.2644	98.4517	-1.0692	0.55489	|	56.642
56.869	3.4686	0.23967	98.3931	-1.03473	0.55485	|	56.813	2.1583	0.37475	98.967	-1.18351	0.55486	|	56.745	1.84783	0.21098	99.5895	-0.69977	0.55488	|	56.817	3.46482	0.25183	98.366	-1.1186	0.55486	|	56.724	2.18789	0.28552	98.9611	-1.24602	0.55488	|	56.82	1.65808	0.29026	99.3449	-1.31441	0.55486	|	56.836	3.53509	0.26562	98.4384	-1.07682	0.55486	|	56.792
57.019	3.48137	0.24085	98.3798	-1.04178	0.55481	|	56.963	2.16477	0.37709	98.9593	-1.19149	0.55483	|	56.895	1.85218	0.21211	99.5864	-0.71069	0.55484	|	56.967	3.47754	0.25312	98.3518	-1.12608	0.55482	|	56.874	2.19426	0.28651	98.9531	-1.25437	0.55485	|	56.97	1.66265	0.29182	99.3389	-1.3238	0.55482	|	56.986	3.54738	0.26684	98.4251	-1.08449	0.55482	|	56.942
57.169	3.49414	0.24204	98.3665	-1.04888	0.55478	|	57.113	2.17124	0.37871	98.9516	-1.19952	0.55479	|	57.045	1.85652	0.21325	99.5833	-0.72162	0.55481	|	57.117	3.49023	0.2544	98.3374	-1.13362	0.55479	|	57.024	2.2006	0.28849	98.9452	-1.26275	0.55481	|	57.12	1.66721	0.29338	99.3328	-1.33322	0.55479	|	57.136	3.55967	0.26807	98.4118	-1.09223	0.55478	|	57.092
57.319	3.507	0.24323	98.3529	-1.05609	0.55474	|	57.263	2.17773	0.38035	98.9438	-1.20761	0.55475	|	57.195	1.8608	0.21439	99.5802	-0.73247	0.55477	|	57.267	3.50299	0.2557	98.3229	-1.14131	0.55475	|	57.174	2.20699	0.28956	98.9371	-1.27126	0.55477	|	57.27	1.67176	0.29494	99.3267	-1.34268	0.55475	|	57.286	3.57196	0.26929	98.3983	-1.10005	0.55475	|	57.242
57.469	3.5198	0.24442	98.3394	-1.06331	0.5547	|	57.413	2.1842	0.38068	98.9359	-1.21572	0.55472	|	57.345	1.86512	0.21555	99.577	-0.74345	0.55473	|	57.417	3.51573	0.257	98.3083	-1.14908	0.55472	|	57.324	2.21335	0.29038	98.929	-1.27978	0.55474	|	57.42	1.67633	0.29651	99.3206	-1.35223	0.55472	|	57.436	3.58427	0.27051	98.3847	-1.10794	0.55471	|	57.392
57.619	3.53262	0.24562	98.3257	-1.07062	0.55467	|	57.563	2.19069	0.3831	98.928	-1.22391	0.55468	|	57.495	1.86944	0.21672	99.5738	-0.75451	0.5547	|	57.567	3.52847	0.2583	98.2936	-1.15698	0.55468	|	57.474	2.21972	0.29085	98.9208	-1.28838	0.5547	|	57.57	1.68091	0.29808	99.3144	-1.36185	0.55468	|	57.586	3.5966	0.27174	98.371	-1.11589	0.55468	|	57.542
57.769	3.54542	0.24683	98.312	-1.07797	0.55463	|	57.713	2.19714	0.38368	98.9201	-1.2321	0.55464	|	57.645	1.87376	0.21791	99.5705	-0.76559	0.55466	|	57.717	3.5412	0.25961	98.2789	-1.165	0.55464	|	57.624	2.22607	0.29422	98.9126	-1.29703	0.55467	|	57.72	1.68543	0.29964	99.3082	-1.3714	0.55464	|	57.736	3.60895	0.27297	98.3572	-1.12388	0.55464	|	57.692
57.919	3.5582	0.24803	98.2981	-1.08536	0.5546	|	57.863	2.20359	0.38551	98.9121	-1.24035	0.55461	|	57.795	1.87807	0.21911	99.5672	-0.77669	0.55463	|	57.867	3.554	0.26093	98.2639	-1.17319	0.55461	|	57.774	2.23243	0.29515	98.9043	-1.30576	0.55463	|	57.87	1.68997	0.30121	99.3019	-1.38104	0.55461	|	57.886	3.62135	0.27421	98.3432	-1.13194	0.5546	|	57.842
58.069	3.57104	0.24925	98.2841	-1.09284	0.55456	|	58.013	2.21006	0.38672	98.9041	-1.24867	0.55457	|	57.945	1.88238	0.22032	99.5638	-0.78784	0.55459	|	58.017	3.56672	0.26225	98.2489	-1.18144	0.55457	|	57.924	2.23882	0.29639	98.8959	-1.31459	0.55459	|	58.02	1.69453	0.30279	99.2956	-1.39078	0.55457	|	58.036	3.63368	0.27543	98.3292	-1.13996	0.55457	|	57.992
58.219	3.58384	0.25046	98.2701	-1.10035	0.55452	|	58.163	2.21654	0.38846	98.8959	-1.25707	0.55454	|	58.095	1.88669	0.22155	99.5604	-0.79903	0.55455	|	58.167	3.5794	0.26358	98.2339	-1.18978	0.55454	|	58.074	2.24515	0.29901	98.8876	-1.32343	0.55456	|	58.17	1.69907	0.30436	99.2893	-1.40051	0.55453	|	58.186	3.64601	0.27666	98.3151	-1.14799	0.55453	|	58.142
58.369	3.59665	0.25168	98.256	-1.10791	0.55449	|	58.313	2.22298	0.38941	98.8878	-1.26548	0.5545	|	58.245	1.891	0.22279	99.5569	-0.81026	0.55452	|	58.317	3.5922	0.26492	98.2186	-1.19831	0.5545	|	58.224	2.2515	0.2989	98.8791	-1.33237	0.55452	|	58.32	1.70359	0.30593	99.2829	-1.41026	0.5545	|	58.336	3.6583	0.27788	98.3009	-1.15599	0.55449	|	58.292
58.519	3.60947	0.25291	98.2417	-1.11554	0.55445	|	58.463	2.22942	0.39223	98.8796	-1.27395	0.55446	|	58.395	1.89529	0.22405	99.5534	-0.82148	0.55448	|	58.467	3.60493	0.26626	98.2033	-1.2069	0.55446	|	58.374	2.25789	0.29961	98.8706	-1.34143	0.55449	|	58.47	1.7081	0.3075	99.2765	-1.42004	0.55446	|	58.486	3.6706	0.27911	98.2866	-1.16398	0.55446	|	58.442
58.669	3.62238	0.25416	98.2273	-1.12326	0.55441	|	58.613	2.23584	0.39411	98.8714	-1.28246	0.55443	|	58.545	1.8996	0.22532	99.5498	-0.83277	0.55444	|	58.617	3.61772	0.26761	98.1878	-1.21564	0.55443	|	58.524	2.26425	0.30125	98.862	-1.35054	0.55445	|	58.62	1.71261	0.30908	99.2701	-1.42986	0.55443	|	58.636	3.68298	0.28034	98.2722	-1.17198	0.55442	|	58.592
58.819	3.63527	0.2554	98.2127	-1.13101	0.55438	|	58.763	2.24228	0.39562	98.8632	-1.29106	0.55439	|	58.695	1.9039	0.2266	99.5462	-0.84407	0.55441	|	58.767	3.63043	0.26896	98.1723	-1.22442	0.55439	|	58.674	2.27055	0.30224	98.8535	-1.35963	0.55441	|	58.77	1.71714	0.31066	99.2636	-1.43977	0.55439	|	58.786	3.69534	0.28157	98.2576	-1.17993	0.55439	|	58.742
58.969	3.64813	0.25665	98.1981	-1.13879	0.55434	|	58.913	2.24872	0.39594	98.8548	-1.29973	0.55436	|	58.845	1.90818	0.22789	99.5426	-0.85536	0.55437	|	58.917	3.64323	0.27032	98.1566	-1.23334	0.55435	|	58.824	2.27692	0.30436	98.8448	-1.3689	0.55438	|	58.92	1.72166	0.31225	99.2571	-1.44972	0.55435	|	58.936	3.70774	0.28281	98.243	-1.18782	0.55435	|	58.892
59.119	3.66098	0.2579	98.1835	-1.14659	0.55431	|	59.063	2.25516	0.39836	98.8464	-1.30847	0.55432	|	58.995	1.91245	0.2292	99.5389	-0.86667	0.55434	|	59.067	3.656	0.27169	98.1408	-1.2423	0.55432	|	58.974	2.28323	0.30586	98.8361	-1.37817	0.55434	|	59.07	1.72617	0.31384	99.2505	-1.45971	0.55432	|	59.086	3.72008	0.28406	98.2283	-1.1956	0.55431	|	59.042
59.269	3.67385	0.25917	98.1686	-1.15444	0.55427	|	59.213	2.2616	0.3993	98.838	-1.31729	0.55428	|	59.145	1.91673	0.23052	99.5352	-0.87802	0.5543	|	59.217	3.66881	0.27307	98.1248	-1.25133	0.55428	|	59.124	2.28952	0.30672	98.8274	-1.38749	0.5543	|	59.22	1.7307	0.31544	99.2439	-1.46979	0.55428	|	59.236	3.73247	0.28531	98.2134	-1.2033	0.55428	|	59.192
59.419	3.68673	0.26043	98.1537	-1.16229	0.55423	|	59.363	2.26805	0.40014	98.8294	-1.32619	0.55425	|	59.295	1.92101	0.23186	99.5314	-0.8894	0.55426	|	59.367	3.68156	0.27445	98.1088	-1.26034	0.55425	|	59.274	2.29585	0.30829	98.8186	-1.39694	0.55427	|	59.37	1.73521	0.31704	99.2373	-1.47987	0.55424	|	59.386	3.74482	0.28656	98.1985	-1.21087	0.55424	|	59.342
59.569	3.69959	0.26171	98.1387	-1.17013	0.5542	|	59.513	2.27448	0.40227	98.8209	-1.33513	0.55421	|	59.445	1.92529	0.23321	99.5276	-0.9008	0.55423	|	59.517	3.69432	0.27583	98.0927	-1.26937	0.55421	|	59.424	2.3022	0.30922	98.8097	-1.4065	0.55423	|	59.52	1.73973	0.31865	99.2305	-1.49004	0.55421	|	59.536	3.7572	0.28783	98.1834	-1.21835	0.5542	|	59.492
59.719	3.71254	0.26299	98.1235	-1.17799	0.55416	|	59.663	2.28092	0.40396	98.8123	-1.34417	0.55417	|	59.595	1.92957	0.23458	99.5237	-0.91222	0.55419	|	59.667	3.70713	0.27723	98.0763	-1.27842	0.55417	|	59.574	2.30851	0.31118	98.8008	-1.41608	0.5542	|	59.67	1.74421	0.32025	99.2238	-1.5002	0.55417	|	59.686	3.76959	0.28911	98.1683	-1.22574	0.55417	|	59.642
59.869	3.72544	0.26428	98.1083	-1.1858	0.55412	|	59.813	2.28735	0.40539	98.8036	-1.35328	0.55414	|	59.745	1.93383	0.23596	99.5198	-0.92366	0.55415	|	59.817	3.71992	0.27863	98.0599	-1.28741	0.55414	|	59.724	2.31482	0.31294	98.7919	-1.42574	0.55416	|	59.82	1.7487	0.32186	99.2171	-1.51043	0.55414	|	59.836	3.782	0.2904	98.153	-1.23303	0.55413	|	59.792
60.019	3.73831	0.26557	98.093	-1.19354	0.55409	|	59.963	2.29375	0.40747	98.7949	-1.36241	0.5541	|	59.895	1.93812	0.23735	99.5158	-0.93515	0.55412	|	59.967	3.73272	0.28004	98.0434	-1.29636	0.5541	|	59.874	2.32111	0.3147	98.7829	-1.43546	0.55412	|	59.97	1.75321	0.32349	99.2102	-1.52076	0.5541	|	59.986	3.79442	0.2917	98.1377	-1.24022	0.5541	|	59.942
60.169	3.75118	0.26687	98.0776	-1.20124	0.55405	|	60.113	2.30017	0.40859	98.7861	-1.37167	0.55406	|	60.045	1.94239	0.23876	99.5118	-0.94665	0.55408	|	60.117	3.74552	0.28145	98.0267	-1.30524	0.55406	|	60.024	2.3274	0.3155	98.7738	-1.44524	0.55409	|	60.12	1.75773	0.32512	99.2034	-1.53118	0.55406	|	60.136	3.80677	0.29301	98.1223	-1.24728	0.55406	|	60.092
60.319	3.76405	0.26817	98.0621	-1.20887	0.55401	|	60.263	2.30659	0.4103	98.7773	-1.38099	0.55403	|	60.195	1.94665	0.24018	99.5077	-0.95812	0.55404	|	60.267	3.75831	0.28287	98.01	-1.31404	0.55403	|	60.174	2.33372	0.31638	98.7647	-1.45515	0.55405	|	60.27	1.76222	0.32675	99.1964	-1.5416	0.55403	|	60.286	3.81924	0.29434	98.1067	-1.25432	0.55402	|	60.242
60.469	3.77693	0.26948	98.0464	-1.21645	0.55398	|	60.413	2.31301	0.41132	98.7684	-1.39041	0.55399	|	60.345	1.95091	0.24162	99.5036	-0.96962	0.55401	|	60.417	3.7711	0.2843	97.9931	-1.32276	0.55399	|	60.324	2.33999	0.31894	98.7555	-1.46507	0.55401	|	60.42	1.76669	0.32838	99.1895	-1.55205	0.55399	|	60.436	3.83163	0.29568	98.0911	-1.26126	0.55399	|	60.392
60.619	3.78981	0.27079	98.0307	-1.22396	0.55394	|	60.563	2.31941	0.41366	98.7595	-1.39987	0.55396	|	60.495	1.95517	0.24306	99.4995	-0.98115	0.55397	|	60.567	3.78399	0.28574	97.976	-1.33147	0.55395	|	60.474	2.34626	0.32019	98.7463	-1.47506	0.55398	|	60.57	1.77118	0.33002	99.1826	-1.5626	0.55395	|	60.586	3.84402	0.29702	98.0755	-1.26813	0.55395	|	60.542
60.769	3.80275	0.27212	98.0148	-1.23143	0.55391	|	60.713	2.32582	0.41515	98.7505	-1.40945	0.55392	|	60.645	1.95941	0.24452	99.4953	-0.99265	0.55394	|	60.717	3.79681	0.28718	97.9589	-1.34007	0.55392	|	60.624	2.35259	0.32108	98.7369	-1.48522	0.55394	|	60.72	1.77566	0.33167	99.1755	-1.57323	0.55392	|	60.736	3.85647	0.29838	98.0596	-1.275	0.55391	|	60.692
60.919	3.81561	0.27345	97.9989	-1.2388	0.55387	|	60.863	2.33222	0.41651	98.7414	-1.41908	0.55388	|	60.795	1.96366	0.24599	99.4911	-1.00418	0.5539	|	60.867	3.80962	0.28863	97.9417	-1.3486	0.55388	|	60.774	2.35888	0.32369	98.7275	-1.49539	0.5539	|	60.87	1.78015	0.33333	99.1684	-1.58393	0.55388	|	60.886	3.86894	0.29975	98.0437	-1.28187	0.55388	|	60.842
61.069	3.82845	0.27477	97.983	-1.24611	0.55383	|	61.013	2.33863	0.4186	98.7323	-1.42883	0.55385	|	60.945	1.96787	0.24746	99.4868	-1.01563	0.55386	|	61.017	3.82246	0.29008	97.9243	-1.35711	0.55385	|	60.924	2.36517	0.32585	98.7181	-1.50562	0.55387	|	61.02	1.7846	0.33499	99.1614	-1.59465	0.55384	|	61.036	3.88144	0.30112	98.0276	-1.28878	0.55384	|	60.992
61.219	3.84136	0.27612	97.9668	-1.25342	0.5538	|	61.163	2.34504	0.41927	98.7231	-1.43866	0.55381	|	61.095	1.97208	0.24894	99.4825	-1.02713	0.55383	|	61.167	3.83529	0.29154	97.9068	-1.36558	0.55381	|	61.074	2.37141	0.32623	98.7087	-1.51586	0.55383	|	61.17	1.78907	0.33666	99.1542	-1.60547	0.55381	|	61.186	3.89376	0.30248	98.0117	-1.29562	0.5538	|	61.142
61.369	3.85428	0.27747	97.9506	-1.26072	0.55376	|	61.313	2.35142	0.42186	98.7139	-1.44854	0.55377	|	61.245	1.97632	0.25045	99.4781	-1.03869	0.55379	|	61.317	3.84813	0.29301	97.8892	-1.37403	0.55377	|	61.224	2.37773	0.32706	98.6991	-1.52628	0.55379	|	61.32	1.79352	0.33834	99.147	-1.61635	0.55377	|	61.336	3.90614	0.30386	97.9956	-1.30256	0.55377	|	61.292
61.519	3.86717	0.27882	97.9343	-1.26799	0.55372	|	61.463	2.35783	0.42325	98.7046	-1.45854	0.55374	|	61.395	1.98052	0.25195	99.4737	-1.0502	0.55375	|	61.467	3.86087	0.29448	97.8717	-1.38242	0.55374	|	61.374	2.38398	0.32788	98.6895	-1.53667	0.55376	|	61.47	1.79797	0.34003	99.1398	-1.62731	0.55373	|	61.486	3.91858	0.30524	97.9794	-1.30961	0.55373	|	61.442
61.669	3.88008	0.28017	97.9179	-1.2753	0.55369	|	61.613	2.36423	0.42467	98.6952	-1.46863	0.5537	|	61.545	1.98475	0.25348	99.4693	-1.0618	0.55372	|	61.617	3.87375	0.29596	97.8538	-1.39092	0.5537	|	61.524	2.39031	0.32884	98.6797	-1.54726	0.55372	|	61.62	1.80241	0.34172	99.1326	-1.63833	0.5537	|	61.636	3.93102	0.30663	97.963	-1.31676	0.55369	|	61.592
61.819	3.89304	0.28154	97.9013	-1.28269	0.55365	|	61.763	2.37064	0.42591	98.6857	-1.47883	0.55366	|	61.695	1.989	0.25502	99.4647	-1.07346	0.55368	|	61.767	3.88662	0.29745	97.8359	-1.39946	0.55366	|	61.674	2.39662	0.33173	98.6699	-1.55788	0.55368	|	61.77	1.80686	0.34342	99.1253	-1.64947	0.55366	|	61.786	3.94345	0.30802	97.9466	-1.32405	0.55366	|	61.742
61.969	3.90602	0.28292	97.8846	-1.29015	0.55361	|	61.913	2.37701	0.42733	98.6763	-1.48905	0.55363	|	61.845	1.99322	0.25657	99.4602	-1.08509	0.55364	|	61.917	3.8995	0.29895	97.8178	-1.40808	0.55363	|	61.824	2.40289	0.33257	98.6601	-1.5685	0.55365	|	61.92	1.8113	0.34513	99.1179	-1.66068	0.55362	|	61.936	3.95595	0.30943	97.93	-1.33151	0.55362	|	61.892
62.119	3.91889	0.28429	97.868	-1.29764	0.55358	|	62.063	2.38338	0.42873	98.6668	-1.49938	0.55359	|	61.995	1.99743	0.25812	99.4556	-1.09671	0.55361	|	62.067	3.91235	0.30045	97.7996	-1.41678	0.55359	|	61.974	2.40918	0.33483	98.6502	-1.57921	0.55361	|	62.07	1.81574	0.34686	99.1105	-1.67201	0.55359	|	62.086	3.96844	0.31083	97.9134	-1.33914	0.55358	|	62.042
62.269	3.93183	0.28567	97.8512	-1.3053	0.55354	|	62.213	2.38977	0.43146	98.6572	-1.50982	0.55355	|	62.145	2.00164	0.25968	99.4509	-1.10835	0.55357	|	62.217	3.92516	0.30196	97.7814	-1.42557	0.55355	|	62.124	2.41546	0.3364	98.6403	-1.58998	0.55358	|	62.22	1.82023	0.34861	99.103	-1.68357	0.55355	|	62.236	3.98095	0.31225	97.8966	-1.34692	0.55355	|	62.192
62.419	3.94481	0.28706	97.8341	-1.31313	0.5535	|	62.363	2.39615	0.43411	98.6475	-1.52034	0.55352	|	62.295	2.00585	0.26125	99.4462	-1.12001	0.55353	|	62.367	3.93801	0.30347	97.7631	-1.43452	0.55352	|	62.274	2.42172	0.33747	98.6303	-1.60075	0.55354	|	62.37	1.82465	0.35035	99.0955	-1.69506	0.55352	|	62.386	3.99344	0.31367	97.8797	-1.35485	0.55351	|	62.342
62.569	3.95773	0.28845	97.8171	-1.32107	0.55347	|	62.513	2.40253	0.43488	98.6378	-1.53098	0.55348	|	62.445	2.01008	0.26283	99.4415	-1.13174	0.5535	|	62.517	3.95089	0.30499	97.7445	-1.44362	0.55348	|	62.424	2.42801	0.33814	98.6202	-1.61165	0.5535	|	62.52	1.82906	0.3521	99.088	-1.70664	0.55348	|	62.536	4.00594	0.31509	97.8627	-1.36293	0.55347	|	62.492
62.719	3.97065	0.28984	97.8	-1.32917	0.55343	|	62.663	2.4089	0.43761	98.628	-1.54168	0.55344	|	62.595	2.01429	0.26442	99.4367	-1.14348	0.55346	|	62.667	3.96381	0.30653	97.7258	-1.45291	0.55344	|	62.574	2.43428	0.34076	98.6101	-1.62257	0.55347	|	62.67	1.83349	0.35387	99.0804	-1.71839	0.55344	|	62.686	4.01849	0.31653	97.8456	-1.3712	0.55344	|	62.642
62.869	3.98366	0.29125	97.7827	-1.33749	0.55339	|	62.813	2.41529	0.43954	98.6181	-1.5525	0.55341	|	62.745	2.01849	0.26601	99.4319	-1.15519	0.55342	|	62.817	3.97666	0.30806	97.7071	-1.4623	0.55341	|	62.724	2.44052	0.34235	98.5999	-1.63349	0.55343	|	62.82	1.83795	0.35567	99.0727	-1.73033	0.55341	|	62.836	4.03096	0.31795	97.8284	-1.37955	0.5534	|	62.792
63.019	3.99665	0.29266	97.7652	-1.34597	0.55336	|	62.963	2.42167	0.44111	98.6082	-1.56341	0.55337	|	62.895	2.02268	0.26761	99.427	-1.1669	0.55339	|	62.967	3.98954	0.30961	97.6882	-1.47184	0.55337	|	62.874	2.44682	0.34291	98.5896	-1.64456	0.55339	|	62.97	1.84238	0.35746	99.065	-1.74232	0.55337	|	62.986	4.04348	0.31939	97.8111	-1.38808	0.55336	|	62.942
63.169	4.00956	0.29407	97.7478	-1.35455	0.55332	|	63.113	2.42801	0.44202	98.5982	-1.57435	0.55333	|	63.045	2.02687	0.26921	99.4221	-1.17866	0.55335	|	63.117	4.00241	0.31115	97.6692	-1.48149	0.55333	|	63.024	2.45307	0.34417	98.5793	-1.65562	0.55336	|	63.12	1.84677	0.35925	99.0574	-1.75433	0.55333	|	63.136	4.05602	0.32084	97.7936	-1.39675	0.55333	|	63.092
63.319	4.02248	0.29548	97.7303	-1.3633	0.55328	|	63.263	2.43439	0.44538	98.5881	-1.58546	0.5533	|	63.195	2.03106	0.27082	99.4171	-1.19046	0.55331	|	63.267	4.01535	0.31272	97.65	-1.4913	0.5533	|	63.174	2.45933	0.34662	98.5689	-1.66673	0.55332	|	63.27	1.85117	0.36106	99.0496	-1.76648	0.55329	|	63.286	4.06856	0.32228	97.7761	-1.40553	0.55329	|	63.242
63.469	4.03551	0.2969	97.7125	-1.37225	0.55325	|	63.413	2.44079	0.44753	98.578	-1.59669	0.55326	|	63.345	2.03525	0.27244	99.4121	-1.20228	0.55328	|	63.417	4.02825	0.31428	97.6307	-1.50117	0.55326	|	63.324	2.46561	0.34755	98.5584	-1.67792	0.55328	|	63.42	1.85558	0.36289	99.0418	-1.77883	0.55326	|	63.436	4.08114	0.32374	97.7583	-1.41442	0.55325	|	63.392
63.619	4.04843	0.29832	97.6947	-1.38127	0.55321	|	63.563	2.44716	0.44863	98.5678	-1.60797	0.55322	|	63.495	2.03946	0.27407	99.407	-1.21417	0.55324	|	63.567	4.04111	0.31585	97.6113	-1.51107	0.55322	|	63.474	2.47189	0.34896	98.5478	-1.68919	0.55324	|	63.57	1.86001	0.36475	99.0339	-1.79136	0.55322	|	63.586	4.09373	0.3252	97.7405	-1.4234	0.55322	|	63.542
63.769	4.06146	0.29975	97.6766	-1.39048	0.55317	|	63.713	2.45355	0.45061	98.5574	-1.61939	0.55319	|	63.645	2.04371	0.27572	99.4018	-1.22624	0.5532	|	63.717	4.05403	0.31742	97.5917	-1.52106	0.55319	|	63.624	2.47823	0.35054	98.537	-1.70059	0.55321	|	63.72	1.86443	0.36661	99.026	-1.80403	0.55318	|	63.736	4.10641	0.32667	97.7224	-1.43249	0.55318	|	63.692
63.919	4.07443	0.30118	97.6585	-1.39974	0.55314	|	63.863	2.45995	0.45204	98.547	-1.63092	0.55315	|	63.795	2.04792	0.27736	99.3967	-1.23822	0.55317	|	63.867	4.067	0.31901	97.5719	-1.53111	0.55315	|	63.774	2.48451	0.35432	98.5263	-1.71194	0.55317	|	63.87	1.86887	0.3685	99.0179	-1.8169	0.55315	|	63.886	4.11901	0.32813	97.7042	-1.44157	0.55314	|	63.842
64.069	4.08743	0.30262	97.6402	-1.40908	0.5531	|	64.013	2.46633	0.45386	98.5366	-1.64251	0.55311	|	63.945	2.05212	0.279	99.3914	-1.25021	0.55313	|	64.017	4.07994	0.32061	97.552	-1.54113	0.55311	|	63.924	2.49079	0.35559	98.5156	-1.72332	0.55313	|	64.02	1.87329	0.3704	99.0099	-1.82988	0.55311	|	64.036	4.13163	0.3296	97.686	-1.45066	0.55311	|	63.992
64.219	4.10036	0.30405	97.622	-1.41842	0.55306	|	64.163	2.47269	0.45538	98.5261	-1.65416	0.55308	|	64.095	2.05633	0.28065	99.3861	-1.26229	0.55309	|	64.167	4.09284	0.3222	97.5321	-1.55109	0.55307	|	64.074	2.49703	0.35663	98.5047	-1.7347	0.5531	|	64.17	1.87771	0.37231	99.0018	-1.84301	0.55307	|	64.186	4.14424	0.33108	97.6676	-1.45975	0.55307	|	64.142
64.369	4.11336	0.30549	97.6035	-1.42781	0.55302	|	64.313	2.47902	0.45775	98.5156	-1.66587	0.55304	|	64.245	2.06051	0.28229	99.3808	-1.2743	0.55306	|	64.317	4.10583	0.3238	97.5119	-1.56105	0.55304	|	64.224	2.50331	0.35891	98.4938	-1.74618	0.55306	|	64.32	1.88213	0.37423	98.9936	-1.85629	0.55304	|	64.336	4.15686	0.33255	97.6492	-1.4688	0.55303	|	64.292
64.519	4.12637	0.30694	97.5848	-1.4372	0.55299	|	64.463	2.4854	0.45941	98.5049	-1.67775	0.553	|	64.395	2.06469	0.28393	99.3755	-1.28637	0.55302	|	64.467	4.11883	0.32542	97.4915	-1.57093	0.553	|	64.374	2.5096	0.36006	98.4828	-1.75773	0.55302	|	64.47	1.88654	0.37618	98.9854	-1.86976	0.553	|	64.486	4.1695	0.33403	97.6305	-1.47781	0.553	|	64.442
64.669	4.13937	0.30839	97.5661	-1.44655	0.55295	|	64.613	2.49179	0.46219	98.4942	-1.68976	0.55296	|	64.545	2.06889	0.28559	99.3701	-1.29856	0.55298	|	64.617	4.13182	0.32703	97.471	-1.58069	0.55296	|	64.524	2.51586	0.36139	98.4718	-1.76926	0.55299	|	64.62	1.89097	0.37814	98.9771	-1.88342	0.55296	|	64.636	4.18209	0.33551	97.6119	-1.48671	0.55296	|	64.592
64.819	4.1524	0.30984	97.5472	-1.45586	0.55291	|	64.763	2.49813	0.46311	98.4834	-1.70176	0.55293	|	64.695	2.07307	0.28724	99.3646	-1.31072	0.55294	|	64.767	4.14481	0.32865	97.4505	-1.59031	0.55293	|	64.674	2.52217	0.36378	98.4606	-1.78092	0.55295	|	64.77	1.89537	0.38011	98.9688	-1.89719	0.55293	|	64.786	4.19469	0.33699	97.5931	-1.49555	0.55292	|	64.742
64.969	4.16544	0.3113	97.5281	-1.46509	0.55288	|	64.913	2.50449	0.46627	98.4726	-1.71391	0.55289	|	64.845	2.07725	0.28889	99.3591	-1.32294	0.55291	|	64.917	4.15782	0.33028	97.4297	-1.5998	0.55289	|	64.824	2.52847	0.36653	98.4493	-1.79262	0.55291	|	64.92	1.89978	0.3821	98.9604	-1.91119	0.55289	|	64.936	4.20733	0.33847	97.5741	-1.50433	0.55289	|	64.892
65.119	4.1785	0.31276	97.5089	-1.47423	0.55284	|	65.063	2.51086	0.4671	98.4616	-1.72617	0.55285	|	64.995	2.08144	0.29055	99.3535	-1.33523	0.55287	|	65.067	4.17081	0.33191	97.4089	-1.60911	0.55285	|	64.974	2.53476	0.36931	98.438	-1.80436	0.55288	|	65.07	1.90421	0.38411	98.9519	-1.92543	0.55285	|	65.086	4.22001	0.33996	97.555	-1.51306	0.55285	|	65.042
65.269	4.19148	0.31422	97.4898	-1.48319	0.5528	|	65.213	2.51723	0.46943	98.4506	-1.73853	0.55282	|	65.145	2.08561	0.29221	99.3479	-1.34754	0.55283	|	65.217	4.18381	0.33354	97.3879	-1.61826	0.55282	|	65.124	2.54101	0.36938	98.4267	-1.81606	0.55284	|	65.22	1.90861	0.38613	98.9434	-1.93979	0.55282	|	65.236	4.23265	0.34144	97.5358	-1.52168	0.55281	|	65.192
65.419	4.20449	0.31568	97.4704	-1.49207	0.55277	|	65.363	2.52358	0.47085	98.4395	-1.75095	0.55278	|	65.295	2.0898	0.29386	99.3423	-1.35993	0.5528	|	65.367	4.19681	0.33518	97.3668	-1.62724	0.55278	|	65.274	2.54731	0.37111	98.4152	-1.8279	0.5528	|	65.37	1.91302	0.38817	98.9348	-1.95436	0.55278	|	65.386	4.2453	0.34292	97.5165	-1.53023	0.55277	|	65.342
65.569	4.21762	0.31716	97.4507	-1.50091	0.55273	|	65.513	2.52994	0.47458	98.4283	-1.7635	0.55274	|	65.445	2.09398	0.29552	99.3366	-1.37238	0.55276	|	65.517	4.20979	0.33682	97.3456	-1.63606	0.55274	|	65.424	2.55357	0.37285	98.4037	-1.8397	0.55277	|	65.52	1.91742	0.39022	98.9261	-1.96915	0.55274	|	65.536	4.25794	0.34439	97.4971	-1.53869	0.55274	|	65.492
65.719	4.23077	0.31864	97.4309	-1.50965	0.55269	|	65.663	2.53629	0.47602	98.4171	-1.77615	0.55271	|	65.595	2.09817	0.29719	99.3308	-1.38491	0.55272	|	65.667	4.22281	0.33846	97.3242	-1.64475	0.55271	|	65.574	2.55988	0.37528	98.3921	-1.85165	0.55273	|	65.67	1.92181	0.39228	98.9175	-1.98406	0.5527	|	65.686	4.27054	0.34586	97.4777	-1.54705	0.5527	|	65.642
65.869	4.24388	0.32012	97.4111	-1.51825	0.55266	|	65.813	2.54262	0.47695	98.4058	-1.78885	0.55267	|	65.745	2.10235	0.29885	99.325	-1.39746	0.55269	|	65.817	4.23591	0.34012	97.3026	-1.65338	0.55267	|	65.724	2.56615	0.37629	98.3804	-1.86359	0.55269	|	65.82	1.9262	0.39437	98.9087	-1.99925	0.55267	|	65.836	4.28317	0.34732	97.4581	-1.55535	0.55266	|	65.792
66.019	4.25698	0.3216	97.3911	-1.52675	0.55262	|	65.963	2.54898	0.47948	98.3944	-1.80172	0.55263	|	65.895	2.10653	0.30051	99.3191	-1.41011	0.55265	|	65.967	4.249	0.34178	97.2809	-1.66188	0.55263	|	65.874	2.57242	0.37743	98.3687	-1.87556	0.55265	|	65.97	1.93064	0.39649	98.8998	-2.01479	0.55263	|	65.986	4.2958	0.34878	97.4384	-1.56359	0.55263	|	65.942
66.169	4.27001	0.32308	97.3712	-1.5351	0.55258	|	66.113	2.55532	0.48147	98.3829	-1.81467	0.55259	|	66.045	2.11071	0.30217	99.3132	-1.4228	0.55261	|	66.117	4.26209	0.34344	97.2591	-1.67029	0.55259	|	66.024	2.57867	0.37908	98.3569	-1.88755	0.55262	|	66.12	1.93504	0.39861	98.8909	-2.03043	0.55259	|	66.136	4.30843	0.35024	97.4186	-1.57176	0.55259	|	66.092
66.319	4.28313	0.32456	97.351	-1.54343	0.55254	|	66.263	2.56168	0.48354	98.3713	-1.82777	0.55256	|	66.195	2.11483	0.30381	99.3073	-1.4354	0.55257	|	66.267	4.27518	0.34511	97.2372	-1.67863	0.55256	|	66.174	2.58487	0.38123	98.3452	-1.89951	0.55258	|	66.27	1.93943	0.40074	98.882	-2.04628	0.55256	|	66.286	4.32109	0.3517	97.3986	-1.57992	0.55255	|	66.242
66.469	4.29621	0.32605	97.3308	-1.55168	0.55251	|	66.413	2.56801	0.48595	98.3597	-1.84092	0.55252	|	66.345	2.119	0.30547	99.3013	-1.4482	0.55254	|	66.417	4.28819	0.34677	97.2153	-1.68688	0.55252	|	66.324	2.59114	0.38403	98.3333	-1.91166	0.55254	|	66.42	1.94383	0.40289	98.873	-2.06237	0.55252	|	66.436	4.33376	0.35316	97.3786	-1.58805	0.55251	|	66.392
66.619	4.30943	0.32755	97.3102	-1.55997	0.55247	|	66.563	2.57434	0.48806	98.348	-1.8542	0.55248	|	66.495	2.12321	0.30714	99.2952	-1.46119	0.5525	|	66.567	4.30126	0.34844	97.1932	-1.69516	0.55248	|	66.474	2.5974	0.38542	98.3213	-1.92385	0.55251	|	66.57	1.94822	0.40505	98.8639	-2.0787	0.55248	|	66.586	4.34655	0.35463	97.3582	-1.59622	0.55248	|	66.542
66.769	4.32255	0.32904	97.2897	-1.56818	0.55243	|	66.713	2.58073	0.49163	98.3362	-1.86771	0.55245	|	66.645	2.12736	0.30879	99.2891	-1.47412	0.55246	|	66.717	4.31433	0.35011	97.171	-1.70343	0.55245	|	66.624	2.60367	0.38777	98.3092	-1.93611	0.55247	|	66.72	1.95262	0.40723	98.8547	-2.09531	0.55244	|	66.736	4.35929	0.3561	97.3378	-1.60433	0.55244	|	66.692
66.919	4.33569	0.33054	97.269	-1.57641	0.5524	|	66.863	2.5871	0.49231	98.3242	-1.88134	0.55241	|	66.795	2.1315	0.31044	99.2829	-1.48704	0.55243	|	66.867	4.32741	0.35179	97.1487	-1.71175	0.55241	|	66.774	2.60993	0.38866	98.297	-1.94843	0.55243	|	66.87	1.957	0.40942	98.8455	-2.11208	0.55241	|	66.886	4.37199	0.35758	97.3174	-1.61238	0.5524	|	66.842
67.069	4.3488	0.33204	97.2483	-1.58463	0.55236	|	67.013	2.59345	0.49353	98.3122	-1.89504	0.55237	|	66.945	2.13565	0.31209	99.2767	-1.50012	0.55239	|	67.017	4.34053	0.35347	97.1261	-1.72013	0.55237	|	66.924	2.6162	0.39057	98.2847	-1.96084	0.55239	|	67.02	1.96136	0.41161	98.8362	-2.12901	0.55237	|	67.036	4.38472	0.35906	97.2968	-1.62042	0.55237	|	66.992
67.219	4.36195	0.33354	97.2274	-1.5929	0.55232	|	67.163	2.59982	0.49597	98.3001	-1.90894	0.55233	|	67.095	2.13979	0.31373	99.2705	-1.51323	0.55235	|	67.167	4.35362	0.35516	97.1036	-1.72858	0.55233	|	67.074	2.62248	0.39364	98.2724	-1.97333	0.55236	|	67.17	1.96571	0.41382	98.8269	-2.14618	0.55233	|	67.186	4.3975	0.36056	97.276	-1.62846	0.55233	|	67.142
67.369	4.37509	0.33504	97.2064	-1.60119	0.55228	|	67.313	2.60622	0.49913	98.2879	-1.92305	0.5523	|	67.245	2.14391	0.31537	99.2643	-1.52636	0.55231	|	67.317	4.36674	0.35685	97.0808	-1.73712	0.5523	|	67.224	2.62874	0.39568	98.26	-1.98586	0.55232	|	67.32	1.97005	0.41603	98.8176	-2.16356	0.5523	|	67.336	4.41031	0.36207	97.2551	-1.63645	0.55229	|	67.292
67.519	4.38822	0.33654	97.1853	-1.60951	0.55225	|	67.463	2.61257	0.49993	98.2756	-1.93722	0.55226	|	67.395	2.14805	0.31702	99.2579	-1.53966	0.55228	|	67.467	4.37978	0.35853	97.0581	-1.74569	0.55226	|	67.374	2.63498	0.3977	98.2476	-1.99844	0.55228	|	67.47	1.97444	0.41828	98.808	-2.18138	0.55226	|	67.486	4.42307	0.36359	97.2342	-1.64437	0.55225	|	67.442
67.669	4.40142	0.33806	97.164	-1.61789	0.55221	|	67.613	2.61893	0.50281	98.2632	-1.95156	0.55222	|	67.545	2.1522	0.31866	99.2515	-1.55307	0.55224	|	67.617	4.39291	0.36023	97.0352	-1.75441	0.55222	|	67.524	2.64127	0.39857	98.235	-2.01119	0.55225	|	67.62	1.9788	0.42053	98.7985	-2.19937	0.55222	|	67.636	4.43584	0.36511	97.2131	-1.65222	0.55222	|	67.592
67.819	4.41459	0.33957	97.1427	-1.62627	0.55217	|	67.763	2.6253	0.50493	98.2508	-1.96609	0.55219	|	67.695	2.15634	0.32031	99.245	-1.56654	0.5522	|	67.767	4.40607	0.36194	97.012	-1.76325	0.55218	|	67.674	2.64757	0.40191	98.2223	-2.02407	0.55221	|	67.77	1.98316	0.42279	98.7889	-2.21762	0.55218	|	67.786	4.44859	0.36664	97.192	-1.65999	0.55218	|	67.742
67.969	4.42772	0.34108	97.1213	-1.63466	0.55213	|	67.913	2.63168	0.50633	98.2382	-1.98083	0.55215	|	67.845	2.16047	0.32195	99.2385	-1.5801	0.55217	|	67.917	4.41921	0.36365	96.9888	-1.77215	0.55215	|	67.824	2.65383	0.40281	98.2095	-2.03697	0.55217	|	67.92	1.98753	0.42507	98.7792	-2.23614	0.55215	|	67.936	4.4614	0.36819	97.1707	-1.66769	0.55214	|	67.892
68.119	4.44084	0.3426	97.0998	-1.64305	0.5521	|	68.063	2.63807	0.50799	98.2255	-1.99578	0.55211	|	67.995	2.16461	0.32359	99.232	-1.59377	0.55213	|	68.067	4.43234	0.36536	96.9655	-1.78114	0.55211	|	67.974	2.66012	0.4056	98.1967	-2.05002	0.55213	|	68.07	1.99191	0.42737	98.7693	-2.25501	0.55211	|	68.086	4.47428	0.36975	97.1492	-1.67534	0.55211	|	68.042
68.269	4.454	0.34412	97.0781	-1.65147	0.55206	|	68.213	2.64446	0.5099	98.2127	-2.01093	0.55207	|	68.145	2.16876	0.32524	99.2253	-1.60758	0.55209	|	68.217	4.44546	0.36708	96.942	-1.79016	0.55207	|	68.124	2.66638	0.40669	98.1838	-2.06312	0.5521	|	68.22	1.99633	0.4297	98.7593	-2.27433	0.55207	|	68.236	4.48719	0.37132	97.1275	-1.68289	0.55207	|	68.192
68.419	4.46716	0.34564	97.0563	-1.65987	0.55202	|	68.363	2.65083	0.51136	98.1998	-2.02625	0.55204	|	68.295	2.1729	0.32688	99.2186	-1.62147	0.55205	|	68.367	4.45863	0.36881	96.9184	-1.79927	0.55204	|	68.274	2.67263	0.40774	98.1709	-2.07633	0.55206	|	68.37	2.00074	0.43204	98.7493	-2.29385	0.55203	|	68.386	4.50003	0.37288	97.1059	-1.69027	0.55203	|	68.342
68.569	4.48039	0.34718	97.0343	-1.66828	0.55199	|	68.513	2.65718	0.51408	98.1869	-2.04172	0.552	|	68.445	2.17704	0.32853	99.2119	-1.63548	0.55202	|	68.517	4.47176	0.37053	96.8947	-1.80836	0.552	|	68.424	2.6789	0.40929	98.1578	-2.08967	0.55202	|	68.52	2.00509	0.43435	98.7392	-2.31339	0.552	|	68.536	4.51286	0.37443	97.0841	-1.69751	0.55199	|	68.492
68.719	4.49363	0.34872	97.0121	-1.67665	0.55195	|	68.663	2.66358	0.51577	98.1738	-2.05755	0.55196	|	68.595	2.18118	0.33017	99.2051	-1.64956	0.55198	|	68.667	4.48491	0.37227	96.8709	-1.81747	0.55196	|	68.574	2.68522	0.41326	98.1446	-2.10327	0.55198	|	68.67	2.00949	0.43671	98.729	-2.33344	0.55196	|	68.686	4.52575	0.376	97.0622	-1.70464	0.55196	|	68.642
68.869	4.50689	0.35027	96.9898	-1.68498	0.55191	|	68.813	2.66991	0.5182	98.1607	-2.07346	0.55192	|	68.745	2.18531	0.33181	99.1983	-1.66375	0.55194	|	68.817	4.49813	0.37402	96.8468	-1.82663	0.55192	|	68.724	2.69152	0.41349	98.1313	-2.11697	0.55195	|	68.82	2.01385	0.43905	98.7188	-2.35356	0.55192	|	68.836	4.53868	0.37756	97.0401	-1.71165	0.55192	|	68.792
69.019	4.51996	0.3518	96.9678	-1.69312	0.55187	|	68.963	2.67628	0.52081	98.1474	-2.0897	0.55189	|	68.895	2.18949	0.33348	99.1913	-1.67824	0.5519	|	68.967	4.51136	0.37577	96.8226	-1.83578	0.55189	|	68.874	2.6978	0.41668	98.1179	-2.13075	0.55191	|	68.97	2.01821	0.4414	98.7085	-2.37394	0.55189	|	68.986	4.55159	0.37912	97.0179	-1.71851	0.55188	|	68.942
69.169	4.53313	0.35335	96.9454	-1.70124	0.55184	|	69.113	2.68261	0.52338	98.1342	-2.10608	0.55185	|	69.045	2.19361	0.33512	99.1843	-1.69266	0.55187	|	69.117	4.52452	0.37752	96.7983	-1.84486	0.55185	|	69.024	2.7041	0.41777	98.1045	-2.14474	0.55187	|	69.12	2.02258	0.44377	98.6981	-2.39464	0.55185	|	69.136	4.56439	0.38066	96.9959	-1.72514	0.55184	|	69.092
69.319	4.54634	0.35491	96.9229	-1.70927	0.5518	|	69.263	2.68896	0.52607	98.1208	-2.12281	0.55181	|	69.195	2.19771	0.33675	99.1774	-1.70711	0.55183	|	69.267	4.53772	0.37928	96.7739	-1.85391	0.55181	|	69.174	2.71037	0.42071	98.091	-2.15882	0.55183	|	69.27	2.02694	0.44614	98.6876	-2.41554	0.55181	|	69.286	4.57729	0.38221	96.9736	-1.73167	0.55181	|	69.242
69.469	4.55958	0.35647	96.9002	-1.71718	0.55176	|	69.413	2.69533	0.52765	98.1072	-2.13986	0.55177	|	69.345	2.20185	0.3384	99.1703	-1.72186	0.55179	|	69.417	4.55088	0.38104	96.7495	-1.86287	0.55177	|	69.324	2.7166	0.42142	98.0775	-2.17299	0.5518	|	69.42	2.03129	0.44851	98.677	-2.43667	0.55177	|	69.436	4.59015	0.38376	96.9513	-1.73804	0.55177	|	69.392
69.619	4.57279	0.35804	96.8775	-1.72493	0.55172	|	69.563	2.70166	0.5291	98.0936	-2.15711	0.55174	|	69.495	2.20603	0.34006	99.163	-1.73685	0.55175	|	69.567	4.56406	0.38281	96.7249	-1.87177	0.55174	|	69.474	2.72287	0.42402	98.0638	-2.18742	0.55176	|	69.57	2.03566	0.4509	98.6663	-2.45812	0.55174	|	69.586	4.60311	0.38532	96.9287	-1.74432	0.55173	|	69.542
69.769	4.58605	0.35962	96.8545	-1.73256	0.55169	|	69.713	2.70799	0.53066	98.0799	-2.17465	0.5517	|	69.645	2.2102	0.34173	99.1558	-1.75195	0.55172	|	69.717	4.57731	0.3846	96.7	-1.88062	0.5517	|	69.624	2.72917	0.42631	98.05	-2.20213	0.55172	|	69.72	2.04004	0.4533	98.6555	-2.47989	0.5517	|	69.736	4.61599	0.38688	96.9062	-1.75044	0.55169	|	69.692
69.919	4.59936	0.36121	96.8314	-1.74007	0.55165	|	69.863	2.71432	0.53271	98.0661	-2.19251	0.55166	|	69.795	2.21437	0.3434	99.1484	-1.76724	0.55168	|	69.867	4.59058	0.38639	96.675	-1.88939	0.55166	|	69.774	2.73545	0.42842	98.0361	-2.21697	0.55168	|	69.87	2.04443	0.45572	98.6446	-2.50196	0.55166	|	69.886	4.62895	0.38845	96.8835	-1.7565	0.55166	|	69.842
70.069	4.61266	0.36281	96.8082	-1.74742	0.55161	|	70.013	2.72063	0.53577	98.0522	-2.21063	0.55162	|	69.945	2.21854	0.34506	99.141	-1.78262	0.55164	|	70.017	4.60373	0.38817	96.6501	-1.89799	0.55162	|	69.924	2.74174	0.4308	98.0221	-2.23208	0.55165	|	70.02	2.0488	0.45812	98.6336	-2.5241	0.55162	|	70.036	4.64187	0.39004	96.8608	-1.76245	0.55162	|	69.992
70.219	4.62599	0.36442	96.7849	-1.75466	0.55157	|	70.163	2.72695	0.53837	98.0381	-2.22912	0.55159	|	70.095	2.2227	0.34673	99.1336	-1.79815	0.5516	|	70.167	4.61698	0.38997	96.6249	-1.90656	0.55159	|	70.074	2.748	0.43286	98.0081	-2.24732	0.55161	|	70.17	2.05315	0.46053	98.6226	-2.54644	0.55159	|	70.186	4.65483	0.39164	96.8379	-1.76835	0.55158	|	70.142
70.369	4.6393	0.36603	96.7615	-1.76175	0.55154	|	70.313	2.73328	0.54087	98.024	-2.24796	0.55155	|	70.245	2.22685	0.34839	99.1261	-1.81379	0.55157	|	70.317	4.63016	0.39177	96.5997	-1.91498	0.55155	|	70.224	2.75428	0.43473	97.994	-2.26282	0.55157	|	70.32	2.05751	0.46294	98.6115	-2.56901	0.55155	|	70.336	4.66782	0.39326	96.8149	-1.77419	0.55154	|	70.292
70.519	4.65255	0.36763	96.7381	-1.76869	0.5515	|	70.463	2.73955	0.54288	98.0098	-2.26701	0.55151	|	70.395	2.23099	0.35006	99.1186	-1.82952	0.55153	|	70.467	4.64342	0.39358	96.5742	-1.92337	0.55151	|	70.374	2.76057	0.43677	97.9797	-2.27863	0.55153	|	70.47	2.06187	0.46537	98.6002	-2.59183	0.55151	|	70.486	4.68077	0.39489	96.7918	-1.77999	0.55151	|	70.442
70.669	4.66585	0.36925	96.7145	-1.77554	0.55146	|	70.613	2.74588	0.54415	97.9954	-2.28656	0.55147	|	70.545	2.23512	0.35172	99.111	-1.84541	0.55149	|	70.617	4.6566	0.39539	96.5488	-1.93165	0.55147	|	70.524	2.76688	0.43964	97.9652	-2.29472	0.5515	|	70.62	2.06623	0.46779	98.5888	-2.61482	0.55147	|	70.636	4.69375	0.39654	96.7687	-1.78577	0.55147	|	70.592
70.819	4.67916	0.37088	96.6908	-1.78232	0.55142	|	70.763	2.75219	0.54817	97.9809	-2.30642	0.55144	|	70.695	2.23927	0.35339	99.1033	-1.86152	0.55145	|	70.767	4.66984	0.39721	96.5232	-1.93991	0.55144	|	70.674	2.77318	0.4417	97.9507	-2.31107	0.55146	|	70.77	2.07057	0.47021	98.5775	-2.63789	0.55144	|	70.786	4.70672	0.39821	96.7455	-1.79158	0.55143	|	70.742
70.969	4.69241	0.3725	96.6672	-1.789	0.55139	|	70.913	2.75856	0.5493	97.9662	-2.32683	0.5514	|	70.845	2.24341	0.35507	99.0955	-1.8778	0.55142	|	70.917	4.68314	0.39904	96.4973	-1.94815	0.5514	|	70.824	2.77948	0.44175	97.9361	-2.32768	0.55142	|	70.92	2.0749	0.47263	98.566	-2.66114	0.5514	|	70.936	4.71978	0.3999	96.7221	-1.79746	0.55139	|	70.892
71.119	4.70571	0.37413	96.6433	-1.79566	0.55135	|	71.063	2.76486	0.55065	97.9514	-2.34741	0.55136	|	70.995	2.24758	0.35676	99.0877	-1.89431	0.55138	|	71.067	4.69635	0.40086	96.4716	-1.95629	0.55136	|	70.974	2.78579	0.44383	97.9214	-2.34461	0.55138	|	71.07	2.07924	0.47505	98.5544	-2.68454	0.55136	|	71.086	4.73276	0.4016	96.6987	-1.80336	0.55136	|	71.042
71.269	4.71898	0.37576	96.6195	-1.80227	0.55131	|	71.213	2.77116	0.55346	97.9366	-2.36835	0.55132	|	71.145	2.25173	0.35844	99.0798	-1.91099	0.55134	|	71.217	4.70964	0.4027	96.4455	-1.96445	0.55132	|	71.124	2.79207	0.44619	97.9066	-2.36177	0.55135	|	71.22	2.08356	0.47746	98.5427	-2.70802	0.55132	|	71.236	4.74572	0.4033	96.6753	-1.80933	0.55132	|	71.192
71.419	4.73241	0.37741	96.5952	-1.80895	0.55127	|	71.363	2.77751	0.55652	97.9215	-2.3898	0.55129	|	71.295	2.25588	0.36013	99.0718	-1.92779	0.5513	|	71.367	4.72286	0.40453	96.4195	-1.97256	0.55129	|	71.274	2.79836	0.44869	97.8917	-2.37927	0.55131	|	71.37	2.08791	0.4799	98.5309	-2.73186	0.55128	|	71.386	4.75868	0.40501	96.6518	-1.8154	0.55128	|	71.342
71.569	4.74573	0.37905	96.5711	-1.81558	0.55123	|	71.513	2.78388	0.55832	97.9062	-2.41173	0.55125	|	71.445	2.26004	0.36183	99.0638	-1.94484	0.55127	|	71.517	4.7361	0.40636	96.3933	-1.98066	0.55125	|	71.424	2.80465	0.45034	97.8767	-2.39707	0.55127	|	71.52	2.09228	0.48235	98.5189	-2.75588	0.55125	|	71.536	4.77171	0.40673	96.6281	-1.82161	0.55124	|	71.492
71.719	4.75906	0.38069	96.5468	-1.82226	0.5512	|	71.663	2.79026	0.56039	97.8907	-2.43406	0.55121	|	71.595	2.26417	0.36352	99.0557	-1.96197	0.55123	|	71.667	4.74931	0.40819	96.3671	-1.98874	0.55121	|	71.574	2.81092	0.45303	97.8616	-2.41515	0.55123	|	71.67	2.09663	0.48479	98.5069	-2.77995	0.55121	|	71.686	4.78475	0.40845	96.6043	-1.82795	0.55121	|	71.642
71.869	4.77242	0.38234	96.5224	-1.82901	0.55116	|	71.813	2.79662	0.56345	97.8752	-2.45671	0.55117	|	71.745	2.26831	0.36523	99.0476	-1.97934	0.55119	|	71.817	4.76264	0.41004	96.3405	-1.99688	0.55117	|	71.724	2.81723	0.4553	97.8463	-2.43368	0.5512	|	71.82	2.10099	0.48723	98.4947	-2.80414	0.55117	|	71.836	4.79783	0.41017	96.5804	-1.83446	0.55117	|	71.792
72.019	4.78577	0.38398	96.498	-1.83583	0.55112	|	71.963	2.80299	0.56545	97.8595	-2.47974	0.55114	|	71.895	2.27245	0.36693	99.0393	-1.99687	0.55115	|	71.967	4.77592	0.41188	96.3139	-2.005	0.55113	|	71.874	2.82355	0.45615	97.8309	-2.45254	0.55116	|	71.97	2.10534	0.48967	98.4825	-2.82838	0.55113	|	71.986	4.81083	0.41187	96.5565	-1.84107	0.55113	|	71.942
72.169	4.79908	0.38561	96.4735	-1.84273	0.55108	|	72.113	2.80934	0.56732	97.8437	-2.50303	0.5511	|	72.045	2.27658	0.36864	99.031	-2.01459	0.55111	|	72.117	4.78913	0.41371	96.2874	-2.01307	0.5511	|	72.024	2.82981	0.45965	97.8155	-2.47162	0.55112	|	72.12	2.1097	0.49212	98.4701	-2.85276	0.5511	|	72.136	4.82386	0.41358	96.5325	-1.84784	0.55109	|	72.092
72.319	4.8124	0.38724	96.4489	-1.84972	0.55105	|	72.263	2.81568	0.56936	97.8277	-2.52665	0.55106	|	72.195	2.28072	0.37036	99.0227	-2.03254	0.55108	|	72.267	4.80248	0.41556	96.2605	-2.02123	0.55106	|	72.174	2.83611	0.46085	97.7998	-2.49112	0.55108	|	72.27	2.11404	0.49457	98.4576	-2.87713	0.55106	|	72.286	4.83693	0.41527	96.5083	-1.85478	0.55105	|	72.242
72.469	4.82575	0.38888	96.4242	-1.85682	0.55101	|	72.413	2.82208	0.57184	97.8114	-2.55081	0.55102	|	72.345	2.28484	0.37208	99.0143	-2.05064	0.55104	|	72.417	4.81585	0.41741	96.2334	-2.0294	0.55102	|	72.324	2.84242	0.46308	97.7841	-2.51101	0.55104	|	72.42	2.11841	0.49702	98.445	-2.90168	0.55102	|	72.436	4.84994	0.41695	96.4841	-1.86182	0.55102	|	72.392
72.619	4.83907	0.3905	96.3994	-1.864	0.55097	|	72.563	2.8285	0.57466	97.795	-2.57534	0.55098	|	72.495	2.28897	0.3738	99.0058	-2.06895	0.551	|	72.567	4.82914	0.41925	96.2064	-2.03753	0.55098	|	72.474	2.84869	0.46522	97.7682	-2.53115	0.55101	|	72.57	2.12276	0.49947	98.4323	-2.92616	0.55098	|	72.586	4.86303	0.41863	96.4597	-1.86903	0.55098	|	72.542
72.769	4.85248	0.39213	96.3744	-1.87132	0.55093	|	72.713	2.83485	0.57728	97.7786	-2.5999	0.55095	|	72.645	2.2931	0.37554	98.9972	-2.08748	0.55096	|	72.717	4.84256	0.4211	96.179	-2.04572	0.55095	|	72.624	2.85499	0.46693	97.7522	-2.55171	0.55097	|	72.72	2.12707	0.5019	98.4197	-2.95043	0.55094	|	72.736	4.87612	0.42031	96.4352	-1.87636	0.55094	|	72.692
72.919	4.86597	0.39376	96.3491	-1.87876	0.55089	|	72.863	2.84125	0.57826	97.7619	-2.62489	0.55091	|	72.795	2.29722	0.37728	98.9885	-2.10621	0.55093	|	72.867	4.85586	0.42292	96.1517	-2.05381	0.55091	|	72.774	2.86125	0.46889	97.7362	-2.57247	0.55093	|	72.87	2.1314	0.50433	98.4069	-2.97477	0.55091	|	72.886	4.88919	0.42197	96.4106	-1.88377	0.5509	|	72.842
73.069	4.87944	0.39538	96.3237	-1.88624	0.55086	|	73.013	2.84767	0.58078	97.7449	-2.65023	0.55087	|	72.945	2.30135	0.37902	98.9798	-2.12516	0.55089	|	73.017	4.86925	0.42476	96.1242	-2.06192	0.55087	|	72.924	2.86754	0.47197	97.72	-2.59365	0.55089	|	73.02	2.13575	0.50678	98.3939	-2.99926	0.55087	|	73.036	4.90229	0.42362	96.3859	-1.89128	0.55086	|	72.992
73.219	4.89289	0.39699	96.2983	-1.89376	0.55082	|	73.163	2.85404	0.58376	97.728	-2.67559	0.55083	|	73.095	2.3055	0.38079	98.971	-2.14443	0.55085	|	73.167	4.88258	0.42658	96.0966	-2.06994	0.55083	|	73.074	2.87381	0.47369	97.7036	-2.6151	0.55086	|	73.17	2.14007	0.50922	98.3808	-3.02356	0.55083	|	73.186	4.91538	0.42526	96.3611	-1.89884	0.55083	|	73.142
73.369	4.9063	0.39859	96.2728	-1.90126	0.55078	|	73.313	2.86043	0.58588	97.7108	-2.70116	0.55079	|	73.245	2.30966	0.38257	98.962	-2.16401	0.55081	|	73.317	4.896	0.42841	96.0688	-2.07796	0.55079	|	73.224	2.8801	0.47536	97.6871	-2.63695	0.55082	|	73.32	2.14443	0.51168	98.3676	-3.04799	0.55079	|	73.336	4.92841	0.42688	96.3363	-1.90641	0.55079	|	73.292
73.519	4.91975	0.40018	96.2472	-1.90878	0.55074	|	73.463	2.8668	0.58829	97.6935	-2.72684	0.55076	|	73.395	2.31379	0.38434	98.953	-2.18367	0.55077	|	73.467	4.90946	0.43023	96.0408	-2.08593	0.55076	|	73.374	2.88638	0.47926	97.6705	-2.65907	0.55078	|	73.47	2.14878	0.51413	98.3543	-3.07232	0.55076	|	73.486	4.94154	0.42851	96.3112	-1.91405	0.55075	|	73.442
73.669	4.93324	0.40177	96.2214	-1.91629	0.5507	|	73.613	2.87319	0.59119	97.676	-2.75267	0.55072	|	73.545	2.31791	0.38612	98.944	-2.20348	0.55074	|	73.617	4.92279	0.43203	96.0129	-2.09374	0.55072	|	73.524	2.89265	0.48038	97.6537	-2.68144	0.55074	|	73.62	2.15313	0.51658	98.3409	-3.09654	0.55072	|	73.636	4.95467	0.43012	96.286	-1.92167	0.55071	|	73.592
73.819	4.94668	0.40334	96.1956	-1.92373	0.55067	|	73.763	2.87954	0.59373	97.6585	-2.77842	0.55068	|	73.695	2.32202	0.3879	98.9349	-2.22343	0.5507	|	73.767	4.93622	0.43384	95.9847	-2.10152	0.55068	|	73.674	2.89895	0.48222	97.6368	-2.70416	0.5507	|	73.77	2.15747	0.51903	98.3274	-3.12064	0.55068	|	73.786	4.96778	0.43171	96.2608	-1.92924	0.55068	|	73.742
73.969	4.96023	0.40491	96.1695	-1.93117	0.55063	|	73.913	2.8859	0.59606	97.6407	-2.8043	0.55064	|	73.845	2.32613	0.38969	98.9257	-2.24368	0.55066	|	73.917	4.94969	0.43564	95.9564	-2.10923	0.55064	|	73.824	2.90523	0.48492	97.6197	-2.72707	0.55067	|	73.92	2.16179	0.52146	98.3138	-3.14453	0.55064	|	73.936	4.98094	0.4333	96.2353	-1.93677	0.55064	|	73.892
74.119	4.97364	0.40646	96.1435	-1.93842	0.55059	|	74.063	2.89226	0.59823	97.6228	-2.83013	0.55061	|	73.995	2.33028	0.39151	98.9163	-2.26432	0.55062	|	74.067	4.96314	0.43743	95.9279	-2.11684	0.5506	|	73.974	2.91153	0.48642	97.6025	-2.75026	0.55063	|	74.07	2.16611	0.5239	98.3002	-3.16827	0.5506	|	74.086	4.99414	0.43487	96.2097	-1.94423	0.5506	|	74.042
74.269	4.98711	0.408	96.1174	-1.94558	0.55055	|	74.213	2.8986	0.6009	97.6047	-2.8558	0.55057	|	74.145	2.33439	0.39332	98.907	-2.28495	0.55058	|	74.217	4.9765	0.43919	95.8996	-2.12429	0.55057	|	74.124	2.91781	0.48874	97.5851	-2.7736	0.55059	|	74.22	2.17044	0.52635	98.2864	-3.19193	0.55057	|	74.236	5.00731	0.43643	96.184	-1.95154	0.55056	|	74.192
74.419	5.00063	0.40953	96.091	-1.95261	0.55051	|	74.363	2.90494	0.60351	97.5866	-2.88143	0.55053	|	74.295	2.3385	0.39514	98.8976	-2.30589	0.55055	|	74.367	4.98992	0.44096	95.871	-2.13167	0.55053	|	74.274	2.92408	0.49157	97.5677	-2.79709	0.55055	|	74.37	2.17475	0.52878	98.2726	-3.2153	0.55053	|	74.386	5.02055	0.43797	96.1582	-1.95874	0.55052	|	74.342
74.569	5.01408	0.41105	96.0647	-1.95943	0.55048	|	74.513	2.9113	0.6049	97.5681	-2.907	0.55049	|	74.445	2.34262	0.39698	98.888	-2.32704	0.55051	|	74.517	5.00341	0.44272	95.8423	-2.13898	0.55049	|	74.424	2.93039	0.49324	97.55	-2.82085	0.55051	|	74.52	2.17906	0.53121	98.2587	-3.23849	0.55049	|	74.536	5.03373	0.4395	96.1323	-1.96571	0.55049	|	74.492
74.719	5.02749	0.41255	96.0384	-1.96602	0.55044	|	74.663	2.9177	0.60753	97.5494	-2.93253	0.55045	|	74.595	2.34674	0.39882	98.8784	-2.34844	0.55047	|	74.667	5.0168	0.44447	95.8136	-2.14613	0.55045	|	74.574	2.93665	0.49375	97.5322	-2.84453	0.55048	|	74.67	2.18338	0.53366	98.2447	-3.26163	0.55045	|	74.686	5.0469	0.44101	96.1064	-1.97247	0.55045	|	74.642
74.869	5.04091	0.41404	96.0119	-1.9724	0.5504	|	74.813	2.92404	0.61038	97.5308	-2.95762	0.55042	|	74.745	2.35087	0.40068	98.8687	-2.37007	0.55043	|	74.817	5.03022	0.4462	95.7847	-2.15316	0.55041	|	74.724	2.94291	0.49701	97.5143	-2.86828	0.55044	|	74.82	2.1877	0.53609	98.2305	-3.28447	0.55041	|	74.836	5.06011	0.44251	96.0803	-1.97901	0.55041	|	74.792
75.019	5.05436	0.41552	95.9854	-1.97856	0.55036	|	74.963	2.9304	0.61399	97.5119	-2.98252	0.55038	|	74.895	2.35497	0.40253	98.8589	-2.39181	0.55039	|	74.967	5.04364	0.44792	95.7558	-2.16006	0.55038	|	74.874	2.9492	0.49967	97.4962	-2.8922	0.5504	|	74.97	2.19198	0.53852	98.2164	-3.30694	0.55038	|	74.986	5.07333	0.444	96.0541	-1.98531	0.55037	|	74.942
75.169	5.06784	0.417	95.9587	-1.98449	0.55032	|	75.113	2.93676	0.61611	97.4929	-3.00708	0.55034	|	75.045	2.35908	0.40441	98.849	-2.4138	0.55036	|	75.117	5.05709	0.44964	95.7267	-2.16685	0.55034	|	75.024	2.95551	0.50209	97.4779	-2.91615	0.55036	|	75.12	2.19628	0.54095	98.2022	-3.32931	0.55034	|	75.136	5.08656	0.44548	96.0277	-1.99136	0.55033	|	75.092
75.319	5.08119	0.41845	95.9321	-1.99016	0.55029	|	75.263	2.94312	0.61848	97.4736	-3.03136	0.5503	|	75.195	2.3632	0.4063	98.839	-2.43609	0.55032	|	75.267	5.07058	0.45136	95.6974	-2.17352	0.5503	|	75.174	2.96179	0.50445	97.4595	-2.93999	0.55032	|	75.27	2.20063	0.54342	98.1876	-3.3517	0.5503	|	75.286	5.0998	0.44695	96.0013	-1.99714	0.55029	|	75.242
75.469	5.09461	0.41989	95.9054	-1.99564	0.55025	|	75.413	2.94945	0.62153	97.4544	-3.05511	0.55026	|	75.345	2.36733	0.4082	98.8289	-2.45861	0.55028	|	75.417	5.08402	0.45305	95.6681	-2.18004	0.55026	|	75.324	2.96811	0.50649	97.4408	-2.96389	0.55029	|	75.42	2.20496	0.54588	98.1731	-3.37375	0.55026	|	75.436	5.11303	0.44842	95.9749	-2.00265	0.55026	|	75.392
75.619	5.10806	0.42133	95.8785	-2.00095	0.55021	|	75.563	2.95582	0.62393	97.4348	-3.07857	0.55022	|	75.495	2.37144	0.41011	98.8188	-2.48125	0.55024	|	75.567	5.09749	0.45475	95.6387	-2.18646	0.55022	|	75.474	2.9744	0.50772	97.4221	-2.98752	0.55025	|	75.57	2.20927	0.54832	98.1585	-3.39541	0.55022	|	75.586	5.12633	0.44988	95.9482	-2.00792	0.55022	|	75.542
75.769	5.12154	0.42277	95.8515	-2.00607	0.55017	|	75.713	2.96219	0.62813	97.4151	-3.1016	0.55019	|	75.645	2.37556	0.41203	98.8085	-2.5041	0.5502	|	75.717	5.11087	0.45642	95.6094	-2.1927	0.55019	|	75.624	2.98072	0.5102	97.4032	-3.01113	0.55021	|	75.72	2.21358	0.55077	98.1438	-3.41683	0.55018	|	75.736	5.1396	0.45133	95.9215	-2.01293	0.55018	|	75.692
75.919	5.135	0.42419	95.8245	-2.01103	0.55013	|	75.863	2.96855	0.62861	97.3953	-3.12408	0.55015	|	75.795	2.3797	0.41397	98.7981	-2.5273	0.55017	|	75.867	5.12431	0.45809	95.5799	-2.19887	0.55015	|	75.774	2.98701	0.51192	97.3842	-3.03438	0.55017	|	75.87	2.2179	0.55323	98.129	-3.43805	0.55015	|	75.886	5.15283	0.45277	95.8949	-2.01767	0.55014	|	75.842
76.069	5.14845	0.4256	95.7974	-2.01582	0.5501	|	76.013	2.97495	0.63091	97.3753	-3.14617	0.55011	|	75.945	2.3838	0.41591	98.7877	-2.55045	0.55013	|	76.017	5.1378	0.45976	95.5502	-2.20494	0.55011	|	75.924	2.99332	0.51485	97.3649	-3.0575	0.55013	|	76.02	2.22222	0.55569	98.1141	-3.45897	0.55011	|	76.036	5.16614	0.45421	95.868	-2.02219	0.5501	|	75.992
76.219	5.1619	0.42701	95.7702	-2.02048	0.55006	|	76.163	2.98131	0.63361	97.3552	-3.16758	0.55007	|	76.095	2.38791	0.41786	98.7772	-2.57388	0.55009	|	76.167	5.15126	0.46141	95.5205	-2.21088	0.55007	|	76.074	2.9996	0.5164	97.3457	-3.08016	0.55009	|	76.17	2.22653	0.55815	98.0991	-3.47956	0.55007	|	76.186	5.17948	0.45564	95.841	-2.02649	0.55007	|	76.142
76.369	5.1754	0.4284	95.7429	-2.02506	0.55002	|	76.313	2.98771	0.63606	97.3349	-3.18854	0.55003	|	76.245	2.39204	0.41984	98.7665	-2.59756	0.55005	|	76.317	5.16474	0.46306	95.4906	-2.21673	0.55003	|	76.224	3.00588	0.51825	97.3263	-3.1025	0.55006	|	76.32	2.23083	0.5606	98.0841	-3.49982	0.55003	|	76.336	5.1927	0.45705	95.8141	-2.03053	0.55003	|	76.292
76.519	5.1889	0.4298	95.7155	-2.02954	0.54998	|	76.463	2.99404	0.63952	97.3146	-3.20867	0.55	|	76.395	2.39616	0.42182	98.7558	-2.62136	0.55001	|	76.467	5.17827	0.46471	95.4606	-2.22247	0.54999	|	76.374	3.0122	0.52077	97.3066	-3.12458	0.55002	|	76.47	2.23513	0.56306	98.069	-3.51981	0.54999	|	76.486	5.20593	0.45845	95.7872	-2.03436	0.54999	|	76.442
76.669	5.20237	0.43118	95.6882	-2.03392	0.54994	|	76.613	3.00038	0.64209	97.2942	-3.22825	0.54996	|	76.545	2.40029	0.42382	98.7449	-2.64536	0.54997	|	76.617	5.19182	0.46635	95.4304	-2.22812	0.54996	|	76.524	3.0185	0.52344	97.2868	-3.14619	0.54998	|	76.62	2.23946	0.56554	98.0537	-3.53961	0.54996	|	76.636	5.21922	0.45985	95.7602	-2.03801	0.54995	|	76.592
76.819	5.21588	0.43255	95.6607	-2.03826	0.5499	|	76.763	3.00672	0.64438	97.2737	-3.24716	0.54992	|	76.695	2.40439	0.42583	98.734	-2.66942	0.54994	|	76.767	5.20529	0.46798	95.4004	-2.23362	0.54992	|	76.674	3.02479	0.52343	97.267	-3.16727	0.54994	|	76.77	2.24378	0.56802	98.0384	-3.55908	0.54992	|	76.786	5.23251	0.46124	95.7331	-2.04149	0.54991	|	76.742
76.969	5.22951	0.43394	95.6329	-2.04258	0.54987	|	76.913	3.01311	0.64564	97.2528	-3.2656	0.54988	|	76.845	2.40849	0.42784	98.723	-2.69354	0.5499	|	76.917	5.21877	0.4696	95.3702	-2.23898	0.54988	|	76.824	3.03112	0.5271	97.2468	-3.188	0.5499	|	76.92	2.24808	0.57049	98.023	-3.57817	0.54988	|	76.936	5.24582	0.46261	95.7059	-2.04482	0.54987	|	76.892
77.119	5.24307	0.4353	95.6051	-2.04685	0.54983	|	77.063	3.01949	0.64968	97.2319	-3.28337	0.54984	|	76.995	2.41258	0.42986	98.7119	-2.71774	0.54986	|	77.067	5.23234	0.47122	95.3398	-2.24423	0.54984	|	76.974	3.03743	0.52926	97.2266	-3.20815	0.54986	|	77.07	2.2524	0.57298	98.0075	-3.59707	0.54984	|	77.086	5.2591	0.46398	95.6787	-2.04802	0.54984	|	77.042
77.269	5.25663	0.43666	95.5773	-2.0511	0.54979	|	77.213	3.02587	0.65056	97.2109	-3.30046	0.5498	|	77.145	2.41668	0.4319	98.7007	-2.74213	0.54982	|	77.217	5.24589	0.47283	95.3094	-2.24934	0.5498	|	77.124	3.04377	0.53169	97.2062	-3.22776	0.54983	|	77.22	2.25675	0.57549	97.9918	-3.61578	0.5498	|	77.236	5.27238	0.46533	95.6515	-2.0511	0.5498	|	77.192
77.419	5.27009	0.438	95.5497	-2.05531	0.54975	|	77.363	3.03222	0.65408	97.1899	-3.31687	0.54977	|	77.295	2.42078	0.43395	98.6894	-2.7667	0.54978	|	77.367	5.25946	0.47444	95.2788	-2.25433	0.54976	|	77.274	3.05006	0.53379	97.1859	-3.24665	0.54979	|	77.37	2.26109	0.57801	97.9761	-3.63415	0.54976	|	77.386	5.28577	0.46669	95.624	-2.05411	0.54976	|	77.342
77.569	5.28366	0.43935	95.5218	-2.05954	0.54971	|	77.513	3.03856	0.65773	97.1688	-3.33261	0.54973	|	77.445	2.42488	0.43602	98.6781	-2.79128	0.54974	|	77.517	5.27296	0.47603	95.2484	-2.25916	0.54973	|	77.424	3.05635	0.53599	97.1654	-3.26492	0.54975	|	77.52	2.26543	0.58052	97.9603	-3.65222	0.54973	|	77.536	5.29768	0.46788	95.5995	-2.05671	0.54972	|	77.492
77.719	5.29725	0.44068	95.4938	-2.06377	0.54967	|	77.663	3.04493	0.66065	97.1475	-3.34777	0.54969	|	77.595	2.42899	0.4381	98.6665	-2.81609	0.54971	|	77.667	5.28646	0.47761	95.2178	-2.26385	0.54969	|	77.574	3.06266	0.54004	97.1447	-3.28258	0.54971	|	77.67	2.26979	0.58305	97.9443	-3.67009	0.54969	|	77.686	5.31025	0.46913	95.5736	-2.05938	0.54968	|	77.642
77.869	5.31089	0.44202	95.4656	-2.06797	0.54964	|	77.813	3.05132	0.66322	97.1261	-3.36238	0.54965	|	77.745	2.43311	0.4402	98.6549	-2.84101	0.54967	|	77.817	5.29998	0.47919	95.1872	-2.2684	0.54965	|	77.724	3.06898	0.54177	97.1239	-3.2996	0.54967	|	77.82	2.27411	0.58557	97.9284	-3.68754	0.54965	|	77.836	5.32356	0.47045	95.5462	-2.06211	0.54964	|	77.792
78.019	5.32442	0.44334	95.4376	-2.07208	0.5496	|	77.963	3.05771	0.6665	97.1046	-3.37639	0.54961	|	77.895	2.4372	0.4423	98.6432	-2.86577	0.54963	|	77.967	5.31356	0.48076	95.1564	-2.27282	0.54961	|	77.874	3.07528	0.54299	97.1031	-3.3159	0.54963	|	77.97	2.27846	0.58811	97.9124	-3.70479	0.54961	|	77.986	5.33684	0.47175	95.5188	-2.06476	0.54961	|	77.942
78.169	5.33799	0.44465	95.4094	-2.07613	0.54956	|	78.113	3.06411	0.669	97.0829	-3.38983	0.54957	|	78.045	2.44127	0.44441	98.6315	-2.89053	0.54959	|	78.117	5.32714	0.48232	95.1254	-2.27709	0.54957	|	78.024	3.08159	0.54566	97.0821	-3.3315	0.5496	|	78.12	2.28279	0.59065	97.8963	-3.72171	0.54957	|	78.136	5.35025	0.47306	95.4911	-2.06733	0.54957	|	78.092
78.319	5.35156	0.44595	95.3812	-2.08009	0.54952	|	78.263	3.07047	0.67048	97.0613	-3.40266	0.54953	|	78.195	2.44538	0.44655	98.6196	-2.91557	0.54955	|	78.267	5.34074	0.48388	95.0944	-2.28122	0.54953	|	78.174	3.08786	0.54761	97.0612	-3.34632	0.54956	|	78.27	2.28712	0.59319	97.8801	-3.73833	0.54953	|	78.286	5.3636	0.47435	95.4635	-2.06981	0.54953	|	78.242
78.469	5.3651	0.44723	95.353	-2.08395	0.54948	|	78.413	3.07685	0.67321	97.0395	-3.41499	0.5495	|	78.345	2.44951	0.44871	98.6075	-2.94072	0.54951	|	78.417	5.35431	0.48541	95.0635	-2.28518	0.5495	|	78.324	3.09417	0.55157	97.04	-3.36052	0.54952	|	78.42	2.29144	0.59574	97.8639	-3.75467	0.54949	|	78.436	5.37696	0.47563	95.4358	-2.0722	0.54949	|	78.392
78.619	5.37867	0.44852	95.3247	-2.08771	0.54944	|	78.563	3.0832	0.67595	97.0178	-3.42676	0.54946	|	78.495	2.4536	0.45086	98.5954	-2.96565	0.54948	|	78.567	5.36781	0.48693	95.0326	-2.28897	0.54946	|	78.474	3.10046	0.55254	97.0188	-3.37398	0.54948	|	78.57	2.29573	0.59827	97.8478	-3.77067	0.54946	|	78.586	5.39025	0.4769	95.4082	-2.07449	0.54945	|	78.542
78.769	5.39228	0.44979	95.2963	-2.09136	0.54941	|	78.713	3.08956	0.6783	96.996	-3.43809	0.54942	|	78.645	2.4577	0.45304	98.5832	-2.99071	0.54944	|	78.717	5.38134	0.48845	95.0016	-2.29263	0.54942	|	78.624	3.10678	0.5546	96.9974	-3.3868	0.54944	|	78.72	2.30006	0.60084	97.8314	-3.78655	0.54942	|	78.736	5.40369	0.47816	95.3804	-2.07672	0.54941	|	78.692
78.919	5.40586	0.45105	95.2679	-2.09488	0.54937	|	78.863	3.0959	0.68251	96.9741	-3.44897	0.54938	|	78.795	2.4618	0.45522	98.5709	-3.0157	0.5494	|	78.867	5.39491	0.48995	94.9705	-2.29616	0.54938	|	78.774	3.11308	0.5572	96.9761	-3.39885	0.5494	|	78.87	2.30439	0.60341	97.815	-3.80223	0.54938	|	78.886	5.41715	0.47942	95.3524	-2.07885	0.54938	|	78.842
79.069	5.41939	0.45229	95.2395	-2.09825	0.54933	|	79.013	3.10232	0.68587	96.952	-3.45958	0.54934	|	78.945	2.46587	0.45741	98.5585	-3.04052	0.54936	|	79.017	5.40849	0.49144	94.9392	-2.29957	0.54934	|	78.924	3.11936	0.55933	96.9547	-3.41022	0.54937	|	79.02	2.30873	0.606	97.7985	-3.81769	0.54934	|	79.036	5.43051	0.48066	95.3246	-2.08086	0.54934	|	78.992
79.219	5.43288	0.45352	95.2112	-2.10147	0.54929	|	79.163	3.10872	0.68801	96.9298	-3.4698	0.5493	|	79.095	2.46997	0.45962	98.546	-3.06544	0.54932	|	79.167	5.42217	0.49292	94.9078	-2.30287	0.5493	|	79.074	3.12565	0.56034	96.9332	-3.42093	0.54933	|	79.17	2.31304	0.60858	97.782	-3.83286	0.5493	|	79.186	5.44386	0.48188	95.2968	-2.08276	0.5493	|	79.142
79.369	5.44642	0.45474	95.1827	-2.10455	0.54925	|	79.313	3.11512	0.68984	96.9076	-3.47969	0.54927	|	79.245	2.47404	0.46183	98.5335	-3.09014	0.54928	|	79.317	5.43574	0.49438	94.8765	-2.30605	0.54926	|	79.224	3.13198	0.56289	96.9115	-3.43105	0.54929	|	79.32	2.31733	0.61116	97.7655	-3.84778	0.54926	|	79.336	5.45722	0.48309	95.269	-2.08454	0.54926	|	79.292
79.519	5.46	0.45595	95.1541	-2.10749	0.54921	|	79.463	3.12146	0.69276	96.8855	-3.48922	0.54923	|	79.395	2.47813	0.46406	98.5208	-3.11491	0.54924	|	79.467	5.44934	0.49583	94.8451	-2.30912	0.54923	|	79.374	3.13825	0.5659	96.8899	-3.44045	0.54925	|	79.47	2.32164	0.61376	97.7488	-3.86256	0.54923	|	79.486	5.47069	0.48429	95.2409	-2.08622	0.54922	|	79.442
79.669	5.47368	0.45715	95.1252	-2.11031	0.54917	|	79.613	3.12782	0.69491	96.8632	-3.49852	0.54919	|	79.545	2.48225	0.46633	98.5079	-3.13983	0.54921	|	79.617	5.4629	0.49726	94.8138	-2.31208	0.54919	|	79.524	3.14458	0.56751	96.8681	-3.44932	0.54921	|	79.62	2.32595	0.61636	97.7322	-3.87716	0.54919	|	79.636	5.4841	0.48548	95.2129	-2.08778	0.54918	|	79.592
79.819	5.48731	0.45834	95.0965	-2.11297	0.54914	|	79.763	3.13418	0.69792	96.841	-3.50761	0.54915	|	79.695	2.48641	0.46863	98.4948	-3.16483	0.54917	|	79.767	5.47654	0.49867	94.7822	-2.31494	0.54915	|	79.674	3.15088	0.57015	96.8464	-3.45759	0.54917	|	79.77	2.33023	0.61896	97.7156	-3.8915	0.54915	|	79.786	5.49731	0.48663	95.1853	-2.08921	0.54914	|	79.742
79.969	5.50097	0.45951	95.0676	-2.1155	0.5491	|	79.913	3.14055	0.7006	96.8186	-3.51655	0.54911	|	79.845	2.49055	0.47093	98.4817	-3.18963	0.54913	|	79.917	5.49016	0.50008	94.7507	-2.31768	0.54911	|	79.824	3.15722	0.57348	96.8244	-3.46535	0.54913	|	79.92	2.33453	0.62158	97.6988	-3.90576	0.54911	|	79.936	5.51275	0.48795	95.153	-2.09076	0.54911	|	79.892
80.119	5.51447	0.46066	95.039	-2.11788	0.54906	|	80.063	3.14696	0.70366	96.796	-3.52542	0.54907	|	79.995	2.49465	0.47322	98.4685	-3.21405	0.54909	|	80.067	5.50387	0.50147	94.7189	-2.32032	0.54907	|	79.974	3.16352	0.57758	96.8025	-3.47256	0.5491	|	80.07	2.33884	0.62422	97.6819	-3.91994	0.54907	|	80.086	5.52629	0.48909	95.1247	-2.09201	0.54907	|	80.042
80.269	5.52804	0.4618	95.0102	-2.12018	0.54902	|	80.213	3.15334	0.70555	96.7735	-3.53414	0.54903	|	80.145	2.49875	0.47553	98.4553	-3.2384	0.54905	|	80.217	5.5175	0.50284	94.6872	-2.32286	0.54903	|	80.124	3.16983	0.58098	96.7806	-3.47928	0.54906	|	80.22	2.34311	0.62684	97.6652	-3.93384	0.54903	|	80.236	5.53978	0.49021	95.0965	-2.09319	0.54903	|	80.192
80.419	5.54165	0.46292	94.9814	-2.12242	0.54898	|	80.363	3.15968	0.70998	96.7511	-3.54274	0.549	|	80.295	2.50285	0.47785	98.442	-3.26251	0.54901	|	80.367	5.53117	0.50419	94.6555	-2.32531	0.54899	|	80.274	3.17614	0.58298	96.7587	-3.48557	0.54902	|	80.37	2.34738	0.62948	97.6483	-3.94765	0.54899	|	80.386	5.55312	0.4913	95.0685	-2.09429	0.54899	|	80.342
80.569	5.5553	0.46403	94.9524	-2.12461	0.54894	|	80.513	3.16602	0.71322	96.7286	-3.55131	0.54896	|	80.445	2.50692	0.48017	98.4286	-3.28638	0.54897	|	80.517	5.5448	0.50552	94.6237	-2.32767	0.54896	|	80.424	3.18247	0.58637	96.7366	-3.49146	0.54898	|	80.52	2.35166	0.63213	97.6314	-3.96138	0.54895	|	80.536	5.56657	0.49238	95.0404	-2.09537	0.54895	|	80.492
80.719	5.56893	0.46513	94.9234	-2.12675	0.5489	|	80.663	3.17238	0.71687	96.706	-3.55991	0.54892	|	80.595	2.51102	0.48251	98.4151	-3.31019	0.54894	|	80.667	5.55847	0.50684	94.5919	-2.32995	0.54892	|	80.574	3.18879	0.58817	96.7145	-3.49698	0.54894	|	80.67	2.35594	0.63478	97.6144	-3.97502	0.54892	|	80.686	5.57992	0.49344	95.0124	-2.09642	0.54891	|	80.642
80.869	5.58252	0.4662	94.8945	-2.12886	0.54886	|	80.813	3.17873	0.72121	96.6833	-3.56851	0.54888	|	80.745	2.51513	0.48488	98.4014	-3.33393	0.5489	|	80.817	5.57213	0.50814	94.5601	-2.33216	0.54888	|	80.724	3.19511	0.59211	96.6923	-3.50215	0.5489	|	80.82	2.36025	0.63747	97.5973	-3.98868	0.54888	|	80.836	5.59338	0.49449	94.9841	-2.09746	0.54887	|	80.792
81.019	5.59613	0.46726	94.8655	-2.13094	0.54883	|	80.963	3.18514	0.72362	96.6604	-3.57725	0.54884	|	80.895	2.51924	0.48725	98.3877	-3.35741	0.54886	|	80.967	5.58583	0.50942	94.5281	-2.3343	0.54884	|	80.874	3.20146	0.59353	96.6701	-3.50704	0.54886	|	80.97	2.36454	0.64017	97.5801	-4.00224	0.54884	|	80.986	5.60678	0.49551	94.9561	-2.0985	0.54883	|	80.942
81.169	5.60966	0.4683	94.8367	-2.133	0.54879	|	81.113	3.19153	0.72791	96.6375	-3.58604	0.5488	|	81.045	2.52332	0.48962	98.3739	-3.3806	0.54882	|	81.117	5.5995	0.51068	94.4962	-2.33636	0.5488	|	81.024	3.20778	0.59568	96.6479	-3.51166	0.54882	|	81.12	2.36885	0.64288	97.5628	-4.0158	0.5488	|	81.136	5.62016	0.49652	94.928	-2.09955	0.5488	|	81.092
81.319	5.62331	0.46933	94.8075	-2.13508	0.54875	|	81.263	3.19793	0.72943	96.6146	-3.59493	0.54876	|	81.195	2.52743	0.49202	98.36	-3.40365	0.54878	|	81.267	5.61312	0.51192	94.4643	-2.33834	0.54876	|	81.174	3.21412	0.59885	96.6256	-3.51605	0.54879	|	81.27	2.37313	0.64559	97.5456	-4.02923	0.54876	|	81.286	5.63358	0.49751	94.8998	-2.10065	0.54876	|	81.242
81.469	5.63692	0.47034	94.7785	-2.13716	0.54871	|	81.413	3.2043	0.73302	96.5917	-3.6039	0.54872	|	81.345	2.53152	0.49443	98.346	-3.42646	0.54874	|	81.417	5.62668	0.51313	94.4326	-2.34023	0.54872	|	81.324	3.22043	0.60093	96.6034	-3.52025	0.54875	|	81.42	2.3774	0.6483	97.5284	-4.04259	0.54872	|	81.436	5.64708	0.49849	94.8714	-2.10183	0.54872	|	81.392
81.619	5.65054	0.47133	94.7493	-2.13925	0.54867	|	81.563	3.21067	0.73473	96.5687	-3.61301	0.54869	|	81.495	2.53561	0.49684	98.332	-3.449	0.5487	|	81.567	5.64028	0.51433	94.4008	-2.34203	0.54868	|	81.474	3.22676	0.604	96.5811	-3.5243	0.54871	|	81.57	2.38169	0.65104	97.511	-4.05599	0.54868	|	81.586	5.66052	0.49945	94.8431	-2.10307	0.54868	|	81.542
81.769	5.66419	0.47231	94.7201	-2.14134	0.54863	|	81.713	3.21705	0.73757	96.5456	-3.62227	0.54865	|	81.645	2.53973	0.49928	98.3177	-3.47145	0.54866	|	81.717	5.65396	0.51551	94.3687	-2.34375	0.54865	|	81.624	3.23307	0.60591	96.5589	-3.52822	0.54867	|	81.72	2.38597	0.65378	97.4936	-4.06938	0.54864	|	81.736	5.67401	0.5004	94.8148	-2.1044	0.54864	|	81.692
81.919	5.6778	0.47327	94.691	-2.14343	0.54859	|	81.863	3.2234	0.74113	96.5225	-3.63165	0.54861	|	81.795	2.54384	0.50173	98.3034	-3.49359	0.54862	|	81.867	5.66763	0.51667	94.3367	-2.34537	0.54861	|	81.774	3.2394	0.60734	96.5366	-3.53207	0.54863	|	81.87	2.39024	0.65653	97.4762	-4.08273	0.54861	|	81.886	5.68748	0.50132	94.7864	-2.1058	0.5486	|	81.842
82.069	5.69144	0.47421	94.6617	-2.1455	0.54855	|	82.013	3.22977	0.74439	96.4994	-3.64122	0.54857	|	81.945	2.54795	0.5042	98.289	-3.51548	0.54859	|	82.017	5.68127	0.51781	94.3047	-2.34687	0.54857	|	81.924	3.24573	0.6096	96.5142	-3.53586	0.54859	|	82.02	2.39452	0.65931	97.4587	-4.09613	0.54857	|	82.036	5.70097	0.50223	94.758	-2.10726	0.54856	|	81.992
82.219	5.70499	0.47512	94.6326	-2.14751	0.54852	|	82.163	3.23618	0.74597	96.476	-3.65104	0.54853	|	82.095	2.55203	0.50665	98.2746	-3.53697	0.54855	|	82.167	5.69492	0.51893	94.2726	-2.34826	0.54853	|	82.074	3.25202	0.61064	96.4919	-3.5396	0.54855	|	82.17	2.39881	0.66209	97.4411	-4.10955	0.54853	|	82.186	5.71445	0.50312	94.7296	-2.10877	0.54852	|	82.142
82.369	5.7187	0.47603	94.6032	-2.14947	0.54848	|	82.313	3.24255	0.74922	96.4527	-3.66098	0.54849	|	82.245	2.55609	0.50911	98.2602	-3.55809	0.54851	|	82.317	5.70855	0.52002	94.2406	-2.34951	0.54849	|	82.224	3.25833	0.61261	96.4696	-3.54335	0.54851	|	82.32	2.40312	0.6649	97.4234	-4.1231	0.54849	|	82.336	5.72798	0.504	94.701	-2.11032	0.54848	|	82.292
82.519	5.73236	0.47691	94.5738	-2.15133	0.54844	|	82.463	3.24888	0.75251	96.4295	-3.67103	0.54845	|	82.395	2.56017	0.51159	98.2456	-3.57902	0.54847	|	82.467	5.7221	0.52108	94.2087	-2.35061	0.54845	|	82.374	3.26464	0.61339	96.4472	-3.54712	0.54847	|	82.47	2.40741	0.66772	97.4057	-4.13661	0.54845	|	82.486	5.74141	0.50485	94.6727	-2.11186	0.54845	|	82.442
82.669	5.74601	0.47778	94.5444	-2.15306	0.5484	|	82.613	3.25526	0.75541	96.4061	-3.68134	0.54841	|	82.545	2.56422	0.51406	98.2311	-3.59956	0.54843	|	82.617	5.73569	0.52212	94.1768	-2.35154	0.54841	|	82.524	3.27095	0.61829	96.4248	-3.55094	0.54844	|	82.62	2.41168	0.67053	97.388	-4.15011	0.54841	|	82.636	5.75488	0.50569	94.6442	-2.11336	0.54841	|	82.592
82.819	5.7596	0.47862	94.5151	-2.15462	0.54836	|	82.763	3.26163	0.75777	96.3826	-3.69183	0.54837	|	82.695	2.56832	0.51658	98.2163	-3.62003	0.54839	|	82.767	5.74934	0.52315	94.1447	-2.35229	0.54837	|	82.674	3.2773	0.61912	96.4023	-3.55484	0.5484	|	82.77	2.41597	0.67338	97.3701	-4.16375	0.54837	|	82.786	5.76837	0.50652	94.6157	-2.1148	0.54837	|	82.742
82.969	5.77321	0.47944	94.4858	-2.15597	0.54832	|	82.913	3.26798	0.76036	96.3591	-3.70247	0.54834	|	82.845	2.57242	0.51911	98.2014	-3.64027	0.54835	|	82.917	5.76297	0.52415	94.1126	-2.35283	0.54833	|	82.824	3.28361	0.62127	96.3798	-3.55881	0.54836	|	82.92	2.42027	0.67624	97.3522	-4.17746	0.54833	|	82.936	5.78184	0.50733	94.5872	-2.11613	0.54833	|	82.892
83.119	5.78688	0.48024	94.4563	-2.15709	0.54828	|	83.063	3.27433	0.76224	96.3356	-3.71328	0.5483	|	82.995	2.57653	0.52165	98.1864	-3.66022	0.54831	|	83.067	5.77658	0.52512	94.0806	-2.35314	0.5483	|	82.974	3.28989	0.62389	96.3574	-3.56286	0.54832	|	83.07	2.42456	0.6791	97.3343	-4.19118	0.54829	|	83.086	5.79534	0.50812	94.5586	-2.11733	0.54829	|	83.042
83.269	5.80052	0.48102	94.4269	-2.15794	0.54824	|	83.213	3.28065	0.76536	96.312	-3.72421	0.54826	|	83.145	2.58063	0.5242	98.1714	-3.67988	0.54827	|	83.217	5.79027	0.52607	94.0484	-2.35319	0.54826	|	83.124	3.29621	0.62585	96.3349	-3.56704	0.54828	|	83.22	2.42883	0.68197	97.3163	-4.20493	0.54826	|	83.236	5.80884	0.5089	94.5301	-2.11835	0.54825	|	83.192
83.419	5.8142	0.48178	94.3974	-2.1585	0.5482	|	83.363	3.28702	0.7679	96.2883	-3.73538	0.54822	|	83.295	2.58469	0.52673	98.1564	-3.69905	0.54824	|	83.367	5.8039	0.52699	94.0163	-2.35298	0.54822	|	83.274	3.3025	0.62904	96.3125	-3.57132	0.54824	|	83.37	2.43312	0.68487	97.2982	-4.21882	0.54822	|	83.386	5.82236	0.50967	94.5014	-2.11916	0.54821	|	83.342
83.569	5.82792	0.48252	94.3677	-2.15874	0.54816	|	83.513	3.29334	0.77127	96.2647	-3.74663	0.54818	|	83.445	2.58877	0.52929	98.1412	-3.71802	0.5482	|	83.517	5.81757	0.52789	93.9841	-2.35248	0.54818	|	83.424	3.3088	0.63292	96.29	-3.57574	0.5482	|	83.52	2.43739	0.68776	97.2802	-4.2327	0.54818	|	83.536	5.83583	0.51041	94.4728	-2.11973	0.54817	|	83.492
83.719	5.84168	0.48324	94.338	-2.15865	0.54813	|	83.663	3.29968	0.7738	96.2409	-3.75807	0.54814	|	83.595	2.59284	0.53186	98.1261	-3.73668	0.54816	|	83.667	5.83129	0.52877	93.9519	-2.35168	0.54814	|	83.574	3.31512	0.63479	96.2673	-3.58032	0.54816	|	83.67	2.44164	0.69066	97.2622	-4.24662	0.54814	|	83.686	5.84926	0.51114	94.4444	-2.12003	0.54813	|	83.642
83.869	5.8553	0.48393	94.3086	-2.15821	0.54809	|	83.813	3.30603	0.77851	96.217	-3.76966	0.5481	|	83.745	2.59689	0.53442	98.1109	-3.75498	0.54812	|	83.817	5.84504	0.52961	93.9195	-2.35058	0.5481	|	83.724	3.32143	0.63613	96.2447	-3.58502	0.54812	|	83.82	2.4459	0.69357	97.2441	-4.26066	0.5481	|	83.836	5.8627	0.51184	94.4159	-2.12005	0.5481	|	83.792
84.019	5.86894	0.4846	94.2792	-2.15743	0.54805	|	83.963	3.31238	0.78156	96.193	-3.78138	0.54806	|	83.895	2.60095	0.537	98.0956	-3.77304	0.54808	|	83.967	5.85867	0.53043	93.8875	-2.34919	0.54806	|	83.874	3.32774	0.63783	96.2221	-3.58987	0.54809	|	83.97	2.45016	0.6965	97.2259	-4.27475	0.54806	|	83.986	5.87616	0.51252	94.3873	-2.11975	0.54806	|	83.942
84.169	5.88261	0.48525	94.2497	-2.1563	0.54801	|	84.113	3.31871	0.78309	96.169	-3.79318	0.54802	|	84.045	2.60501	0.53959	98.0803	-3.79083	0.54804	|	84.117	5.87241	0.53122	93.8552	-2.34748	0.54802	|	84.024	3.33406	0.63995	96.1994	-3.59488	0.54805	|	84.12	2.45443	0.69945	97.2076	-4.28899	0.54802	|	84.136	5.88965	0.51318	94.3587	-2.11912	0.54802	|	84.092
84.319	5.89624	0.48587	94.2203	-2.15483	0.54797	|	84.263	3.32508	0.78737	96.1448	-3.80518	0.54798	|	84.195	2.60905	0.54218	98.0649	-3.80827	0.548	|	84.267	5.88607	0.53197	93.8232	-2.34547	0.54798	|	84.174	3.34037	0.6424	96.1767	-3.60002	0.54801	|	84.27	2.45868	0.7024	97.1894	-4.30325	0.54798	|	84.286	5.90316	0.51381	94.3301	-2.11815	0.54798	|	84.242
84.469	5.90995	0.48648	94.1908	-2.15302	0.54793	|	84.413	3.33144	0.78903	96.1206	-3.81725	0.54794	|	84.345	2.61311	0.54479	98.0494	-3.82553	0.54796	|	84.417	5.8998	0.53271	93.791	-2.34314	0.54794	|	84.324	3.34668	0.64461	96.154	-3.60531	0.54797	|	84.42	2.46297	0.70539	97.1708	-4.31773	0.54794	|	84.436	5.91664	0.51441	94.3016	-2.11685	0.54794	|	84.392
84.619	5.92355	0.48705	94.1615	-2.1509	0.54789	|	84.563	3.33776	0.79248	96.0964	-3.82934	0.54791	|	84.495	2.61716	0.54741	98.0338	-3.84253	0.54792	|	84.567	5.91349	0.53341	93.7589	-2.34054	0.5479	|	84.474	3.35298	0.64607	96.1312	-3.61074	0.54793	|	84.57	2.46727	0.70839	97.1523	-4.3323	0.5479	|	84.586	5.93015	0.51499	94.273	-2.1152	0.5479	|	84.542
84.769	5.93724	0.4876	94.1321	-2.14847	0.54785	|	84.713	3.34408	0.7943	96.0722	-3.8415	0.54787	|	84.645	2.62123	0.55005	98.0182	-3.8593	0.54788	|	84.717	5.92726	0.53408	93.7267	-2.33766	0.54787	|	84.624	3.35929	0.64937	96.1084	-3.6163	0.54789	|	84.72	2.47155	0.7114	97.1337	-4.34694	0.54786	|	84.736	5.94356	0.51553	94.2446	-2.11323	0.54786	|	84.692
84.919	5.95095	0.48813	94.1026	-2.14576	0.54781	|	84.863	3.3504	0.79662	96.0479	-3.85373	0.54783	|	84.795	2.62532	0.55272	98.0024	-3.87595	0.54784	|	84.867	5.94101	0.53472	93.6946	-2.33455	0.54783	|	84.774	3.36564	0.65145	96.0855	-3.62203	0.54785	|	84.87	2.47584	0.71443	97.115	-4.36164	0.54783	|	84.886	5.95709	0.51605	94.216	-2.11093	0.54782	|	84.842
85.069	5.96467	0.48864	94.0732	-2.1428	0.54777	|	85.013	3.35679	0.80081	96.0232	-3.86616	0.54779	|	84.945	2.6294	0.55539	97.9865	-3.89233	0.54781	|	85.017	5.95474	0.53533	93.6625	-2.33123	0.54779	|	84.924	3.37195	0.65457	96.0626	-3.62785	0.54781	|	85.02	2.48005	0.71742	97.0966	-4.37621	0.54779	|	85.036	5.97067	0.51654	94.1874	-2.10831	0.54778	|	84.992
85.219	5.97835	0.48912	94.0439	-2.13965	0.54773	|	85.163	3.36311	0.80353	95.9987	-3.8785	0.54775	|	85.095	2.63344	0.55804	97.9707	-3.9083	0.54777	|	85.167	5.96837	0.53591	93.6308	-2.32776	0.54775	|	85.074	3.37827	0.65673	96.0396	-3.63379	0.54777	|	85.17	2.48433	0.72046	97.0778	-4.39107	0.54775	|	85.186	5.98418	0.51699	94.1589	-2.10544	0.54774	|	85.142
85.369	5.99201	0.48957	94.0147	-2.13635	0.54769	|	85.313	3.36945	0.807	95.9741	-3.8909	0.54771	|	85.245	2.63748	0.5607	97.9549	-3.92405	0.54773	|	85.317	5.98216	0.53647	93.5987	-2.32409	0.54771	|	85.224	3.38456	0.65743	96.0168	-3.63981	0.54773	|	85.32	2.48861	0.72352	97.0591	-4.40598	0.54771	|	85.336	5.99769	0.51742	94.1305	-2.10232	0.5477	|	85.292
85.519	6.0057	0.49	93.9855	-2.13292	0.54766	|	85.463	3.37584	0.80878	95.9492	-3.90344	0.54767	|	85.395	2.64153	0.56338	97.939	-3.93962	0.54769	|	85.467	5.99583	0.53698	93.567	-2.32033	0.54767	|	85.374	3.39088	0.65982	95.9938	-3.64595	0.54769	|	85.47	2.49285	0.72656	97.0403	-4.42086	0.54767	|	85.486	6.0112	0.51783	94.1021	-2.09898	0.54766	|	85.442
85.669	6.01938	0.49041	93.9563	-2.12941	0.54762	|	85.613	3.38219	0.81107	95.9244	-3.91593	0.54763	|	85.545	2.64558	0.56607	97.923	-3.95499	0.54765	|	85.617	6.00952	0.53747	93.5352	-2.31648	0.54763	|	85.524	3.39721	0.66225	95.9707	-3.6522	0.54765	|	85.62	2.4971	0.72963	97.0215	-4.43585	0.54763	|	85.636	6.02466	0.5182	94.0739	-2.09548	0.54763	|	85.592
85.819	6.03307	0.49079	93.9272	-2.12585	0.54758	|	85.763	3.38856	0.81452	95.8994	-3.92845	0.54759	|	85.695	2.64965	0.56879	97.9069	-3.97024	0.54761	|	85.767	6.02324	0.53793	93.5035	-2.31256	0.54759	|	85.674	3.4035	0.6635	95.9476	-3.65849	0.54762	|	85.77	2.50137	0.73272	97.0025	-4.45097	0.54759	|	85.786	6.03822	0.51856	94.0455	-2.0918	0.54759	|	85.742
85.969	6.04675	0.49114	93.8981	-2.12228	0.54754	|	85.913	3.39492	0.81847	95.8744	-3.94096	0.54755	|	85.845	2.65369	0.57149	97.8908	-3.98521	0.54757	|	85.917	6.03696	0.53836	93.4718	-2.30862	0.54755	|	85.824	3.40982	0.66637	95.9245	-3.66486	0.54758	|	85.92	2.50563	0.73581	96.9835	-4.4661	0.54755	|	85.936	6.05176	0.51888	94.0172	-2.08803	0.54755	|	85.892
86.119	6.06049	0.49148	93.869	-2.11871	0.5475	|	86.063	3.40129	0.82072	95.8492	-3.95351	0.54751	|	85.995	2.65776	0.57423	97.8746	-4.00011	0.54753	|	86.067	6.05058	0.53876	93.4403	-2.30473	0.54751	|	85.974	3.41612	0.67011	95.9014	-3.67128	0.54754	|	86.07	2.50987	0.7389	96.9646	-4.48123	0.54751	|	86.086	6.06535	0.51918	93.9888	-2.08415	0.54751	|	86.042
86.269	6.07421	0.49178	93.84	-2.11518	0.54746	|	86.213	3.40768	0.82369	95.8239	-3.96607	0.54747	|	86.145	2.66184	0.57699	97.8582	-4.0149	0.54749	|	86.217	6.06427	0.53913	93.4088	-2.30086	0.54747	|	86.124	3.42245	0.6725	95.8782	-3.67777	0.5475	|	86.22	2.51414	0.74203	96.9454	-4.49652	0.54747	|	86.236	6.07891	0.51946	93.9606	-2.08021	0.54747	|	86.192
86.419	6.08793	0.49207	93.811	-2.11168	0.54742	|	86.363	3.41405	0.82649	95.7986	-3.97855	0.54743	|	86.295	2.66591	0.57974	97.8418	-4.02945	0.54745	|	86.367	6.07793	0.53947	93.3774	-2.29705	0.54743	|	86.274	3.42878	0.6746	95.8548	-3.6843	0.54746	|	86.37	2.51837	0.74513	96.9264	-4.51171	0.54743	|	86.386	6.09249	0.51971	93.9324	-2.07623	0.54743	|	86.342
86.569	6.10169	0.49232	93.7819	-2.10822	0.54738	|	86.513	3.42044	0.83001	95.7732	-3.99105	0.5474	|	86.445	2.66998	0.58251	97.8254	-4.04389	0.54741	|	86.517	6.09165	0.53978	93.3459	-2.29331	0.54739	|	86.424	3.43512	0.67618	95.8315	-3.69087	0.54742	|	86.52	2.52262	0.74826	96.9072	-4.52702	0.54739	|	86.536	6.10601	0.51993	93.9043	-2.07222	0.54739	|	86.492
86.719	6.11541	0.49256	93.753	-2.10482	0.54734	|	86.663	3.4268	0.83234	95.7477	-4.00348	0.54736	|	86.595	2.67408	0.58532	97.8088	-4.05829	0.54737	|	86.667	6.10536	0.54006	93.3145	-2.28966	0.54735	|	86.574	3.44141	0.67886	95.8082	-3.6974	0.54738	|	86.67	2.52689	0.75142	96.8878	-4.54246	0.54735	|	86.686	6.11955	0.52013	93.8763	-2.0682	0.54735	|	86.642
86.869	6.1292	0.49277	93.724	-2.10148	0.5473	|	86.813	3.43319	0.8348	95.7221	-4.01591	0.54732	|	86.745	2.67815	0.5881	97.7922	-4.07245	0.54733	|	86.817	6.11905	0.54031	93.2832	-2.28611	0.54732	|	86.724	3.44771	0.68039	95.7849	-3.70393	0.54734	|	86.82	2.53116	0.75459	96.8684	-4.5579	0.54731	|	86.836	6.13319	0.52031	93.8481	-2.06414	0.54731	|	86.792
87.019	6.14286	0.49295	93.6954	-2.09823	0.54726	|	86.963	3.43957	0.8391	95.6964	-4.02827	0.54728	|	86.895	2.68224	0.59091	97.7756	-4.08655	0.5473	|	86.967	6.13275	0.54054	93.2519	-2.28265	0.54728	|	86.874	3.45404	0.6849	95.7615	-3.71049	0.5473	|	86.97	2.53543	0.75777	96.8488	-4.5734	0.54728	|	86.986	6.14683	0.52046	93.82	-2.06007	0.54727	|	86.942
87.169	6.15654	0.49311	93.6667	-2.09505	0.54722	|	87.113	3.44599	0.84352	95.6706	-4.04066	0.54724	|	87.045	2.68632	0.59374	97.7588	-4.10055	0.54726	|	87.117	6.1464	0.54073	93.2207	-2.27929	0.54724	|	87.024	3.46034	0.68657	95.738	-3.71701	0.54726	|	87.12	2.53969	0.76095	96.8294	-4.58884	0.54724	|	87.136	6.1605	0.52058	93.7918	-2.05599	0.54723	|	87.092
87.319	6.17026	0.49325	93.6379	-2.09191	0.54718	|	87.263	3.45241	0.84584	95.6446	-4.053	0.5472	|	87.195	2.69037	0.59654	97.7422	-4.1143	0.54722	|	87.267	6.16006	0.54089	93.1897	-2.27601	0.5472	|	87.174	3.46665	0.68829	95.7146	-3.72349	0.54722	|	87.27	2.54391	0.76411	96.8099	-4.6042	0.5472	|	87.286	6.17407	0.52068	93.764	-2.05194	0.54719	|	87.242
87.469	6.18406	0.49336	93.6091	-2.08878	0.54714	|	87.413	3.45881	0.84985	95.6186	-4.06522	0.54716	|	87.345	2.6944	0.59934	97.7256	-4.12793	0.54718	|	87.417	6.17382	0.54103	93.1584	-2.27276	0.54716	|	87.324	3.47296	0.69061	95.6911	-3.72994	0.54718	|	87.42	2.54813	0.76728	96.7905	-4.61954	0.54716	|	87.436	6.18763	0.52076	93.7362	-2.04788	0.54715	|	87.392
87.619	6.19779	0.49345	93.5804	-2.08569	0.5471	|	87.563	3.46522	0.85093	95.5925	-4.07741	0.54712	|	87.495	2.69842	0.60215	97.709	-4.14147	0.54714	|	87.567	6.1875	0.54114	93.1273	-2.26956	0.54712	|	87.474	3.47928	0.69283	95.6675	-3.73636	0.54714	|	87.57	2.5524	0.7705	96.7707	-4.63506	0.54712	|	87.586	6.2013	0.52081	93.7082	-2.04375	0.54711	|	87.542
87.769	6.21156	0.49352	93.5517	-2.08258	0.54707	|	87.713	3.47161	0.85469	95.5664	-4.08947	0.54708	|	87.645	2.70247	0.60498	97.6922	-4.155	0.5471	|	87.717	6.20121	0.54121	93.0962	-2.2664	0.54708	|	87.624	3.48556	0.69489	95.644	-3.74266	0.5471	|	87.72	2.55668	0.77373	96.7508	-4.65062	0.54708	|	87.736	6.21486	0.52083	93.6805	-2.03959	0.54707	|	87.692
87.919	6.22534	0.49357	93.5231	-2.07943	0.54703	|	87.863	3.47802	0.85857	95.5402	-4.10149	0.54704	|	87.795	2.70656	0.60786	97.6752	-4.16863	0.54706	|	87.867	6.21493	0.54126	93.0651	-2.26323	0.54704	|	87.774	3.49184	0.69614	95.6205	-3.74891	0.54706	|	87.87	2.56092	0.77694	96.7311	-4.66602	0.54704	|	87.886	6.22853	0.52082	93.6527	-2.03533	0.54703	|	87.842
88.069	6.2391	0.49359	93.4945	-2.07623	0.54699	|	88.013	3.48439	0.86086	95.514	-4.11337	0.547	|	87.945	2.71066	0.61075	97.658	-4.18225	0.54702	|	88.017	6.22863	0.54128	93.0341	-2.26003	0.547	|	87.924	3.49814	0.6987	95.5968	-3.75509	0.54702	|	88.02	2.56517	0.78016	96.7113	-4.68143	0.547	|	88.036	6.24215	0.52079	93.625	-2.03102	0.547	|	87.992
88.219	6.25288	0.49359	93.4659	-2.07294	0.54695	|	88.163	3.49079	0.86345	95.4876	-4.1252	0.54696	|	88.095	2.71473	0.61363	97.641	-4.19573	0.54698	|	88.167	6.24236	0.54127	93.0031	-2.25676	0.54696	|	88.074	3.50446	0.70118	95.5731	-3.76121	0.54699	|	88.17	2.56943	0.7834	96.6913	-4.69688	0.54696	|	88.186	6.25576	0.52073	93.5974	-2.02662	0.54696	|	88.142
88.369	6.26657	0.49357	93.4375	-2.06957	0.54691	|	88.313	3.49719	0.86698	95.4612	-4.13693	0.54692	|	88.245	2.71879	0.61651	97.6239	-4.20913	0.54694	|	88.317	6.25613	0.54124	92.9721	-2.25337	0.54692	|	88.224	3.5108	0.70279	95.5492	-3.76724	0.54695	|	88.32	2.57369	0.78665	96.6713	-4.71228	0.54692	|	88.336	6.26941	0.52064	93.5697	-2.02213	0.54692	|	88.292
88.519	6.28038	0.49352	93.409	-2.06606	0.54687	|	88.463	3.50356	0.86814	95.4348	-4.14854	0.54688	|	88.395	2.72284	0.6194	97.6068	-4.22248	0.5469	|	88.467	6.26993	0.54117	92.941	-2.24985	0.54688	|	88.374	3.5171	0.70526	95.5254	-3.77314	0.54691	|	88.47	2.57794	0.78991	96.6512	-4.72766	0.54688	|	88.486	6.28304	0.52051	93.5422	-2.01755	0.54688	|	88.442
88.669	6.29413	0.49346	93.3806	-2.06243	0.54683	|	88.613	3.50991	0.87208	95.4084	-4.15997	0.54684	|	88.545	2.72691	0.6223	97.5897	-4.23586	0.54686	|	88.617	6.2837	0.54107	92.91	-2.24617	0.54684	|	88.524	3.52341	0.70733	95.5016	-3.77892	0.54687	|	88.62	2.58219	0.79316	96.631	-4.74296	0.54684	|	88.636	6.29663	0.52036	93.5148	-2.01289	0.54684	|	88.592
88.819	6.30786	0.49337	93.3523	-2.05868	0.54679	|	88.763	3.51626	0.87479	95.382	-4.17132	0.5468	|	88.695	2.73098	0.62522	97.5724	-4.24926	0.54682	|	88.767	6.29745	0.54095	92.8792	-2.24232	0.5468	|	88.674	3.5297	0.71088	95.4778	-3.78457	0.54683	|	88.77	2.58645	0.79642	96.6108	-4.75823	0.5468	|	88.786	6.31027	0.52017	93.4874	-2.00812	0.5468	|	88.742
88.969	6.32157	0.49326	93.3241	-2.05479	0.54675	|	88.913	3.52262	0.87706	95.3554	-4.18257	0.54676	|	88.845	2.73504	0.62814	97.5551	-4.26262	0.54678	|	88.917	6.31124	0.5408	92.8483	-2.23824	0.54676	|	88.824	3.536	0.71302	95.454	-3.7901	0.54679	|	88.92	2.59071	0.7997	96.5905	-4.7735	0.54676	|	88.936	6.32388	0.51995	93.4601	-2.00328	0.54676	|	88.892
89.119	6.33534	0.49313	93.2958	-2.05071	0.54671	|	89.063	3.529	0.88055	95.3287	-4.19373	0.54672	|	88.995	2.73909	0.63107	97.5378	-4.27597	0.54674	|	89.067	6.32501	0.54061	92.8175	-2.23392	0.54672	|	88.974	3.54232	0.71425	95.43	-3.79551	0.54675	|	89.07	2.59498	0.80299	96.5701	-4.7887	0.54672	|	89.086	6.33756	0.5197	93.4327	-1.99832	0.54672	|	89.042
89.269	6.34916	0.49298	93.2675	-2.04641	0.54667	|	89.213	3.53536	0.88279	95.302	-4.20474	0.54668	|	89.145	2.74315	0.634	97.5204	-4.28933	0.5467	|	89.217	6.33877	0.5404	92.7868	-2.22934	0.54668	|	89.124	3.54863	0.71731	95.406	-3.80077	0.54671	|	89.22	2.59928	0.80631	96.5495	-4.80399	0.54668	|	89.236	6.35116	0.51942	93.4056	-1.99331	0.54668	|	89.192
89.419	6.36292	0.4928	93.2394	-2.04191	0.54663	|	89.363	3.54171	0.88641	95.2752	-4.2156	0.54664	|	89.295	2.74718	0.63693	97.5031	-4.30264	0.54666	|	89.367	6.35256	0.54016	92.7561	-2.22445	0.54664	|	89.274	3.55495	0.71907	95.382	-3.80588	0.54667	|	89.37	2.60356	0.80961	96.5289	-4.81911	0.54664	|	89.386	6.36478	0.51911	93.3785	-1.98819	0.54664	|	89.342
89.569	6.37667	0.49261	93.2113	-2.03719	0.54659	|	89.513	3.54806	0.88941	95.2484	-4.22636	0.54661	|	89.445	2.75122	0.63987	97.4857	-4.31599	0.54662	|	89.517	6.36641	0.53989	92.7253	-2.21923	0.5466	|	89.424	3.56127	0.72086	95.3579	-3.81084	0.54663	|	89.52	2.60781	0.8129	96.5083	-4.83408	0.5466	|	89.536	6.37835	0.51878	93.3515	-1.98301	0.5466	|	89.492
89.719	6.39037	0.49239	93.1834	-2.03227	0.54655	|	89.663	3.55443	0.89279	95.2215	-4.23698	0.54657	|	89.595	2.75529	0.64284	97.4681	-4.32946	0.54658	|	89.667	6.38019	0.53959	92.6947	-2.21371	0.54656	|	89.574	3.56761	0.72272	95.3337	-3.81564	0.54659	|	89.67	2.61203	0.81618	96.4879	-4.84887	0.54656	|	89.686	6.39195	0.51843	93.3246	-1.97773	0.54656	|	89.642
89.869	6.40415	0.49215	93.1555	-2.02707	0.54651	|	89.813	3.56081	0.89524	95.1944	-4.24749	0.54653	|	89.745	2.75936	0.64582	97.4505	-4.34294	0.54654	|	89.817	6.39403	0.53926	92.6641	-2.20783	0.54652	|	89.724	3.57394	0.72412	95.3096	-3.82027	0.54655	|	89.82	2.61627	0.81946	96.4673	-4.8636	0.54652	|	89.836	6.40556	0.51807	93.2977	-1.97239	0.54652	|	89.792
90.019	6.41792	0.49189	93.1276	-2.02165	0.54647	|	89.963	3.56715	0.89893	95.1674	-4.25779	0.54649	|	89.895	2.76343	0.64881	97.4327	-4.3565	0.5465	|	89.967	6.40788	0.53891	92.6336	-2.2016	0.54649	|	89.874	3.58026	0.72774	95.2854	-3.82471	0.54651	|	89.97	2.62055	0.82279	96.4465	-4.87844	0.54648	|	89.986	6.41917	0.5177	93.2709	-1.967	0.54648	|	89.942
90.169	6.43165	0.49161	93.0999	-2.01602	0.54643	|	90.113	3.5735	0.90142	95.1404	-4.26795	0.54645	|	90.045	2.76754	0.65183	97.4148	-4.37018	0.54646	|	90.117	6.42162	0.53852	92.6034	-2.19509	0.54645	|	90.024	3.58658	0.72941	95.2612	-3.82898	0.54647	|	90.12	2.62483	0.82611	96.4256	-4.89314	0.54644	|	90.136	6.43281	0.51732	93.2441	-1.96155	0.54644	|	90.092
90.319	6.44538	0.49131	93.0722	-2.01015	0.54639	|	90.263	3.57986	0.90362	95.1132	-4.27799	0.54641	|	90.195	2.77163	0.65485	97.3969	-4.38386	0.54642	|	90.267	6.43543	0.53811	92.5731	-2.18823	0.54641	|	90.174	3.59293	0.73025	95.2369	-3.83308	0.54643	|	90.27	2.6291	0.82943	96.4046	-4.90776	0.5464	|	90.286	6.44647	0.51693	93.2173	-1.95606	0.5464	|	90.242
90.469	6.4591	0.49099	93.0447	-2.00409	0.54635	|	90.413	3.58623	0.90597	95.0859	-4.28786	0.54637	|	90.345	2.77569	0.65786	97.3791	-4.39749	0.54638	|	90.417	6.4492	0.53767	92.543	-2.18109	0.54637	|	90.324	3.59928	0.73328	95.2125	-3.83699	0.54639	|	90.42	2.63335	0.83274	96.3837	-4.9222	0.54637	|	90.436	6.46015	0.51655	93.1906	-1.95052	0.54636	|	90.392
90.619	6.47287	0.49064	93.0171	-1.99779	0.54631	|	90.563	3.59257	0.90931	95.0587	-4.29753	0.54633	|	90.495	2.77974	0.66086	97.3612	-4.41112	0.54635	|	90.567	6.46304	0.5372	92.5129	-2.17363	0.54633	|	90.474	3.6056	0.73624	95.1883	-3.84069	0.54635	|	90.57	2.63759	0.83604	96.3628	-4.9365	0.54633	|	90.586	6.4738	0.51617	93.164	-1.94494	0.54632	|	90.542
90.769	6.48667	0.49027	92.9896	-1.99128	0.54627	|	90.713	3.5989	0.91114	95.0315	-4.30702	0.54629	|	90.645	2.78377	0.66385	97.3435	-4.42471	0.54631	|	90.717	6.47686	0.5367	92.4829	-2.16591	0.54629	|	90.624	3.61193	0.73715	95.164	-3.84419	0.54631	|	90.72	2.64184	0.83936	96.3418	-4.95072	0.54629	|	90.736	6.48744	0.51579	93.1375	-1.93932	0.54628	|	90.692
90.919	6.50045	0.48987	92.9622	-1.98458	0.54623	|	90.863	3.60523	0.91426	95.0042	-4.31633	0.54625	|	90.795	2.7878	0.66686	97.3256	-4.43837	0.54627	|	90.867	6.49065	0.53617	92.4531	-2.15795	0.54625	|	90.774	3.61824	0.7404	95.1397	-3.84749	0.54627	|	90.87	2.64609	0.84267	96.3208	-4.96482	0.54625	|	90.886	6.5011	0.51541	93.1111	-1.93362	0.54624	|	90.842
91.069	6.51422	0.48945	92.9349	-1.97768	0.54619	|	91.013	3.61164	0.91767	94.9765	-4.32558	0.54621	|	90.945	2.79184	0.66988	97.3076	-4.45212	0.54623	|	91.017	6.50452	0.53561	92.4232	-2.14971	0.54621	|	90.924	3.62459	0.74255	95.1153	-3.8506	0.54623	|	91.02	2.65031	0.84596	96.2998	-4.97876	0.54621	|	91.036	6.51478	0.51502	93.0847	-1.92784	0.5462	|	90.992
91.219	6.52806	0.48901	92.9076	-1.97057	0.54615	|	91.163	3.61803	0.92168	94.9488	-4.33463	0.54617	|	91.095	2.79589	0.67291	97.2896	-4.46592	0.54619	|	91.167	6.5183	0.53503	92.3936	-2.14131	0.54617	|	91.074	3.63093	0.74517	95.0908	-3.85351	0.54619	|	91.17	2.65456	0.84928	96.2786	-4.99263	0.54617	|	91.186	6.52842	0.51462	93.0584	-1.92198	0.54616	|	91.142
91.369	6.54178	0.48855	92.8806	-1.96333	0.54611	|	91.313	3.62442	0.92464	94.9211	-4.34347	0.54613	|	91.245	2.79992	0.67593	97.2715	-4.47973	0.54615	|	91.317	6.53213	0.53442	92.3641	-2.13269	0.54613	|	91.224	3.6373	0.74617	95.0663	-3.85621	0.54615	|	91.32	2.65883	0.85261	96.2572	-5.00647	0.54613	|	91.336	6.54207	0.51421	93.0322	-1.91601	0.54612	|	91.292
91.519	6.55551	0.48806	92.8537	-1.95595	0.54607	|	91.463	3.63079	0.92683	94.8933	-4.35211	0.54609	|	91.395	2.80396	0.67896	97.2534	-4.49358	0.54611	|	91.467	6.54593	0.53378	92.3347	-2.12392	0.54609	|	91.374	3.64362	0.74656	95.0419	-3.85868	0.54611	|	91.47	2.66306	0.85591	96.2361	-5.02006	0.54609	|	91.486	6.55569	0.51377	93.0062	-1.90994	0.54608	|	91.442
91.669	6.56925	0.48755	92.8269	-1.94842	0.54603	|	91.613	3.63718	0.92945	94.8655	-4.36056	0.54605	|	91.545	2.808	0.68201	97.2352	-4.50751	0.54607	|	91.617	6.55978	0.53311	92.3054	-2.11497	0.54605	|	91.524	3.64996	0.74931	95.0174	-3.86096	0.54607	|	91.62	2.6673	0.85921	96.2147	-5.03356	0.54605	|	91.636	6.5694	0.5133	92.98	-1.9037	0.54604	|	91.592
91.819	6.58302	0.48701	92.8001	-1.94076	0.54599	|	91.763	3.64356	0.93303	94.8377	-4.36881	0.54601	|	91.695	2.81206	0.68507	97.2169	-4.52151	0.54603	|	91.767	6.57355	0.53243	92.2763	-2.10597	0.54601	|	91.674	3.65632	0.75021	94.9928	-3.86303	0.54603	|	91.77	2.67153	0.86252	96.1934	-5.04692	0.54601	|	91.786	6.58309	0.51281	92.954	-1.89733	0.546	|	91.742
91.969	6.59683	0.48645	92.7733	-1.93298	0.54595	|	91.913	3.64995	0.93431	94.8097	-4.37686	0.54597	|	91.845	2.81611	0.68813	97.1986	-4.53554	0.54599	|	91.917	6.58736	0.53171	92.2472	-2.09687	0.54597	|	91.824	3.66267	0.75356	94.9683	-3.86489	0.54599	|	91.92	2.67574	0.8658	96.1721	-5.06006	0.54597	|	91.936	6.59677	0.51227	92.9281	-1.89082	0.54596	|	91.892
92.119	6.61065	0.48587	92.7467	-1.92511	0.54591	|	92.063	3.65634	0.93734	94.7817	-4.38472	0.54593	|	91.995	2.82015	0.69119	97.1802	-4.54959	0.54595	|	92.067	6.60115	0.53096	92.2184	-2.08774	0.54593	|	91.974	3.669	0.75588	94.9438	-3.86652	0.54595	|	92.07	2.67999	0.86911	96.1506	-5.07322	0.54593	|	92.086	6.61044	0.51171	92.9023	-1.88415	0.54592	|	92.042
92.269	6.62444	0.48527	92.7202	-1.91722	0.54587	|	92.213	3.6627	0.93929	94.7538	-4.39232	0.54589	|	92.145	2.82422	0.69427	97.1617	-4.56373	0.54591	|	92.217	6.61494	0.5302	92.1897	-2.07859	0.54589	|	92.124	3.67533	0.75769	94.9193	-3.86795	0.54591	|	92.22	2.68422	0.8724	96.1291	-5.08617	0.54589	|	92.236	6.62418	0.5111	92.8764	-1.87726	0.54588	|	92.192
92.419	6.63827	0.48464	92.6937	-1.90927	0.54583	|	92.363	3.66909	0.9424	94.7257	-4.39974	0.54585	|	92.295	2.82825	0.69733	97.1432	-4.57783	0.54587	|	92.367	6.62881	0.5294	92.1609	-2.06938	0.54585	|	92.274	3.68167	0.75915	94.8948	-3.86918	0.54587	|	92.37	2.68845	0.87569	96.1076	-5.09899	0.54585	|	92.386	6.63789	0.51045	92.8507	-1.87022	0.54584	|	92.342
92.569	6.65201	0.48399	92.6676	-1.90135	0.54579	|	92.513	3.6755	0.94704	94.6975	-4.40697	0.54581	|	92.445	2.83229	0.7004	97.1247	-4.59196	0.54583	|	92.517	6.64266	0.52858	92.1323	-2.0602	0.54581	|	92.424	3.68801	0.76104	94.8703	-3.87019	0.54583	|	92.52	2.69268	0.87899	96.0859	-5.1117	0.54581	|	92.536	6.65165	0.50977	92.825	-1.86297	0.5458	|	92.492
92.719	6.66588	0.48332	92.6412	-1.89337	0.54575	|	92.663	3.68188	0.94815	94.6694	-4.41396	0.54577	|	92.595	2.83634	0.70348	97.1061	-4.60615	0.54579	|	92.667	6.65651	0.52774	92.1038	-2.05105	0.54577	|	92.574	3.69436	0.76341	94.8457	-3.871	0.54579	|	92.67	2.69692	0.88228	96.0643	-5.12427	0.54577	|	92.686	6.6653	0.50907	92.7997	-1.85559	0.54576	|	92.642
92.869	6.67972	0.48263	92.6151	-1.88543	0.54571	|	92.813	3.68826	0.95243	94.6412	-4.42072	0.54573	|	92.745	2.84037	0.70656	97.0875	-4.62031	0.54575	|	92.817	6.67042	0.52687	92.0754	-2.04191	0.54573	|	92.724	3.7007	0.76605	94.8212	-3.87161	0.54575	|	92.82	2.70114	0.88556	96.0426	-5.13665	0.54573	|	92.836	6.679	0.50833	92.7743	-1.84801	0.54572	|	92.792
93.019	6.69348	0.48192	92.5892	-1.87755	0.54567	|	92.963	3.69468	0.95486	94.6128	-4.4273	0.54569	|	92.895	2.84439	0.70962	97.0689	-4.63441	0.54571	|	92.967	6.68411	0.526	92.0475	-2.03295	0.54569	|	92.874	3.70706	0.76703	94.7965	-3.87202	0.54571	|	92.97	2.70534	0.88882	96.021	-5.14887	0.54569	|	92.986	6.6928	0.50756	92.7488	-1.84021	0.54568	|	92.942
93.169	6.70734	0.48119	92.5632	-1.86965	0.54563	|	93.113	3.70105	0.958	94.5846	-4.43361	0.54565	|	93.045	2.84842	0.7127	97.0502	-4.6486	0.54567	|	93.117	6.69796	0.52509	92.0194	-2.02393	0.54565	|	93.024	3.71343	0.76909	94.7719	-3.87222	0.54567	|	93.12	2.70959	0.89211	95.9991	-5.16105	0.54565	|	93.136	6.70645	0.50678	92.7238	-1.83232	0.54564	|	93.092
93.319	6.72117	0.48044	92.5374	-1.86181	0.54559	|	93.263	3.70747	0.96055	94.5561	-4.43975	0.54561	|	93.195	2.85246	0.71579	97.0314	-4.66285	0.54563	|	93.267	6.7118	0.52417	91.9914	-2.01498	0.54561	|	93.174	3.71979	0.77052	94.7472	-3.87223	0.54563	|	93.27	2.71386	0.89541	95.977	-5.17317	0.54561	|	93.286	6.7202	0.50598	92.6986	-1.82423	0.5456	|	93.242
93.469	6.73502	0.47968	92.5117	-1.85402	0.54555	|	93.413	3.71387	0.96217	94.5276	-4.44563	0.54557	|	93.345	2.8565	0.71888	97.0125	-4.6771	0.54559	|	93.417	6.72564	0.52322	91.9636	-2.00607	0.54557	|	93.324	3.72617	0.77358	94.7225	-3.87205	0.54559	|	93.42	2.71809	0.89868	95.9551	-5.18501	0.54557	|	93.436	6.73392	0.50515	92.6736	-1.81602	0.54556	|	93.392
93.619	6.74889	0.47889	92.486	-1.84625	0.54551	|	93.563	3.72025	0.96541	94.4993	-4.45128	0.54553	|	93.495	2.86054	0.72198	96.9936	-4.69135	0.54555	|	93.567	6.73946	0.52226	91.936	-1.99724	0.54553	|	93.474	3.73252	0.77561	94.698	-3.87168	0.54555	|	93.57	2.7223	0.90193	95.9332	-5.19666	0.54553	|	93.586	6.7477	0.50431	92.6487	-1.80768	0.54552	|	93.542
93.769	6.76274	0.4781	92.4605	-1.83855	0.54547	|	93.713	3.72666	0.96898	94.4707	-4.45673	0.54549	|	93.645	2.8646	0.72509	96.9745	-4.70567	0.54551	|	93.717	6.75332	0.52128	91.9083	-1.98843	0.54549	|	93.624	3.73887	0.77875	94.6734	-3.87112	0.54551	|	93.72	2.72653	0.90519	95.9112	-5.20822	0.54549	|	93.736	6.76141	0.50345	92.624	-1.7993	0.54548	|	93.692
93.919	6.77657	0.47729	92.4351	-1.8309	0.54543	|	93.863	3.73306	0.97215	94.4421	-4.46195	0.54545	|	93.795	2.86869	0.72822	96.9553	-4.72008	0.54547	|	93.867	6.76713	0.52029	91.8809	-1.97967	0.54545	|	93.774	3.74518	0.78062	94.6489	-3.87038	0.54547	|	93.87	2.73075	0.90843	95.8892	-5.2196	0.54545	|	93.886	6.77512	0.50258	92.5993	-1.79083	0.54544	|	93.842
94.069	6.79052	0.47646	92.4097	-1.82322	0.54539	|	94.013	3.73945	0.97542	94.4136	-4.46693	0.54541	|	93.945	2.87277	0.73136	96.936	-4.73447	0.54543	|	94.017	6.78101	0.51927	91.8535	-1.97088	0.54541	|	93.924	3.75157	0.78116	94.6242	-3.86946	0.54543	|	94.02	2.73496	0.91166	95.8672	-5.23081	0.54541	|	94.036	6.7888	0.5017	92.5749	-1.78233	0.5454	|	93.992
94.219	6.80433	0.47563	92.3845	-1.81564	0.54535	|	94.163	3.74583	0.97776	94.3851	-4.47168	0.54537	|	94.095	2.87682	0.73447	96.9167	-4.74875	0.54539	|	94.167	6.79482	0.51824	91.8264	-1.96213	0.54537	|	94.074	3.75792	0.78278	94.5996	-3.86836	0.54539	|	94.17	2.73922	0.91491	95.845	-5.24198	0.54537	|	94.186	6.8026	0.50079	92.5504	-1.77369	0.54536	|	94.142
94.369	6.81814	0.47478	92.3595	-1.80808	0.54531	|	94.313	3.75222	0.97914	94.3565	-4.47622	0.54533	|	94.245	2.88086	0.73757	96.8975	-4.76296	0.54535	|	94.317	6.80869	0.5172	91.7992	-1.95333	0.54533	|	94.224	3.76428	0.78353	94.575	-3.86709	0.54535	|	94.32	2.74344	0.91814	95.8228	-5.25291	0.54533	|	94.336	6.81639	0.49987	92.526	-1.76503	0.54532	|	94.292
94.519	6.83203	0.47392	92.3345	-1.80046	0.54527	|	94.463	3.75858	0.98142	94.328	-4.48051	0.54529	|	94.395	2.88492	0.74069	96.8782	-4.7772	0.54531	|	94.467	6.82265	0.51613	91.772	-1.94444	0.54529	|	94.374	3.77062	0.78511	94.5505	-3.86566	0.54531	|	94.47	2.74765	0.92135	95.8007	-5.26367	0.54529	|	94.486	6.83015	0.49894	92.5017	-1.75636	0.54528	|	94.442
94.669	6.84589	0.47304	92.3095	-1.79284	0.54523	|	94.613	3.76498	0.98456	94.2994	-4.4846	0.54525	|	94.545	2.88899	0.74382	96.8587	-4.79147	0.54527	|	94.617	6.83652	0.51505	91.7451	-1.93556	0.54525	|	94.524	3.77698	0.78834	94.5259	-3.86407	0.54527	|	94.62	2.75185	0.92454	95.7785	-5.27425	0.54525	|	94.636	6.84389	0.498	92.4777	-1.74769	0.54524	|	94.592
94.819	6.85987	0.47215	92.2845	-1.7851	0.54519	|	94.763	3.77138	0.98667	94.2706	-4.48848	0.54521	|	94.695	2.89307	0.74696	96.8391	-4.80576	0.54523	|	94.767	6.85042	0.51396	91.7182	-1.92659	0.54521	|	94.674	3.78333	0.78981	94.5014	-3.86231	0.54523	|	94.77	2.75607	0.92775	95.7562	-5.28473	0.54521	|	94.786	6.85766	0.49704	92.4537	-1.73899	0.5452	|	94.742
94.969	6.87367	0.47126	92.26	-1.7774	0.54515	|	94.913	3.77778	0.9899	94.2419	-4.49213	0.54517	|	94.845	2.89712	0.75008	96.8196	-4.81989	0.54519	|	94.917	6.86432	0.51286	91.6915	-1.91755	0.54517	|	94.824	3.78968	0.79339	94.4769	-3.8604	0.54519	|	94.92	2.76035	0.93098	95.7336	-5.29518	0.54517	|	94.936	6.87142	0.49606	92.4298	-1.73028	0.54516	|	94.892
95.119	6.88748	0.47036	92.2355	-1.76961	0.54511	|	95.063	3.7842	0.99306	94.213	-4.49558	0.54513	|	94.995	2.90114	0.75317	96.8002	-4.83389	0.54515	|	95.067	6.87812	0.51175	91.6651	-1.90848	0.54513	|	94.974	3.79606	0.79612	94.4523	-3.85833	0.54515	|	95.07	2.76458	0.93418	95.7112	-5.30538	0.54512	|	95.086	6.88517	0.49507	92.4061	-1.72158	0.54512	|	95.042
95.269	6.90135	0.46944	92.211	-1.76171	0.54507	|	95.213	3.79057	0.99633	94.1844	-4.49878	0.54509	|	95.145	2.9052	0.7563	96.7806	-4.84798	0.5451	|	95.217	6.89206	0.51061	91.6386	-1.89922	0.54509	|	95.124	3.80244	0.79665	94.4276	-3.8561	0.54511	|	95.22	2.76883	0.93737	95.6886	-5.31543	0.54508	|	95.236	6.89891	0.49407	92.3825	-1.71289	0.54508	|	95.192
95.419	6.91517	0.46851	92.1867	-1.75375	0.54503	|	95.363	3.79697	0.99887	94.1556	-4.50178	0.54505	|	95.295	2.90926	0.75942	96.7609	-4.86201	0.54506	|	95.367	6.90593	0.50946	91.6123	-1.8899	0.54505	|	95.274	3.80881	0.80006	94.4031	-3.85373	0.54507	|	95.37	2.77309	0.94057	95.6659	-5.32537	0.54504	|	95.386	6.91272	0.49304	92.3589	-1.70417	0.54504	|	95.342
95.569	6.92907	0.46756	92.1624	-1.74564	0.54499	|	95.513	3.80338	1.00035	94.1267	-4.50457	0.54501	|	95.445	2.91329	0.76252	96.7412	-4.87591	0.54502	|	95.517	6.91972	0.50831	91.5863	-1.88052	0.545	|	95.424	3.81516	0.80194	94.3786	-3.85123	0.54503	|	95.52	2.77736	0.94376	95.6432	-5.33516	0.545	|	95.536	6.92651	0.49201	92.3354	-1.69549	0.545	|	95.492
95.719	6.94296	0.4666	92.1382	-1.73742	0.54495	|	95.663	3.80982	1.00382	94.0977	-4.50715	0.54497	|	95.595	2.91734	0.76563	96.7215	-4.88979	0.54498	|	95.667	6.93354	0.50715	91.5604	-1.87102	0.54496	|	95.574	3.8215	0.80286	94.3542	-3.84859	0.54499	|	95.67	2.78162	0.94693	95.6204	-5.34475	0.54496	|	95.686	6.94026	0.49096	92.3122	-1.68685	0.54496	|	95.642
95.869	6.9568	0.46564	92.1142	-1.72912	0.54491	|	95.813	3.81623	1.00624	94.0688	-4.50951	0.54493	|	95.745	2.92141	0.76877	96.7015	-4.90373	0.54494	|	95.817	6.94741	0.50596	91.5345	-1.86136	0.54492	|	95.724	3.82785	0.80531	94.3298	-3.8458	0.54495	|	95.82	2.78584	0.95007	95.5978	-5.3541	0.54492	|	95.836	6.95401	0.48989	92.289	-1.67823	0.54492	|	95.792
96.019	6.97069	0.46465	92.0902	-1.72066	0.54487	|	95.963	3.82267	1.00842	94.0397	-4.51167	0.54489	|	95.895	2.92549	0.7719	96.6815	-4.91758	0.5449	|	95.967	6.96131	0.50476	91.5087	-1.85159	0.54488	|	95.874	3.83421	0.80623	94.3053	-3.84287	0.54491	|	95.97	2.79006	0.95319	95.5752	-5.36328	0.54488	|	95.986	6.96783	0.48881	92.2659	-1.66957	0.54488	|	95.942
96.169	6.98457	0.46365	92.0664	-1.71209	0.54483	|	96.113	3.82909	1.01083	94.0108	-4.5136	0.54484	|	96.045	2.92951	0.775	96.6617	-4.93121	0.54486	|	96.117	6.9752	0.50354	91.483	-1.84174	0.54484	|	96.024	3.84056	0.80909	94.281	-3.83982	0.54487	|	96.12	2.79432	0.95634	95.5523	-5.37239	0.54484	|	96.136	6.98163	0.48772	92.2429	-1.66091	0.54484	|	96.092
96.319	6.99837	0.46264	92.0428	-1.70345	0.54479	|	96.263	3.83549	1.01488	93.9819	-4.51532	0.5448	|	96.195	2.93359	0.77813	96.6415	-4.94494	0.54482	|	96.267	6.98912	0.5023	91.4575	-1.83179	0.5448	|	96.174	3.84694	0.81054	94.2565	-3.83661	0.54483	|	96.27	2.79856	0.95945	95.5296	-5.38127	0.5448	|	96.286	6.99545	0.48662	92.22	-1.65225	0.5448	|	96.242
96.469	7.01226	0.46161	92.0192	-1.69464	0.54475	|	96.413	3.8419	1.01694	93.9529	-4.51683	0.54476	|	96.345	2.93767	0.78127	96.6213	-4.9586	0.54478	|	96.417	7.00304	0.50105	91.4321	-1.82176	0.54476	|	96.324	3.8533	0.81122	94.2321	-3.83328	0.54479	|	96.42	2.80281	0.96256	95.5067	-5.39	0.54476	|	96.436	7.00921	0.48551	92.1974	-1.64362	0.54476	|	96.392
96.619	7.02616	0.46056	91.9957	-1.68573	0.54471	|	96.563	3.84834	1.0198	93.9238	-4.51814	0.54472	|	96.495	2.94173	0.78438	96.6012	-4.97211	0.54474	|	96.567	7.0169	0.49979	91.4069	-1.8117	0.54472	|	96.474	3.85969	0.81158	94.2076	-3.8298	0.54475	|	96.57	2.80709	0.96568	95.4836	-5.39861	0.54472	|	96.586	7.02307	0.48439	92.1746	-1.63493	0.54472	|	96.542
96.769	7.04	0.4595	91.9724	-1.67675	0.54467	|	96.713	3.85475	1.02248	93.8949	-4.51923	0.54468	|	96.645	2.94578	0.78749	96.581	-4.98549	0.5447	|	96.717	7.03071	0.49851	91.3819	-1.80162	0.54468	|	96.624	3.86605	0.81364	94.1832	-3.8262	0.54471	|	96.72	2.81134	0.96877	95.4606	-5.407	0.54468	|	96.736	7.03687	0.48327	92.1521	-1.62628	0.54468	|	96.692
96.919	7.05397	0.45841	91.9491	-1.66763	0.54463	|	96.863	3.86119	1.02437	93.8658	-4.52012	0.54464	|	96.795	2.94982	0.79059	96.5608	-4.99878	0.54466	|	96.867	7.04456	0.49722	91.357	-1.79146	0.54464	|	96.774	3.87245	0.81485	94.1587	-3.82245	0.54467	|	96.87	2.81559	0.97184	95.4376	-5.41519	0.54464	|	96.886	7.05066	0.48213	92.1298	-1.61764	0.54464	|	96.842
97.069	7.06779	0.45731	91.9261	-1.65856	0.54459	|	97.013	3.8676	1.02682	93.8368	-4.52079	0.5446	|	96.945	2.95392	0.79373	96.5403	-5.01215	0.54462	|	97.017	7.05842	0.49591	91.3323	-1.78126	0.5446	|	96.924	3.87884	0.81605	94.1343	-3.81857	0.54463	|	97.02	2.81988	0.97493	95.4144	-5.42329	0.5446	|	97.036	7.06447	0.48099	92.1075	-1.609	0.5446	|	96.992
97.219	7.08171	0.45619	91.9031	-1.6494	0.54455	|	97.163	3.87405	1.02945	93.8076	-4.52125	0.54456	|	97.095	2.95798	0.79683	96.52	-5.02529	0.54458	|	97.167	7.07226	0.49458	91.3077	-1.77104	0.54456	|	97.074	3.88525	0.81785	94.1099	-3.81454	0.54459	|	97.17	2.82416	0.97799	95.3911	-5.43118	0.54456	|	97.186	7.07828	0.47984	92.0853	-1.60037	0.54456	|	97.142
97.369	7.09568	0.45504	91.8801	-1.64019	0.54451	|	97.313	3.88045	1.03135	93.7787	-4.52151	0.54452	|	97.245	2.96201	0.79992	96.4997	-5.03826	0.54454	|	97.317	7.08612	0.49323	91.2832	-1.76078	0.54452	|	97.224	3.89162	0.81847	94.0856	-3.8104	0.54455	|	97.32	2.8284	0.98102	95.3681	-5.43883	0.54452	|	97.336	7.0921	0.47868	92.0633	-1.59175	0.54452	|	97.292
97.519	7.1096	0.45388	91.8573	-1.63102	0.54447	|	97.463	3.88684	1.03314	93.7498	-4.52155	0.54448	|	97.395	2.96604	0.803	96.4793	-5.05112	0.5445	|	97.467	7.10006	0.49186	91.2587	-1.75044	0.54448	|	97.374	3.89801	0.82053	94.0613	-3.80611	0.5445	|	97.47	2.83262	0.98402	95.3451	-5.44624	0.54448	|	97.486	7.10595	0.47749	92.0413	-1.58313	0.54447	|	97.442
97.669	7.12351	0.4527	91.8347	-1.62185	0.54443	|	97.613	3.89328	1.03642	93.7207	-4.52138	0.54444	|	97.545	2.97007	0.80607	96.459	-5.06386	0.54446	|	97.617	7.11403	0.49047	91.2344	-1.74008	0.54444	|	97.524	3.90435	0.82123	94.0371	-3.80172	0.54446	|	97.62	2.83687	0.98701	95.322	-5.4535	0.54444	|	97.636	7.11966	0.4763	92.0196	-1.57463	0.54443	|	97.592
97.819	7.13736	0.45151	91.8123	-1.61273	0.54438	|	97.763	3.89975	1.04023	93.6914	-4.521	0.5444	|	97.695	2.97415	0.80918	96.4383	-5.07666	0.54442	|	97.767	7.12803	0.48905	91.2101	-1.7297	0.5444	|	97.674	3.91072	0.82284	94.0129	-3.79716	0.54442	|	97.77	2.84112	0.99	95.2988	-5.46059	0.5444	|	97.786	7.13348	0.47508	91.998	-1.56609	0.54439	|	97.742
97.969	7.15124	0.45029	91.79	-1.60363	0.54434	|	97.913	3.9062	1.04165	93.6623	-4.5204	0.54436	|	97.845	2.97823	0.81229	96.4176	-5.08934	0.54438	|	97.917	7.14207	0.48761	91.1859	-1.71928	0.54436	|	97.824	3.91709	0.82485	93.9888	-3.79247	0.54438	|	97.92	2.84533	0.99294	95.2757	-5.46743	0.54436	|	97.936	7.14741	0.47383	91.9762	-1.55751	0.54435	|	97.892
98.119	7.1652	0.44905	91.7677	-1.59452	0.5443	|	98.063	3.91263	1.04376	93.6332	-4.51959	0.54432	|	97.995	2.98227	0.81536	96.397	-5.1018	0.54434	|	98.067	7.15603	0.48616	91.1619	-1.70893	0.54432	|	97.974	3.92347	0.82562	93.9646	-3.78763	0.54434	|	98.07	2.84954	0.99587	95.2527	-5.47406	0.54432	|	98.086	7.16126	0.47255	91.9547	-1.54901	0.54431	|	98.042
98.269	7.17921	0.44778	91.7454	-1.58544	0.54426	|	98.213	3.91905	1.04618	93.6042	-4.51856	0.54428	|	98.145	2.98633	0.81845	96.3762	-5.1142	0.5443	|	98.217	7.16999	0.48469	91.1381	-1.69858	0.54428	|	98.124	3.92989	0.82683	93.9403	-3.7826	0.5443	|	98.22	2.85377	0.99879	95.2295	-5.48054	0.54428	|	98.236	7.17514	0.47125	91.9332	-1.54054	0.54427	|	98.192
98.419	7.19322	0.44649	91.7232	-1.57643	0.54422	|	98.363	3.92546	1.04893	93.5752	-4.51732	0.54424	|	98.295	2.99043	0.82156	96.3552	-5.1266	0.54426	|	98.367	7.18395	0.4832	91.1145	-1.68821	0.54424	|	98.274	3.93629	0.82709	93.9161	-3.77745	0.54426	|	98.37	2.85803	1.00172	95.2062	-5.48685	0.54424	|	98.386	7.18901	0.46993	91.9119	-1.53213	0.54423	|	98.342
98.569	7.20723	0.44518	91.7012	-1.56749	0.54418	|	98.513	3.9319	1.05064	93.5461	-4.51584	0.5442	|	98.445	2.9945	0.82463	96.3343	-5.13876	0.54422	|	98.517	7.19792	0.4817	91.091	-1.67785	0.5442	|	98.424	3.94267	0.82808	93.892	-3.77216	0.54422	|	98.52	2.86227	1.00462	95.1829	-5.49294	0.5442	|	98.536	7.20284	0.46858	91.8908	-1.52379	0.54419	|	98.492
98.719	7.22119	0.44385	91.6794	-1.55867	0.54414	|	98.663	3.93834	1.05195	93.517	-4.51415	0.54416	|	98.595	2.99853	0.82769	96.3136	-5.15072	0.54417	|	98.667	7.21186	0.48017	91.0677	-1.6675	0.54416	|	98.574	3.94907	0.8288	93.8679	-3.7667	0.54418	|	98.67	2.86651	1.0075	95.1596	-5.49884	0.54415	|	98.686	7.21678	0.4672	91.8696	-1.51543	0.54415	|	98.642
98.869	7.23512	0.44251	91.6578	-1.54994	0.5441	|	98.813	3.94479	1.05429	93.4879	-4.51223	0.54412	|	98.745	3.0026	0.83076	96.2926	-5.16262	0.54413	|	98.817	7.22584	0.47863	91.0444	-1.65712	0.54411	|	98.724	3.95544	0.82985	93.8439	-3.7611	0.54414	|	98.82	2.8708	1.01039	95.136	-5.50457	0.54411	|	98.836	7.2306	0.4658	91.8487	-1.50718	0.54411	|	98.792
99.019	7.2491	0.44115	91.6362	-1.54125	0.54406	|	98.963	3.95122	1.05575	93.4589	-4.51009	0.54408	|	98.895	3.00668	0.83383	96.2715	-5.17445	0.54409	|	98.967	7.23986	0.47706	91.0213	-1.64668	0.54407	|	98.874	3.96187	0.83213	93.8197	-3.75529	0.5441	|	98.97	2.87507	1.01326	95.1124	-5.51009	0.54407	|	98.986	7.24441	0.46439	91.828	-1.49898	0.54407	|	98.942
99.169	7.26303	0.43977	91.6147	-1.53267	0.54402	|	99.113	3.95768	1.05876	93.4298	-4.50771	0.54403	|	99.045	3.01076	0.8369	96.2504	-5.18614	0.54405	|	99.117	7.25391	0.47547	90.9982	-1.63622	0.54403	|	99.024	3.96828	0.83251	93.7957	-3.74935	0.54406	|	99.12	2.8793	1.01608	95.0891	-5.51534	0.54403	|	99.136	7.25826	0.46295	91.8073	-1.4908	0.54403	|	99.092
99.319	7.27699	0.43837	91.5934	-1.52414	0.54398	|	99.263	3.96412	1.06144	93.4008	-4.50511	0.54399	|	99.195	3.01483	0.83995	96.2292	-5.19764	0.54401	|	99.267	7.26794	0.47386	90.9753	-1.62576	0.54399	|	99.174	3.97469	0.8339	93.7717	-3.74323	0.54402	|	99.27	2.88354	1.01889	95.0657	-5.52038	0.54399	|	99.286	7.27219	0.46149	91.7866	-1.4826	0.54399	|	99.242
99.469	7.29094	0.43695	91.5722	-1.51567	0.54394	|	99.413	3.97059	1.06349	93.3716	-4.50226	0.54395	|	99.345	3.01889	0.843	96.2081	-5.209	0.54397	|	99.417	7.28195	0.47224	90.9526	-1.6153	0.54395	|	99.324	3.9811	0.83446	93.7477	-3.73694	0.54398	|	99.42	2.8878	1.02169	95.0422	-5.52523	0.54395	|	99.436	7.28604	0.46002	91.7661	-1.47448	0.54395	|	99.392
99.619	7.30489	0.43552	91.5511	-1.50724	0.5439	|	99.563	3.97704	1.06581	93.3426	-4.49917	0.54391	|	99.495	3.02295	0.84603	96.1869	-5.22019	0.54393	|	99.567	7.29598	0.47059	90.93	-1.60481	0.54391	|	99.474	3.9875	0.83642	93.7238	-3.7305	0.54394	|	99.57	2.89203	1.02446	95.0188	-5.52983	0.54391	|	99.586	7.29996	0.45853	91.7456	-1.46635	0.54391	|	99.542
99.769	7.31891	0.43406	91.5301	-1.49881	0.54386	|	99.713	3.9835	1.06667	93.3135	-4.49585	0.54387	|	99.645	3.02697	0.84904	96.1659	-5.23117	0.54389	|	99.717	7.31	0.46894	90.9076	-1.59433	0.54387	|	99.624	3.99393	0.83652	93.6998	-3.72385	0.5439	|	99.72	2.89626	1.0272	94.9955	-5.53421	0.54387	|	99.736	7.31385	0.45703	91.7253	-1.45826	0.54387	|	99.692
99.919	7.33288	0.43259	91.5092	-1.49045	0.54382	|	99.863	3.98999	1.06797	93.2844	-4.49227	0.54383	|	99.795	3.03101	0.85204	96.1448	-5.24203	0.54385	|	99.867	7.32399	0.46726	90.8854	-1.58387	0.54383	|	99.774	4.00034	0.83789	93.676	-3.71704	0.54386	|	99.87	2.90052	1.02995	94.9718	-5.53841	0.54383	|	99.886	7.3278	0.45549	91.705	-1.45015	0.54382	|	99.842
100.069	7.34695	0.43109	91.4883	-1.48206	0.54378	|	100.013	3.9965	1.06892	93.2551	-4.48843	0.54379	|	99.945	3.0351	0.85508	96.1233	-5.25288	0.54381	|	100.017	7.33801	0.46557	90.8632	-1.57339	0.54379	|	99.924	4.00679	0.83907	93.652	-3.71002	0.54381	|	100.02	2.9048	1.03268	94.9481	-5.54238	0.54379	|	100.036	7.34174	0.45394	91.6849	-1.44207	0.54378	|	99.992
100.219	7.36093	0.42959	91.4676	-1.47372	0.54373	|	100.163	4.00295	1.07315	93.2262	-4.48438	0.54375	|	100.095	3.03918	0.8581	96.1019	-5.26352	0.54377	|	100.167	7.35189	0.46388	90.8415	-1.56303	0.54375	|	100.074	4.0132	0.83962	93.6282	-3.70285	0.54377	|	100.17	2.90907	1.03539	94.9245	-5.54613	0.54375	|	100.186	7.35567	0.45237	91.6648	-1.43399	0.54374	|	100.142
100.369	7.37483	0.42808	91.4472	-1.46542	0.54369	|	100.313	4.00941	1.07466	93.1972	-4.48009	0.54371	|	100.245	3.04327	0.86112	96.0803	-5.27407	0.54373	|	100.317	7.36588	0.46216	90.8197	-1.55262	0.54371	|	100.224	4.01967	0.84083	93.6043	-3.69545	0.54373	|	100.32	2.91333	1.03808	94.9008	-5.54963	0.54371	|	100.336	7.36961	0.45078	91.6449	-1.42591	0.5437	|	100.292
100.519	7.38876	0.42655	91.4268	-1.45708	0.54365	|	100.463	4.01586	1.07629	93.1684	-4.47554	0.54367	|	100.395	3.04738	0.86415	96.0586	-5.28449	0.54369	|	100.467	7.3799	0.46043	90.798	-1.54221	0.54367	|	100.374	4.02609	0.84044	93.5806	-3.68792	0.54369	|	100.47	2.9176	1.04075	94.8771	-5.55291	0.54367	|	100.486	7.38355	0.44917	91.6251	-1.4178	0.54366	|	100.442
100.669	7.40269	0.42501	91.4066	-1.44869	0.54361	|	100.613	4.02234	1.07785	93.1393	-4.47072	0.54363	|	100.545	3.05147	0.86716	96.0369	-5.29472	0.54365	|	100.617	7.39395	0.45867	90.7764	-1.5318	0.54363	|	100.524	4.03253	0.84111	93.5569	-3.68018	0.54365	|	100.62	2.92189	1.04341	94.8533	-5.55597	0.54363	|	100.636	7.39749	0.44754	91.6054	-1.40967	0.54362	|	100.592
100.819	7.41667	0.42345	91.3864	-1.44022	0.54357	|	100.763	4.02882	1.07986	93.1104	-4.46566	0.54359	|	100.695	3.05556	0.87015	96.0153	-5.30475	0.5436	|	100.767	7.40798	0.4569	90.755	-1.52145	0.54359	|	100.674	4.03895	0.84271	93.5333	-3.67228	0.54361	|	100.77	2.92618	1.04605	94.8294	-5.55878	0.54358	|	100.786	7.41149	0.44588	91.5857	-1.40147	0.54358	|	100.742
100.969	7.43067	0.42188	91.3663	-1.43168	0.54353	|	100.913	4.03529	1.08113	93.0815	-4.46035	0.54355	|	100.845	3.05963	0.87312	95.9937	-5.31458	0.54356	|	100.917	7.422	0.45512	90.7337	-1.51114	0.54354	|	100.824	4.04541	0.84302	93.5096	-3.66416	0.54357	|	100.92	2.93045	1.04865	94.8057	-5.56135	0.54354	|	100.936	7.42549	0.44421	91.5661	-1.39322	0.54354	|	100.892
101.119	7.44469	0.42029	91.3463	-1.42304	0.54349	|	101.063	4.04173	1.08208	93.0528	-4.45481	0.5435	|	100.995	3.06368	0.87608	95.9721	-5.32422	0.54352	|	101.067	7.43606	0.45332	90.7126	-1.50085	0.5435	|	100.974	4.05185	0.84454	93.486	-3.65587	0.54353	|	101.07	2.93471	1.05123	94.782	-5.56367	0.5435	|	101.086	7.4395	0.44252	91.5466	-1.3849	0.5435	|	101.042
101.269	7.4587	0.41868	91.3264	-1.41431	0.54345	|	101.213	4.04821	1.08284	93.024	-4.44899	0.54346	|	101.145	3.06774	0.87902	95.9505	-5.33369	0.54348	|	101.217	7.45002	0.45151	90.6917	-1.49067	0.54346	|	101.124	4.0583	0.84536	93.4625	-3.64739	0.54349	|	101.22	2.93897	1.05379	94.7583	-5.56574	0.54346	|	101.236	7.45349	0.44083	91.5273	-1.37652	0.54346	|	101.192
101.419	7.47261	0.41708	91.3068	-1.40554	0.54341	|	101.363	4.05469	1.08567	92.9952	-4.44291	0.54342	|	101.295	3.07181	0.88196	95.9287	-5.34302	0.54344	|	101.367	7.464	0.4497	90.6709	-1.48053	0.54342	|	101.274	4.06475	0.8451	93.439	-3.63873	0.54345	|	101.37	2.94323	1.05632	94.7345	-5.56757	0.54342	|	101.386	7.46753	0.43913	91.5081	-1.36805	0.54342	|	101.342
101.569	7.48665	0.41545	91.2871	-1.3966	0.54337	|	101.513	4.06114	1.08674	92.9665	-4.43661	0.54338	|	101.445	3.0759	0.88491	95.9069	-5.3522	0.5434	|	101.517	7.47802	0.44786	90.6502	-1.47041	0.54338	|	101.424	4.07117	0.84551	93.4156	-3.62993	0.54341	|	101.52	2.94748	1.05883	94.7109	-5.56916	0.54338	|	101.536	7.48148	0.43744	91.489	-1.35954	0.54338	|	101.492
101.719	7.50066	0.41381	91.2676	-1.38757	0.54333	|	101.663	4.06765	1.08863	92.9377	-4.43	0.54334	|	101.595	3.07996	0.88783	95.8851	-5.36117	0.54336	|	101.667	7.4921	0.44601	90.6296	-1.46031	0.54334	|	101.574	4.07762	0.84603	93.3922	-3.6209	0.54337	|	101.67	2.95173	1.06131	94.6872	-5.5705	0.54334	|	101.686	7.4954	0.43575	91.4702	-1.35098	0.54333	|	101.642
101.869	7.51458	0.41217	91.2483	-1.3785	0.54328	|	101.813	4.07415	1.08971	92.9089	-4.42314	0.5433	|	101.745	3.084	0.89072	95.8634	-5.36991	0.54332	|	101.817	7.50618	0.44414	90.6091	-1.45027	0.5433	|	101.724	4.08403	0.84685	93.3691	-3.61176	0.54332	|	101.82	2.95601	1.06379	94.6634	-5.57159	0.5433	|	101.836	7.50938	0.43406	91.4514	-1.34229	0.54329	|	101.792
102.019	7.52858	0.41051	91.2291	-1.36928	0.54324	|	101.963	4.08065	1.0904	92.8801	-4.41603	0.54326	|	101.895	3.08807	0.89362	95.8415	-5.37853	0.54328	|	101.967	7.52014	0.44227	90.5889	-1.44038	0.54326	|	101.874	4.09048	0.84703	93.3458	-3.60239	0.54328	|	101.97	2.96028	1.06624	94.6396	-5.57244	0.54326	|	101.986	7.52328	0.43238	91.4327	-1.33357	0.54325	|	101.942
102.169	7.54254	0.40884	91.21	-1.35998	0.5432	|	102.113	4.08716	1.09184	92.8514	-4.40866	0.54322	|	102.045	3.09215	0.89652	95.8196	-5.38698	0.54324	|	102.117	7.53417	0.44039	90.5688	-1.43048	0.54322	|	102.024	4.09692	0.84734	93.3226	-3.59285	0.54324	|	102.12	2.96451	1.06864	94.616	-5.57303	0.54322	|	102.136	7.53724	0.43069	91.4142	-1.32473	0.54321	|	102.092
102.319	7.55653	0.40715	91.1911	-1.35059	0.54316	|	102.263	4.09367	1.09317	92.8228	-4.40104	0.54318	|	102.195	3.09623	0.8994	95.7976	-5.39526	0.5432	|	102.267	7.54819	0.43849	90.5488	-1.42063	0.54318	|	102.174	4.10338	0.8475	93.2994	-3.58311	0.5432	|	102.27	2.96878	1.07104	94.5922	-5.57338	0.54318	|	102.286	7.55122	0.429	91.3958	-1.31579	0.54317	|	102.242
102.469	7.57066	0.40544	91.1721	-1.34102	0.54312	|	102.413	4.10015	1.09361	92.7943	-4.39321	0.54314	|	102.345	3.10036	0.90231	95.7753	-5.40343	0.54315	|	102.417	7.5623	0.43657	90.5288	-1.41077	0.54314	|	102.324	4.10979	0.84816	93.2765	-3.57328	0.54316	|	102.42	2.97303	1.0734	94.5685	-5.57348	0.54313	|	102.436	7.56522	0.42729	91.3774	-1.30676	0.54313	|	102.392
102.619	7.58477	0.40372	91.1532	-1.33141	0.54308	|	102.563	4.10664	1.09516	92.7657	-4.38512	0.5431	|	102.495	3.10449	0.9052	95.753	-5.41142	0.54311	|	102.567	7.57638	0.43464	90.509	-1.40094	0.54309	|	102.474	4.11623	0.84785	93.2535	-3.56323	0.54312	|	102.57	2.97727	1.07574	94.5449	-5.57332	0.54309	|	102.586	7.57925	0.42558	91.3591	-1.29766	0.54309	|	102.542
102.769	7.59887	0.40199	91.1345	-1.32176	0.54304	|	102.713	4.11313	1.09665	92.7373	-4.37679	0.54305	|	102.645	3.10859	0.90806	95.7308	-5.41915	0.54307	|	102.717	7.59041	0.43271	90.4894	-1.39119	0.54305	|	102.624	4.12265	0.84833	93.2307	-3.55305	0.54308	|	102.72	2.98152	1.07806	94.5212	-5.57292	0.54305	|	102.736	7.59321	0.42386	91.3411	-1.28854	0.54305	|	102.692
102.919	7.61293	0.40025	91.116	-1.3121	0.543	|	102.863	4.11966	1.09731	92.7088	-4.36818	0.54301	|	102.795	3.11269	0.91091	95.7086	-5.42668	0.54303	|	102.867	7.60437	0.43077	90.4701	-1.38152	0.54301	|	102.774	4.12911	0.84869	93.2078	-3.54266	0.54304	|	102.87	2.98577	1.08036	94.4975	-5.57226	0.54301	|	102.886	7.60719	0.42212	91.3231	-1.27938	0.54301	|	102.842
103.069	7.62701	0.3985	91.0976	-1.30241	0.54296	|	103.013	4.12616	1.09863	92.6804	-4.35937	0.54297	|	102.945	3.11678	0.91374	95.6863	-5.43401	0.54299	|	103.017	7.61839	0.42882	90.4508	-1.37185	0.54297	|	102.924	4.13553	0.84875	93.185	-3.53215	0.543	|	103.02	2.99006	1.08265	94.4736	-5.57135	0.54297	|	103.036	7.62122	0.42037	91.3052	-1.27018	0.54297	|	102.992
103.219	7.64105	0.39674	91.0794	-1.29276	0.54292	|	103.163	4.13266	1.10003	92.6521	-4.35033	0.54293	|	103.095	3.12084	0.91653	95.6643	-5.44108	0.54295	|	103.167	7.63245	0.42685	90.4316	-1.36219	0.54293	|	103.074	4.14195	0.8497	93.1624	-3.5215	0.54296	|	103.17	2.99431	1.08489	94.4499	-5.57019	0.54293	|	103.186	7.63516	0.41861	91.2876	-1.26104	0.54292	|	103.142
103.369	7.65514	0.39497	91.0612	-1.28312	0.54287	|	103.313	4.13916	1.10089	92.6239	-4.34107	0.54289	|	103.245	3.12488	0.9193	95.6422	-5.44793	0.54291	|	103.317	7.64652	0.42488	90.4125	-1.35257	0.54289	|	103.224	4.14837	0.84941	93.1398	-3.51071	0.54291	|	103.32	2.99855	1.08711	94.4263	-5.56878	0.54289	|	103.336	7.64912	0.41684	91.27	-1.25192	0.54288	|	103.292
103.519	7.66925	0.39318	91.0432	-1.27352	0.54283	|	103.463	4.1457	1.10264	92.5955	-4.33151	0.54285	|	103.395	3.12897	0.92208	95.62	-5.45465	0.54287	|	103.467	7.66061	0.42288	90.3935	-1.34298	0.54285	|	103.374	4.15481	0.85005	93.1172	-3.4997	0.54287	|	103.47	3.00279	1.0893	94.4027	-5.56712	0.54285	|	103.486	7.66315	0.41505	91.2525	-1.24281	0.54284	|	103.442
103.669	7.68338	0.39138	91.0253	-1.26399	0.54279	|	103.613	4.15226	1.1027	92.5671	-4.32173	0.54281	|	103.545	3.13305	0.92485	95.5977	-5.46116	0.54283	|	103.617	7.67477	0.42087	90.3745	-1.33339	0.54281	|	103.524	4.16125	0.84946	93.0947	-3.48857	0.54283	|	103.62	3.00703	1.09146	94.3791	-5.56522	0.54281	|	103.636	7.67717	0.41325	91.2352	-1.23378	0.5428	|	103.592
103.819	7.69747	0.38957	91.0075	-1.25458	0.54275	|	103.763	4.15878	1.10315	92.5389	-4.31177	0.54277	|	103.695	3.13716	0.92762	95.5752	-5.46749	0.54279	|	103.767	7.68885	0.41886	90.3558	-1.32391	0.54277	|	103.674	4.16768	0.84933	93.0724	-3.4773	0.54279	|	103.77	3.01127	1.09361	94.3555	-5.56306	0.54276	|	103.786	7.69117	0.41144	91.218	-1.22487	0.54276	|	103.742
103.969	7.71159	0.38776	90.9899	-1.24527	0.54271	|	103.913	4.16534	1.10352	92.5107	-4.30156	0.54273	|	103.845	3.14128	0.93038	95.5527	-5.47363	0.54274	|	103.917	7.70295	0.41684	90.3372	-1.31447	0.54272	|	103.824	4.17412	0.84836	93.05	-3.46587	0.54275	|	103.92	3.01554	1.09574	94.3317	-5.56064	0.54272	|	103.936	7.70529	0.40961	91.2007	-1.216	0.54272	|	103.892
104.119	7.72583	0.38591	90.9722	-1.23601	0.54267	|	104.063	4.17183	1.10356	92.4828	-4.29124	0.54268	|	103.995	3.14539	0.93312	95.5302	-5.47955	0.5427	|	104.067	7.71698	0.41483	90.3188	-1.30512	0.54268	|	103.974	4.18055	0.84996	93.0278	-3.45434	0.54271	|	104.07	3.01981	1.09784	94.308	-5.55796	0.54268	|	104.086	7.71933	0.40779	91.1837	-1.2073	0.54268	|	104.042
104.269	7.73992	0.38408	90.9549	-1.22699	0.54263	|	104.213	4.17837	1.10417	92.4548	-4.28067	0.54264	|	104.145	3.1495	0.93584	95.5076	-5.48526	0.54266	|	104.217	7.73114	0.41278	90.3004	-1.29573	0.54264	|	104.124	4.18698	0.85043	93.0056	-3.44264	0.54267	|	104.22	3.02409	1.09992	94.2842	-5.55504	0.54264	|	104.236	7.73348	0.40594	91.1667	-1.19866	0.54264	|	104.192
104.419	7.75417	0.38222	90.9374	-1.21801	0.54259	|	104.363	4.18487	1.10631	92.427	-4.26994	0.5426	|	104.295	3.15361	0.93855	95.4851	-5.49075	0.54262	|	104.367	7.74525	0.41074	90.2822	-1.28643	0.5426	|	104.274	4.19345	0.84896	92.9833	-3.43076	0.54263	|	104.37	3.02838	1.10199	94.2604	-5.55185	0.5426	|	104.386	7.74761	0.40409	91.1498	-1.19016	0.5426	|	104.342
104.569	7.76824	0.38038	90.9204	-1.20929	0.54255	|	104.513	4.19138	1.10634	92.3992	-4.25902	0.54256	|	104.445	3.1577	0.94123	95.4626	-5.496	0.54258	|	104.517	7.75938	0.40868	90.2641	-1.27716	0.54256	|	104.424	4.19991	0.84882	92.9612	-3.41874	0.54259	|	104.52	3.03265	1.10401	94.2367	-5.54843	0.54256	|	104.536	7.76168	0.40225	91.1332	-1.18183	0.54255	|	104.492
104.719	7.78228	0.37853	90.9035	-1.20075	0.5425	|	104.663	4.19791	1.1069	92.3715	-4.2479	0.54252	|	104.595	3.16179	0.94389	95.4401	-5.50103	0.54254	|	104.667	7.77351	0.40662	90.2461	-1.26795	0.54252	|	104.574	4.20635	0.84924	92.9392	-3.40663	0.54254	|	104.67	3.03693	1.10602	94.2129	-5.54475	0.54252	|	104.686	7.77576	0.4004	91.1166	-1.17365	0.54251	|	104.642
104.869	7.79639	0.37667	90.8866	-1.19231	0.54246	|	104.813	4.20444	1.10767	92.3438	-4.23659	0.54248	|	104.745	3.16588	0.94653	95.4176	-5.50585	0.5425	|	104.817	7.78766	0.40455	90.2283	-1.25877	0.54248	|	104.724	4.21283	0.84971	92.9172	-3.39432	0.5425	|	104.82	3.04126	1.10801	94.189	-5.54079	0.54248	|	104.836	7.78983	0.39854	91.1001	-1.16559	0.54247	|	104.792
105.019	7.81053	0.37479	90.8698	-1.184	0.54242	|	104.963	4.21097	1.10884	92.3161	-4.22511	0.54244	|	104.895	3.16995	0.94915	95.3952	-5.51041	0.54246	|	104.967	7.80177	0.40248	90.2105	-1.24965	0.54244	|	104.874	4.21927	0.84842	92.8954	-3.38194	0.54246	|	104.97	3.04557	1.10998	94.1651	-5.53659	0.54244	|	104.986	7.804	0.39666	91.0837	-1.15761	0.54243	|	104.942
105.169	7.8247	0.37291	90.8531	-1.17582	0.54238	|	105.113	4.2175	1.10892	92.2886	-4.21346	0.5424	|	105.045	3.17401	0.95174	95.3728	-5.51476	0.54241	|	105.117	7.81596	0.40039	90.1929	-1.24053	0.54239	|	105.024	4.22573	0.84869	92.8736	-3.3694	0.54242	|	105.12	3.04986	1.11191	94.1413	-5.53217	0.54239	|	105.136	7.81818	0.39477	91.0673	-1.14974	0.54239	|	105.092
105.319	7.8388	0.37104	90.8365	-1.16782	0.54234	|	105.263	4.22402	1.10954	92.2611	-4.20167	0.54235	|	105.195	3.17807	0.95431	95.3504	-5.51889	0.54237	|	105.267	7.83015	0.3983	90.1753	-1.23142	0.54235	|	105.174	4.23218	0.84926	92.8519	-3.35675	0.54238	|	105.27	3.05416	1.11381	94.1175	-5.52749	0.54235	|	105.286	7.83228	0.39289	91.0512	-1.14203	0.54235	|	105.242
105.469	7.85296	0.36915	90.8201	-1.15992	0.5423	|	105.413	4.23058	1.11053	92.2336	-4.18966	0.54231	|	105.345	3.18217	0.9569	95.3277	-5.52283	0.54233	|	105.417	7.84439	0.39619	90.1579	-1.22232	0.54231	|	105.324	4.23864	0.84853	92.8302	-3.34394	0.54234	|	105.42	3.05847	1.11569	94.0937	-5.52256	0.54231	|	105.436	7.84645	0.39099	91.035	-1.13436	0.54231	|	105.392
105.619	7.86708	0.36726	90.8037	-1.15215	0.54226	|	105.563	4.23712	1.11113	92.2063	-4.17754	0.54227	|	105.495	3.18627	0.95946	95.3051	-5.52654	0.54229	|	105.567	7.85854	0.39409	90.1406	-1.21329	0.54227	|	105.474	4.24514	0.84758	92.8085	-3.33093	0.5423	|	105.57	3.06275	1.11753	94.0701	-5.51743	0.54227	|	105.586	7.86062	0.38908	91.019	-1.12677	0.54227	|	105.542
105.769	7.88122	0.36537	90.7875	-1.14447	0.54222	|	105.713	4.24367	1.11144	92.1789	-4.16524	0.54223	|	105.645	3.19032	0.96197	95.2827	-5.52999	0.54225	|	105.717	7.87272	0.39199	90.1235	-1.20425	0.54223	|	105.624	4.25163	0.84691	92.787	-3.31782	0.54226	|	105.72	3.06702	1.11934	94.0466	-5.51209	0.54223	|	105.736	7.87486	0.38716	91.003	-1.1192	0.54222	|	105.692
105.919	7.89541	0.36347	90.7713	-1.13684	0.54217	|	105.863	4.25017	1.11138	92.1519	-4.1529	0.54219	|	105.795	3.19443	0.96451	95.2599	-5.53327	0.54221	|	105.867	7.88685	0.38989	90.1066	-1.19525	0.54219	|	105.774	4.2581	0.84683	92.7655	-3.30459	0.54221	|	105.87	3.07131	1.12113	94.0229	-5.50648	0.54219	|	105.886	7.88907	0.38525	90.9872	-1.11168	0.54218	|	105.842
106.069	7.90955	0.36157	90.7553	-1.12933	0.54213	|	106.013	4.25672	1.11193	92.1248	-4.14033	0.54215	|	105.945	3.19856	0.96703	95.2371	-5.53632	0.54217	|	106.017	7.90103	0.38778	90.0897	-1.18623	0.54215	|	105.924	4.26456	0.84728	92.7442	-3.29125	0.54217	|	106.02	3.07561	1.12289	93.9992	-5.50062	0.54215	|	106.036	7.90329	0.38333	90.9714	-1.10418	0.54214	|	105.992
106.219	7.92372	0.35967	90.7394	-1.12186	0.54209	|	106.163	4.26324	1.11263	92.0978	-4.12767	0.54211	|	106.095	3.20266	0.96952	95.2144	-5.53913	0.54213	|	106.167	7.91522	0.38566	90.0729	-1.17721	0.54211	|	106.074	4.27104	0.84725	92.723	-3.27776	0.54213	|	106.17	3.07989	1.12462	93.9757	-5.49457	0.5421	|	106.186	7.91749	0.38141	90.9558	-1.0967	0.5421	|	106.142
106.369	7.93791	0.35777	90.7235	-1.11441	0.54205	|	106.313	4.26981	1.11305	92.0707	-4.11481	0.54207	|	106.245	3.20678	0.972	95.1916	-5.54172	0.54208	|	106.317	7.92946	0.38354	90.0562	-1.16815	0.54206	|	106.224	4.27755	0.84735	92.7017	-3.26404	0.54209	|	106.32	3.08421	1.12633	93.952	-5.48823	0.54206	|	106.336	7.93174	0.37949	90.9402	-1.08919	0.54206	|	106.292
106.519	7.95206	0.35587	90.7078	-1.10701	0.54201	|	106.463	4.27636	1.11331	92.0438	-4.10183	0.54202	|	106.395	3.21087	0.97445	95.1689	-5.54407	0.54204	|	106.467	7.94367	0.38142	90.0397	-1.1591	0.54202	|	106.374	4.28404	0.84709	92.6805	-3.25022	0.54205	|	106.47	3.08851	1.12801	93.9284	-5.4817	0.54202	|	106.486	7.94586	0.37759	90.9249	-1.08175	0.54202	|	106.442
106.669	7.96618	0.35397	90.6922	-1.09964	0.54197	|	106.613	4.28287	1.1139	92.0171	-4.08882	0.54198	|	106.545	3.21493	0.97685	95.1464	-5.54616	0.542	|	106.617	7.95783	0.3793	90.0233	-1.15007	0.54198	|	106.524	4.29057	0.84565	92.6594	-3.2362	0.54201	|	106.62	3.09278	1.12965	93.905	-5.47499	0.54198	|	106.636	7.96012	0.37567	90.9095	-1.07425	0.54198	|	106.592
106.819	7.98045	0.35206	90.6766	-1.0922	0.54193	|	106.763	4.28942	1.11445	91.9904	-4.0756	0.54194	|	106.695	3.21904	0.97927	95.1236	-5.54806	0.54196	|	106.767	7.97206	0.37718	90.007	-1.141	0.54194	|	106.674	4.29705	0.84506	92.6384	-3.22211	0.54197	|	106.77	3.09705	1.13126	93.8816	-5.46807	0.54194	|	106.786	7.97433	0.37377	90.8943	-1.06676	0.54193	|	106.742
106.969	7.99458	0.35016	90.6612	-1.08483	0.54188	|	106.913	4.29595	1.11408	91.9638	-4.06232	0.5419	|	106.845	3.22311	0.98165	95.101	-5.54971	0.54192	|	106.917	7.98622	0.37506	89.9909	-1.132	0.5419	|	106.824	4.30353	0.84424	92.6176	-3.20786	0.54192	|	106.92	3.10133	1.13285	93.8582	-5.46091	0.5419	|	106.936	7.98849	0.37187	90.8792	-1.05929	0.54189	|	106.892
107.119	8.00881	0.34825	90.6458	-1.07741	0.54184	|	107.063	4.30247	1.11499	91.9374	-4.04894	0.54186	|	106.995	3.22719	0.98401	95.0783	-5.55113	0.54188	|	107.067	8.00041	0.37294	89.9749	-1.123	0.54186	|	106.974	4.31003	0.8437	92.5968	-3.19343	0.54188	|	107.07	3.10561	1.13441	93.8349	-5.45355	0.54186	|	107.086	8.00273	0.36996	90.8642	-1.05177	0.54185	|	107.042
107.269	8.02304	0.34634	90.6305	-1.06997	0.5418	|	107.213	4.30898	1.11355	91.9111	-4.03545	0.54182	|	107.145	3.23133	0.98638	95.0554	-5.55234	0.54184	|	107.217	8.01469	0.37081	89.959	-1.11398	0.54182	|	107.124	4.31653	0.84295	92.5761	-3.17884	0.54184	|	107.22	3.10989	1.13593	93.8116	-5.44599	0.54181	|	107.236	8.0169	0.36805	90.8494	-1.04429	0.54181	|	107.192
107.419	8.03725	0.34444	90.6154	-1.06254	0.54176	|	107.363	4.31553	1.11393	91.8846	-4.02177	0.54178	|	107.295	3.23546	0.98873	95.0324	-5.55331	0.54179	|	107.367	8.02899	0.36868	89.9431	-1.10498	0.54177	|	107.274	4.32305	0.84178	92.5554	-3.16403	0.5418	|	107.37	3.11414	1.13742	93.7884	-5.43826	0.54177	|	107.386	8.03111	0.36614	90.8346	-1.03679	0.54177	|	107.342
107.569	8.05148	0.34253	90.6003	-1.05509	0.54172	|	107.513	4.32208	1.11361	91.8584	-4.00798	0.54173	|	107.445	3.23956	0.99104	95.0097	-5.55404	0.54175	|	107.517	8.04313	0.36657	89.9275	-1.09614	0.54173	|	107.424	4.32957	0.84056	92.5348	-3.14906	0.54176	|	107.52	3.11842	1.13889	93.7652	-5.43029	0.54173	|	107.536	8.04532	0.36423	90.8199	-1.02932	0.54173	|	107.492
107.719	8.06575	0.34062	90.5853	-1.04764	0.54168	|	107.663	4.32867	1.1135	91.832	-3.99399	0.54169	|	107.595	3.24368	0.99334	94.9868	-5.55455	0.54171	|	107.667	8.05741	0.36445	89.9119	-1.08731	0.54169	|	107.574	4.33607	0.84054	92.5144	-3.13393	0.54172	|	107.67	3.12269	1.14033	93.742	-5.42213	0.54169	|	107.686	8.05957	0.3623	90.8053	-1.02187	0.54169	|	107.642
107.869	8.07996	0.33872	90.5704	-1.04023	0.54164	|	107.813	4.33522	1.11342	91.8059	-3.97997	0.54165	|	107.745	3.24779	0.99561	94.9639	-5.55482	0.54167	|	107.817	8.07164	0.36233	89.8965	-1.0786	0.54165	|	107.724	4.34257	0.83928	92.4941	-3.11864	0.54168	|	107.82	3.12695	1.14173	93.7189	-5.41378	0.54165	|	107.836	8.07381	0.36038	90.7908	-1.01447	0.54164	|	107.792
108.019	8.09418	0.33681	90.5557	-1.03284	0.54159	|	107.963	4.34182	1.11301	91.7797	-3.96574	0.54161	|	107.895	3.25191	0.99787	94.9411	-5.55485	0.54163	|	107.967	8.08592	0.36022	89.8812	-1.06998	0.54161	|	107.874	4.34906	0.83859	92.4739	-3.10319	0.54163	|	107.97	3.13121	1.14311	93.6958	-5.40526	0.54161	|	107.986	8.088	0.35845	90.7764	-1.00717	0.5416	|	107.942
108.169	8.1085	0.3349	90.541	-1.02544	0.54155	|	108.113	4.3484	1.11175	91.7536	-3.95143	0.54157	|	108.045	3.25602	1.0001	94.9182	-5.55466	0.54159	|	108.117	8.10014	0.35811	89.8661	-1.06153	0.54157	|	108.024	4.35559	0.83836	92.4536	-3.08744	0.54159	|	108.12	3.13547	1.14445	93.6728	-5.39655	0.54157	|	108.136	8.10228	0.35651	90.7621	-0.99989	0.54156	|	108.092
108.319	8.12275	0.33299	90.5264	-1.01811	0.54151	|	108.263	4.35503	1.11135	91.7275	-3.9369	0.54153	|	108.195	3.2601	1.0023	94.8955	-5.55424	0.54155	|	108.267	8.11442	0.356	89.8509	-1.05317	0.54153	|	108.174	4.36211	0.83765	92.4335	-3.07151	0.54155	|	108.27	3.13975	1.14578	93.6497	-5.3876	0.54152	|	108.286	8.1165	0.35458	90.748	-0.99272	0.54152	|	108.242
108.469	8.13706	0.33108	90.5119	-1.01079	0.54147	|	108.413	4.36162	1.11169	91.7016	-3.92233	0.54148	|	108.345	3.26424	1.0045	94.8725	-5.55358	0.5415	|	108.417	8.12864	0.35391	89.836	-1.045	0.54148	|	108.324	4.36866	0.83712	92.4135	-3.05532	0.54151	|	108.42	3.14402	1.14707	93.6268	-5.37849	0.54148	|	108.436	8.13078	0.35263	90.7338	-0.9856	0.54148	|	108.392
108.619	8.1513	0.32918	90.4976	-1.00354	0.54143	|	108.563	4.36819	1.11072	91.6758	-3.90767	0.54144	|	108.495	3.26837	1.00668	94.8496	-5.55269	0.54146	|	108.567	8.14285	0.35182	89.8212	-1.03697	0.54144	|	108.474	4.3752	0.83469	92.3936	-3.03894	0.54147	|	108.57	3.14827	1.14832	93.6039	-5.36923	0.54144	|	108.586	8.14504	0.3507	90.7198	-0.97856	0.54144	|	108.542
108.769	8.16555	0.32728	90.4833	-0.99634	0.54139	|	108.713	4.37475	1.10958	91.6503	-3.89296	0.5414	|	108.645	3.27249	1.00883	94.8267	-5.55157	0.54142	|	108.717	8.15709	0.34974	89.8065	-1.02907	0.5414	|	108.624	4.38172	0.83399	92.3738	-3.02238	0.54143	|	108.72	3.15257	1.14956	93.5809	-5.3597	0.5414	|	108.736	8.15937	0.34875	90.7058	-0.97156	0.5414	|	108.692
108.919	8.17984	0.32537	90.4691	-0.98915	0.54134	|	108.863	4.38134	1.10794	91.6247	-3.87805	0.54136	|	108.795	3.2766	1.01095	94.8039	-5.55022	0.54138	|	108.867	8.17136	0.34765	89.7919	-1.02129	0.54136	|	108.774	4.38825	0.83239	92.3541	-3.0056	0.54138	|	108.87	3.15686	1.15077	93.5579	-5.35	0.54136	|	108.886	8.17359	0.34683	90.6921	-0.96469	0.54135	|	108.842
109.069	8.19405	0.32348	90.4551	-0.98204	0.5413	|	109.013	4.38794	1.10826	91.5991	-3.86297	0.54132	|	108.945	3.2807	1.01304	94.7812	-5.54866	0.54134	|	109.017	8.18563	0.34558	89.7774	-1.01363	0.54132	|	108.924	4.39478	0.8309	92.3345	-2.98859	0.54134	|	109.02	3.16114	1.15194	93.535	-5.34016	0.54132	|	109.036	8.18791	0.3449	90.6783	-0.95784	0.54131	|	108.992
109.219	8.20834	0.32158	90.4411	-0.97493	0.54126	|	109.163	4.39454	1.10795	91.5737	-3.84778	0.54128	|	109.095	3.28481	1.01512	94.7583	-5.54686	0.5413	|	109.167	8.19989	0.34351	89.763	-1.0061	0.54128	|	109.074	4.40136	0.82987	92.3149	-2.97125	0.5413	|	109.17	3.16544	1.15309	93.5121	-5.33008	0.54127	|	109.186	8.20221	0.34297	90.6647	-0.95103	0.54127	|	109.142
109.369	8.22254	0.31969	90.4273	-0.9679	0.54122	|	109.313	4.40117	1.10605	91.5482	-3.83242	0.54123	|	109.245	3.28896	1.0172	94.7353	-5.54481	0.54125	|	109.317	8.2141	0.34145	89.7487	-0.99869	0.54123	|	109.224	4.4079	0.82825	92.2956	-2.95375	0.54126	|	109.32	3.16972	1.15421	93.4893	-5.31989	0.54123	|	109.336	8.21653	0.34105	90.6511	-0.94424	0.54123	|	109.292
109.519	8.2367	0.3178	90.4137	-0.96092	0.54118	|	109.463	4.40779	1.10542	91.5229	-3.81694	0.54119	|	109.395	3.29308	1.01924	94.7125	-5.54255	0.54121	|	109.467	8.22835	0.3394	89.7346	-0.99133	0.54119	|	109.374	4.41444	0.82832	92.2763	-2.93607	0.54122	|	109.47	3.17399	1.15529	93.4666	-5.30954	0.54119	|	109.486	8.23083	0.33915	90.6376	-0.93745	0.54119	|	109.442
109.669	8.25099	0.3159	90.4	-0.9539	0.54114	|	109.613	4.4144	1.10529	91.4977	-3.80135	0.54115	|	109.545	3.29723	1.02127	94.6895	-5.54005	0.54117	|	109.617	8.24253	0.33736	89.7206	-0.98407	0.54115	|	109.524	4.42099	0.82558	92.2571	-2.91811	0.54118	|	109.62	3.17829	1.15635	93.4438	-5.29896	0.54115	|	109.636	8.24514	0.33724	90.6243	-0.93063	0.54114	|	109.592
109.819	8.26524	0.31401	90.3865	-0.94691	0.54109	|	109.763	4.42102	1.10515	91.4726	-3.78561	0.54111	|	109.695	3.3014	1.02328	94.6664	-5.53731	0.54113	|	109.767	8.25679	0.33532	89.7066	-0.9768	0.54111	|	109.674	4.42755	0.82473	92.238	-2.8999	0.54113	|	109.77	3.18259	1.15738	93.421	-5.28823	0.54111	|	109.786	8.25946	0.33535	90.611	-0.92376	0.5411	|	109.742
109.969	8.27947	0.31212	90.373	-0.93991	0.54105	|	109.913	4.42762	1.10341	91.4477	-3.76981	0.54107	|	109.845	3.3055	1.02524	94.6437	-5.53439	0.54109	|	109.917	8.271	0.33329	89.6928	-0.96958	0.54107	|	109.824	4.43412	0.82394	92.219	-2.88146	0.54109	|	109.92	3.18688	1.15837	93.3983	-5.27733	0.54107	|	109.936	8.27372	0.33347	90.5979	-0.91686	0.54106	|	109.892
110.119	8.29378	0.31022	90.3596	-0.93286	0.54101	|	110.063	4.43421	1.10244	91.4228	-3.75387	0.54103	|	109.995	3.30957	1.02717	94.6212	-5.53127	0.54105	|	110.067	8.28523	0.33127	89.679	-0.96233	0.54103	|	109.974	4.44065	0.82252	92.2003	-2.86294	0.54105	|	110.07	3.19118	1.15934	93.3757	-5.26627	0.54102	|	110.086	8.28797	0.33159	90.5849	-0.90989	0.54102	|	110.042
110.269	8.30802	0.30833	90.3464	-0.92581	0.54097	|	110.213	4.4408	1.10153	91.3982	-3.73783	0.54098	|	110.145	3.3137	1.02909	94.5983	-5.52789	0.541	|	110.217	8.29946	0.32925	89.6654	-0.95506	0.54098	|	110.124	4.44724	0.82063	92.1815	-2.844	0.54101	|	110.22	3.19545	1.16027	93.3532	-5.25511	0.54098	|	110.236	8.30231	0.32971	90.5719	-0.90277	0.54098	|	110.192
110.419	8.32217	0.30645	90.3333	-0.91875	0.54093	|	110.363	4.44739	1.10006	91.3736	-3.72163	0.54094	|	110.295	3.31782	1.031	94.5756	-5.52429	0.54096	|	110.367	8.31376	0.32723	89.6518	-0.9477	0.54094	|	110.274	4.4538	0.82032	92.1629	-2.82499	0.54097	|	110.37	3.19974	1.16118	93.3307	-5.24375	0.54094	|	110.386	8.31663	0.32784	90.559	-0.89556	0.54094	|	110.342
110.569	8.33644	0.30456	90.3203	-0.91155	0.54089	|	110.513	4.454	1.10051	91.3491	-3.70528	0.5409	|	110.445	3.32196	1.03288	94.5527	-5.52046	0.54092	|	110.517	8.32802	0.32521	89.6383	-0.94028	0.5409	|	110.424	4.46036	0.81825	92.1444	-2.80578	0.54093	|	110.52	3.20403	1.16205	93.3082	-5.23224	0.5409	|	110.536	8.33096	0.32596	90.5462	-0.88822	0.54089	|	110.492
110.719	8.3506	0.30268	90.3074	-0.90433	0.54084	|	110.663	4.46059	1.09853	91.3247	-3.68882	0.54086	|	110.595	3.3261	1.03474	94.5298	-5.51641	0.54088	|	110.667	8.34231	0.32321	89.6249	-0.93274	0.54086	|	110.574	4.4669	0.81733	92.1261	-2.78643	0.54088	|	110.67	3.20835	1.1629	93.2856	-5.22048	0.54086	|	110.686	8.34534	0.32409	90.5335	-0.8807	0.54085	|	110.642
110.869	8.36485	0.3008	90.2946	-0.89696	0.5408	|	110.813	4.46719	1.09826	91.3004	-3.67223	0.54082	|	110.745	3.3302	1.03656	94.5072	-5.51219	0.54084	|	110.817	8.35663	0.3212	89.6116	-0.92507	0.54082	|	110.724	4.47347	0.81498	92.1079	-2.76687	0.54084	|	110.82	3.21265	1.16372	93.2632	-5.20863	0.54082	|	110.836	8.35967	0.32223	90.5209	-0.87305	0.54081	|	110.792
111.019	8.37917	0.2989	90.2818	-0.88946	0.54076	|	110.963	4.47381	1.09641	91.2761	-3.65543	0.54078	|	110.895	3.33434	1.03837	94.4844	-5.50771	0.54079	|	110.967	8.37088	0.3192	89.5985	-0.91731	0.54077	|	110.874	4.48002	0.81372	92.0898	-2.74721	0.5408	|	110.97	3.21696	1.16451	93.2408	-5.1966	0.54077	|	110.986	8.37397	0.32037	90.5085	-0.86525	0.54077	|	110.942
111.169	8.3934	0.29702	90.2692	-0.88188	0.54072	|	111.113	4.48039	1.09488	91.2521	-3.63861	0.54073	|	111.045	3.33846	1.04015	94.4617	-5.50303	0.54075	|	111.117	8.38515	0.31721	89.5854	-0.90941	0.54073	|	111.024	4.48655	0.81275	92.072	-2.72747	0.54076	|	111.12	3.22129	1.16527	93.2183	-5.18435	0.54073	|	111.136	8.38833	0.31851	90.4961	-0.85726	0.54073	|	111.092
111.319	8.4077	0.29513	90.2566	-0.87412	0.54068	|	111.263	4.48702	1.09477	91.2281	-3.62153	0.54069	|	111.195	3.34254	1.0419	94.4393	-5.49819	0.54071	|	111.267	8.39945	0.31521	89.5725	-0.90136	0.54069	|	111.174	4.49309	0.81201	92.0542	-2.70762	0.54072	|	111.27	3.22558	1.16599	93.1961	-5.17206	0.54069	|	111.286	8.40264	0.31666	90.4839	-0.84913	0.54069	|	111.242
111.469	8.42199	0.29325	90.2442	-0.86625	0.54063	|	111.413	4.49364	1.09483	91.2042	-3.60434	0.54065	|	111.345	3.34664	1.04362	94.4167	-5.49313	0.54067	|	111.417	8.41374	0.31323	89.5597	-0.89318	0.54065	|	111.324	4.49962	0.81115	92.0366	-2.6877	0.54067	|	111.42	3.22986	1.16668	93.174	-5.15968	0.54065	|	111.436	8.41695	0.31482	90.4718	-0.84085	0.54064	|	111.392
111.619	8.43623	0.29137	90.2319	-0.85828	0.54059	|	111.563	4.50024	1.093	91.1804	-3.58706	0.54061	|	111.495	3.35078	1.04534	94.394	-5.4878	0.54063	|	111.567	8.42808	0.31123	89.5469	-0.88485	0.54061	|	111.474	4.50613	0.80883	92.0191	-2.66777	0.54063	|	111.57	3.23417	1.16734	93.1518	-5.14705	0.54061	|	111.586	8.43125	0.31298	90.4598	-0.83244	0.5406	|	111.542
111.769	8.45061	0.28947	90.2196	-0.85013	0.54055	|	111.713	4.50683	1.09215	91.1568	-3.56968	0.54057	|	111.645	3.35493	1.04703	94.3713	-5.48225	0.54059	|	111.717	8.44243	0.30924	89.5343	-0.87639	0.54056	|	111.624	4.51264	0.80751	92.0018	-2.64783	0.54059	|	111.72	3.23844	1.16797	93.1298	-5.13439	0.54056	|	111.736	8.44554	0.31116	90.448	-0.82393	0.54056	|	111.692
111.919	8.46487	0.28759	90.2076	-0.84196	0.54051	|	111.863	4.51346	1.09048	91.1332	-3.55209	0.54052	|	111.795	3.35905	1.04869	94.3487	-5.47653	0.54054	|	111.867	8.45668	0.30726	89.5219	-0.86791	0.54052	|	111.774	4.51919	0.80626	91.9846	-2.62775	0.54055	|	111.87	3.24274	1.16858	93.1078	-5.12149	0.54052	|	111.886	8.45984	0.30933	90.4363	-0.81533	0.54052	|	111.842
112.069	8.47913	0.28572	90.1956	-0.8337	0.54047	|	112.013	4.52006	1.08908	91.1098	-3.53443	0.54048	|	111.945	3.36317	1.05033	94.3261	-5.47062	0.5405	|	112.017	8.47098	0.30528	89.5095	-0.8593	0.54048	|	111.924	4.52575	0.80274	91.9674	-2.60764	0.54051	|	112.02	3.24707	1.16915	93.0856	-5.10837	0.54048	|	112.036	8.47414	0.30751	90.4247	-0.80666	0.54048	|	111.992
112.219	8.4935	0.28383	90.1837	-0.82533	0.54042	|	112.163	4.52667	1.08573	91.0865	-3.51661	0.54044	|	112.095	3.36729	1.05194	94.3036	-5.46449	0.54046	|	112.167	8.48527	0.30331	89.4973	-0.85065	0.54044	|	112.074	4.53228	0.80127	91.9504	-2.58768	0.54047	|	112.17	3.25135	1.16969	93.0638	-5.09524	0.54044	|	112.186	8.48848	0.30569	90.4132	-0.79793	0.54043	|	112.142
112.369	8.50781	0.28195	90.1719	-0.81695	0.54038	|	112.313	4.53331	1.08542	91.0632	-3.49859	0.5404	|	112.245	3.3714	1.05352	94.2811	-5.45818	0.54042	|	112.317	8.49969	0.30131	89.4851	-0.84189	0.5404	|	112.224	4.53882	0.79929	91.9335	-2.56774	0.54042	|	112.32	3.25562	1.1702	93.0421	-5.08202	0.5404	|	112.336	8.50289	0.30387	90.4017	-0.78915	0.54039	|	112.292
112.519	8.52218	0.28006	90.1603	-0.80854	0.54034	|	112.463	4.53991	1.08377	91.0402	-3.48057	0.54036	|	112.395	3.3755	1.05507	94.2588	-5.45168	0.54038	|	112.467	8.51405	0.29933	89.4731	-0.83318	0.54036	|	112.374	4.54539	0.7987	91.9167	-2.54783	0.54038	|	112.47	3.25993	1.17068	93.0202	-5.06852	0.54035	|	112.486	8.5172	0.30207	90.3905	-0.78044	0.54035	|	112.442
112.669	8.53649	0.27819	90.1488	-0.80019	0.5403	|	112.613	4.54654	1.08257	91.0172	-3.46232	0.54031	|	112.545	3.37964	1.05661	94.2362	-5.44494	0.54033	|	112.617	8.52843	0.29734	89.4611	-0.82449	0.54031	|	112.524	4.55193	0.79738	91.9002	-2.52816	0.54034	|	112.62	3.26422	1.17113	92.9984	-5.05492	0.54031	|	112.636	8.53155	0.30026	90.3794	-0.77176	0.54031	|	112.592
112.819	8.55085	0.2763	90.1373	-0.79187	0.54026	|	112.763	4.55316	1.0826	90.9943	-3.44399	0.54027	|	112.695	3.38378	1.05813	94.2137	-5.43798	0.54029	|	112.767	8.54276	0.29537	89.4494	-0.81589	0.54027	|	112.674	4.55848	0.7954	91.8837	-2.5086	0.5403	|	112.77	3.26853	1.17155	92.9767	-5.04113	0.54027	|	112.786	8.54585	0.29845	90.3684	-0.76319	0.54027	|	112.742
112.969	8.56521	0.27442	90.126	-0.78363	0.54021	|	112.913	4.55978	1.08057	90.9716	-3.42556	0.54023	|	112.845	3.38792	1.05963	94.1912	-5.43083	0.54025	|	112.917	8.55712	0.29339	89.4377	-0.80734	0.54023	|	112.824	4.56503	0.79389	91.8673	-2.48926	0.54026	|	112.92	3.27286	1.17194	92.9549	-5.02716	0.54023	|	112.936	8.56012	0.29665	90.3576	-0.75476	0.54022	|	112.892
113.119	8.57956	0.27254	90.1148	-0.77551	0.54017	|	113.063	4.5664	1.07855	90.949	-3.40697	0.54019	|	112.995	3.39206	1.06109	94.1687	-5.42349	0.54021	|	113.067	8.57151	0.29141	89.4262	-0.79888	0.54019	|	112.974	4.5716	0.79067	91.851	-2.47007	0.54021	|	113.07	3.27716	1.1723	92.9333	-5.01312	0.54019	|	113.086	8.5745	0.29484	90.3468	-0.74641	0.54018	|	113.042
113.269	8.59387	0.27068	90.1038	-0.76755	0.54013	|	113.213	4.57302	1.07773	90.9265	-3.3883	0.54015	|	113.145	3.39621	1.06254	94.1462	-5.41593	0.54017	|	113.217	8.58594	0.28942	89.4147	-0.79052	0.54015	|	113.124	4.57815	0.78853	91.8349	-2.45121	0.54017	|	113.22	3.28143	1.17262	92.9119	-4.99903	0.54014	|	113.236	8.58888	0.29302	90.3361	-0.73823	0.54014	|	113.192
113.419	8.60826	0.2688	90.0928	-0.75971	0.54009	|	113.363	4.57967	1.07497	90.904	-3.3694	0.5401	|	113.295	3.40036	1.06396	94.1238	-5.40816	0.54012	|	113.367	8.60031	0.28745	89.4034	-0.78233	0.5401	|	113.274	4.58472	0.78724	91.8188	-2.43259	0.54013	|	113.37	3.28571	1.17292	92.8906	-4.98477	0.5401	|	113.386	8.60331	0.2912	90.3255	-0.73023	0.5401	|	113.342
113.569	8.62264	0.26692	90.0819	-0.75208	0.54005	|	113.513	4.58634	1.07301	90.8816	-3.35035	0.54006	|	113.445	3.40452	1.06535	94.1013	-5.40019	0.54008	|	113.517	8.61468	0.28548	89.3922	-0.77428	0.54006	|	113.424	4.59127	0.78343	91.803	-2.41435	0.54009	|	113.52	3.29004	1.17319	92.869	-4.97022	0.54006	|	113.536	8.61765	0.28939	90.3151	-0.72251	0.54006	|	113.492
113.719	8.63704	0.26505	90.0712	-0.74466	0.54	|	113.663	4.59296	1.07069	90.8595	-3.33135	0.54002	|	113.595	3.40867	1.06672	94.0789	-5.39205	0.54004	|	113.667	8.62906	0.28351	89.3812	-0.76638	0.54002	|	113.574	4.59785	0.78214	91.7871	-2.39636	0.54004	|	113.67	3.29433	1.17342	92.8477	-4.95564	0.54002	|	113.686	8.63199	0.28759	90.3048	-0.71502	0.54001	|	113.642
113.869	8.65149	0.26317	90.0605	-0.73742	0.53996	|	113.813	4.59959	1.0698	90.8375	-3.31218	0.53998	|	113.745	3.41281	1.06806	94.0566	-5.38374	0.54	|	113.817	8.64337	0.28155	89.3702	-0.75868	0.53998	|	113.724	4.60441	0.78023	91.7715	-2.37881	0.54	|	113.82	3.29861	1.17363	92.8265	-4.94097	0.53998	|	113.836	8.64639	0.28578	90.2946	-0.70775	0.53997	|	113.792
114.019	8.6659	0.2613	90.0499	-0.73044	0.53992	|	113.963	4.60625	1.06846	90.8155	-3.29282	0.53994	|	113.895	3.41697	1.06937	94.0342	-5.3752	0.53995	|	113.967	8.6577	0.2796	89.3594	-0.75113	0.53993	|	113.874	4.611	0.77809	91.7559	-2.36159	0.53996	|	113.97	3.30293	1.1738	92.8052	-4.92602	0.53993	|	113.986	8.6608	0.28397	90.2844	-0.70074	0.53993	|	113.942
114.169	8.6803	0.25944	90.0394	-0.72372	0.53988	|	114.113	4.61289	1.06701	90.7936	-3.27342	0.53989	|	114.045	3.42115	1.07067	94.0117	-5.36643	0.53991	|	114.117	8.67218	0.27763	89.3486	-0.74368	0.53989	|	114.024	4.6176	0.77561	91.7404	-2.34478	0.53992	|	114.12	3.30722	1.17395	92.7841	-4.91102	0.53989	|	114.136	8.6752	0.28218	90.2744	-0.694	0.53989	|	114.092
114.319	8.69477	0.25758	90.029	-0.7172	0.53984	|	114.263	4.6195	1.06571	90.7721	-3.25402	0.53985	|	114.195	3.42531	1.07193	93.9895	-5.35752	0.53987	|	114.267	8.68659	0.27567	89.338	-0.73642	0.53985	|	114.174	4.62418	0.77457	91.725	-2.32847	0.53988	|	114.27	3.31151	1.17406	92.7631	-4.89591	0.53985	|	114.286	8.68959	0.28039	90.2644	-0.68755	0.53984	|	114.242
114.469	8.70912	0.25573	90.0188	-0.71097	0.53979	|	114.413	4.62615	1.06214	90.7505	-3.23439	0.53981	|	114.345	3.42942	1.07316	93.9674	-5.34852	0.53983	|	114.417	8.70096	0.27373	89.3274	-0.72935	0.53981	|	114.324	4.63074	0.77338	91.7098	-2.31267	0.53983	|	114.42	3.31582	1.17414	92.742	-4.88055	0.53981	|	114.436	8.70394	0.27863	90.2546	-0.6814	0.5398	|	114.392
114.619	8.72351	0.25389	90.0086	-0.70497	0.53975	|	114.563	4.63275	1.06032	90.7292	-3.2148	0.53977	|	114.495	3.43357	1.07436	93.9453	-5.33926	0.53979	|	114.567	8.71525	0.2718	89.317	-0.72249	0.53977	|	114.474	4.63733	0.77122	91.6946	-2.29727	0.53979	|	114.57	3.3201	1.17419	92.7211	-4.86519	0.53977	|	114.586	8.71827	0.27688	90.2449	-0.67556	0.53976	|	114.542
114.769	8.73793	0.25205	89.9985	-0.69919	0.53971	|	114.713	4.63937	1.0597	90.708	-3.19507	0.53972	|	114.645	3.43771	1.07554	93.9232	-5.32984	0.53974	|	114.717	8.72958	0.26987	89.3067	-0.71577	0.53972	|	114.624	4.64389	0.7699	91.6796	-2.28246	0.53975	|	114.72	3.32442	1.17421	92.7002	-4.84955	0.53972	|	114.736	8.73264	0.27514	90.2352	-0.66999	0.53972	|	114.692
114.919	8.75236	0.25022	89.9884	-0.69364	0.53967	|	114.863	4.646	1.05772	90.6869	-3.17522	0.53968	|	114.795	3.44183	1.07669	93.9012	-5.32028	0.5397	|	114.867	8.74392	0.26794	89.2965	-0.70921	0.53968	|	114.774	4.65049	0.76725	91.6646	-2.26806	0.53971	|	114.87	3.32874	1.1742	92.6793	-4.83376	0.53968	|	114.886	8.74704	0.27341	90.2256	-0.66472	0.53968	|	114.842
115.069	8.76668	0.2484	89.9785	-0.68833	0.53962	|	115.013	4.65263	1.05578	90.6659	-3.15529	0.53964	|	114.945	3.44599	1.07782	93.8791	-5.31045	0.53966	|	115.017	8.75831	0.26602	89.2864	-0.7028	0.53964	|	114.924	4.65709	0.7646	91.6496	-2.2542	0.53967	|	115.02	3.33302	1.17416	92.6586	-4.81795	0.53964	|	115.036	8.76141	0.27169	90.2161	-0.65975	0.53963	|	114.992
115.219	8.78113	0.24658	89.9686	-0.68319	0.53958	|	115.163	4.65926	1.05417	90.645	-3.13526	0.5396	|	115.095	3.45016	1.07892	93.857	-5.30041	0.53962	|	115.167	8.77262	0.26411	89.2764	-0.69658	0.5396	|	115.074	4.66367	0.76281	91.6349	-2.24089	0.53962	|	115.17	3.33731	1.17409	92.638	-4.80199	0.5396	|	115.186	8.77577	0.26999	90.2067	-0.65507	0.53959	|	115.142
115.369	8.79551	0.24478	89.9588	-0.67827	0.53954	|	115.313	4.6659	1.05289	90.6243	-3.11512	0.53956	|	115.245	3.45431	1.07999	93.835	-5.29026	0.53958	|	115.317	8.78704	0.26219	89.2664	-0.69049	0.53955	|	115.224	4.67023	0.76161	91.6202	-2.22813	0.53958	|	115.32	3.34161	1.17399	92.6173	-4.78585	0.53955	|	115.336	8.79019	0.26829	90.1973	-0.65066	0.53955	|	115.292
115.519	8.80991	0.24299	89.9491	-0.67351	0.5395	|	115.463	4.67253	1.04998	90.6037	-3.09496	0.53951	|	115.395	3.45849	1.08105	93.8129	-5.27985	0.53953	|	115.467	8.80137	0.26029	89.2565	-0.68462	0.53951	|	115.374	4.67682	0.75823	91.6055	-2.21585	0.53954	|	115.47	3.3459	1.17385	92.5968	-4.76961	0.53951	|	115.486	8.80453	0.26661	90.188	-0.64653	0.53951	|	115.442
115.669	8.82429	0.2412	89.9394	-0.66893	0.53946	|	115.613	4.67916	1.04799	90.5833	-3.07472	0.53947	|	115.545	3.46263	1.08206	93.791	-5.26935	0.53949	|	115.617	8.81578	0.25838	89.2467	-0.67889	0.53947	|	115.524	4.68342	0.75701	91.591	-2.20408	0.5395	|	115.62	3.3502	1.17369	92.5764	-4.75321	0.53947	|	115.636	8.81887	0.26494	90.1787	-0.64265	0.53946	|	115.592
115.819	8.83868	0.23943	89.9299	-0.66451	0.53941	|	115.763	4.68575	1.0458	90.5631	-3.05454	0.53943	|	115.695	3.46678	1.08305	93.7692	-5.25867	0.53945	|	115.767	8.8302	0.25649	89.2369	-0.67334	0.53943	|	115.674	4.69003	0.75466	91.5764	-2.1928	0.53945	|	115.77	3.3545	1.17349	92.5559	-4.73664	0.53943	|	115.786	8.83326	0.26327	90.1695	-0.639	0.53942	|	115.742
115.969	8.85308	0.23767	89.9203	-0.66024	0.53937	|	115.913	4.69236	1.0428	90.543	-3.03426	0.53939	|	115.845	3.47093	1.08402	93.7474	-5.2478	0.53941	|	115.917	8.84466	0.25459	89.2273	-0.66797	0.53939	|	115.824	4.69665	0.75252	91.562	-2.182	0.53941	|	115.92	3.35881	1.17326	92.5356	-4.71992	0.53938	|	115.936	8.84764	0.2616	90.1604	-0.63558	0.53938	|	115.892
116.119	8.86735	0.23593	89.9109	-0.65613	0.53933	|	116.063	4.69898	1.04019	90.5229	-3.01387	0.53934	|	115.995	3.47504	1.08494	93.7258	-5.23687	0.53936	|	116.067	8.85912	0.2527	89.2176	-0.6628	0.53934	|	115.974	4.70325	0.75017	91.5476	-2.17173	0.53937	|	116.07	3.3631	1.173	92.5154	-4.70315	0.53934	|	116.086	8.86198	0.25995	90.1513	-0.63238	0.53934	|	116.042
116.269	8.8817	0.23419	89.9016	-0.65212	0.53929	|	116.213	4.70559	1.0386	90.5031	-2.9935	0.5393	|	116.145	3.4792	1.08585	93.7041	-5.22566	0.53932	|	116.217	8.87359	0.25081	89.2081	-0.65784	0.5393	|	116.124	4.70985	0.74792	91.5333	-2.16193	0.53933	|	116.22	3.36737	1.17271	92.4953	-4.68631	0.5393	|	116.236	8.87636	0.25829	90.1422	-0.62936	0.5393	|	116.192
116.419	8.89608	0.23246	89.8922	-0.64821	0.53924	|	116.363	4.71218	1.03651	90.4834	-2.97316	0.53926	|	116.295	3.48333	1.08673	93.6825	-5.21432	0.53928	|	116.367	8.88804	0.24894	89.1986	-0.65308	0.53926	|	116.274	4.71641	0.74644	91.5192	-2.15264	0.53928	|	116.37	3.37166	1.17239	92.4753	-4.66926	0.53926	|	116.386	8.89084	0.25661	90.1331	-0.62651	0.53925	|	116.342
116.569	8.91038	0.23075	89.883	-0.64444	0.5392	|	116.513	4.71882	1.03471	90.4637	-2.95264	0.53922	|	116.445	3.48747	1.08758	93.661	-5.20283	0.53924	|	116.517	8.90242	0.24708	89.1893	-0.64855	0.53922	|	116.424	4.72299	0.74445	91.505	-2.14375	0.53924	|	116.52	3.37595	1.17204	92.4553	-4.65209	0.53922	|	116.536	8.90525	0.25494	90.1241	-0.62383	0.53921	|	116.492
116.719	8.92478	0.22904	89.8737	-0.64075	0.53916	|	116.663	4.72548	1.03167	90.4441	-2.93207	0.53918	|	116.595	3.49162	1.0884	93.6394	-5.1911	0.53919	|	116.667	8.91692	0.24521	89.1799	-0.64419	0.53917	|	116.574	4.7296	0.74199	91.4909	-2.13522	0.5392	|	116.67	3.38022	1.17166	92.4354	-4.63488	0.53917	|	116.686	8.9197	0.25326	90.1151	-0.62128	0.53917	|	116.642
116.869	8.93915	0.22735	89.8645	-0.63715	0.53912	|	116.813	4.7321	1.02992	90.4248	-2.9116	0.53913	|	116.745	3.49577	1.0892	93.6179	-5.17923	0.53915	|	116.817	8.9315	0.24333	89.1705	-0.64002	0.53913	|	116.724	4.73619	0.73856	91.4768	-2.1271	0.53916	|	116.82	3.38453	1.17124	92.4155	-4.61736	0.53913	|	116.836	8.93416	0.25158	90.1062	-0.61884	0.53913	|	116.792
117.019	8.95352	0.22566	89.8554	-0.6336	0.53907	|	116.963	4.73875	1.02926	90.4055	-2.89107	0.53909	|	116.895	3.49989	1.08996	93.5966	-5.16729	0.53911	|	116.967	8.94595	0.24148	89.1613	-0.63607	0.53909	|	116.874	4.74279	0.73762	91.4628	-2.11932	0.53912	|	116.97	3.38883	1.17079	92.3957	-4.59975	0.53909	|	116.986	8.94866	0.24989	90.0972	-0.61645	0.53908	|	116.942
117.169	8.9679	0.22398	89.8463	-0.6301	0.53903	|	117.113	4.74539	1.02634	90.3864	-2.87059	0.53905	|	117.045	3.50406	1.0907	93.5751	-5.15505	0.53907	|	117.117	8.96041	0.23964	89.1521	-0.63226	0.53905	|	117.024	4.74942	0.7355	91.4488	-2.11184	0.53907	|	117.12	3.39312	1.17031	92.376	-4.58204	0.53905	|	117.136	8.96303	0.2482	90.0884	-0.61409	0.53904	|	117.092
117.319	8.98234	0.22231	89.8372	-0.62661	0.53899	|	117.263	4.75205	1.02411	90.3673	-2.85007	0.53901	|	117.195	3.50821	1.09142	93.5537	-5.14268	0.53902	|	117.267	8.97497	0.23778	89.143	-0.62854	0.539	|	117.174	4.75599	0.73253	91.435	-2.10471	0.53903	|	117.27	3.3974	1.1698	92.3564	-4.56427	0.539	|	117.286	8.97741	0.24651	90.0795	-0.61171	0.539	|	117.242
117.469	8.99677	0.22064	89.8282	-0.62313	0.53895	|	117.413	4.75868	1.02017	90.3485	-2.82972	0.53896	|	117.345	3.51236	1.0921	93.5323	-5.13014	0.53898	|	117.417	8.98944	0.23595	89.1339	-0.62493	0.53896	|	117.324	4.76259	0.73067	91.4211	-2.09782	0.53899	|	117.42	3.40167	1.16926	92.3369	-4.54641	0.53896	|	117.436	8.99184	0.24482	90.0707	-0.60928	0.53896	|	117.392
117.619	9.01117	0.21899	89.8193	-0.61966	0.5389	|	117.563	4.7653	1.01761	90.3298	-2.80944	0.53892	|	117.495	3.51654	1.09276	93.5109	-5.11735	0.53894	|	117.567	9.00385	0.23413	89.1249	-0.62142	0.53892	|	117.474	4.76919	0.72727	91.4073	-2.09115	0.53895	|	117.57	3.40598	1.16868	92.3174	-4.52829	0.53892	|	117.586	9.00622	0.24313	90.062	-0.60677	0.53891	|	117.542
117.769	9.02561	0.21734	89.8104	-0.61614	0.53886	|	117.713	4.77193	1.01533	90.3113	-2.78923	0.53888	|	117.645	3.52071	1.09339	93.4896	-5.10446	0.5389	|	117.717	9.01839	0.23229	89.1159	-0.61792	0.53888	|	117.624	4.77582	0.72636	91.3934	-2.08465	0.5389	|	117.72	3.4103	1.16807	92.2978	-4.50996	0.53888	|	117.736	9.02066	0.24143	90.0532	-0.60414	0.53887	|	117.692
117.919	9.04	0.2157	89.8015	-0.61259	0.53882	|	117.863	4.77857	1.01357	90.2928	-2.76909	0.53884	|	117.795	3.52483	1.09399	93.4686	-5.09153	0.53885	|	117.867	9.03289	0.23047	89.107	-0.61446	0.53883	|	117.774	4.78238	0.72304	91.3798	-2.07839	0.53886	|	117.87	3.4146	1.16743	92.2785	-4.49162	0.53883	|	117.886	9.03518	0.23973	90.0445	-0.60136	0.53883	|	117.842
118.069	9.05438	0.21407	89.7927	-0.60898	0.53878	|	118.013	4.78521	1.01109	90.2745	-2.74903	0.53879	|	117.945	3.52898	1.09455	93.4475	-5.0784	0.53881	|	118.017	9.04738	0.22865	89.0981	-0.611	0.53879	|	117.924	4.78894	0.7208	91.3662	-2.07226	0.53882	|	118.02	3.4189	1.16675	92.2592	-4.47317	0.53879	|	118.036	9.04967	0.23803	90.0358	-0.5984	0.53879	|	117.992
118.219	9.06884	0.21244	89.784	-0.60528	0.53873	|	118.163	4.79188	1.00809	90.2562	-2.72899	0.53875	|	118.095	3.5331	1.09509	93.4266	-5.06517	0.53877	|	118.167	9.06177	0.22685	89.0893	-0.60751	0.53875	|	118.074	4.79551	0.71765	91.3526	-2.06622	0.53878	|	118.17	3.4232	1.16605	92.24	-4.45461	0.53875	|	118.186	9.06419	0.23635	90.0271	-0.59524	0.53874	|	118.142
118.369	9.08335	0.21081	89.7752	-0.6015	0.53869	|	118.313	4.79854	1.0063	90.2381	-2.70915	0.53871	|	118.245	3.53722	1.0956	93.4058	-5.05181	0.53873	|	118.317	9.07626	0.22505	89.0806	-0.60392	0.53871	|	118.224	4.80208	0.71676	91.339	-2.06024	0.53873	|	118.32	3.42753	1.16531	92.2208	-4.4358	0.53871	|	118.336	9.07867	0.23467	90.0185	-0.59188	0.5387	|	118.292
118.519	9.09783	0.20919	89.7665	-0.59765	0.53865	|	118.463	4.8052	1.00353	90.2202	-2.68942	0.53867	|	118.395	3.54134	1.09608	93.385	-5.03828	0.53868	|	118.467	9.09072	0.22325	89.0718	-0.60025	0.53866	|	118.374	4.80869	0.71493	91.3254	-2.05428	0.53869	|	118.47	3.43185	1.16453	92.2017	-4.41695	0.53866	|	118.486	9.09312	0.23301	90.01	-0.58832	0.53866	|	118.442
118.669	9.11232	0.20757	89.7579	-0.59371	0.53861	|	118.613	4.81184	1.0006	90.2023	-2.6699	0.53862	|	118.545	3.54546	1.09654	93.3642	-5.02459	0.53864	|	118.617	9.10519	0.22146	89.0632	-0.59646	0.53862	|	118.524	4.81528	0.7128	91.3119	-2.04835	0.53865	|	118.62	3.43614	1.16373	92.1828	-4.39809	0.53862	|	118.636	9.10759	0.23136	90.0015	-0.58455	0.53862	|	118.592
118.819	9.1268	0.20596	89.7493	-0.58969	0.53856	|	118.763	4.81851	0.99803	90.1846	-2.65047	0.53858	|	118.695	3.54963	1.09697	93.3433	-5.01062	0.5386	|	118.767	9.11966	0.21968	89.0546	-0.59256	0.53858	|	118.674	4.82192	0.70939	91.2983	-2.04235	0.53861	|	118.77	3.44045	1.1629	92.1638	-4.37905	0.53858	|	118.786	9.12203	0.22973	89.9931	-0.58059	0.53857	|	118.742
118.969	9.1413	0.20436	89.7408	-0.58559	0.53852	|	118.913	4.82514	0.99585	90.1671	-2.63132	0.53854	|	118.845	3.55378	1.09737	93.3226	-4.99654	0.53856	|	118.917	9.13406	0.21791	89.0461	-0.58857	0.53854	|	118.824	4.82854	0.70717	91.2848	-2.03633	0.53856	|	118.92	3.44474	1.16203	92.1451	-4.36	0.53854	|	118.936	9.13644	0.22811	89.9848	-0.57643	0.53853	|	118.892
119.119	9.1558	0.20276	89.7323	-0.58141	0.53848	|	119.063	4.83179	0.99357	90.1497	-2.61231	0.53849	|	118.995	3.55793	1.09774	93.3019	-4.98231	0.53851	|	119.067	9.14851	0.21614	89.0376	-0.58445	0.53849	|	118.974	4.83514	0.70509	91.2714	-2.03026	0.53852	|	119.07	3.44905	1.16113	92.1264	-4.34076	0.53849	|	119.086	9.15092	0.22649	89.9764	-0.57208	0.53849	|	119.042
119.269	9.17024	0.20118	89.724	-0.5772	0.53844	|	119.213	4.83845	0.9906	90.1323	-2.59342	0.53845	|	119.145	3.5621	1.09808	93.2811	-4.96789	0.53847	|	119.217	9.16299	0.21438	89.0292	-0.58023	0.53845	|	119.124	4.84174	0.70206	91.258	-2.0241	0.53848	|	119.22	3.45337	1.16019	92.1076	-4.32135	0.53845	|	119.236	9.16539	0.22489	89.9682	-0.56757	0.53845	|	119.192
119.419	9.18472	0.19959	89.7156	-0.57293	0.53839	|	119.363	4.8451	0.98739	90.1152	-2.57479	0.53841	|	119.295	3.56626	1.0984	93.2605	-4.95335	0.53843	|	119.367	9.17743	0.21262	89.0208	-0.57593	0.53841	|	119.274	4.84835	0.69969	91.2447	-2.01783	0.53844	|	119.37	3.45767	1.15923	92.0891	-4.30199	0.53841	|	119.386	9.1799	0.2233	89.96	-0.56291	0.5384	|	119.342
119.569	9.19917	0.19802	89.7074	-0.56864	0.53835	|	119.513	4.85172	0.98461	90.0982	-2.55641	0.53837	|	119.445	3.57041	1.09869	93.2399	-4.93868	0.53839	|	119.517	9.19186	0.21088	89.0125	-0.57157	0.53837	|	119.424	4.85494	0.6969	91.2314	-2.01145	0.53839	|	119.52	3.46196	1.15824	92.0707	-4.28257	0.53837	|	119.536	9.19436	0.22172	89.9519	-0.55818	0.53836	|	119.492
119.719	9.2136	0.19645	89.6992	-0.56432	0.53831	|	119.663	4.85834	0.98259	90.0813	-2.53823	0.53832	|	119.595	3.57457	1.09894	93.2194	-4.92384	0.53834	|	119.667	9.20639	0.20913	89.0043	-0.56712	0.53832	|	119.574	4.86155	0.69548	91.2181	-2.00489	0.53835	|	119.67	3.46626	1.15721	92.0523	-4.26296	0.53832	|	119.686	9.20889	0.22015	89.9438	-0.55336	0.53832	|	119.642
119.869	9.22803	0.19489	89.6911	-0.55998	0.53827	|	119.813	4.86501	0.98013	90.0644	-2.52012	0.53828	|	119.745	3.57871	1.09917	93.1991	-4.90895	0.5383	|	119.817	9.2209	0.2074	88.9961	-0.56265	0.53828	|	119.724	4.86816	0.69282	91.2049	-1.99819	0.53831	|	119.82	3.47059	1.15614	92.0339	-4.2432	0.53828	|	119.836	9.22332	0.2186	89.9359	-0.54852	0.53828	|	119.792
120.019	9.24256	0.19332	89.683	-0.55562	0.53822	|	119.963	4.87166	0.97722	90.0477	-2.50227	0.53824	|	119.895	3.58287	1.09937	93.1787	-4.89385	0.53826	|	119.967	9.23529	0.20569	88.988	-0.55819	0.53824	|	119.874	4.87474	0.689	91.1918	-1.99134	0.53826	|	119.97	3.47493	1.15504	92.0155	-4.2233	0.53824	|	119.986	9.2377	0.21707	89.928	-0.5437	0.53823	|	119.942
120.169	9.25701	0.19177	89.675	-0.55131	0.53818	|	120.113	4.87827	0.9736	90.0313	-2.48471	0.5382	|	120.045	3.58702	1.09955	93.1584	-4.8786	0.53822	|	120.117	9.24971	0.20398	88.98	-0.55374	0.5382	|	120.024	4.88134	0.6862	91.1786	-1.98429	0.53822	|	120.12	3.47921	1.15392	91.9975	-4.20356	0.53819	|	120.136	9.25215	0.21553	89.9202	-0.53886	0.53819	|	120.092
120.319	9.27149	0.19023	89.667	-0.54701	0.53814	|	120.263	4.88493	0.97097	90.0148	-2.46723	0.53815	|	120.195	3.59116	1.09969	93.1382	-4.86331	0.53817	|	120.267	9.2642	0.20228	88.972	-0.54929	0.53815	|	120.174	4.88796	0.6832	91.1655	-1.97702	0.53818	|	120.27	3.4835	1.15277	91.9795	-4.18372	0.53815	|	120.286	9.26661	0.21401	89.9124	-0.53405	0.53815	|	120.242
120.469	9.2859	0.1887	89.6592	-0.54275	0.53809	|	120.413	4.89156	0.9692	89.9985	-2.45	0.53811	|	120.345	3.59529	1.0998	93.1182	-4.84789	0.53813	|	120.417	9.27861	0.20059	88.9641	-0.54491	0.53811	|	120.324	4.89461	0.68286	91.1524	-1.96953	0.53814	|	120.42	3.48779	1.15159	91.9616	-4.16379	0.53811	|	120.436	9.28112	0.21249	89.9047	-0.52927	0.5381	|	120.392
120.619	9.3003	0.18718	89.6514	-0.53852	0.53805	|	120.563	4.89816	0.96702	89.9824	-2.43303	0.53807	|	120.495	3.59943	1.09989	93.0981	-4.83231	0.53809	|	120.567	9.2931	0.19891	88.9562	-0.54055	0.53807	|	120.474	4.90123	0.67896	91.1394	-1.96187	0.53809	|	120.57	3.4921	1.15037	91.9437	-4.14374	0.53807	|	120.586	9.29559	0.21098	89.8971	-0.52455	0.53806	|	120.542
120.769	9.31475	0.18566	89.6436	-0.5343	0.53801	|	120.713	4.90484	0.96396	89.9662	-2.41604	0.53803	|	120.645	3.60358	1.09995	93.0781	-4.81659	0.53804	|	120.717	9.30756	0.19724	88.9485	-0.53626	0.53802	|	120.624	4.90784	0.67767	91.1264	-1.95401	0.53805	|	120.72	3.49642	1.14911	91.9258	-4.12354	0.53802	|	120.736	9.31004	0.20947	89.8895	-0.51991	0.53802	|	120.692
120.919	9.32919	0.18415	89.636	-0.53013	0.53797	|	120.863	4.91145	0.96055	89.9502	-2.39936	0.53798	|	120.795	3.60772	1.09998	93.0582	-4.80075	0.538	|	120.867	9.32205	0.19558	88.9407	-0.53202	0.53798	|	120.774	4.91441	0.67523	91.1136	-1.94599	0.53801	|	120.87	3.50071	1.14783	91.9082	-4.10339	0.53798	|	120.886	9.3245	0.20797	89.8821	-0.51535	0.53798	|	120.842
121.069	9.34364	0.18265	89.6283	-0.52598	0.53792	|	121.013	4.91812	0.95807	89.9343	-2.38273	0.53794	|	120.945	3.6119	1.09998	93.0382	-4.78467	0.53796	|	121.017	9.33654	0.19393	88.933	-0.52784	0.53794	|	120.924	4.92105	0.67163	91.1007	-1.9377	0.53797	|	121.02	3.50498	1.14653	91.8907	-4.08331	0.53794	|	121.036	9.33906	0.20646	89.8746	-0.51085	0.53793	|	120.992
121.219	9.358	0.18117	89.6208	-0.52188	0.53788	|	121.163	4.92477	0.95415	89.9185	-2.36629	0.5379	|	121.095	3.61608	1.09996	93.0182	-4.76843	0.53792	|	121.167	9.35102	0.19229	88.9254	-0.52372	0.5379	|	121.074	4.92766	0.6692	91.0879	-1.92923	0.53792	|	121.17	3.50929	1.14518	91.8731	-4.06295	0.53789	|	121.186	9.35359	0.20495	89.8672	-0.50644	0.53789	|	121.142
121.369	9.37243	0.17969	89.6133	-0.51779	0.53784	|	121.313	4.93143	0.95248	89.9028	-2.34994	0.53785	|	121.245	3.62023	1.09991	92.9985	-4.75219	0.53787	|	121.317	9.36553	0.19067	88.9179	-0.51961	0.53785	|	121.224	4.93427	0.66711	91.0752	-1.92056	0.53788	|	121.32	3.51358	1.14382	91.8558	-4.04266	0.53785	|	121.336	9.36803	0.20345	89.8599	-0.50214	0.53785	|	121.292
121.519	9.38687	0.17822	89.6059	-0.51372	0.5378	|	121.463	4.93807	0.94968	89.8873	-2.33379	0.53781	|	121.395	3.62439	1.09983	92.9787	-4.73579	0.53783	|	121.467	9.38004	0.18905	88.9104	-0.51554	0.53781	|	121.374	4.94085	0.66526	91.0626	-1.91174	0.53784	|	121.47	3.51788	1.14241	91.8384	-4.02224	0.53781	|	121.486	9.38244	0.20195	89.8527	-0.4979	0.5378	|	121.442
121.669	9.40134	0.17676	89.5985	-0.50965	0.53775	|	121.613	4.94471	0.94698	89.8718	-2.31775	0.53777	|	121.545	3.62853	1.09972	92.9591	-4.71934	0.53779	|	121.617	9.39457	0.18744	88.9029	-0.51146	0.53777	|	121.524	4.94742	0.66204	91.0501	-1.90277	0.53779	|	121.62	3.52216	1.14098	91.8212	-4.00186	0.53777	|	121.636	9.39695	0.20043	89.8455	-0.49367	0.53776	|	121.592
121.819	9.4158	0.17531	89.5911	-0.50558	0.53771	|	121.763	4.95135	0.9452	89.8565	-2.30185	0.53773	|	121.695	3.63267	1.09958	92.9396	-4.70281	0.53775	|	121.767	9.40905	0.18585	88.8955	-0.50738	0.53772	|	121.674	4.95401	0.65959	91.0376	-1.89356	0.53775	|	121.77	3.52642	1.13953	91.8042	-3.98154	0.53772	|	121.786	9.41148	0.19892	89.8384	-0.48947	0.53772	|	121.742
121.969	9.43026	0.17387	89.5838	-0.50148	0.53767	|	121.913	4.958	0.94192	89.8412	-2.28599	0.53768	|	121.845	3.6368	1.09942	92.9202	-4.68618	0.5377	|	121.917	9.42349	0.18427	88.8882	-0.50329	0.53768	|	121.824	4.96059	0.65666	91.0251	-1.88421	0.53771	|	121.92	3.53071	1.13805	91.7872	-3.96105	0.53768	|	121.936	9.42585	0.19742	89.8314	-0.48533	0.53768	|	121.892
122.119	9.44465	0.17245	89.5767	-0.49737	0.53762	|	122.063	4.96466	0.93833	89.826	-2.27021	0.53764	|	121.995	3.64093	1.09923	92.9009	-4.66945	0.53766	|	122.067	9.43798	0.1827	88.881	-0.49912	0.53764	|	121.974	4.96719	0.6539	91.0127	-1.87467	0.53767	|	122.07	3.535	1.13653	91.7702	-3.94048	0.53764	|	122.086	9.44038	0.19591	89.8243	-0.48114	0.53763	|	122.042
122.269	9.4591	0.17105	89.5695	-0.49322	0.53758	|	122.213	4.97129	0.93622	89.8111	-2.25461	0.5376	|	122.145	3.64505	1.09901	92.8817	-4.65265	0.53762	|	122.217	9.4525	0.18114	88.8737	-0.49489	0.5376	|	122.124	4.9738	0.65128	91.0004	-1.86495	0.53762	|	122.22	3.53931	1.13498	91.7533	-3.91977	0.53759	|	122.236	9.45486	0.19441	89.8174	-0.47695	0.53759	|	122.192
122.419	9.47353	0.16965	89.5624	-0.48905	0.53754	|	122.363	4.97792	0.93286	89.7962	-2.23907	0.53755	|	122.295	3.64917	1.09877	92.8626	-4.63578	0.53757	|	122.367	9.46702	0.17959	88.8666	-0.49058	0.53755	|	122.274	4.98044	0.64922	90.988	-1.85506	0.53758	|	122.37	3.54359	1.1334	91.7366	-3.89915	0.53755	|	122.386	9.46935	0.19291	89.8105	-0.47273	0.53755	|	122.342
122.569	9.48798	0.16827	89.5554	-0.48485	0.5375	|	122.513	4.98457	0.92943	89.7813	-2.22357	0.53751	|	122.445	3.65332	1.0985	92.8434	-4.61865	0.53753	|	122.517	9.48149	0.17806	88.8595	-0.48617	0.53751	|	122.424	4.98705	0.64621	90.9758	-1.84506	0.53754	|	122.52	3.54786	1.1318	91.7199	-3.87853	0.53751	|	122.536	9.48385	0.19143	89.8037	-0.46849	0.5375	|	122.492
122.719	9.50257	0.16688	89.5483	-0.48058	0.53745	|	122.663	4.99118	0.9276	89.7667	-2.20821	0.53747	|	122.595	3.65745	1.0982	92.8243	-4.60151	0.53749	|	122.667	9.49602	0.17653	88.8525	-0.48164	0.53747	|	122.574	4.99366	0.6434	90.9636	-1.83492	0.53749	|	122.67	3.55217	1.13016	91.7033	-3.85771	0.53747	|	122.686	9.49827	0.18998	89.797	-0.46426	0.53746	|	122.642
122.869	9.5161	0.16562	89.5418	-0.47659	0.53741	|	122.813	4.99786	0.92466	89.752	-2.19278	0.53743	|	122.745	3.66159	1.09787	92.8053	-4.58425	0.53744	|	122.817	9.51053	0.17501	88.8455	-0.47701	0.53742	|	122.724	5.00028	0.64179	90.9515	-1.82467	0.53745	|	122.82	3.55649	1.12849	91.6867	-3.8368	0.53742	|	122.836	9.5128	0.18853	89.7903	-0.45995	0.53742	|	122.792
123.019	9.5284	0.16447	89.536	-0.47296	0.53737	|	122.963	5.0045	0.92189	89.7375	-2.1775	0.53738	|	122.895	3.66576	1.09752	92.7863	-4.56675	0.5374	|	122.967	9.52505	0.1735	88.8386	-0.47226	0.53738	|	122.874	5.00693	0.63934	90.9394	-1.81426	0.53741	|	122.97	3.56078	1.12681	91.6702	-3.81596	0.53738	|	122.986	9.52728	0.1871	89.7836	-0.45563	0.53738	|	122.942
123.169	9.5409	0.16332	89.5301	-0.46925	0.53732	|	123.113	5.01114	0.91849	89.7231	-2.16231	0.53734	|	123.045	3.66988	1.09714	92.7675	-4.54936	0.53736	|	123.117	9.53963	0.172	88.8318	-0.46738	0.53734	|	123.024	5.01351	0.63648	90.9275	-1.80386	0.53736	|	123.12	3.56508	1.12509	91.6539	-3.79508	0.53734	|	123.136	9.54176	0.18569	89.7771	-0.45128	0.53733	|	123.092
123.319	9.55379	0.16214	89.5241	-0.46543	0.53728	|	123.263	5.0178	0.91573	89.7087	-2.14713	0.5373	|	123.195	3.67405	1.09673	92.7485	-4.5317	0.53732	|	123.267	9.55417	0.17051	88.825	-0.46242	0.5373	|	123.174	5.02017	0.63375	90.9155	-1.79324	0.53732	|	123.27	3.56937	1.12334	91.6376	-3.77417	0.53729	|	123.286	9.55616	0.18431	89.7706	-0.44692	0.53729	|	123.242
123.469	9.56834	0.16083	89.5174	-0.46113	0.53724	|	123.413	5.02443	0.91317	89.6945	-2.13209	0.53725	|	123.345	3.67821	1.0963	92.7297	-4.51397	0.53727	|	123.417	9.56867	0.16903	88.8183	-0.45739	0.53725	|	123.324	5.02679	0.6302	90.9037	-1.78261	0.53728	|	123.42	3.57364	1.12158	91.6216	-3.75332	0.53725	|	123.436	9.5706	0.18295	89.7642	-0.44255	0.53725	|	123.392
123.619	9.58276	0.15953	89.5107	-0.4569	0.53719	|	123.563	5.03107	0.90904	89.6804	-2.11713	0.53721	|	123.495	3.68237	1.09584	92.711	-4.49616	0.53723	|	123.567	9.58319	0.16756	88.8118	-0.4523	0.53721	|	123.474	5.03339	0.62734	90.892	-1.77195	0.53724	|	123.57	3.57796	1.11978	91.6054	-3.73224	0.53721	|	123.586	9.58516	0.18159	89.7578	-0.43815	0.5372	|	123.542
123.769	9.59732	0.15824	89.5041	-0.45265	0.53715	|	123.713	5.03772	0.906	89.6664	-2.10224	0.53717	|	123.645	3.68651	1.09535	92.6924	-4.47835	0.53719	|	123.717	9.59767	0.1661	88.8052	-0.4472	0.53717	|	123.624	5.04003	0.62501	90.8802	-1.76116	0.53719	|	123.72	3.58227	1.11795	91.5894	-3.71114	0.53717	|	123.736	9.59969	0.18024	89.7514	-0.4338	0.53716	|	123.692
123.919	9.61187	0.15696	89.4976	-0.44845	0.53711	|	123.863	5.04436	0.90233	89.6525	-2.08746	0.53712	|	123.795	3.69065	1.09484	92.6739	-4.4605	0.53714	|	123.867	9.61221	0.16465	88.7988	-0.44207	0.53712	|	123.774	5.04666	0.62323	90.8686	-1.75032	0.53715	|	123.87	3.58658	1.11609	91.5734	-3.69	0.53712	|	123.886	9.61421	0.1789	89.7452	-0.42951	0.53712	|	123.842
124.069	9.62639	0.15569	89.4911	-0.44431	0.53706	|	124.013	5.05101	0.90016	89.6387	-2.07278	0.53708	|	123.945	3.69482	1.0943	92.6553	-4.44238	0.5371	|	124.017	9.62677	0.1632	88.7924	-0.43696	0.53708	|	123.924	5.05334	0.61945	90.8569	-1.73936	0.53711	|	124.02	3.59092	1.1142	91.5575	-3.6687	0.53708	|	124.036	9.6288	0.17757	89.7389	-0.42526	0.53707	|	123.992
124.219	9.64093	0.15443	89.4847	-0.44022	0.53702	|	124.163	5.05768	0.89713	89.6249	-2.05816	0.53704	|	124.095	3.69896	1.09373	92.637	-4.42437	0.53706	|	124.167	9.64131	0.16176	88.7861	-0.4319	0.53704	|	124.074	5.05996	0.61697	90.8454	-1.72845	0.53706	|	124.17	3.59524	1.1123	91.5417	-3.64747	0.53704	|	124.186	9.64339	0.17624	89.7328	-0.4211	0.53703	|	124.142
124.369	9.65559	0.15317	89.4782	-0.43616	0.53698	|	124.313	5.06435	0.89454	89.6112	-2.04369	0.53699	|	124.245	3.7031	1.09314	92.6187	-4.40629	0.53701	|	124.317	9.6559	0.16033	88.7798	-0.4269	0.53699	|	124.224	5.06663	0.61409	90.834	-1.71744	0.53702	|	124.32	3.59959	1.11035	91.5258	-3.62602	0.53699	|	124.336	9.65796	0.17492	89.7267	-0.41706	0.53699	|	124.292
124.519	9.67021	0.15191	89.4719	-0.43219	0.53694	|	124.463	5.071	0.88927	89.5977	-2.02941	0.53695	|	124.395	3.70726	1.09252	92.6004	-4.38805	0.53697	|	124.467	9.67049	0.1589	88.7736	-0.422	0.53695	|	124.374	5.07327	0.60982	90.8226	-1.70645	0.53698	|	124.47	3.60392	1.10839	91.5102	-3.60468	0.53695	|	124.486	9.67255	0.17359	89.7206	-0.41313	0.53695	|	124.442
124.669	9.68482	0.15067	89.4656	-0.42831	0.53689	|	124.613	5.07767	0.88744	89.5842	-2.01527	0.53691	|	124.545	3.71142	1.09187	92.5822	-4.36974	0.53693	|	124.617	9.68502	0.15749	88.7675	-0.41726	0.53691	|	124.524	5.07991	0.60916	90.8113	-1.69543	0.53693	|	124.62	3.60821	1.10642	91.4947	-3.58348	0.53691	|	124.636	9.68699	0.17228	89.7147	-0.40939	0.5369	|	124.592
124.819	9.69936	0.14944	89.4594	-0.42455	0.53685	|	124.763	5.08434	0.88519	89.5708	-2.00128	0.53687	|	124.695	3.71557	1.0912	92.5641	-4.3514	0.53689	|	124.767	9.69961	0.15608	88.7614	-0.41267	0.53686	|	124.674	5.08651	0.60512	90.8001	-1.68447	0.53689	|	124.77	3.61252	1.10442	91.4793	-3.56217	0.53686	|	124.786	9.70147	0.17097	89.7088	-0.40581	0.53686	|	124.742
124.969	9.71373	0.14823	89.4533	-0.42095	0.53681	|	124.913	5.091	0.88157	89.5575	-1.98751	0.53682	|	124.845	3.71973	1.09051	92.546	-4.33299	0.53684	|	124.917	9.71416	0.15468	88.7555	-0.40829	0.53682	|	124.824	5.09316	0.60271	90.789	-1.67344	0.53685	|	124.92	3.61683	1.1024	91.4641	-3.54084	0.53682	|	124.936	9.71607	0.16965	89.7029	-0.4024	0.53682	|	124.892
125.119	9.73019	0.14684	89.4464	-0.41697	0.53676	|	125.063	5.09766	0.87902	89.5443	-1.97394	0.53678	|	124.995	3.72392	1.08977	92.5279	-4.31434	0.5368	|	125.067	9.72874	0.15329	88.7496	-0.40412	0.53678	|	124.974	5.09979	0.60047	90.7779	-1.66241	0.5368	|	125.07	3.6211	1.10037	91.4489	-3.51964	0.53678	|	125.086	9.7306	0.16833	89.6971	-0.39921	0.53677	|	125.042
125.269	9.74749	0.1454	89.4393	-0.41297	0.53672	|	125.213	5.10432	0.87472	89.5312	-1.96059	0.53674	|	125.145	3.72809	1.08902	92.51	-4.29578	0.53676	|	125.217	9.74329	0.1519	88.7437	-0.40022	0.53673	|	125.124	5.10639	0.59637	90.767	-1.65146	0.53676	|	125.22	3.62539	1.09832	91.4339	-3.49837	0.53673	|	125.236	9.74513	0.16702	89.6913	-0.39624	0.53673	|	125.192
125.419	9.76431	0.14399	89.4323	-0.4093	0.53668	|	125.363	5.11095	0.87389	89.5182	-1.94752	0.53669	|	125.295	3.73225	1.08824	92.4921	-4.27719	0.53671	|	125.367	9.75782	0.15053	88.7379	-0.39659	0.53669	|	125.274	5.11299	0.59645	90.7561	-1.6405	0.53672	|	125.37	3.62969	1.09623	91.4189	-3.47696	0.53669	|	125.386	9.75969	0.16571	89.6855	-0.3935	0.53669	|	125.342
125.569	9.77881	0.14279	89.4264	-0.4063	0.53663	|	125.513	5.11761	0.86883	89.5053	-1.93463	0.53665	|	125.445	3.7364	1.08744	92.4744	-4.25858	0.53667	|	125.517	9.77249	0.14915	88.7321	-0.39322	0.53665	|	125.424	5.11966	0.59256	90.7452	-1.62943	0.53668	|	125.52	3.63397	1.09414	91.4041	-3.45568	0.53665	|	125.536	9.77427	0.16439	89.6798	-0.391	0.53664	|	125.492
125.719	9.79353	0.14156	89.4205	-0.40344	0.53659	|	125.663	5.12427	0.86584	89.4925	-1.922	0.53661	|	125.595	3.74054	1.08662	92.4568	-4.23998	0.53663	|	125.667	9.78703	0.1478	88.7264	-0.39017	0.53661	|	125.574	5.12626	0.58796	90.7345	-1.6185	0.53663	|	125.67	3.63828	1.09201	91.3892	-3.4342	0.5366	|	125.686	9.78881	0.16308	89.6741	-0.38877	0.5366	|	125.642
125.869	9.80812	0.14035	89.4146	-0.40078	0.53655	|	125.813	5.13093	0.86189	89.4797	-1.90961	0.53656	|	125.745	3.74473	1.08576	92.4391	-4.22114	0.53658	|	125.817	9.80154	0.14645	88.7208	-0.38745	0.53656	|	125.724	5.13289	0.58558	90.7238	-1.60753	0.53659	|	125.82	3.64258	1.08987	91.3745	-3.41274	0.53656	|	125.836	9.80332	0.16178	89.6685	-0.38681	0.53656	|	125.792
126.019	9.82272	0.13914	89.4088	-0.3983	0.5365	|	125.963	5.13757	0.85847	89.4671	-1.89753	0.53652	|	125.895	3.74887	1.08488	92.4216	-4.20247	0.53654	|	125.967	9.8161	0.14511	88.7152	-0.38502	0.53652	|	125.874	5.13953	0.58264	90.7132	-1.59658	0.53655	|	125.97	3.64687	1.0877	91.3599	-3.39128	0.53652	|	125.986	9.81784	0.16048	89.6629	-0.38509	0.53651	|	125.942
126.169	9.83733	0.13793	89.403	-0.39599	0.53646	|	126.113	5.14421	0.85581	89.4545	-1.88572	0.53648	|	126.045	3.75302	1.08398	92.4042	-4.1837	0.5365	|	126.117	9.83059	0.14378	88.7096	-0.3829	0.53648	|	126.024	5.14614	0.58041	90.7027	-1.58569	0.5365	|	126.12	3.65118	1.08551	91.3453	-3.36972	0.53647	|	126.136	9.83224	0.1592	89.6574	-0.38363	0.53647	|	126.092
126.319	9.85191	0.13673	89.3972	-0.39386	0.53642	|	126.263	5.15086	0.8527	89.442	-1.87417	0.53643	|	126.195	3.75718	1.08305	92.3869	-4.16488	0.53645	|	126.267	9.84517	0.14245	88.7041	-0.38105	0.53643	|	126.174	5.15277	0.57723	90.6922	-1.57479	0.53646	|	126.27	3.65546	1.08332	91.331	-3.3483	0.53643	|	126.286	9.84673	0.15791	89.6518	-0.38238	0.53643	|	126.242
126.469	9.8665	0.13552	89.3915	-0.39189	0.53637	|	126.413	5.15749	0.84955	89.4296	-1.8629	0.53639	|	126.345	3.76134	1.08209	92.3696	-4.146	0.53641	|	126.417	9.8597	0.14113	88.6985	-0.37947	0.53639	|	126.324	5.15941	0.57417	90.6817	-1.5639	0.53642	|	126.42	3.65973	1.08112	91.3167	-3.3269	0.53639	|	126.436	9.86122	0.15664	89.6463	-0.38132	0.53638	|	126.392
126.619	9.88106	0.13432	89.3858	-0.39006	0.53633	|	126.563	5.16414	0.84669	89.4173	-1.85188	0.53635	|	126.495	3.76552	1.0811	92.3523	-4.12702	0.53637	|	126.567	9.87424	0.13983	88.693	-0.37812	0.53635	|	126.474	5.16605	0.57132	90.6714	-1.55306	0.53637	|	126.57	3.66398	1.0789	91.3026	-3.30556	0.53634	|	126.586	9.87577	0.15536	89.6408	-0.38041	0.53634	|	126.542
126.769	9.89569	0.13312	89.3801	-0.38834	0.53629	|	126.713	5.1708	0.84337	89.405	-1.84113	0.5363	|	126.645	3.76967	1.08009	92.3352	-4.10813	0.53632	|	126.717	9.8888	0.13852	88.6876	-0.37696	0.5363	|	126.624	5.17266	0.56865	90.6612	-1.54229	0.53633	|	126.72	3.66826	1.07665	91.2885	-3.28406	0.5363	|	126.736	9.89033	0.1541	89.6352	-0.37962	0.5363	|	126.692
126.919	9.91034	0.13192	89.3744	-0.38671	0.53624	|	126.863	5.17744	0.84049	89.3928	-1.83067	0.53626	|	126.795	3.77384	1.07906	92.3181	-4.08913	0.53628	|	126.867	9.90336	0.13723	88.6821	-0.37596	0.53626	|	126.774	5.17928	0.56573	90.651	-1.53155	0.53629	|	126.87	3.67252	1.0744	91.2746	-3.26268	0.53626	|	126.886	9.90493	0.15285	89.6297	-0.37892	0.53625	|	126.842
127.069	9.92499	0.13072	89.3688	-0.38517	0.5362	|	127.013	5.18407	0.83648	89.3807	-1.82047	0.53622	|	126.945	3.778	1.07799	92.3011	-4.07013	0.53624	|	127.017	9.91797	0.13594	88.6766	-0.37506	0.53622	|	126.924	5.1859	0.56304	90.6409	-1.52085	0.53624	|	127.02	3.67678	1.07213	91.2607	-3.24124	0.53621	|	127.036	9.91941	0.15162	89.6242	-0.37828	0.53621	|	126.992
127.219	9.93955	0.12953	89.3632	-0.3837	0.53616	|	127.163	5.19072	0.83285	89.3687	-1.81052	0.53617	|	127.095	3.78216	1.07691	92.2843	-4.05114	0.53619	|	127.167	9.93256	0.13466	88.6711	-0.37424	0.53617	|	127.074	5.19254	0.56167	90.6308	-1.51015	0.5362	|	127.17	3.68109	1.06981	91.2468	-3.21953	0.53617	|	127.186	9.93388	0.1504	89.6188	-0.37764	0.53617	|	127.142
127.369	9.95415	0.12833	89.3576	-0.38223	0.53611	|	127.313	5.19737	0.82989	89.3566	-1.80078	0.53613	|	127.245	3.78634	1.07579	92.2674	-4.03202	0.53615	|	127.317	9.94708	0.1334	88.6657	-0.37345	0.53613	|	127.224	5.19915	0.5592	90.6209	-1.49957	0.53616	|	127.32	3.68538	1.06749	91.233	-3.19793	0.53613	|	127.336	9.94837	0.14919	89.6133	-0.37697	0.53612	|	127.292
127.519	9.96878	0.12714	89.352	-0.38072	0.53607	|	127.463	5.20403	0.82752	89.3447	-1.79128	0.53609	|	127.395	3.79053	1.07465	92.2505	-4.01284	0.53611	|	127.467	9.96161	0.13214	88.6603	-0.37263	0.53609	|	127.374	5.20575	0.55722	90.611	-1.48903	0.53611	|	127.47	3.68965	1.06516	91.2194	-3.17641	0.53608	|	127.486	9.96293	0.14799	89.6078	-0.37621	0.53608	|	127.442
127.669	9.98337	0.12595	89.3465	-0.37915	0.53603	|	127.613	5.21067	0.82359	89.3328	-1.78201	0.53604	|	127.545	3.79468	1.07349	92.2339	-3.99381	0.53606	|	127.617	9.97614	0.13089	88.6549	-0.37172	0.53604	|	127.524	5.21242	0.55357	90.6011	-1.47843	0.53607	|	127.62	3.69397	1.06279	91.2057	-3.15464	0.53604	|	127.636	9.97746	0.14681	89.6024	-0.3753	0.53604	|	127.592
127.819	9.9979	0.12476	89.341	-0.37747	0.53598	|	127.763	5.21737	0.81953	89.3209	-1.77287	0.536	|	127.695	3.79883	1.0723	92.2174	-3.97479	0.53602	|	127.767	9.9907	0.12965	88.6495	-0.37065	0.536	|	127.674	5.21904	0.5507	90.5914	-1.46796	0.53603	|	127.77	3.69827	1.06041	91.1922	-3.13296	0.536	|	127.786	9.992	0.14562	89.5969	-0.37419	0.53599	|	127.742
127.969	10.0124	0.12358	89.3355	-0.37565	0.53594	|	127.913	5.22402	0.81693	89.3092	-1.764	0.53596	|	127.845	3.80298	1.07109	92.2009	-3.95571	0.53598	|	127.917	10.0054	0.12841	88.644	-0.36935	0.53596	|	127.824	5.2257	0.54877	90.5816	-1.45749	0.53598	|	127.92	3.70254	1.05803	91.1789	-3.11146	0.53595	|	127.936	10.0065	0.14445	89.5915	-0.37283	0.53595	|	127.892
128.119	10.0269	0.1224	89.3301	-0.37364	0.5359	|	128.063	5.23067	0.814	89.2974	-1.75529	0.53591	|	127.995	3.80714	1.06985	92.1845	-3.93662	0.53593	|	128.067	10.0201	0.12717	88.6386	-0.3678	0.53591	|	127.974	5.23235	0.5456	90.572	-1.44709	0.53594	|	128.07	3.70683	1.05563	91.1656	-3.08984	0.53591	|	128.086	10.0211	0.14327	89.586	-0.37117	0.53591	|	128.042
128.269	10.0416	0.12121	89.3246	-0.3714	0.53585	|	128.213	5.23733	0.81083	89.2858	-1.74673	0.53587	|	128.145	3.8113	1.06859	92.1681	-3.91749	0.53589	|	128.217	10.0347	0.12595	88.6332	-0.36595	0.53587	|	128.124	5.23899	0.54112	90.5624	-1.43676	0.5359	|	128.22	3.71113	1.05321	91.1523	-3.06818	0.53587	|	128.236	10.0356	0.1421	89.5807	-0.3692	0.53586	|	128.192
128.419	10.0561	0.12002	89.3192	-0.36893	0.53581	|	128.363	5.24396	0.8073	89.2742	-1.73834	0.53583	|	128.295	3.81548	1.06729	92.1518	-3.89828	0.53585	|	128.367	10.0493	0.12473	88.6279	-0.36379	0.53582	|	128.274	5.24565	0.53879	90.5529	-1.42648	0.53585	|	128.37	3.71541	1.05078	91.1393	-3.04668	0.53582	|	128.386	10.0503	0.14092	89.5753	-0.36686	0.53582	|	128.342
128.569	10.0707	0.11884	89.3139	-0.3662	0.53577	|	128.513	5.25062	0.80421	89.2627	-1.73004	0.53578	|	128.445	3.81963	1.06598	92.1357	-3.87914	0.5358	|	128.517	10.0639	0.12352	88.6226	-0.3613	0.53578	|	128.424	5.25231	0.53692	90.5434	-1.41626	0.53581	|	128.52	3.71971	1.04833	91.1262	-3.02504	0.53578	|	128.536	10.0649	0.13974	89.5699	-0.36415	0.53578	|	128.492
128.719	10.0852	0.11766	89.3086	-0.36321	0.53572	|	128.663	5.25731	0.80065	89.2511	-1.72181	0.53574	|	128.595	3.82381	1.06463	92.1195	-3.85989	0.53576	|	128.667	10.0785	0.12232	88.6174	-0.35849	0.53574	|	128.574	5.25895	0.53329	90.534	-1.40612	0.53576	|	128.67	3.72401	1.04586	91.1133	-3.00345	0.53574	|	128.686	10.0794	0.13857	89.5646	-0.36107	0.53573	|	128.642
128.869	10.0997	0.11647	89.3033	-0.35996	0.53568	|	128.813	5.26399	0.79756	89.2397	-1.71367	0.5357	|	128.745	3.82798	1.06327	92.1034	-3.84067	0.53572	|	128.817	10.0931	0.12112	88.6121	-0.35531	0.53569	|	128.724	5.26558	0.53032	90.5247	-1.39607	0.53572	|	128.82	3.72829	1.04338	91.1004	-2.98194	0.53569	|	128.836	10.094	0.13739	89.5594	-0.35762	0.53569	|	128.792
129.019	10.1142	0.11528	89.2981	-0.35646	0.53564	|	128.963	5.27066	0.79469	89.2283	-1.70562	0.53565	|	128.895	3.83215	1.06187	92.0875	-3.82148	0.53567	|	128.967	10.1077	0.11993	88.607	-0.35178	0.53565	|	128.874	5.27225	0.52805	90.5155	-1.38604	0.53568	|	128.97	3.7326	1.04088	91.0876	-2.96034	0.53565	|	128.986	10.1085	0.13622	89.5542	-0.35382	0.53565	|	128.942
129.169	10.1288	0.11409	89.2929	-0.35272	0.53559	|	129.113	5.27734	0.7913	89.2169	-1.69761	0.53561	|	129.045	3.83633	1.06045	92.0715	-3.80221	0.53563	|	129.117	10.1223	0.11875	88.6019	-0.34794	0.53561	|	129.024	5.27892	0.52547	90.5063	-1.37608	0.53563	|	129.12	3.73693	1.03835	91.0749	-2.93871	0.53561	|	129.136	10.1231	0.13505	89.5491	-0.34966	0.5356	|	129.092
129.319	10.1434	0.1129	89.2878	-0.34876	0.53555	|	129.263	5.284	0.7876	89.2056	-1.68966	0.53556	|	129.195	3.84051	1.059	92.0557	-3.78291	0.53558	|	129.267	10.1369	0.11757	88.5968	-0.3438	0.53556	|	129.174	5.28558	0.52247	90.4971	-1.36619	0.53559	|	129.27	3.74122	1.03583	91.0623	-2.9173	0.53556	|	129.286	10.1378	0.13388	89.544	-0.3452	0.53556	|	129.242
129.469	10.158	0.11171	89.2828	-0.34462	0.53551	|	129.413	5.29068	0.78353	89.1944	-1.6817	0.53552	|	129.345	3.84466	1.05754	92.04	-3.76376	0.53554	|	129.417	10.1514	0.1164	88.5918	-0.33939	0.53552	|	129.324	5.29221	0.51943	90.4881	-1.35644	0.53555	|	129.42	3.7455	1.0333	91.0499	-2.896	0.53552	|	129.436	10.1524	0.13272	89.539	-0.34046	0.53551	|	129.392
129.619	10.1725	0.11051	89.2778	-0.34036	0.53546	|	129.563	5.29736	0.78072	89.1832	-1.67375	0.53548	|	129.495	3.84882	1.05605	92.0244	-3.74457	0.5355	|	129.567	10.1661	0.11523	88.5869	-0.33474	0.53548	|	129.474	5.29889	0.51689	90.4791	-1.34668	0.5355	|	129.57	3.7498	1.03074	91.0375	-2.87463	0.53548	|	129.586	10.1671	0.13157	89.534	-0.33553	0.53547	|	129.542
129.769	10.1871	0.10932	89.2729	-0.33601	0.53542	|	129.713	5.30401	0.77759	89.172	-1.66583	0.53543	|	129.645	3.85299	1.05454	92.0088	-3.72532	0.53545	|	129.717	10.1807	0.11406	88.582	-0.32995	0.53543	|	129.624	5.30554	0.51265	90.4702	-1.33704	0.53546	|	129.72	3.75404	1.02821	91.0253	-2.85364	0.53543	|	129.736	10.1816	0.13044	89.5292	-0.33048	0.53543	|	129.692
129.919	10.2017	0.10812	89.268	-0.33164	0.53537	|	129.863	5.31068	0.77308	89.161	-1.65786	0.53539	|	129.795	3.85716	1.05299	91.9933	-3.70601	0.53541	|	129.867	10.1952	0.11291	88.5773	-0.32507	0.53539	|	129.774	5.31219	0.50996	90.4613	-1.32748	0.53542	|	129.87	3.75834	1.02563	91.0131	-2.83243	0.53539	|	129.886	10.1963	0.12931	89.5244	-0.32534	0.53538	|	129.842
130.069	10.2163	0.10691	89.2632	-0.32726	0.53533	|	130.013	5.31732	0.77081	89.15	-1.6499	0.53535	|	129.945	3.86131	1.05143	91.978	-3.68686	0.53537	|	130.017	10.2098	0.11175	88.5726	-0.32016	0.53535	|	129.924	5.31881	0.50635	90.4525	-1.31804	0.53537	|	130.02	3.76264	1.02303	91.001	-2.81132	0.53534	|	130.036	10.2109	0.12819	89.5196	-0.32019	0.53534	|	129.992
130.219	10.2308	0.10572	89.2584	-0.32298	0.53529	|	130.163	5.32397	0.76666	89.139	-1.64187	0.5353	|	130.095	3.86542	1.04987	91.9629	-3.66787	0.53532	|	130.167	10.2243	0.1106	88.5679	-0.31526	0.5353	|	130.074	5.32548	0.50316	90.4438	-1.30861	0.53533	|	130.17	3.76689	1.02045	90.9891	-2.7905	0.5353	|	130.186	10.2255	0.12708	89.515	-0.31514	0.5353	|	130.142
130.369	10.2454	0.10451	89.2538	-0.31878	0.53524	|	130.313	5.33065	0.76333	89.1281	-1.63376	0.53526	|	130.245	3.86958	1.04825	91.9477	-3.64863	0.53528	|	130.317	10.2389	0.10945	88.5634	-0.31041	0.53526	|	130.224	5.33211	0.50164	90.4351	-1.29932	0.53529	|	130.32	3.77118	1.01783	90.9771	-2.76959	0.53526	|	130.336	10.2401	0.12598	89.5104	-0.31015	0.53525	|	130.292
130.519	10.2601	0.10331	89.2491	-0.31472	0.5352	|	130.463	5.33731	0.76018	89.1172	-1.62561	0.53522	|	130.395	3.87375	1.04662	91.9325	-3.62937	0.53524	|	130.467	10.2535	0.1083	88.5589	-0.30565	0.53521	|	130.374	5.33875	0.49894	90.4265	-1.29009	0.53524	|	130.47	3.77551	1.01518	90.9652	-2.7486	0.53521	|	130.486	10.2547	0.12487	89.5059	-0.30535	0.53521	|	130.442
130.669	10.2747	0.1021	89.2446	-0.31085	0.53516	|	130.613	5.34397	0.75667	89.1064	-1.61739	0.53517	|	130.545	3.87788	1.04497	91.9175	-3.61024	0.53519	|	130.617	10.2681	0.10715	88.5545	-0.30105	0.53517	|	130.524	5.34538	0.49567	90.418	-1.28095	0.5352	|	130.62	3.77979	1.01253	90.9535	-2.72793	0.53517	|	130.636	10.2694	0.12377	89.5015	-0.30076	0.53517	|	130.592
130.819	10.2893	0.1009	89.24	-0.30719	0.53511	|	130.763	5.35065	0.7537	89.0957	-1.60907	0.53513	|	130.695	3.88204	1.04328	91.9026	-3.59102	0.53515	|	130.767	10.2827	0.106	88.5501	-0.29665	0.53513	|	130.674	5.35202	0.49528	90.4095	-1.27187	0.53515	|	130.77	3.78409	1.00987	90.9418	-2.70731	0.53513	|	130.786	10.284	0.12265	89.4971	-0.29644	0.53512	|	130.742
130.969	10.3039	0.0997	89.2356	-0.30377	0.53507	|	130.913	5.35732	0.7499	89.085	-1.6007	0.53508	|	130.845	3.88621	1.04157	91.8876	-3.57172	0.5351	|	130.917	10.2973	0.10485	88.5458	-0.29247	0.53508	|	130.824	5.35865	0.49269	90.4011	-1.26288	0.53511	|	130.92	3.78838	1.0072	90.9302	-2.68686	0.53508	|	130.936	10.2986	0.12154	89.4928	-0.29245	0.53508	|	130.892
131.119	10.3186	0.0985	89.2311	-0.30059	0.53502	|	131.063	5.36398	0.74681	89.0743	-1.59226	0.53504	|	130.995	3.89034	1.03985	91.8729	-3.55258	0.53506	|	131.067	10.3119	0.1037	88.5416	-0.28858	0.53504	|	130.974	5.3653	0.49017	90.3928	-1.25395	0.53507	|	131.07	3.79265	1.00453	90.9188	-2.66666	0.53504	|	131.086	10.3132	0.12042	89.4886	-0.28877	0.53503	|	131.042
131.269	10.3332	0.0973	89.2268	-0.29769	0.53498	|	131.213	5.37062	0.74291	89.0638	-1.58375	0.535	|	131.145	3.89448	1.03811	91.8582	-3.5334	0.53502	|	131.217	10.3266	0.10254	88.5374	-0.28496	0.535	|	131.124	5.37193	0.48683	90.3845	-1.24512	0.53502	|	131.22	3.79689	1.00186	90.9075	-2.64671	0.535	|	131.236	10.3279	0.11929	89.4844	-0.28543	0.53499	|	131.192
131.419	10.3478	0.0961	89.2225	-0.29504	0.53494	|	131.363	5.37731	0.73766	89.0532	-1.5751	0.53495	|	131.295	3.89865	1.03632	91.8435	-3.5141	0.53497	|	131.367	10.3413	0.10139	88.5332	-0.28165	0.53495	|	131.274	5.37859	0.48268	90.3762	-1.23633	0.53498	|	131.37	3.80115	0.99917	90.8963	-2.62685	0.53495	|	131.386	10.3425	0.11816	89.4803	-0.28245	0.53495	|	131.342
131.569	10.3624	0.0949	89.2182	-0.29264	0.53489	|	131.513	5.38398	0.73653	89.0427	-1.56641	0.53491	|	131.445	3.90282	1.03452	91.8289	-3.4948	0.53493	|	131.517	10.3559	0.10024	88.5291	-0.27864	0.53491	|	131.424	5.38525	0.48108	90.368	-1.22761	0.53494	|	131.52	3.80543	0.99644	90.8851	-2.60702	0.53491	|	131.536	10.357	0.11702	89.4762	-0.27983	0.5349	|	131.492
131.719	10.3771	0.0937	89.2139	-0.29048	0.53485	|	131.663	5.39065	0.73313	89.0323	-1.55762	0.53487	|	131.595	3.90701	1.03268	91.8143	-3.47539	0.53489	|	131.667	10.3705	0.0991	88.5251	-0.27592	0.53487	|	131.574	5.3919	0.47882	90.3599	-1.21897	0.53489	|	131.67	3.8097	0.99372	90.874	-2.58743	0.53486	|	131.686	10.3716	0.11588	89.4721	-0.27754	0.53486	|	131.642
131.869	10.3917	0.0925	89.2097	-0.28855	0.53481	|	131.813	5.39731	0.73088	89.022	-1.54877	0.53482	|	131.745	3.91119	1.03082	91.7998	-3.45602	0.53484	|	131.817	10.3851	0.0979	88.5211	-0.27347	0.53482	|	131.724	5.39859	0.47639	90.3518	-1.21036	0.53485	|	131.82	3.81397	0.99097	90.863	-2.56797	0.53482	|	131.836	10.3863	0.11473	89.4681	-0.27556	0.53482	|	131.792
132.019	10.4064	0.0913	89.2054	-0.28682	0.53476	|	131.963	5.40397	0.72751	89.0117	-1.53985	0.53478	|	131.895	3.91533	1.02897	91.7856	-3.43688	0.5348	|	131.967	10.3999	0.0968	88.517	-0.27129	0.53478	|	131.874	5.40525	0.47396	90.3437	-1.20185	0.5348	|	131.97	3.81827	0.9882	90.852	-2.5486	0.53478	|	131.986	10.4009	0.11359	89.4641	-0.2739	0.53477	|	131.942
132.169	10.4211	0.0901	89.2012	-0.28529	0.53472	|	132.113	5.41063	0.72427	89.0015	-1.53085	0.53473	|	132.045	3.91948	1.02708	91.7713	-3.41764	0.53475	|	132.117	10.4146	0.0956	88.5131	-0.26937	0.53473	|	132.024	5.41193	0.47224	90.3357	-1.19339	0.53476	|	132.12	3.82258	0.98541	90.8411	-2.52936	0.53473	|	132.136	10.4154	0.11246	89.4601	-0.2725	0.53473	|	132.092
132.319	10.4357	0.089	89.1971	-0.28391	0.53467	|	132.263	5.41732	0.72052	88.9913	-1.52175	0.53469	|	132.195	3.92362	1.02517	91.7573	-3.39848	0.53471	|	132.267	10.4292	0.0944	88.5092	-0.2677	0.53469	|	132.174	5.41861	0.46822	90.3278	-1.18501	0.53472	|	132.27	3.8269	0.9826	90.8302	-2.5103	0.53469	|	132.286	10.43	0.11132	89.4561	-0.27133	0.53468	|	132.242
132.469	10.4504	0.0878	89.1929	-0.28265	0.53463	|	132.413	5.42399	0.71572	88.9811	-1.51262	0.53465	|	132.345	3.92775	1.02325	91.7432	-3.37931	0.53467	|	132.417	10.4439	0.0933	88.5052	-0.26625	0.53465	|	132.324	5.42527	0.46576	90.3199	-1.17671	0.53467	|	132.42	3.8312	0.97978	90.8194	-2.49152	0.53465	|	132.436	10.4446	0.11019	89.4522	-0.27036	0.53464	|	132.392
132.619	10.465	0.0866	89.1888	-0.28151	0.53459	|	132.563	5.43065	0.71315	88.9711	-1.50343	0.5346	|	132.495	3.9319	1.02129	91.7293	-3.3601	0.53462	|	132.567	10.4585	0.0921	88.5014	-0.26499	0.5346	|	132.474	5.43194	0.46246	90.3121	-1.16846	0.53463	|	132.57	3.83546	0.97698	90.8089	-2.47313	0.5346	|	132.586	10.4592	0.10906	89.4482	-0.26955	0.5346	|	132.542
132.769	10.4796	0.0854	89.1847	-0.28044	0.53454	|	132.713	5.43729	0.70908	88.9611	-1.49422	0.53456	|	132.645	3.93605	1.01931	91.7154	-3.34086	0.53458	|	132.717	10.4732	0.091	88.4975	-0.2639	0.53456	|	132.624	5.43863	0.4594	90.3043	-1.16026	0.53459	|	132.72	3.83974	0.97416	90.7983	-2.4549	0.53456	|	132.736	10.4737	0.10793	89.4443	-0.26887	0.53455	|	132.692
132.919	10.4942	0.0843	89.1806	-0.27942	0.5345	|	132.863	5.44395	0.70531	88.9512	-1.48494	0.53452	|	132.795	3.94022	1.01731	91.7015	-3.32157	0.53454	|	132.867	10.4879	0.0898	88.4936	-0.26295	0.53451	|	132.774	5.44531	0.45637	90.2966	-1.15212	0.53454	|	132.87	3.84403	0.97131	90.7878	-2.43684	0.53451	|	132.886	10.4882	0.10681	89.4404	-0.26829	0.53451	|	132.842
133.069	10.5088	0.0831	89.1766	-0.27842	0.53446	|	133.013	5.45065	0.70296	88.9413	-1.47557	0.53447	|	132.945	3.94439	1.01528	91.6877	-3.30226	0.53449	|	133.017	10.5025	0.0886	88.4898	-0.26212	0.53447	|	132.924	5.45198	0.45306	90.2889	-1.14406	0.5345	|	133.02	3.84831	0.96846	90.7775	-2.41904	0.53447	|	133.036	10.5028	0.10569	89.4365	-0.26775	0.53447	|	132.992
133.219	10.5234	0.082	89.1725	-0.27742	0.53441	|	133.163	5.45732	0.6993	88.9315	-1.4662	0.53443	|	133.095	3.94854	1.01324	91.674	-3.28305	0.53445	|	133.167	10.5171	0.0875	88.486	-0.26137	0.53443	|	133.074	5.45866	0.45157	90.2813	-1.13605	0.53445	|	133.17	3.85261	0.96557	90.7671	-2.4014	0.53443	|	133.186	10.5173	0.10456	89.4326	-0.26724	0.53442	|	133.142
133.369	10.538	0.0808	89.1685	-0.2764	0.53437	|	133.313	5.46398	0.69602	88.9218	-1.45682	0.53438	|	133.245	3.95272	1.01116	91.6603	-3.26369	0.5344	|	133.317	10.5318	0.0863	88.4821	-0.26066	0.53438	|	133.224	5.46533	0.44951	90.2738	-1.1281	0.53441	|	133.32	3.85689	0.96269	90.7568	-2.38411	0.53438	|	133.336	10.5319	0.10342	89.4287	-0.26671	0.53438	|	133.292
133.519	10.5526	0.0797	89.1644	-0.27534	0.53432	|	133.463	5.47066	0.69348	88.9121	-1.44739	0.53434	|	133.395	3.9569	1.00906	91.6467	-3.24437	0.53436	|	133.467	10.5465	0.0851	88.4783	-0.25999	0.53434	|	133.374	5.47197	0.44704	90.2663	-1.12024	0.53437	|	133.47	3.86114	0.95982	90.7468	-2.3672	0.53434	|	133.486	10.5466	0.10228	89.4248	-0.26616	0.53433	|	133.442
133.669	10.5671	0.0786	89.1604	-0.27423	0.53428	|	133.613	5.47733	0.69043	88.9024	-1.43795	0.5343	|	133.545	3.96105	1.00695	91.6333	-3.2252	0.53432	|	133.617	10.5612	0.0839	88.4745	-0.25933	0.53429	|	133.524	5.47861	0.44336	90.2589	-1.11244	0.53432	|	133.62	3.86543	0.9569	90.7366	-2.35038	0.53429	|	133.636	10.5612	0.10115	89.421	-0.26555	0.53429	|	133.592
133.819	10.5817	0.0775	89.1564	-0.27306	0.53424	|	133.763	5.48397	0.68732	88.8929	-1.42855	0.53425	|	133.695	3.96522	1.00482	91.6199	-3.20593	0.53427	|	133.767	10.5759	0.0827	88.4707	-0.25866	0.53425	|	133.674	5.48525	0.4411	90.2515	-1.10469	0.53428	|	133.77	3.86973	0.95397	90.7266	-2.33377	0.53425	|	133.786	10.5758	0.10001	89.4171	-0.26487	0.53425	|	133.742
133.969	10.5963	0.0763	89.1525	-0.27183	0.53419	|	133.913	5.49065	0.68485	88.8834	-1.41909	0.53421	|	133.845	3.96939	1.00266	91.6066	-3.1867	0.53423	|	133.917	10.5905	0.0816	88.4669	-0.25796	0.53421	|	133.824	5.49192	0.43786	90.2442	-1.09696	0.53423	|	133.92	3.87403	0.95103	90.7166	-2.31747	0.53421	|	133.936	10.5905	0.0989	89.4132	-0.26412	0.5342	|	133.892
134.119	10.611	0.0752	89.1485	-0.27054	0.53415	|	134.063	5.49733	0.6814	88.874	-1.40962	0.53416	|	133.995	3.9735	1.00051	91.5935	-3.16771	0.53418	|	134.067	10.6051	0.0804	88.4631	-0.25724	0.53416	|	133.974	5.49858	0.43576	90.2369	-1.08929	0.53419	|	134.07	3.8783	0.94808	90.7067	-2.30153	0.53416	|	134.086	10.6051	0.0977	89.4094	-0.2633	0.53416	|	134.042
134.269	10.6255	0.0741	89.1445	-0.2692	0.5341	|	134.213	5.50399	0.67686	88.8646	-1.40018	0.53412	|	134.145	3.97765	0.99832	91.5804	-3.14859	0.53414	|	134.217	10.6197	0.0792	88.4594	-0.25647	0.53412	|	134.124	5.50526	0.43196	90.2297	-1.08164	0.53415	|	134.22	3.88255	0.94514	90.697	-2.28592	0.53412	|	134.236	10.6197	0.0966	89.4055	-0.26241	0.53411	|	134.192
134.419	10.6402	0.073	89.1406	-0.2678	0.53406	|	134.363	5.51072	0.67414	88.8552	-1.39066	0.53408	|	134.295	3.98179	0.99612	91.5674	-3.12956	0.5341	|	134.367	10.6343	0.0781	88.4556	-0.25565	0.53408	|	134.274	5.51191	0.42984	90.2225	-1.07406	0.5341	|	134.37	3.8868	0.94219	90.6873	-2.27061	0.53407	|	134.386	10.6343	0.0955	89.4017	-0.26146	0.53407	|	134.342
134.569	10.6548	0.0719	89.1367	-0.26634	0.53402	|	134.513	5.5174	0.66995	88.846	-1.38121	0.53403	|	134.445	3.9859	0.99391	91.5546	-3.11066	0.53405	|	134.517	10.649	0.0769	88.4519	-0.25478	0.53403	|	134.424	5.51859	0.42621	90.2153	-1.06651	0.53406	|	134.52	3.89107	0.93921	90.6776	-2.25549	0.53403	|	134.536	10.649	0.0943	89.3978	-0.26045	0.53403	|	134.492
134.719	10.6694	0.0708	89.1328	-0.26483	0.53397	|	134.663	5.5241	0.66776	88.8367	-1.37176	0.53399	|	134.595	3.99008	0.99165	91.5416	-3.09148	0.53401	|	134.667	10.6636	0.0757	88.4482	-0.25384	0.53399	|	134.574	5.52525	0.42337	90.2083	-1.05902	0.53401	|	134.67	3.89535	0.93621	90.668	-2.24065	0.53399	|	134.686	10.6636	0.0932	89.394	-0.25939	0.53398	|	134.642
134.869	10.684	0.0697	89.129	-0.26327	0.53393	|	134.813	5.53079	0.66552	88.8276	-1.36233	0.53394	|	134.745	3.99421	0.98939	91.5289	-3.07254	0.53396	|	134.817	10.6783	0.0745	88.4445	-0.25284	0.53394	|	134.724	5.53193	0.42118	90.2012	-1.05156	0.53397	|	134.82	3.89958	0.93323	90.6586	-2.22621	0.53394	|	134.836	10.6783	0.092	89.3902	-0.25827	0.53394	|	134.792
135.019	10.6986	0.0686	89.1251	-0.26166	0.53388	|	134.963	5.53746	0.66204	88.8185	-1.35296	0.5339	|	134.895	3.99837	0.9871	91.5161	-3.05354	0.53392	|	134.967	10.6929	0.0734	88.4408	-0.25176	0.5339	|	134.874	5.53858	0.41839	90.1942	-1.04416	0.53393	|	134.97	3.90383	0.93023	90.6491	-2.21201	0.5339	|	134.986	10.693	0.0909	89.3864	-0.25711	0.53389	|	134.942
135.169	10.7132	0.0675	89.1213	-0.26	0.53384	|	135.113	5.54416	0.65765	88.8095	-1.34357	0.53386	|	135.045	4.00255	0.98478	91.5034	-3.03446	0.53388	|	135.117	10.7076	0.0722	88.4371	-0.25061	0.53385	|	135.024	5.5452	0.41518	90.1873	-1.03684	0.53388	|	135.12	3.90811	0.92719	90.6397	-2.198	0.53385	|	135.136	10.7078	0.0897	89.3826	-0.2559	0.53385	|	135.092
135.319	10.7278	0.0665	89.1175	-0.25832	0.5338	|	135.263	5.55086	0.65377	88.8005	-1.3342	0.53381	|	135.195	4.0067	0.98245	91.4908	-3.01553	0.53383	|	135.267	10.7223	0.071	88.4334	-0.24938	0.53381	|	135.174	5.55186	0.41225	90.1805	-1.02952	0.53384	|	135.27	3.9124	0.92414	90.6303	-2.18425	0.53381	|	135.286	10.7225	0.0886	89.3789	-0.25467	0.53381	|	135.242
135.469	10.7424	0.0654	89.1138	-0.25661	0.53375	|	135.413	5.55755	0.65061	88.7916	-1.32489	0.53377	|	135.345	4.01085	0.98011	91.4784	-2.99669	0.53379	|	135.417	10.7369	0.0699	88.4298	-0.2481	0.53377	|	135.324	5.55852	0.40901	90.1736	-1.02225	0.53379	|	135.42	3.91666	0.92109	90.621	-2.17086	0.53377	|	135.436	10.7371	0.0874	89.3752	-0.25341	0.53376	|	135.392
135.619	10.7571	0.0643	89.11	-0.25487	0.53371	|	135.563	5.56427	0.6473	88.7828	-1.31556	0.53372	|	135.495	4.01502	0.97774	91.4659	-2.97777	0.53374	|	135.567	10.7516	0.0687	88.4261	-0.24675	0.53372	|	135.474	5.56518	0.40711	90.1669	-1.015	0.53375	|	135.57	3.92089	0.91804	90.6119	-2.15782	0.53372	|	135.586	10.7519	0.0862	89.3714	-0.25212	0.53372	|	135.542
135.769	10.7717	0.0633	89.1063	-0.25311	0.53366	|	135.713	5.57098	0.64484	88.774	-1.30627	0.53368	|	135.645	4.01918	0.97535	91.4536	-2.95898	0.5337	|	135.717	10.7662	0.0676	88.4225	-0.24535	0.53368	|	135.624	5.57189	0.40458	90.1601	-1.00776	0.53371	|	135.72	3.92513	0.91499	90.6028	-2.14505	0.53368	|	135.736	10.7665	0.0851	89.3678	-0.2508	0.53367	|	135.692
135.919	10.7864	0.0622	89.1026	-0.25134	0.53362	|	135.863	5.57766	0.64042	88.7653	-1.29704	0.53364	|	135.795	4.02335	0.97294	91.4413	-2.94016	0.53366	|	135.867	10.7808	0.0665	88.419	-0.24389	0.53363	|	135.774	5.57862	0.40191	90.1533	-1.00053	0.53366	|	135.87	3.92938	0.91191	90.5937	-2.13252	0.53363	|	135.886	10.7812	0.0839	89.3641	-0.24945	0.53363	|	135.842
136.069	10.801	0.0611	89.099	-0.24957	0.53357	|	136.013	5.58435	0.6375	88.7566	-1.28785	0.53359	|	135.945	4.0275	0.97052	91.4291	-2.92152	0.53361	|	136.017	10.7955	0.0653	88.4154	-0.24237	0.53359	|	135.924	5.58533	0.39898	90.1466	-0.99336	0.53362	|	136.02	3.93367	0.90879	90.5846	-2.12014	0.53359	|	136.036	10.7958	0.0828	89.3605	-0.24805	0.53358	|	135.992
136.219	10.8155	0.0601	89.0953	-0.2478	0.53353	|	136.163	5.59105	0.63314	88.748	-1.27867	0.53355	|	136.095	4.03164	0.96809	91.4171	-2.90296	0.53357	|	136.167	10.8101	0.0642	88.4119	-0.24079	0.53355	|	136.074	5.59204	0.39525	90.14	-0.98624	0.53357	|	136.17	3.93795	0.90567	90.5755	-2.10806	0.53355	|	136.186	10.8105	0.0817	89.3568	-0.24659	0.53354	|	136.142
136.369	10.8302	0.059	89.0917	-0.246	0.53349	|	136.313	5.59773	0.6293	88.7395	-1.26955	0.5335	|	136.245	4.03583	0.96561	91.4049	-2.88427	0.53352	|	136.317	10.8248	0.0631	88.4083	-0.23915	0.5335	|	136.224	5.59874	0.39399	90.1334	-0.97917	0.53353	|	136.32	3.94218	0.90256	90.5666	-2.09635	0.5335	|	136.336	10.8252	0.0805	89.3532	-0.24507	0.5335	|	136.292
136.519	10.8447	0.058	89.0882	-0.24418	0.53344	|	136.463	5.60443	0.62716	88.731	-1.26044	0.53346	|	136.395	4.04001	0.96312	91.3929	-2.86567	0.53348	|	136.467	10.8394	0.062	88.4048	-0.23743	0.53346	|	136.374	5.60543	0.392	90.1269	-0.97215	0.53349	|	136.47	3.94645	0.89943	90.5577	-2.08484	0.53346	|	136.486	10.8399	0.0794	89.3496	-0.24346	0.53345	|	136.442
136.669	10.8594	0.0569	89.0846	-0.24233	0.5334	|	136.613	5.61114	0.62297	88.7226	-1.25135	0.53341	|	136.545	4.04417	0.96062	91.3811	-2.84729	0.53343	|	136.617	10.8541	0.0609	88.4014	-0.23564	0.53341	|	136.524	5.61211	0.38827	90.1204	-0.96519	0.53344	|	136.62	3.95075	0.89625	90.5488	-2.07347	0.53341	|	136.636	10.8546	0.0783	89.3461	-0.24174	0.53341	|	136.592
136.819	10.8741	0.0559	89.0811	-0.24044	0.53335	|	136.763	5.61783	0.61993	88.7143	-1.2423	0.53337	|	136.695	4.04833	0.95811	91.3692	-2.82895	0.53339	|	136.767	10.8688	0.0598	88.3979	-0.23378	0.53337	|	136.674	5.61879	0.38556	90.114	-0.95827	0.5334	|	136.77	3.95502	0.89308	90.5399	-2.06244	0.53337	|	136.786	10.8693	0.0773	89.3425	-0.23991	0.53336	|	136.742
136.969	10.8887	0.0549	89.0776	-0.2385	0.53331	|	136.913	5.62453	0.61685	88.706	-1.23328	0.53333	|	136.845	4.05249	0.95558	91.3575	-2.8107	0.53335	|	136.917	10.8834	0.0587	88.3945	-0.23183	0.53333	|	136.824	5.6255	0.38184	90.1076	-0.95136	0.53335	|	136.92	3.95932	0.88989	90.5311	-2.0516	0.53332	|	136.936	10.8839	0.0762	89.339	-0.23796	0.53332	|	136.892
137.119	10.9033	0.0538	89.0741	-0.2365	0.53327	|	137.063	5.63121	0.61222	88.6978	-1.22431	0.53328	|	136.995	4.05665	0.95303	91.3459	-2.79254	0.5333	|	137.067	10.8981	0.0576	88.3911	-0.22979	0.53328	|	136.974	5.63224	0.37848	90.1012	-0.94448	0.53331	|	137.07	3.96358	0.88671	90.5224	-2.04105	0.53328	|	137.086	10.8986	0.0752	89.3355	-0.23585	0.53328	|	137.042
137.269	10.918	0.0528	89.0706	-0.23445	0.53322	|	137.213	5.63794	0.60794	88.6896	-1.21533	0.53324	|	137.145	4.0608	0.95047	91.3343	-2.77449	0.53326	|	137.217	10.9128	0.0565	88.3878	-0.22766	0.53324	|	137.124	5.63897	0.37551	90.0949	-0.93766	0.53326	|	137.22	3.96786	0.8835	90.5137	-2.03071	0.53324	|	137.236	10.9133	0.0741	89.3321	-0.23359	0.53323	|	137.192
137.419	10.9327	0.0518	89.0672	-0.23231	0.53318	|	137.363	5.64463	0.6061	88.6815	-1.20641	0.53319	|	137.295	4.06495	0.9479	91.3228	-2.75658	0.53321	|	137.367	10.9275	0.0554	88.3844	-0.22544	0.53319	|	137.274	5.6457	0.37446	90.0886	-0.93088	0.53322	|	137.37	3.97217	0.88027	90.5049	-2.02053	0.53319	|	137.386	10.9279	0.0731	89.3287	-0.23119	0.53319	|	137.342
137.569	10.9474	0.0507	89.0638	-0.23012	0.53313	|	137.513	5.65133	0.60406	88.6734	-1.19751	0.53315	|	137.445	4.06913	0.94529	91.3114	-2.73864	0.53317	|	137.517	10.9421	0.0544	88.3811	-0.22311	0.53315	|	137.424	5.65241	0.37096	90.0823	-0.92417	0.53318	|	137.52	3.97647	0.87702	90.4963	-2.01057	0.53315	|	137.536	10.9426	0.0721	89.3253	-0.22863	0.53314	|	137.492
137.719	10.962	0.0497	89.0604	-0.22787	0.53309	|	137.663	5.658	0.60125	88.6655	-1.18868	0.5331	|	137.595	4.07328	0.94268	91.3	-2.72089	0.53312	|	137.667	10.9569	0.0533	88.3779	-0.2207	0.5331	|	137.574	5.65914	0.36989	90.0761	-0.9175	0.53313	|	137.67	3.98077	0.87377	90.4877	-2.00083	0.5331	|	137.686	10.9572	0.0711	89.322	-0.22594	0.5331	|	137.642
137.869	10.9767	0.0487	89.0571	-0.22555	0.53304	|	137.813	5.66473	0.59779	88.6575	-1.1798	0.53306	|	137.745	4.07743	0.94005	91.2887	-2.70327	0.53308	|	137.817	10.9715	0.0522	88.3747	-0.21821	0.53306	|	137.724	5.66584	0.36696	90.07	-0.91092	0.53309	|	137.82	3.98507	0.87051	90.4791	-1.99129	0.53306	|	137.836	10.9718	0.0702	89.3187	-0.22311	0.53305	|	137.792
138.019	10.9913	0.0477	89.0538	-0.22318	0.533	|	137.963	5.67143	0.59413	88.6496	-1.171	0.53302	|	137.895	4.08161	0.93739	91.2775	-2.68564	0.53304	|	137.967	10.9863	0.0512	88.3714	-0.21562	0.53302	|	137.874	5.67255	0.36423	90.0639	-0.90439	0.53304	|	137.97	3.98936	0.86724	90.4706	-1.98195	0.53301	|	137.986	10.9865	0.0692	89.3154	-0.22014	0.53301	|	137.942
138.169	11.006	0.0467	89.0506	-0.22076	0.53296	|	138.113	5.67813	0.5912	88.6418	-1.16222	0.53297	|	138.045	4.0858	0.93471	91.2663	-2.66811	0.53299	|	138.117	11.0009	0.0501	88.3683	-0.213	0.53297	|	138.024	5.67923	0.36122	90.0579	-0.89793	0.533	|	138.12	3.99368	0.86394	90.462	-1.97274	0.53297	|	138.136	11.0012	0.0683	89.3122	-0.21707	0.53297	|	138.092
138.319	11.0207	0.0457	89.0473	-0.21831	0.53291	|	138.263	5.68482	0.58625	88.634	-1.15348	0.53293	|	138.195	4.08997	0.93203	91.2552	-2.65077	0.53295	|	138.267	11.0156	0.0491	88.3652	-0.21032	0.53293	|	138.174	5.68591	0.35847	90.0519	-0.89155	0.53295	|	138.27	3.99799	0.86064	90.4535	-1.96374	0.53293	|	138.286	11.0158	0.0673	89.3091	-0.21395	0.53292	|	138.242
138.469	11.0354	0.0447	89.0442	-0.21588	0.53287	|	138.413	5.69153	0.58472	88.6263	-1.14477	0.53288	|	138.345	4.09414	0.92932	91.2442	-2.63352	0.5329	|	138.417	11.0303	0.048	88.3621	-0.20764	0.53288	|	138.324	5.69261	0.35754	90.046	-0.88521	0.53291	|	138.42	4.00227	0.85735	90.4452	-1.95495	0.53288	|	138.436	11.0305	0.0663	89.306	-0.21077	0.53288	|	138.392
138.619	11.0501	0.0437	89.041	-0.21346	0.53282	|	138.563	5.69822	0.58129	88.6187	-1.13609	0.53284	|	138.495	4.0983	0.92662	91.2333	-2.61648	0.53286	|	138.567	11.045	0.047	88.3591	-0.20496	0.53284	|	138.474	5.6993	0.35456	90.0401	-0.87894	0.53287	|	138.57	4.00656	0.85404	90.4368	-1.94629	0.53284	|	138.586	11.0451	0.0654	89.3029	-0.20763	0.53283	|	138.542
138.769	11.0648	0.0427	89.0379	-0.21109	0.53278	|	138.713	5.70494	0.57729	88.6111	-1.12742	0.53279	|	138.645	4.10245	0.9239	91.2224	-2.59961	0.53281	|	138.717	11.0597	0.046	88.3561	-0.20232	0.53279	|	138.624	5.70598	0.34987	90.0342	-0.87275	0.53282	|	138.72	4.01087	0.85071	90.4284	-1.93775	0.53279	|	138.736	11.0597	0.0644	89.2999	-0.20453	0.53279	|	138.692
138.919	11.0795	0.0417	89.0348	-0.20879	0.53273	|	138.863	5.71165	0.57505	88.6036	-1.1188	0.53275	|	138.795	4.10661	0.92116	91.2117	-2.5828	0.53277	|	138.867	11.0744	0.0449	88.3532	-0.19974	0.53275	|	138.774	5.71267	0.34772	90.0284	-0.86661	0.53278	|	138.87	4.01516	0.84739	90.4201	-1.92938	0.53275	|	138.886	11.0744	0.0635	89.2969	-0.20152	0.53274	|	138.842
139.069	11.0941	0.0407	89.0318	-0.20659	0.53269	|	139.013	5.71832	0.57256	88.5961	-1.11025	0.53271	|	138.945	4.11078	0.9184	91.2009	-2.56612	0.53273	|	139.017	11.0891	0.0439	88.3502	-0.19725	0.5327	|	138.924	5.71937	0.34669	90.0226	-0.86054	0.53273	|	139.02	4.01947	0.84403	90.4118	-1.9211	0.5327	|	139.036	11.089	0.0625	89.294	-0.19864	0.5327	|	138.992
139.219	11.1089	0.0396	89.0287	-0.20451	0.53264	|	139.163	5.72501	0.56979	88.5887	-1.10173	0.53266	|	139.095	4.11492	0.91564	91.1903	-2.54967	0.53268	|	139.167	11.1038	0.0429	88.3474	-0.19488	0.53266	|	139.074	5.72608	0.3446	90.0169	-0.85451	0.53269	|	139.17	4.02374	0.84071	90.4036	-1.91301	0.53266	|	139.186	11.1036	0.0615	89.2911	-0.19594	0.53265	|	139.142
139.369	11.1236	0.0386	89.0257	-0.20258	0.5326	|	139.313	5.73169	0.56746	88.5814	-1.09325	0.53262	|	139.245	4.11908	0.91286	91.1798	-2.53331	0.53264	|	139.317	11.1185	0.0419	88.3445	-0.19265	0.53262	|	139.224	5.73277	0.34152	90.0112	-0.84859	0.53264	|	139.32	4.02803	0.83735	90.3954	-1.905	0.53261	|	139.336	11.1182	0.0605	89.2883	-0.19343	0.53261	|	139.292
139.519	11.1382	0.0377	89.0228	-0.20081	0.53256	|	139.463	5.73842	0.56296	88.5741	-1.08476	0.53257	|	139.395	4.12326	0.91005	91.1692	-2.51698	0.53259	|	139.467	11.1333	0.0409	88.3417	-0.19057	0.53257	|	139.374	5.73946	0.33857	90.0055	-0.84274	0.5326	|	139.47	4.03233	0.83399	90.3873	-1.89708	0.53257	|	139.486	11.1328	0.0594	89.2855	-0.19116	0.53257	|	139.442
139.669	11.1529	0.0366	89.0198	-0.1992	0.53251	|	139.613	5.7451	0.56134	88.5669	-1.07637	0.53253	|	139.545	4.12744	0.90723	91.1587	-2.50082	0.53255	|	139.617	11.148	0.0398	88.3389	-0.18866	0.53253	|	139.524	5.74615	0.335	89.9999	-0.83695	0.53255	|	139.62	4.03661	0.83062	90.3792	-1.88925	0.53253	|	139.636	11.1475	0.0584	89.2827	-0.18911	0.53252	|	139.592
139.819	11.1676	0.0357	89.0169	-0.19777	0.53247	|	139.763	5.75179	0.55908	88.5597	-1.06801	0.53248	|	139.695	4.13163	0.90439	91.1483	-2.48478	0.5325	|	139.767	11.1626	0.0388	88.3362	-0.18694	0.53248	|	139.674	5.7529	0.33363	89.9943	-0.83118	0.53251	|	139.77	4.04091	0.82724	90.3711	-1.8815	0.53248	|	139.786	11.1622	0.0574	89.2799	-0.18732	0.53248	|	139.742
139.969	11.1823	0.0347	89.014	-0.19651	0.53242	|	139.913	5.75852	0.55552	88.5525	-1.05965	0.53244	|	139.845	4.13582	0.90153	91.1379	-2.46885	0.53246	|	139.917	11.1774	0.0378	88.3334	-0.18538	0.53244	|	139.824	5.75962	0.33132	89.9887	-0.82552	0.53247	|	139.92	4.04518	0.82387	90.3631	-1.87387	0.53244	|	139.936	11.1768	0.0564	89.2772	-0.18581	0.53243	|	139.892
140.119	11.197	0.0337	89.0112	-0.19542	0.53238	|	140.063	5.76523	0.55191	88.5454	-1.05136	0.53239	|	139.995	4.13997	0.89868	91.1277	-2.45325	0.53241	|	140.067	11.192	0.0368	88.3307	-0.18401	0.53239	|	139.974	5.7663	0.328	89.9832	-0.81995	0.53242	|	140.07	4.04948	0.82047	90.355	-1.86624	0.53239	|	140.086	11.1915	0.0553	89.2745	-0.18455	0.53239	|	140.042
140.269	11.2117	0.0327	89.0083	-0.19452	0.53233	|	140.213	5.77193	0.54982	88.5384	-1.04316	0.53235	|	140.145	4.14413	0.89582	91.1175	-2.43774	0.53237	|	140.217	11.2067	0.0358	88.328	-0.1828	0.53235	|	140.124	5.77302	0.32672	89.9777	-0.81442	0.53238	|	140.22	4.05376	0.81707	90.347	-1.8587	0.53235	|	140.236	11.2061	0.0543	89.2718	-0.18355	0.53234	|	140.192
140.419	11.2262	0.0317	89.0055	-0.19379	0.53229	|	140.363	5.77862	0.54452	88.5315	-1.03501	0.53231	|	140.295	4.14831	0.89293	91.1074	-2.42234	0.53233	|	140.367	11.2214	0.0348	88.3253	-0.18176	0.5323	|	140.274	5.77974	0.32209	89.9723	-0.80896	0.53233	|	140.37	4.05799	0.81371	90.3392	-1.8513	0.5323	|	140.386	11.2207	0.0533	89.2691	-0.18281	0.5323	|	140.342
140.569	11.2409	0.0307	89.0026	-0.19322	0.53224	|	140.513	5.78531	0.54373	88.5246	-1.02691	0.53226	|	140.445	4.15247	0.89004	91.0973	-2.40714	0.53228	|	140.517	11.2362	0.0339	88.3227	-0.18087	0.53226	|	140.424	5.78646	0.32056	89.9668	-0.80356	0.53229	|	140.52	4.06225	0.81032	90.3313	-1.84389	0.53226	|	140.536	11.2353	0.0523	89.2665	-0.18231	0.53225	|	140.492
140.719	11.2555	0.0297	88.9998	-0.19279	0.5322	|	140.663	5.79204	0.54059	88.5177	-1.01882	0.53222	|	140.595	4.1566	0.88716	91.0874	-2.39216	0.53224	|	140.667	11.2509	0.0329	88.32	-0.18013	0.53222	|	140.574	5.79319	0.31802	89.9615	-0.79823	0.53224	|	140.67	4.06653	0.80691	90.3235	-1.83648	0.53221	|	140.686	11.2499	0.0513	89.2638	-0.18203	0.53221	|	140.642
140.869	11.2701	0.0287	88.997	-0.19248	0.53216	|	140.813	5.79875	0.53745	88.5109	-1.01084	0.53217	|	140.745	4.16076	0.88425	91.0775	-2.37727	0.53219	|	140.817	11.2656	0.0319	88.3174	-0.17951	0.53217	|	140.724	5.79992	0.31475	89.9561	-0.79295	0.5322	|	140.82	4.07079	0.8035	90.3156	-1.82911	0.53217	|	140.836	11.2645	0.0503	89.2612	-0.18194	0.53216	|	140.792
141.019	11.2848	0.0277	88.9942	-0.19226	0.53211	|	140.963	5.80548	0.53382	88.5041	-1.00289	0.53213	|	140.895	4.16494	0.88131	91.0676	-2.36243	0.53215	|	140.967	11.2803	0.0309	88.3147	-0.17897	0.53213	|	140.874	5.80665	0.31108	89.9508	-0.78774	0.53215	|	140.97	4.07511	0.80004	90.3078	-1.82167	0.53213	|	140.986	11.2792	0.0493	89.2585	-0.182	0.53212	|	140.942
141.169	11.2994	0.0267	88.9914	-0.19211	0.53207	|	141.113	5.81221	0.53141	88.4974	-0.99501	0.53208	|	141.045	4.16908	0.87838	91.0579	-2.34788	0.5321	|	141.117	11.295	0.03	88.3121	-0.17851	0.53208	|	141.024	5.8134	0.30867	89.9455	-0.78257	0.53211	|	141.12	4.07941	0.79659	90.2999	-1.81427	0.53208	|	141.136	11.2938	0.0483	89.2558	-0.18219	0.53208	|	141.092
141.319	11.3141	0.0257	88.9886	-0.19201	0.53202	|	141.263	5.81894	0.52701	88.4907	-0.9872	0.53204	|	141.195	4.17326	0.87543	91.0481	-2.33336	0.53206	|	141.267	11.3096	0.029	88.3095	-0.17811	0.53204	|	141.174	5.82011	0.30694	89.9403	-0.77749	0.53206	|	141.27	4.08369	0.79315	90.2922	-1.80691	0.53204	|	141.286	11.3085	0.0474	89.2532	-0.18249	0.53203	|	141.242
141.469	11.3288	0.0247	88.9857	-0.19196	0.53198	|	141.413	5.82568	0.52519	88.4841	-0.97944	0.53199	|	141.345	4.17746	0.87243	91.0383	-2.31887	0.53201	|	141.417	11.3244	0.0281	88.3069	-0.17774	0.53199	|	141.324	5.82684	0.30457	89.935	-0.77244	0.53202	|	141.42	4.08798	0.78968	90.2845	-1.79952	0.53199	|	141.436	11.3232	0.0464	89.2505	-0.18286	0.53199	|	141.392
141.619	11.3434	0.0237	88.9829	-0.19194	0.53193	|	141.563	5.83241	0.52112	88.4775	-0.97178	0.53195	|	141.495	4.18163	0.86946	91.0287	-2.30465	0.53197	|	141.567	11.3391	0.0271	88.3043	-0.17739	0.53195	|	141.474	5.83358	0.3026	89.9299	-0.76743	0.53198	|	141.57	4.09229	0.78621	90.2767	-1.7921	0.53195	|	141.586	11.3379	0.0455	89.2478	-0.18328	0.53194	|	141.542
141.769	11.3581	0.0227	88.9801	-0.19192	0.53189	|	141.713	5.83918	0.51765	88.471	-0.96415	0.5319	|	141.645	4.18575	0.8665	91.0192	-2.29071	0.53192	|	141.717	11.3538	0.0262	88.3017	-0.17707	0.5319	|	141.624	5.84032	0.29914	89.9247	-0.76247	0.53193	|	141.72	4.09658	0.78274	90.269	-1.7847	0.5319	|	141.736	11.3526	0.0446	89.2451	-0.18372	0.5319	|	141.692
141.919	11.3728	0.0217	88.9773	-0.1919	0.53184	|	141.863	5.84587	0.51507	88.4646	-0.95669	0.53186	|	141.795	4.1899	0.86352	91.0097	-2.27684	0.53188	|	141.867	11.3684	0.0253	88.2991	-0.17676	0.53186	|	141.774	5.84706	0.29705	89.9196	-0.75755	0.53189	|	141.87	4.10086	0.77928	90.2614	-1.7773	0.53186	|	141.886	11.3673	0.0436	89.2424	-0.18417	0.53185	|	141.842
142.069	11.3874	0.0208	88.9745	-0.19186	0.5318	|	142.013	5.85262	0.51273	88.4581	-0.94924	0.53181	|	141.945	4.1941	0.86049	91.0002	-2.26293	0.53183	|	142.017	11.3832	0.0243	88.2965	-0.17644	0.53181	|	141.924	5.85375	0.29586	89.9145	-0.7527	0.53184	|	142.02	4.10515	0.77579	90.2538	-1.76985	0.53181	|	142.036	11.382	0.0427	89.2397	-0.18461	0.53181	|	141.992
142.219	11.4022	0.0197	88.9717	-0.19181	0.53175	|	142.163	5.85937	0.51079	88.4517	-0.94186	0.53177	|	142.095	4.19826	0.85747	90.9908	-2.24926	0.53179	|	142.167	11.3979	0.0234	88.2939	-0.17611	0.53177	|	142.074	5.86048	0.29328	89.9095	-0.74786	0.5318	|	142.17	4.10945	0.7723	90.2462	-1.76237	0.53177	|	142.186	11.3967	0.0418	89.2369	-0.18501	0.53176	|	142.142
142.369	11.4168	0.0188	88.9689	-0.19173	0.53171	|	142.313	5.86608	0.50653	88.4454	-0.93463	0.53173	|	142.245	4.20241	0.85446	90.9815	-2.23576	0.53175	|	142.317	11.4126	0.0225	88.2913	-0.17577	0.53172	|	142.224	5.8672	0.29021	89.9045	-0.74306	0.53175	|	142.32	4.11376	0.76879	90.2386	-1.75484	0.53172	|	142.336	11.4114	0.0408	89.2342	-0.18537	0.53172	|	142.292
142.519	11.4315	0.0178	88.966	-0.19163	0.53166	|	142.463	5.87282	0.50418	88.4392	-0.92743	0.53168	|	142.395	4.20655	0.85144	90.9723	-2.2224	0.5317	|	142.467	11.4273	0.0216	88.2887	-0.17541	0.53168	|	142.374	5.87393	0.28774	89.8995	-0.73828	0.53171	|	142.47	4.11804	0.76531	90.2311	-1.74733	0.53168	|	142.486	11.4262	0.0399	89.2315	-0.18567	0.53167	|	142.442
142.669	11.4462	0.0168	88.9632	-0.19149	0.53162	|	142.613	5.87958	0.50215	88.4329	-0.92031	0.53164	|	142.545	4.2107	0.8484	90.9631	-2.20913	0.53166	|	142.617	11.4419	0.0207	88.2861	-0.17503	0.53163	|	142.524	5.88068	0.28481	89.8945	-0.7335	0.53166	|	142.62	4.12232	0.76181	90.2237	-1.73977	0.53163	|	142.636	11.4409	0.0389	89.2288	-0.18589	0.53163	|	142.592
142.819	11.461	0.0157	88.9604	-0.19131	0.53157	|	142.763	5.88634	0.49981	88.4267	-0.91326	0.53159	|	142.695	4.21492	0.8453	90.9538	-2.19577	0.53161	|	142.767	11.4567	0.0197	88.2836	-0.17462	0.53159	|	142.674	5.8874	0.28368	89.8896	-0.72878	0.53162	|	142.77	4.12662	0.7583	90.2162	-1.73215	0.53159	|	142.786	11.4556	0.0379	89.226	-0.18604	0.53158	|	142.742
142.969	11.4756	0.0147	88.9576	-0.19109	0.53153	|	142.913	5.89311	0.49462	88.4206	-0.9063	0.53155	|	142.845	4.21913	0.8422	90.9446	-2.18254	0.53157	|	142.917	11.4714	0.0188	88.281	-0.1742	0.53155	|	142.824	5.89415	0.2794	89.8847	-0.72404	0.53157	|	142.92	4.13092	0.75479	90.2088	-1.72449	0.53154	|	142.936	11.4703	0.037	89.2233	-0.1861	0.53154	|	142.892
143.119	11.4904	0.0137	88.9548	-0.19083	0.53148	|	143.063	5.89985	0.4915	88.4145	-0.89945	0.5315	|	142.995	4.22333	0.8391	90.9354	-2.16946	0.53152	|	143.067	11.4862	0.0179	88.2784	-0.17375	0.5315	|	142.974	5.90086	0.277	89.8799	-0.71936	0.53153	|	143.07	4.13525	0.75124	90.2013	-1.71671	0.5315	|	143.086	11.485	0.036	89.2205	-0.18607	0.53149	|	143.042
143.269	11.5051	0.0127	88.952	-0.19052	0.53144	|	143.213	5.90661	0.48795	88.4084	-0.89266	0.53146	|	143.145	4.22751	0.83601	90.9264	-2.15652	0.53148	|	143.217	11.5009	0.017	88.2759	-0.17328	0.53146	|	143.124	5.90761	0.27355	89.875	-0.71466	0.53148	|	143.22	4.13954	0.74772	90.194	-1.70897	0.53145	|	143.236	11.4996	0.035	89.2178	-0.18596	0.53145	|	143.192
143.419	11.5197	0.0117	88.9492	-0.19014	0.5314	|	143.363	5.91336	0.48414	88.4024	-0.88596	0.53141	|	143.295	4.23169	0.83291	90.9174	-2.14372	0.53143	|	143.367	11.5157	0.0161	88.2733	-0.17277	0.53141	|	143.274	5.91435	0.27063	89.8702	-0.70997	0.53144	|	143.37	4.14388	0.74416	90.1866	-1.70109	0.53141	|	143.386	11.5143	0.034	89.2151	-0.18575	0.53141	|	143.342
143.569	11.5344	0.0108	88.9464	-0.18967	0.53135	|	143.513	5.9201	0.48199	88.3965	-0.87937	0.53137	|	143.445	4.23586	0.8298	90.9085	-2.13102	0.53139	|	143.517	11.5304	0.0153	88.2708	-0.1722	0.53137	|	143.424	5.9211	0.26792	89.8654	-0.70529	0.53139	|	143.52	4.14818	0.74062	90.1793	-1.69324	0.53137	|	143.536	11.529	0.033	89.2124	-0.18543	0.53136	|	143.492
143.719	11.5491	0.00976	88.9436	-0.1891	0.53131	|	143.663	5.92688	0.47865	88.3905	-0.87282	0.53132	|	143.595	4.24003	0.82668	90.8996	-2.1184	0.53134	|	143.667	11.5451	0.0144	88.2682	-0.17157	0.53132	|	143.574	5.92787	0.26527	89.8607	-0.70061	0.53135	|	143.67	4.15246	0.73711	90.1721	-1.68537	0.53132	|	143.686	11.5436	0.032	89.2096	-0.18499	0.53132	|	143.642
143.869	11.5638	0.00876	88.9408	-0.18841	0.53126	|	143.813	5.93364	0.47544	88.3846	-0.86636	0.53128	|	143.745	4.24423	0.82354	90.8908	-2.10579	0.5313	|	143.817	11.5598	0.0135	88.2657	-0.17086	0.53128	|	143.724	5.9346	0.26385	89.856	-0.69596	0.5313	|	143.82	4.15675	0.73358	90.1649	-1.67745	0.53128	|	143.836	11.5583	0.0311	89.2069	-0.18441	0.53127	|	143.792
144.019	11.5785	0.00777	88.9381	-0.18758	0.53122	|	143.963	5.94038	0.47147	88.3788	-0.86001	0.53123	|	143.895	4.24843	0.82039	90.882	-2.09327	0.53125	|	143.967	11.5745	0.0126	88.2632	-0.17005	0.53123	|	143.874	5.94132	0.26087	89.8513	-0.69132	0.53126	|	143.97	4.16104	0.73004	90.1577	-1.66946	0.53123	|	143.986	11.5729	0.0301	89.2042	-0.1837	0.53123	|	143.942
144.169	11.5932	0.00678	88.9353	-0.18659	0.53117	|	144.113	5.9471	0.46819	88.3731	-0.85375	0.53119	|	144.045	4.2526	0.81725	90.8732	-2.08091	0.53121	|	144.117	11.5893	0.0117	88.2607	-0.16913	0.53119	|	144.024	5.94805	0.25742	89.8467	-0.68669	0.53121	|	144.12	4.16534	0.72649	90.1505	-1.66141	0.53119	|	144.136	11.5876	0.0292	89.2015	-0.18285	0.53118	|	144.092
144.319	11.6079	0.0058	88.9326	-0.18543	0.53113	|	144.263	5.95391	0.46568	88.3673	-0.8475	0.53114	|	144.195	4.25677	0.8141	90.8646	-2.06862	0.53116	|	144.267	11.6039	0.0109	88.2582	-0.1681	0.53114	|	144.174	5.95477	0.2555	89.8421	-0.68207	0.53117	|	144.27	4.16964	0.72294	90.1434	-1.65331	0.53114	|	144.286	11.6023	0.0283	89.1989	-0.18184	0.53114	|	144.242
144.469	11.6227	0.00481	88.9298	-0.18408	0.53108	|	144.413	5.96066	0.46391	88.3616	-0.84137	0.5311	|	144.345	4.26098	0.81092	90.8559	-2.05631	0.53112	|	144.417	11.6186	0.00999	88.2558	-0.16693	0.5311	|	144.324	5.96152	0.25383	89.8375	-0.67743	0.53112	|	144.42	4.17394	0.71939	90.1363	-1.64516	0.5311	|	144.436	11.6169	0.0274	89.1962	-0.18067	0.53109	|	144.392
144.619	11.6374	0.00383	88.9271	-0.18253	0.53104	|	144.563	5.96742	0.46109	88.3559	-0.8353	0.53105	|	144.495	4.26519	0.80773	90.8473	-2.04403	0.53107	|	144.567	11.6334	0.00912	88.2533	-0.16561	0.53105	|	144.474	5.96824	0.25173	89.833	-0.67283	0.53108	|	144.57	4.17822	0.71585	90.1292	-1.637	0.53105	|	144.586	11.6316	0.0265	89.1936	-0.17934	0.53105	|	144.542
144.769	11.652	0.00285	88.9245	-0.18077	0.53099	|	144.713	5.9742	0.45807	88.3503	-0.82929	0.53101	|	144.645	4.26937	0.80456	90.8388	-2.03193	0.53103	|	144.717	11.6481	0.00825	88.2509	-0.16413	0.53101	|	144.624	5.97504	0.2477	89.8284	-0.66817	0.53104	|	144.72	4.18253	0.71229	90.1222	-1.62875	0.53101	|	144.736	11.6463	0.0256	89.1909	-0.17782	0.531	|	144.692
144.919	11.6667	0.00188	88.9218	-0.17879	0.53095	|	144.863	5.98095	0.45275	88.3447	-0.82338	0.53096	|	144.795	4.27356	0.80136	90.8303	-2.01983	0.53098	|	144.867	11.6628	0.00738	88.2485	-0.16248	0.53096	|	144.774	5.98183	0.24418	89.8239	-0.66354	0.53099	|	144.87	4.18685	0.70871	90.1152	-1.62043	0.53096	|	144.886	11.661	0.0247	89.1883	-0.17612	0.53096	|	144.842
145.069	11.6814	0.00092	88.9192	-0.17658	0.5309	|	145.013	5.98772	0.45086	88.3392	-0.81752	0.53092	|	144.945	4.27775	0.79817	90.8218	-2.00782	0.53094	|	145.017	11.6776	0.00652	88.2461	-0.16065	0.53092	|	144.924	5.98858	0.24241	89.8194	-0.65894	0.53095	|	145.02	4.19116	0.70514	90.1082	-1.61208	0.53092	|	145.036	11.6758	0.0239	89.1857	-0.17422	0.53091	|	144.992
145.219	11.696	-4.41e-05	88.9167	-0.17416	0.53086	|	145.163	5.99449	0.4479	88.3336	-0.81172	0.53087	|	145.095	4.28193	0.79497	90.8135	-1.99587	0.53089	|	145.167	11.6924	0.00565	88.2437	-0.15867	0.53087	|	145.074	5.99532	0.23939	89.815	-0.65436	0.5309	|	145.17	4.19548	0.70157	90.1013	-1.60369	0.53087	|	145.186	11.6904	0.023	89.1832	-0.17216	0.53087	|	145.142
145.369	11.7107	-0.001	88.9141	-0.17155	0.53081	|	145.313	6.00123	0.44524	88.3282	-0.80602	0.53083	|	145.245	4.28611	0.79177	90.8052	-1.98398	0.53085	|	145.317	11.7071	0.00478	88.2414	-0.15656	0.53083	|	145.224	6.00208	0.23812	89.8106	-0.64979	0.53086	|	145.32	4.19977	0.69801	90.0944	-1.59529	0.53083	|	145.336	11.7051	0.0221	89.1807	-0.16993	0.53082	|	145.292
145.519	11.7254	-0.00196	88.9116	-0.16876	0.53077	|	145.463	6.00797	0.44273	88.3228	-0.80037	0.53078	|	145.395	4.29025	0.78859	90.797	-1.97225	0.5308	|	145.467	11.7218	0.00392	88.2391	-0.15434	0.53078	|	145.374	6.00886	0.23457	89.8062	-0.64522	0.53081	|	145.47	4.20409	0.69442	90.0875	-1.58682	0.53078	|	145.486	11.7198	0.0212	89.1782	-0.16754	0.53078	|	145.442
145.669	11.7401	-0.00291	88.9091	-0.16587	0.53072	|	145.613	6.0147	0.43931	88.3174	-0.79479	0.53074	|	145.545	4.29441	0.78538	90.7888	-1.96051	0.53076	|	145.617	11.7366	0.00305	88.2369	-0.15205	0.53074	|	145.524	6.01559	0.23193	89.8019	-0.6407	0.53077	|	145.62	4.20839	0.69086	90.0807	-1.57835	0.53074	|	145.636	11.7345	0.0204	89.1758	-0.16507	0.53073	|	145.592
145.819	11.7548	-0.00386	88.9067	-0.16289	0.53068	|	145.763	6.02147	0.43578	88.312	-0.78924	0.53069	|	145.695	4.2986	0.78215	90.7806	-1.94873	0.53071	|	145.767	11.7513	0.00218	88.2346	-0.14974	0.53069	|	145.674	6.02235	0.22961	89.7976	-0.63618	0.53072	|	145.77	4.21269	0.68729	90.074	-1.56983	0.53069	|	145.786	11.7492	0.0195	89.1733	-0.16252	0.53069	|	145.742
145.969	11.7696	-0.00481	88.9043	-0.1599	0.53063	|	145.913	6.02821	0.43306	88.3067	-0.78376	0.53065	|	145.845	4.3028	0.77891	90.7725	-1.93698	0.53067	|	145.917	11.766	0.00131	88.2324	-0.14744	0.53065	|	145.824	6.02911	0.22686	89.7933	-0.63169	0.53068	|	145.92	4.21696	0.68374	90.0673	-1.56135	0.53065	|	145.936	11.7639	0.0186	89.171	-0.15993	0.53064	|	145.892
146.119	11.7842	-0.00574	88.902	-0.15694	0.53059	|	146.063	6.03496	0.42997	88.3015	-0.77833	0.5306	|	145.995	4.30697	0.77568	90.7644	-1.92531	0.53062	|	146.067	11.7808	0.000435	88.2303	-0.1452	0.5306	|	145.974	6.03587	0.22486	89.789	-0.62722	0.53063	|	146.07	4.22122	0.68021	90.0607	-1.55289	0.5306	|	146.086	11.7787	0.0177	89.1686	-0.15734	0.5306	|	146.042
146.269	11.7989	-0.00668	88.8997	-0.15408	0.53054	|	146.213	6.04173	0.42835	88.2962	-0.77294	0.53056	|	146.145	4.31116	0.77243	90.7563	-1.91368	0.53058	|	146.217	11.7955	-0.000442	88.2282	-0.14307	0.53056	|	146.124	6.04267	0.22423	89.7848	-0.62275	0.53059	|	146.22	4.22553	0.67663	90.054	-1.54428	0.53056	|	146.236	11.7935	0.0168	89.1663	-0.15479	0.53055	|	146.192
146.419	11.8136	-0.00762	88.8975	-0.15135	0.5305	|	146.363	6.04854	0.42633	88.291	-0.76757	0.53051	|	146.295	4.31536	0.76917	90.7483	-1.90203	0.53053	|	146.367	11.8103	-0.00133	88.2261	-0.14108	0.53051	|	146.274	6.04947	0.22136	89.7805	-0.61832	0.53054	|	146.37	4.22984	0.67305	90.0473	-1.53564	0.53051	|	146.386	11.8082	0.0159	89.1641	-0.15234	0.53051	|	146.342
146.569	11.8283	-0.00855	88.8953	-0.14883	0.53045	|	146.513	6.05529	0.42252	88.2858	-0.76229	0.53047	|	146.445	4.31953	0.76592	90.7404	-1.89051	0.53049	|	146.517	11.8251	-0.00222	88.224	-0.13931	0.53047	|	146.424	6.05625	0.21835	89.7764	-0.61392	0.5305	|	146.52	4.23417	0.66945	90.0407	-1.52696	0.53047	|	146.536	11.8229	0.0151	89.1619	-0.15002	0.53046	|	146.492
146.719	11.843	-0.00948	88.8931	-0.14657	0.53041	|	146.663	6.06204	0.42038	88.2807	-0.75705	0.53042	|	146.595	4.32371	0.76267	90.7326	-1.87901	0.53044	|	146.667	11.8399	-0.00311	88.2219	-0.13778	0.53042	|	146.574	6.06302	0.21625	89.7722	-0.60957	0.53045	|	146.67	4.23848	0.66586	90.0341	-1.51829	0.53042	|	146.686	11.8376	0.0142	89.1597	-0.14786	0.53042	|	146.642
146.869	11.8578	-0.0104	88.891	-0.1446	0.53036	|	146.813	6.06882	0.41843	88.2756	-0.75184	0.53038	|	146.745	4.32789	0.7594	90.7247	-1.86753	0.5304	|	146.817	11.8546	-0.004	88.2199	-0.13653	0.53038	|	146.724	6.06982	0.21359	89.7681	-0.60523	0.53041	|	146.82	4.24279	0.66228	90.0276	-1.50961	0.53038	|	146.836	11.8524	0.0133	89.1575	-0.14591	0.53037	|	146.792
147.019	11.8727	-0.0113	88.8889	-0.14298	0.53032	|	146.963	6.07562	0.4132	88.2705	-0.74666	0.53033	|	146.895	4.33208	0.75612	90.7169	-1.85607	0.53035	|	146.967	11.8695	-0.00491	88.2179	-0.13558	0.53033	|	146.874	6.07661	0.21034	89.764	-0.60093	0.53036	|	146.97	4.24711	0.65869	90.0211	-1.50091	0.53033	|	146.986	11.8671	0.0124	89.1554	-0.1442	0.53033	|	146.942
147.169	11.8874	-0.0123	88.8868	-0.14173	0.53027	|	147.113	6.0824	0.40855	88.2654	-0.74154	0.53029	|	147.045	4.33626	0.75285	90.7092	-1.84469	0.53031	|	147.117	11.8842	-0.00581	88.2159	-0.13494	0.53029	|	147.024	6.08337	0.20676	89.76	-0.59669	0.53032	|	147.12	4.25143	0.6551	90.0147	-1.49218	0.53029	|	147.136	11.8819	0.0115	89.1532	-0.14274	0.53028	|	147.092
147.319	11.9023	-0.0132	88.8847	-0.14088	0.53023	|	147.263	6.08918	0.4067	88.2604	-0.73646	0.53024	|	147.195	4.34041	0.74958	90.7015	-1.8334	0.53026	|	147.267	11.8989	-0.00671	88.2139	-0.13463	0.53024	|	147.174	6.09014	0.20594	89.7559	-0.59248	0.53027	|	147.27	4.25576	0.6515	90.0082	-1.48345	0.53024	|	147.286	11.8966	0.0107	89.1512	-0.14157	0.53024	|	147.242
147.469	11.9171	-0.0141	88.8826	-0.14041	0.53018	|	147.413	6.09595	0.40487	88.2554	-0.73143	0.5302	|	147.345	4.34459	0.7463	90.6939	-1.8221	0.53022	|	147.417	11.9136	-0.00762	88.212	-0.13464	0.5302	|	147.324	6.09693	0.20186	89.7519	-0.5883	0.53023	|	147.42	4.26004	0.64793	90.0019	-1.47478	0.5302	|	147.436	11.9114	0.00976	89.1491	-0.14069	0.53019	|	147.392
147.619	11.9318	-0.0151	88.8805	-0.14033	0.53014	|	147.563	6.10274	0.40259	88.2505	-0.72643	0.53015	|	147.495	4.34878	0.743	90.6863	-1.81082	0.53017	|	147.567	11.9283	-0.00854	88.21	-0.13495	0.53015	|	147.474	6.10372	0.2016	89.7479	-0.58415	0.53018	|	147.57	4.26435	0.64435	89.9955	-1.46608	0.53015	|	147.586	11.9262	0.00887	89.147	-0.1401	0.53015	|	147.542
147.769	11.9466	-0.016	88.8785	-0.14059	0.53009	|	147.713	6.10957	0.39773	88.2455	-0.72143	0.53011	|	147.645	4.35298	0.73969	90.6787	-1.79956	0.53013	|	147.717	11.943	-0.00946	88.208	-0.13551	0.53011	|	147.624	6.11053	0.19892	89.744	-0.58004	0.53013	|	147.72	4.26864	0.64078	89.9893	-1.45741	0.53011	|	147.736	11.9411	0.00798	89.1449	-0.13979	0.5301	|	147.692
147.919	11.9615	-0.0169	88.8764	-0.14113	0.53005	|	147.863	6.11639	0.39424	88.2407	-0.71648	0.53006	|	147.795	4.35718	0.73637	90.6712	-1.78835	0.53008	|	147.867	11.9578	-0.0104	88.206	-0.13628	0.53006	|	147.774	6.11732	0.19659	89.74	-0.57598	0.53009	|	147.87	4.27293	0.63721	89.983	-1.44875	0.53006	|	147.886	11.9559	0.00708	89.1429	-0.13972	0.53006	|	147.842
148.069	11.9761	-0.0179	88.8743	-0.14191	0.53	|	148.013	6.12322	0.39389	88.2358	-0.71157	0.53002	|	147.945	4.36136	0.73305	90.6637	-1.77722	0.53004	|	148.017	11.9725	-0.0113	88.204	-0.13721	0.53002	|	147.924	6.12411	0.19538	89.7361	-0.57195	0.53004	|	148.02	4.27725	0.63362	89.9768	-1.44003	0.53002	|	148.036	11.9706	0.0062	89.1408	-0.13986	0.53001	|	147.992
148.219	11.9909	-0.0188	88.8722	-0.14286	0.52996	|	148.163	6.12998	0.39033	88.231	-0.70675	0.52997	|	148.095	4.36555	0.72973	90.6563	-1.76615	0.52999	|	148.167	11.9873	-0.0123	88.202	-0.13823	0.52997	|	148.074	6.13089	0.19244	89.7323	-0.56797	0.53	|	148.17	4.28157	0.63003	89.9706	-1.43133	0.52997	|	148.186	11.9853	0.00532	89.1387	-0.14015	0.52997	|	148.142
148.369	12.0056	-0.0197	88.8701	-0.14392	0.52991	|	148.313	6.13681	0.3871	88.2262	-0.70191	0.52993	|	148.245	4.36974	0.7264	90.6489	-1.75511	0.52995	|	148.317	12.002	-0.0132	88.1999	-0.13926	0.52993	|	148.224	6.1377	0.1901	89.7284	-0.56401	0.52995	|	148.32	4.28587	0.62646	89.9645	-1.42269	0.52993	|	148.336	12	0.00444	89.1367	-0.14057	0.52992	|	148.292
148.519	12.0204	-0.0207	88.8679	-0.145	0.52987	|	148.463	6.14362	0.3853	88.2214	-0.69713	0.52988	|	148.395	4.37393	0.72308	90.6416	-1.74415	0.5299	|	148.467	12.0167	-0.0141	88.1979	-0.14025	0.52988	|	148.374	6.1445	0.18691	89.7246	-0.5601	0.52991	|	148.47	4.29018	0.62287	89.9583	-1.41402	0.52988	|	148.486	12.0148	0.00356	89.1346	-0.14104	0.52988	|	148.442
148.669	12.0351	-0.0216	88.8658	-0.14603	0.52982	|	148.613	6.15042	0.38112	88.2167	-0.6924	0.52984	|	148.545	4.37811	0.71975	90.6343	-1.73328	0.52986	|	148.617	12.0314	-0.0151	88.1958	-0.14112	0.52984	|	148.524	6.15131	0.18329	89.7208	-0.55622	0.52986	|	148.62	4.29452	0.61926	89.9522	-1.40532	0.52983	|	148.636	12.0296	0.00267	89.1325	-0.14153	0.52983	|	148.592
148.819	12.0498	-0.0226	88.8637	-0.14695	0.52977	|	148.763	6.15724	0.37751	88.212	-0.68768	0.52979	|	148.695	4.3823	0.7164	90.6271	-1.72242	0.52981	|	148.767	12.0461	-0.016	88.1937	-0.1418	0.52979	|	148.674	6.15809	0.18055	89.7171	-0.55239	0.52982	|	148.77	4.29884	0.61567	89.9462	-1.39667	0.52979	|	148.786	12.0444	0.00179	89.1304	-0.14197	0.52978	|	148.742
148.969	12.0645	-0.0235	88.8615	-0.14767	0.52973	|	148.913	6.16409	0.37384	88.2073	-0.68299	0.52975	|	148.845	4.38649	0.71305	90.6199	-1.71167	0.52977	|	148.917	12.061	-0.017	88.1916	-0.14224	0.52975	|	148.824	6.16488	0.17855	89.7133	-0.54859	0.52977	|	148.92	4.30314	0.6121	89.9402	-1.38809	0.52974	|	148.936	12.0591	0.000897	89.1283	-0.14231	0.52974	|	148.892
149.119	12.0792	-0.0245	88.8593	-0.14815	0.52968	|	149.063	6.17092	0.37089	88.2026	-0.67835	0.5297	|	148.995	4.39065	0.70972	90.6128	-1.70103	0.52972	|	149.067	12.0757	-0.0179	88.1895	-0.14237	0.5297	|	148.974	6.17171	0.1756	89.7096	-0.54481	0.52973	|	149.07	4.30741	0.60854	89.9343	-1.37957	0.5297	|	149.086	12.0739	-3.12e-06	89.1262	-0.14248	0.52969	|	149.042
149.269	12.0939	-0.0254	88.8571	-0.14831	0.52964	|	149.213	6.17773	0.36915	88.198	-0.67376	0.52966	|	149.145	4.39486	0.70635	90.6057	-1.69037	0.52968	|	149.217	12.0904	-0.0189	88.1874	-0.14216	0.52965	|	149.124	6.17851	0.17407	89.7059	-0.54108	0.52968	|	149.22	4.31171	0.60497	89.9284	-1.37104	0.52965	|	149.236	12.0887	-0.000905	89.1241	-0.14244	0.52965	|	149.192
149.419	12.1086	-0.0264	88.8549	-0.14814	0.52959	|	149.363	6.18453	0.36653	88.1935	-0.66921	0.52961	|	149.295	4.39902	0.70301	90.5987	-1.67991	0.52963	|	149.367	12.1052	-0.0198	88.1853	-0.14158	0.52961	|	149.274	6.18529	0.17081	89.7022	-0.53738	0.52964	|	149.37	4.31603	0.60138	89.9225	-1.36248	0.52961	|	149.386	12.1035	-0.00182	89.122	-0.14215	0.5296	|	149.342
149.569	12.1233	-0.0274	88.8528	-0.14759	0.52955	|	149.513	6.19134	0.36423	88.1889	-0.6647	0.52957	|	149.445	4.4032	0.69965	90.5917	-1.66948	0.52959	|	149.517	12.12	-0.0208	88.1832	-0.1406	0.52956	|	149.424	6.19212	0.16832	89.6986	-0.5337	0.52959	|	149.52	4.32035	0.59779	89.9166	-1.35395	0.52956	|	149.536	12.1182	-0.00274	89.1199	-0.14159	0.52956	|	149.492
149.719	12.138	-0.0283	88.8506	-0.14666	0.5295	|	149.663	6.19817	0.36097	88.1844	-0.66021	0.52952	|	149.595	4.40741	0.69626	90.5847	-1.65906	0.52954	|	149.667	12.1348	-0.0217	88.1811	-0.13922	0.52952	|	149.574	6.19893	0.16559	89.695	-0.53005	0.52955	|	149.67	4.32467	0.5942	89.9108	-1.34545	0.52952	|	149.686	12.133	-0.00366	89.1178	-0.14074	0.52951	|	149.642
149.869	12.1527	-0.0293	88.8484	-0.14536	0.52946	|	149.813	6.20498	0.35839	88.1799	-0.65577	0.52947	|	149.745	4.41162	0.69287	90.5777	-1.64873	0.5295	|	149.817	12.1496	-0.0227	88.1791	-0.13747	0.52947	|	149.724	6.20575	0.16399	89.6913	-0.52643	0.5295	|	149.82	4.32899	0.59061	89.905	-1.33697	0.52947	|	149.836	12.1477	-0.00458	89.1157	-0.1396	0.52947	|	149.792
150.019	12.1674	-0.0303	88.8463	-0.14371	0.52941	|	149.963	6.21179	0.35516	88.1755	-0.65137	0.52943	|	149.895	4.41583	0.68947	90.5708	-1.63849	0.52945	|	149.967	12.1644	-0.0236	88.177	-0.13538	0.52943	|	149.874	6.21257	0.16202	89.6878	-0.52283	0.52946	|	149.97	4.33332	0.58701	89.8992	-1.32851	0.52943	|	149.986	12.1625	-0.0055	89.1137	-0.13817	0.52942	|	149.942
150.169	12.1821	-0.0313	88.8442	-0.14174	0.52937	|	150.113	6.21857	0.35076	88.1711	-0.64701	0.52938	|	150.045	4.42005	0.68605	90.5639	-1.62832	0.5294	|	150.117	12.1792	-0.0246	88.1751	-0.13299	0.52938	|	150.024	6.21939	0.15772	89.6842	-0.51926	0.52941	|	150.12	4.33762	0.58343	89.8935	-1.32014	0.52938	|	150.136	12.1774	-0.00643	89.1116	-0.13648	0.52938	|	150.092
150.319	12.1969	-0.0323	88.8421	-0.1395	0.52932	|	150.263	6.22537	0.34833	88.1667	-0.64269	0.52934	|	150.195	4.42424	0.68265	90.5571	-1.61832	0.52936	|	150.267	12.1939	-0.0255	88.1731	-0.13037	0.52934	|	150.174	6.22625	0.15525	89.6807	-0.5157	0.52937	|	150.27	4.34194	0.57985	89.8878	-1.31177	0.52934	|	150.286	12.1922	-0.00734	89.1096	-0.13458	0.52933	|	150.242
150.469	12.2117	-0.0333	88.8401	-0.13707	0.52928	|	150.413	6.23217	0.3468	88.1623	-0.63839	0.52929	|	150.345	4.42844	0.67925	90.5503	-1.60842	0.52931	|	150.417	12.2087	-0.0265	88.1712	-0.12755	0.52929	|	150.324	6.23308	0.15381	89.6772	-0.51218	0.52932	|	150.42	4.34628	0.57624	89.8821	-1.30339	0.52929	|	150.436	12.207	-0.00824	89.1076	-0.13249	0.52929	|	150.392
150.619	12.2265	-0.0343	88.8381	-0.13451	0.52923	|	150.563	6.239	0.34333	88.158	-0.63411	0.52925	|	150.495	4.43264	0.67584	90.5436	-1.59862	0.52927	|	150.567	12.2235	-0.0274	88.1693	-0.12465	0.52925	|	150.474	6.23989	0.15229	89.6737	-0.50869	0.52927	|	150.57	4.3506	0.57265	89.8765	-1.29509	0.52925	|	150.586	12.2218	-0.00913	89.1057	-0.13029	0.52924	|	150.542
150.769	12.2413	-0.0354	88.8361	-0.13188	0.52919	|	150.713	6.2458	0.34056	88.1537	-0.62989	0.5292	|	150.645	4.43683	0.67243	90.5369	-1.58894	0.52922	|	150.717	12.2382	-0.0283	88.1675	-0.12173	0.5292	|	150.624	6.24672	0.14749	89.6702	-0.50522	0.52923	|	150.72	4.35494	0.56905	89.8709	-1.2868	0.5292	|	150.736	12.2366	-0.01	89.1038	-0.12801	0.5292	|	150.692
150.919	12.2561	-0.0364	88.8341	-0.12925	0.52914	|	150.863	6.25261	0.33813	88.1494	-0.62568	0.52916	|	150.795	4.44103	0.66901	90.5302	-1.57935	0.52918	|	150.867	12.253	-0.0293	88.1657	-0.11884	0.52916	|	150.774	6.25358	0.1453	89.6668	-0.50176	0.52918	|	150.87	4.35927	0.56545	89.8654	-1.27854	0.52915	|	150.886	12.2514	-0.0109	89.1019	-0.12572	0.52915	|	150.842
151.069	12.2709	-0.0374	88.8323	-0.12671	0.52909	|	151.013	6.25944	0.33386	88.1452	-0.6215	0.52911	|	150.945	4.44524	0.66557	90.5236	-1.56985	0.52913	|	151.017	12.2677	-0.0302	88.164	-0.11608	0.52911	|	150.924	6.26043	0.14233	89.6633	-0.49833	0.52914	|	151.02	4.36362	0.56184	89.8598	-1.2703	0.52911	|	151.036	12.2661	-0.0117	89.1001	-0.12347	0.5291	|	150.992
151.219	12.2857	-0.0384	88.8304	-0.12431	0.52905	|	151.163	6.26624	0.33131	88.1409	-0.61736	0.52907	|	151.095	4.44946	0.66213	90.517	-1.56045	0.52909	|	151.167	12.2825	-0.0311	88.1623	-0.11349	0.52906	|	151.074	6.2673	0.1396	89.6599	-0.49491	0.52909	|	151.17	4.36796	0.55824	89.8543	-1.2621	0.52906	|	151.186	12.2809	-0.0126	89.0983	-0.12131	0.52906	|	151.142
151.369	12.3005	-0.0395	88.8286	-0.1221	0.529	|	151.313	6.27307	0.32872	88.1367	-0.61323	0.52902	|	151.245	4.45367	0.65868	90.5105	-1.55117	0.52904	|	151.317	12.2973	-0.032	88.1607	-0.11112	0.52902	|	151.224	6.27414	0.13599	89.6566	-0.49153	0.52905	|	151.32	4.37229	0.55464	89.8489	-1.25397	0.52902	|	151.336	12.2957	-0.0134	89.0965	-0.11929	0.52901	|	151.292
151.519	12.3152	-0.0405	88.8268	-0.12013	0.52896	|	151.463	6.2799	0.32642	88.1326	-0.60912	0.52898	|	151.395	4.45791	0.65521	90.5039	-1.54197	0.529	|	151.467	12.312	-0.0329	88.1591	-0.10902	0.52897	|	151.374	6.28096	0.13288	89.6532	-0.48818	0.529	|	151.47	4.37662	0.55104	89.8435	-1.24588	0.52897	|	151.486	12.3104	-0.0143	89.0948	-0.11746	0.52897	|	151.442
151.669	12.33	-0.0415	88.8251	-0.11842	0.52891	|	151.613	6.28676	0.32347	88.1284	-0.60503	0.52893	|	151.545	4.46214	0.65174	90.4974	-1.53291	0.52895	|	151.617	12.3268	-0.0339	88.1575	-0.1072	0.52893	|	151.524	6.28781	0.13227	89.6499	-0.48484	0.52896	|	151.62	4.38098	0.54743	89.8381	-1.23779	0.52893	|	151.636	12.3252	-0.0152	89.093	-0.11583	0.52892	|	151.592
151.819	12.3448	-0.0425	88.8233	-0.11699	0.52887	|	151.763	6.29361	0.31826	88.1243	-0.60096	0.52888	|	151.695	4.46634	0.64829	90.491	-1.52402	0.5289	|	151.767	12.3415	-0.0347	88.1559	-0.10569	0.52888	|	151.674	6.29468	0.12916	89.6466	-0.48153	0.52891	|	151.77	4.38534	0.54381	89.8327	-1.22972	0.52888	|	151.786	12.34	-0.016	89.0913	-0.11443	0.52888	|	151.742
151.969	12.3596	-0.0436	88.8216	-0.11586	0.52882	|	151.913	6.30043	0.3161	88.1202	-0.59693	0.52884	|	151.845	4.47054	0.64483	90.4846	-1.51525	0.52886	|	151.917	12.3563	-0.0356	88.1543	-0.10449	0.52884	|	151.824	6.30153	0.12765	89.6433	-0.47824	0.52887	|	151.92	4.38966	0.54022	89.8274	-1.22178	0.52884	|	151.936	12.3548	-0.0169	89.0897	-0.11328	0.52883	|	151.892
152.119	12.3744	-0.0446	88.8199	-0.11501	0.52878	|	152.063	6.30729	0.31253	88.1161	-0.5929	0.52879	|	151.995	4.47477	0.64134	90.4782	-1.50655	0.52881	|	152.067	12.3711	-0.0365	88.1528	-0.10359	0.52879	|	151.974	6.3084	0.12397	89.64	-0.47497	0.52882	|	152.07	4.39398	0.53664	89.8221	-1.21387	0.52879	|	152.086	12.3696	-0.0178	89.088	-0.11238	0.52879	|	152.042
152.269	12.3892	-0.0456	88.8182	-0.11443	0.52873	|	152.213	6.3141	0.30914	88.1121	-0.58892	0.52875	|	152.145	4.47899	0.63786	90.4719	-1.49798	0.52877	|	152.217	12.3858	-0.0374	88.1513	-0.10297	0.52875	|	152.124	6.31523	0.1216	89.6368	-0.47175	0.52877	|	152.22	4.39831	0.53304	89.8169	-1.20599	0.52875	|	152.236	12.3842	-0.0186	89.0863	-0.11174	0.52874	|	152.192
152.419	12.404	-0.0466	88.8165	-0.1141	0.52869	|	152.363	6.32096	0.30715	88.1081	-0.58493	0.5287	|	152.295	4.48322	0.63437	90.4656	-1.48953	0.52872	|	152.367	12.4005	-0.0383	88.1498	-0.1026	0.5287	|	152.274	6.32208	0.11815	89.6335	-0.46855	0.52873	|	152.37	4.40266	0.52944	89.8117	-1.19813	0.5287	|	152.386	12.3991	-0.0195	89.0847	-0.11133	0.5287	|	152.342
152.569	12.4187	-0.0476	88.8148	-0.11399	0.52864	|	152.513	6.32785	0.30411	88.104	-0.58094	0.52866	|	152.445	4.48742	0.63089	90.4593	-1.48125	0.52868	|	152.517	12.4153	-0.0391	88.1483	-0.10246	0.52866	|	152.424	6.32892	0.11737	89.6304	-0.46539	0.52868	|	152.52	4.40699	0.52585	89.8065	-1.19033	0.52865	|	152.536	12.4138	-0.0204	89.0831	-0.11112	0.52865	|	152.492
152.719	12.4336	-0.0486	88.8131	-0.11405	0.52859	|	152.663	6.33472	0.30205	88.1001	-0.57697	0.52861	|	152.595	4.4916	0.62743	90.4532	-1.47312	0.52863	|	152.667	12.43	-0.04	88.1468	-0.10251	0.52861	|	152.574	6.3358	0.11537	89.6272	-0.46223	0.52864	|	152.67	4.4113	0.52227	89.8014	-1.18261	0.52861	|	152.686	12.4286	-0.0213	89.0814	-0.11111	0.5286	|	152.642
152.869	12.4484	-0.0496	88.8114	-0.11425	0.52855	|	152.813	6.34161	0.29878	88.0961	-0.57301	0.52857	|	152.745	4.49581	0.62393	90.447	-1.46505	0.52859	|	152.817	12.4448	-0.0408	88.1453	-0.10269	0.52856	|	152.724	6.34265	0.11093	89.624	-0.45912	0.52859	|	152.82	4.41564	0.51867	89.7963	-1.17487	0.52856	|	152.836	12.4434	-0.0222	89.0798	-0.11124	0.52856	|	152.792
153.019	12.4631	-0.0506	88.8098	-0.11454	0.5285	|	152.963	6.34847	0.29658	88.0922	-0.56909	0.52852	|	152.895	4.50006	0.62041	90.4408	-1.45704	0.52854	|	152.967	12.4596	-0.0417	88.1437	-0.10296	0.52852	|	152.874	6.34954	0.10982	89.6209	-0.45603	0.52855	|	152.97	4.42002	0.51504	89.7912	-1.16713	0.52852	|	152.986	12.4582	-0.0231	89.0781	-0.1115	0.52851	|	152.942
153.169	12.4779	-0.0516	88.8081	-0.1149	0.52846	|	153.113	6.35533	0.29473	88.0883	-0.56518	0.52847	|	153.045	4.50426	0.61692	90.4347	-1.44923	0.5285	|	153.117	12.4744	-0.0425	88.1422	-0.10329	0.52847	|	153.024	6.35636	0.10752	89.6178	-0.453	0.5285	|	153.12	4.42434	0.51146	89.7861	-1.15952	0.52847	|	153.136	12.4731	-0.024	89.0765	-0.11183	0.52847	|	153.092
153.319	12.4927	-0.0525	88.8064	-0.11527	0.52841	|	153.263	6.36221	0.29128	88.0844	-0.56127	0.52843	|	153.195	4.50846	0.61342	90.4286	-1.44153	0.52845	|	153.267	12.4892	-0.0434	88.1407	-0.10364	0.52843	|	153.174	6.36323	0.10534	89.6147	-0.44999	0.52846	|	153.27	4.42864	0.50789	89.7811	-1.15199	0.52843	|	153.286	12.4879	-0.0248	89.0748	-0.1122	0.52842	|	153.242
153.469	12.5076	-0.0535	88.8046	-0.11565	0.52837	|	153.413	6.36909	0.28724	88.0806	-0.55737	0.52838	|	153.345	4.51269	0.60989	90.4225	-1.43389	0.5284	|	153.417	12.5041	-0.0442	88.1391	-0.10397	0.52838	|	153.324	6.3701	0.10086	89.6116	-0.44702	0.52841	|	153.42	4.43297	0.5043	89.7762	-1.14445	0.52838	|	153.436	12.5027	-0.0257	89.0731	-0.11257	0.52838	|	153.392
153.619	12.5224	-0.0545	88.8029	-0.11599	0.52832	|	153.563	6.37592	0.28526	88.0768	-0.55351	0.52834	|	153.495	4.51694	0.60635	90.4164	-1.42633	0.52836	|	153.567	12.5189	-0.045	88.1376	-0.10426	0.52834	|	153.474	6.37696	0.0987	89.6085	-0.44408	0.52836	|	153.57	4.43732	0.5007	89.7712	-1.13693	0.52834	|	153.586	12.5176	-0.0266	89.0715	-0.11293	0.52833	|	153.542
153.769	12.5372	-0.0555	88.8012	-0.11628	0.52827	|	153.713	6.38277	0.28217	88.073	-0.54966	0.52829	|	153.645	4.52117	0.60282	90.4104	-1.41892	0.52831	|	153.717	12.5337	-0.0458	88.136	-0.10449	0.52829	|	153.624	6.38384	0.0973	89.6055	-0.44118	0.52832	|	153.72	4.44165	0.49712	89.7663	-1.12948	0.52829	|	153.736	12.5324	-0.0274	89.0698	-0.11325	0.52829	|	153.692
153.919	12.5521	-0.0564	88.7995	-0.11651	0.52823	|	153.863	6.38962	0.27927	88.0692	-0.54583	0.52825	|	153.795	4.52536	0.59932	90.4045	-1.41169	0.52827	|	153.867	12.5485	-0.0466	88.1345	-0.10464	0.52825	|	153.774	6.39073	0.0946	89.6025	-0.43832	0.52827	|	153.87	4.44599	0.49351	89.7614	-1.12204	0.52824	|	153.886	12.5471	-0.0283	89.0681	-0.11352	0.52824	|	153.842
154.069	12.567	-0.0574	88.7977	-0.11667	0.52818	|	154.013	6.39647	0.27635	88.0655	-0.54201	0.5282	|	153.945	4.52956	0.5958	90.3986	-1.40452	0.52822	|	154.017	12.5633	-0.0474	88.1329	-0.10471	0.5282	|	153.924	6.39759	0.0919	89.5995	-0.43551	0.52823	|	154.02	4.45037	0.48989	89.7565	-1.1146	0.5282	|	154.036	12.5619	-0.0291	89.0664	-0.1137	0.52819	|	153.992
154.219	12.5817	-0.0583	88.796	-0.11675	0.52814	|	154.163	6.40336	0.27433	88.0618	-0.53818	0.52816	|	154.095	4.53378	0.59227	90.3927	-1.39743	0.52818	|	154.167	12.5781	-0.0482	88.1314	-0.10469	0.52815	|	154.074	6.40444	0.0893	89.5965	-0.43274	0.52818	|	154.17	4.45471	0.4863	89.7517	-1.10726	0.52815	|	154.186	12.5767	-0.0299	89.0648	-0.11381	0.52815	|	154.142
154.369	12.5966	-0.0593	88.7943	-0.11676	0.52809	|	154.313	6.41023	0.27192	88.0581	-0.53437	0.52811	|	154.245	4.53802	0.58871	90.3868	-1.39038	0.52813	|	154.317	12.593	-0.049	88.1298	-0.10459	0.52811	|	154.224	6.41128	0.0874	89.5935	-0.43003	0.52814	|	154.32	4.45902	0.48274	89.747	-1.10002	0.52811	|	154.336	12.5916	-0.0308	89.0631	-0.11383	0.5281	|	154.292
154.519	12.6114	-0.0602	88.7926	-0.11672	0.52805	|	154.463	6.4171	0.26997	88.0545	-0.53059	0.52806	|	154.395	4.54228	0.58514	90.3809	-1.38342	0.52808	|	154.467	12.6078	-0.0498	88.1283	-0.10443	0.52806	|	154.374	6.41815	0.0859	89.5906	-0.42734	0.52809	|	154.47	4.46336	0.47915	89.7422	-1.09277	0.52806	|	154.486	12.6064	-0.0316	89.0614	-0.11378	0.52806	|	154.442
154.669	12.6263	-0.0612	88.7908	-0.11664	0.528	|	154.613	6.42398	0.26604	88.0508	-0.52682	0.52802	|	154.545	4.54652	0.58159	90.375	-1.37657	0.52804	|	154.617	12.6226	-0.0506	88.1267	-0.10423	0.52802	|	154.524	6.425	0.083	89.5877	-0.42471	0.52805	|	154.62	4.4677	0.47555	89.7375	-1.08555	0.52802	|	154.636	12.6212	-0.0324	89.0597	-0.11366	0.52801	|	154.592
154.819	12.6411	-0.0621	88.7891	-0.11654	0.52796	|	154.763	6.43082	0.26531	88.0472	-0.52309	0.52797	|	154.695	4.55075	0.57803	90.3692	-1.36981	0.52799	|	154.767	12.6375	-0.0514	88.1252	-0.104	0.52797	|	154.674	6.43188	0.0816	89.5847	-0.42211	0.528	|	154.77	4.47206	0.47195	89.7327	-1.07835	0.52797	|	154.786	12.6361	-0.0333	89.058	-0.1135	0.52797	|	154.742
154.969	12.6559	-0.0631	88.7874	-0.11643	0.52791	|	154.913	6.43768	0.2628	88.0436	-0.51937	0.52793	|	154.845	4.55499	0.57447	90.3634	-1.36314	0.52795	|	154.917	12.6523	-0.0522	88.1237	-0.10377	0.52793	|	154.824	6.43875	0.0792	89.5819	-0.41956	0.52795	|	154.92	4.47642	0.46834	89.7281	-1.07119	0.52792	|	154.936	12.6509	-0.0342	89.0563	-0.11331	0.52792	|	154.892
155.119	12.6707	-0.064	88.7856	-0.11632	0.52786	|	155.063	6.44451	0.26079	88.0401	-0.51568	0.52788	|	154.995	4.55921	0.57091	90.3577	-1.35656	0.5279	|	155.067	12.667	-0.053	88.1221	-0.10354	0.52788	|	154.974	6.44564	0.0773	89.579	-0.41704	0.52791	|	155.07	4.48076	0.46476	89.7234	-1.0641	0.52788	|	155.086	12.6658	-0.0351	89.0546	-0.11309	0.52787	|	155.042
155.269	12.6856	-0.065	88.7839	-0.11622	0.52782	|	155.213	6.45135	0.25641	88.0366	-0.51202	0.52783	|	155.145	4.56348	0.56732	90.3519	-1.34998	0.52786	|	155.217	12.6818	-0.0537	88.1206	-0.10332	0.52783	|	155.124	6.45253	0.073	89.5761	-0.41457	0.52786	|	155.22	4.48516	0.46113	89.7188	-1.05697	0.52783	|	155.236	12.6807	-0.036	89.0529	-0.11286	0.52783	|	155.192
155.419	12.7005	-0.066	88.7822	-0.11612	0.52777	|	155.363	6.45825	0.25257	88.0331	-0.50835	0.52779	|	155.295	4.56774	0.56373	90.3462	-1.34349	0.52781	|	155.367	12.6966	-0.0545	88.1191	-0.10311	0.52779	|	155.274	6.45938	0.0711	89.5733	-0.41216	0.52782	|	155.37	4.48952	0.45753	89.7142	-1.04994	0.52779	|	155.386	12.6955	-0.0369	89.0513	-0.11261	0.52778	|	155.342
155.569	12.7153	-0.0669	88.7805	-0.11602	0.52773	|	155.513	6.46509	0.25226	88.0296	-0.50474	0.52774	|	155.445	4.57196	0.56017	90.3405	-1.33712	0.52776	|	155.517	12.7113	-0.0553	88.1176	-0.1029	0.52774	|	155.424	6.46622	0.0702	89.5705	-0.40979	0.52777	|	155.52	4.49385	0.45396	89.7096	-1.04301	0.52774	|	155.536	12.7104	-0.0378	89.0496	-0.11234	0.52774	|	155.492
155.719	12.7301	-0.0679	88.7787	-0.11592	0.52768	|	155.663	6.47193	0.24914	88.0262	-0.50116	0.5277	|	155.595	4.5762	0.5566	90.3349	-1.3308	0.52772	|	155.667	12.7261	-0.056	88.116	-0.10269	0.5277	|	155.574	6.4731	0.0669	89.5677	-0.40745	0.52772	|	155.67	4.4982	0.45037	89.7051	-1.03608	0.5277	|	155.686	12.7253	-0.0387	89.0479	-0.11206	0.52769	|	155.642
155.869	12.7449	-0.0688	88.777	-0.11579	0.52763	|	155.813	6.47885	0.24556	88.0227	-0.49757	0.52765	|	155.745	4.58045	0.55302	90.3292	-1.3245	0.52767	|	155.817	12.7409	-0.0568	88.1145	-0.10248	0.52765	|	155.724	6.47997	0.0639	89.5649	-0.40516	0.52768	|	155.82	4.50258	0.44677	89.7006	-1.02915	0.52765	|	155.836	12.7402	-0.0397	89.0463	-0.11177	0.52764	|	155.792
156.019	12.7597	-0.0698	88.7753	-0.11565	0.52759	|	155.963	6.48573	0.24335	88.0193	-0.49403	0.52761	|	155.895	4.58469	0.54944	90.3236	-1.31829	0.52763	|	155.967	12.7557	-0.0576	88.113	-0.10226	0.5276	|	155.874	6.48682	0.0618	89.5621	-0.40291	0.52763	|	155.97	4.50695	0.44317	89.6961	-1.02228	0.5276	|	155.986	12.755	-0.0406	89.0446	-0.11146	0.5276	|	155.942
156.169	12.7746	-0.0708	88.7736	-0.11547	0.52754	|	156.113	6.49261	0.24059	88.0159	-0.49053	0.52756	|	156.045	4.58893	0.54586	90.318	-1.31212	0.52758	|	156.117	12.7705	-0.0583	88.1115	-0.10203	0.52756	|	156.024	6.49368	0.0602	89.5593	-0.4007	0.52759	|	156.12	4.51132	0.43957	89.6917	-1.01545	0.52756	|	156.136	12.7699	-0.0416	89.043	-0.11114	0.52755	|	156.092
156.319	12.7894	-0.0718	88.7719	-0.11526	0.5275	|	156.263	6.4995	0.23826	88.0126	-0.48705	0.52751	|	156.195	4.59315	0.5423	90.3125	-1.30602	0.52754	|	156.267	12.7853	-0.0591	88.11	-0.10177	0.52751	|	156.174	6.50054	0.057	89.5566	-0.39853	0.52754	|	156.27	4.51569	0.43598	89.6872	-1.00866	0.52751	|	156.286	12.7849	-0.0425	89.0413	-0.1108	0.52751	|	156.242
156.469	12.8042	-0.0727	88.7702	-0.11499	0.52745	|	156.413	6.50639	0.236	88.0092	-0.48362	0.52747	|	156.345	4.59738	0.53873	90.307	-1.29996	0.52749	|	156.417	12.8	-0.0599	88.1085	-0.10149	0.52747	|	156.324	6.50744	0.0543	89.5539	-0.39637	0.5275	|	156.42	4.52005	0.4324	89.6829	-1.00194	0.52747	|	156.436	12.7997	-0.0435	89.0396	-0.11045	0.52746	|	156.392
156.619	12.8191	-0.0737	88.7685	-0.11464	0.52741	|	156.563	6.51325	0.2333	88.0059	-0.48024	0.52742	|	156.495	4.60163	0.53513	90.3015	-1.29389	0.52744	|	156.567	12.8149	-0.0606	88.107	-0.10116	0.52742	|	156.474	6.51436	0.0534	89.5511	-0.39425	0.52745	|	156.57	4.52438	0.42884	89.6785	-0.99529	0.52742	|	156.586	12.8146	-0.0445	89.038	-0.11006	0.52742	|	156.542
156.769	12.834	-0.0747	88.7668	-0.1142	0.52736	|	156.713	6.52016	0.23031	88.0026	-0.47688	0.52738	|	156.645	4.60589	0.53154	90.296	-1.28787	0.5274	|	156.717	12.8297	-0.0614	88.1055	-0.10076	0.52738	|	156.624	6.52127	0.0499	89.5484	-0.39216	0.5274	|	156.72	4.52872	0.42528	89.6742	-0.98868	0.52737	|	156.736	12.8294	-0.0455	89.0364	-0.10963	0.52737	|	156.692
156.919	12.8489	-0.0757	88.7651	-0.11365	0.52731	|	156.863	6.52706	0.22888	87.9993	-0.47356	0.52733	|	156.795	4.61011	0.52797	90.2905	-1.28192	0.52735	|	156.867	12.8444	-0.0621	88.104	-0.10027	0.52733	|	156.774	6.52817	0.0484	89.5457	-0.3901	0.52736	|	156.87	4.53308	0.4217	89.6699	-0.98208	0.52733	|	156.886	12.8444	-0.0465	89.0347	-0.10912	0.52732	|	156.842
157.069	12.8638	-0.0766	88.7634	-0.11295	0.52727	|	157.013	6.53397	0.22586	87.9961	-0.47029	0.52728	|	156.945	4.61434	0.5244	90.2852	-1.276	0.52731	|	157.017	12.8592	-0.0629	88.1025	-0.0997	0.52728	|	156.924	6.53506	0.0465	89.543	-0.38807	0.52731	|	157.02	4.53745	0.41813	89.6657	-0.97552	0.52728	|	157.036	12.8592	-0.0474	89.0331	-0.10852	0.52728	|	156.992
157.219	12.8787	-0.0776	88.7617	-0.11211	0.52722	|	157.163	6.54084	0.22183	87.9928	-0.46708	0.52724	|	157.095	4.61856	0.52083	90.2798	-1.2701	0.52726	|	157.167	12.874	-0.0637	88.1011	-0.0989	0.52724	|	157.074	6.54198	0.0441	89.5404	-0.38606	0.52727	|	157.17	4.5418	0.41457	89.6614	-0.96902	0.52724	|	157.186	12.8741	-0.0484	89.0315	-0.10781	0.52723	|	157.142
157.369	12.8935	-0.0786	88.76	-0.11111	0.52718	|	157.313	6.54772	0.21923	87.9896	-0.4639	0.52719	|	157.245	4.62278	0.51727	90.2744	-1.26424	0.52721	|	157.317	12.8889	-0.0644	88.0996	-0.0981	0.52719	|	157.224	6.54889	0.0412	89.5377	-0.38408	0.52722	|	157.32	4.54615	0.41101	89.6572	-0.96257	0.52719	|	157.336	12.889	-0.0494	89.0299	-0.10699	0.52719	|	157.292
157.519	12.9083	-0.0796	88.7584	-0.10995	0.52713	|	157.463	6.55465	0.21715	87.9864	-0.46075	0.52715	|	157.395	4.62701	0.5137	90.2691	-1.25838	0.52717	|	157.467	12.9037	-0.0652	88.0981	-0.0971	0.52715	|	157.374	6.55577	0.0387	89.5351	-0.38212	0.52717	|	157.47	4.5505	0.40746	89.6531	-0.95616	0.52715	|	157.486	12.9038	-0.0503	89.0283	-0.10605	0.52714	|	157.442
157.669	12.9231	-0.0805	88.7568	-0.10865	0.52708	|	157.613	6.56159	0.21371	87.9832	-0.45765	0.5271	|	157.545	4.63125	0.51011	90.2638	-1.25253	0.52712	|	157.617	12.9185	-0.0659	88.0967	-0.0959	0.5271	|	157.524	6.5627	0.0368	89.5324	-0.38017	0.52713	|	157.62	4.55483	0.40393	89.6489	-0.94983	0.5271	|	157.636	12.9187	-0.0512	89.0268	-0.105	0.52709	|	157.592
157.819	12.938	-0.0815	88.7552	-0.10721	0.52704	|	157.763	6.56853	0.21153	87.9801	-0.45459	0.52706	|	157.695	4.63549	0.50653	90.2585	-1.24669	0.52708	|	157.767	12.9334	-0.0667	88.0953	-0.0946	0.52705	|	157.674	6.56962	0.0339	89.5298	-0.37823	0.52708	|	157.77	4.55915	0.4004	89.6448	-0.94355	0.52705	|	157.786	12.9335	-0.0521	89.0252	-0.10385	0.52705	|	157.742
157.969	12.9529	-0.0825	88.7536	-0.10565	0.52699	|	157.913	6.57548	0.2093	87.9769	-0.45157	0.52701	|	157.845	4.63971	0.50297	90.2532	-1.24088	0.52703	|	157.917	12.9482	-0.0674	88.0939	-0.0932	0.52701	|	157.824	6.57649	0.0326	89.5272	-0.37632	0.52704	|	157.92	4.5635	0.39686	89.6407	-0.93727	0.52701	|	157.936	12.9484	-0.0531	89.0237	-0.10261	0.527	|	157.892
158.119	12.9678	-0.0834	88.752	-0.104	0.52695	|	158.063	6.58237	0.20768	87.9738	-0.44862	0.52696	|	157.995	4.64393	0.4994	90.248	-1.23509	0.52698	|	158.067	12.9631	-0.0682	88.0925	-0.0917	0.52696	|	157.974	6.5834	0.0309	89.5246	-0.37441	0.52699	|	158.07	4.56784	0.39333	89.6367	-0.93105	0.52696	|	158.086	12.9633	-0.0539	89.0222	-0.10129	0.52696	|	158.042
158.269	12.9826	-0.0844	88.7505	-0.10227	0.5269	|	158.213	6.58932	0.20525	87.9707	-0.4457	0.52692	|	158.145	4.64817	0.49583	90.2428	-1.22928	0.52694	|	158.217	12.9779	-0.0689	88.0912	-0.0902	0.52692	|	158.124	6.59031	0.0284	89.522	-0.37251	0.52694	|	158.22	4.57221	0.38978	89.6326	-0.92484	0.52692	|	158.236	12.9781	-0.0548	89.0207	-0.0999	0.52691	|	158.192
158.419	12.9975	-0.0853	88.749	-0.10046	0.52685	|	158.363	6.59624	0.203	87.9677	-0.44283	0.52687	|	158.295	4.6524	0.49226	90.2376	-1.22349	0.52689	|	158.367	12.9927	-0.0697	88.0898	-0.0885	0.52687	|	158.274	6.59725	0.0263	89.5195	-0.37061	0.5269	|	158.37	4.57658	0.38622	89.6286	-0.91866	0.52687	|	158.386	12.993	-0.0557	89.0192	-0.0985	0.52686	|	158.342
158.569	13.0124	-0.0863	88.7475	-0.0986	0.52681	|	158.513	6.60314	0.20033	87.9646	-0.44002	0.52683	|	158.445	4.65664	0.48868	90.2324	-1.21769	0.52685	|	158.517	13.0076	-0.0704	88.0885	-0.0869	0.52682	|	158.424	6.60418	0.0248	89.5169	-0.36871	0.52685	|	158.52	4.58092	0.3827	89.6246	-0.91258	0.52682	|	158.536	13.0078	-0.0566	89.0177	-0.097	0.52682	|	158.492
158.719	13.0273	-0.0872	88.746	-0.0968	0.52676	|	158.663	6.61006	0.19787	87.9616	-0.43724	0.52678	|	158.595	4.66091	0.48508	90.2272	-1.21185	0.5268	|	158.667	13.0224	-0.0712	88.0873	-0.0852	0.52678	|	158.574	6.6111	0.0211	89.5143	-0.36682	0.52681	|	158.67	4.58528	0.37917	89.6207	-0.90651	0.52678	|	158.686	13.0226	-0.0575	89.0163	-0.0955	0.52677	|	158.642
158.869	13.0421	-0.0881	88.7446	-0.0949	0.52672	|	158.813	6.61696	0.19476	87.9586	-0.43451	0.52673	|	158.745	4.66515	0.48151	90.2221	-1.20606	0.52675	|	158.817	13.0373	-0.0719	88.086	-0.0835	0.52673	|	158.724	6.61803	0.0205	89.5118	-0.36493	0.52676	|	158.82	4.58963	0.37565	89.6167	-0.90051	0.52673	|	158.836	13.0375	-0.0583	89.0149	-0.094	0.52673	|	158.792
159.019	13.057	-0.089	88.7432	-0.0931	0.52667	|	158.963	6.6239	0.19231	87.9556	-0.43181	0.52669	|	158.895	4.66937	0.47795	90.217	-1.20029	0.52671	|	158.967	13.0522	-0.0727	88.0848	-0.0818	0.52669	|	158.874	6.62493	0.018	89.5093	-0.36304	0.52671	|	158.97	4.59402	0.37211	89.6128	-0.8945	0.52668	|	158.986	13.0524	-0.0592	89.0135	-0.0925	0.52668	|	158.942
159.169	13.0719	-0.09	88.7418	-0.0914	0.52662	|	159.113	6.63084	0.19128	87.9526	-0.42915	0.52664	|	159.045	4.67363	0.47436	90.2119	-1.19447	0.52666	|	159.117	13.067	-0.0734	88.0836	-0.0803	0.52664	|	159.024	6.63189	0.0169	89.5068	-0.36114	0.52667	|	159.12	4.59836	0.3686	89.6089	-0.8886	0.52664	|	159.136	13.0673	-0.0601	89.0122	-0.0911	0.52663	|	159.092
159.319	13.0868	-0.0909	88.7405	-0.0898	0.52658	|	159.263	6.63778	0.18892	87.9496	-0.42652	0.52659	|	159.195	4.6779	0.47077	90.2068	-1.18864	0.52662	|	159.267	13.0817	-0.0742	88.0824	-0.0788	0.52659	|	159.174	6.63881	0.015	89.5043	-0.35923	0.52662	|	159.27	4.60273	0.36508	89.6051	-0.88271	0.52659	|	159.286	13.0822	-0.061	89.0108	-0.0897	0.52659	|	159.242
159.469	13.1016	-0.0918	88.7392	-0.0884	0.52653	|	159.413	6.64476	0.18681	87.9466	-0.42392	0.52655	|	159.345	4.68215	0.46719	90.2018	-1.18282	0.52657	|	159.417	13.0966	-0.075	88.0812	-0.0775	0.52655	|	159.324	6.6457	0.0131	89.5018	-0.35733	0.52658	|	159.42	4.60711	0.36155	89.6012	-0.87685	0.52655	|	159.436	13.097	-0.0619	89.0095	-0.0885	0.52654	|	159.392
159.619	13.1165	-0.0927	88.7379	-0.0871	0.52649	|	159.563	6.65172	0.18295	87.9437	-0.42136	0.5265	|	159.495	4.68641	0.46361	90.1968	-1.17701	0.52652	|	159.567	13.1114	-0.0757	88.0801	-0.0764	0.5265	|	159.474	6.65262	0.0103	89.4994	-0.35542	0.52653	|	159.57	4.61148	0.35804	89.5974	-0.87106	0.5265	|	159.586	13.1119	-0.0627	89.0082	-0.0874	0.5265	|	159.542
159.769	13.1314	-0.0935	88.7366	-0.0859	0.52644	|	159.713	6.65867	0.18163	87.9408	-0.41884	0.52646	|	159.645	4.69067	0.46002	90.1918	-1.17117	0.52648	|	159.717	13.1262	-0.0765	88.079	-0.0754	0.52646	|	159.624	6.65952	0.009	89.4969	-0.3535	0.52648	|	159.72	4.61587	0.35451	89.5936	-0.86528	0.52645	|	159.736	13.1268	-0.0636	89.0069	-0.0864	0.52645	|	159.692
159.919	13.1463	-0.0944	88.7353	-0.085	0.52639	|	159.863	6.66559	0.17851	87.9379	-0.41636	0.52641	|	159.795	4.69494	0.45643	90.1868	-1.16531	0.52643	|	159.867	13.141	-0.0772	88.0779	-0.0747	0.52641	|	159.774	6.66647	0.00611	89.4945	-0.35156	0.52644	|	159.87	4.62022	0.35102	89.5898	-0.8596	0.52641	|	159.886	13.1418	-0.0645	89.0056	-0.0855	0.5264	|	159.842
160.069	13.1612	-0.0953	88.7341	-0.0842	0.52635	|	160.013	6.67252	0.17577	87.935	-0.4139	0.52636	|	159.945	4.69922	0.45284	90.1818	-1.15945	0.52639	|	160.017	13.1557	-0.078	88.0768	-0.0742	0.52636	|	159.924	6.67344	0.00345	89.492	-0.3496	0.52639	|	160.02	4.62455	0.34755	89.5861	-0.854	0.52636	|	160.036	13.1565	-0.0654	89.0043	-0.0848	0.52636	|	159.992
160.219	13.1761	-0.0962	88.7328	-0.0836	0.5263	|	160.163	6.67944	0.17464	87.9321	-0.41147	0.52632	|	160.095	4.70348	0.44925	90.1769	-1.1536	0.52634	|	160.167	13.1706	-0.0788	88.0757	-0.0738	0.52632	|	160.074	6.68036	0.0027	89.4896	-0.34764	0.52635	|	160.17	4.62892	0.34405	89.5824	-0.84839	0.52632	|	160.186	13.1713	-0.0662	89.0031	-0.0842	0.52631	|	160.142
160.369	13.191	-0.0971	88.7316	-0.0832	0.52625	|	160.313	6.68639	0.1715	87.9293	-0.40906	0.52627	|	160.245	4.70774	0.44567	90.172	-1.14774	0.52629	|	160.317	13.1854	-0.0796	88.0746	-0.0738	0.52627	|	160.224	6.68731	0.000573	89.4872	-0.34567	0.5263	|	160.32	4.63329	0.34056	89.5787	-0.84283	0.52627	|	160.336	13.1863	-0.0671	89.0018	-0.0838	0.52627	|	160.292
160.519	13.2059	-0.0979	88.7303	-0.083	0.52621	|	160.463	6.69333	0.16881	87.9265	-0.40669	0.52623	|	160.395	4.712	0.44209	90.1671	-1.14188	0.52625	|	160.467	13.2003	-0.0804	88.0735	-0.0739	0.52622	|	160.374	6.69428	-0.00297	89.4848	-0.34368	0.52625	|	160.47	4.63765	0.33708	89.5751	-0.83733	0.52622	|	160.486	13.2012	-0.068	89.0006	-0.0835	0.52622	|	160.442
160.669	13.2208	-0.0988	88.7291	-0.0829	0.52616	|	160.613	6.70025	0.16752	87.9237	-0.40433	0.52618	|	160.545	4.71627	0.43851	90.1622	-1.13602	0.5262	|	160.617	13.2151	-0.0812	88.0724	-0.0742	0.52618	|	160.524	6.7012	-0.00523	89.4824	-0.3417	0.52621	|	160.62	4.64203	0.33358	89.5714	-0.83185	0.52618	|	160.636	13.216	-0.0688	88.9994	-0.0833	0.52617	|	160.592
160.819	13.2357	-0.0997	88.7279	-0.0829	0.52612	|	160.763	6.70719	0.16559	87.9209	-0.40199	0.52613	|	160.695	4.72052	0.43494	90.1574	-1.13016	0.52615	|	160.767	13.23	-0.082	88.0713	-0.0746	0.52613	|	160.674	6.70816	-0.00732	89.48	-0.3397	0.52616	|	160.77	4.6464	0.3301	89.5678	-0.82644	0.52613	|	160.786	13.231	-0.0697	88.9981	-0.0831	0.52613	|	160.742
160.969	13.2506	-0.10052	88.7266	-0.0831	0.52607	|	160.913	6.71415	0.16262	87.9181	-0.39967	0.52609	|	160.845	4.72477	0.43138	90.1526	-1.1243	0.52611	|	160.917	13.2447	-0.0828	88.0702	-0.0752	0.52609	|	160.824	6.71508	-0.00989	89.4777	-0.33769	0.52611	|	160.92	4.65073	0.32666	89.5642	-0.82113	0.52609	|	160.936	13.2458	-0.0706	88.9969	-0.0831	0.52608	|	160.892
161.119	13.2655	-0.10138	88.7254	-0.0833	0.52602	|	161.063	6.72114	0.16019	87.9153	-0.39735	0.52604	|	160.995	4.72905	0.42778	90.1478	-1.1184	0.52606	|	161.067	13.2596	-0.0837	88.0691	-0.0759	0.52604	|	160.974	6.72202	-0.0109	89.4754	-0.33567	0.52607	|	161.07	4.65506	0.32321	89.5607	-0.81586	0.52604	|	161.086	13.2607	-0.0714	88.9956	-0.0831	0.52603	|	161.042
161.269	13.2804	-0.10224	88.7242	-0.0837	0.52598	|	161.213	6.72806	0.15854	87.9125	-0.39507	0.52599	|	161.145	4.73331	0.42421	90.1431	-1.11253	0.52602	|	161.217	13.2744	-0.0845	88.068	-0.0768	0.52599	|	161.124	6.72895	-0.011	89.473	-0.33365	0.52602	|	161.22	4.65943	0.31974	89.5571	-0.81059	0.52599	|	161.236	13.2756	-0.0723	88.9944	-0.0832	0.52599	|	161.192
161.419	13.2952	-0.1031	88.7229	-0.084	0.52593	|	161.363	6.73499	0.15655	87.9098	-0.3928	0.52595	|	161.295	4.73757	0.42063	90.1384	-1.10664	0.52597	|	161.367	13.2892	-0.0854	88.0668	-0.0776	0.52595	|	161.274	6.73589	-0.0152	89.4707	-0.33161	0.52598	|	161.37	4.66379	0.31628	89.5536	-0.80538	0.52595	|	161.386	13.2905	-0.0732	88.9932	-0.0834	0.52594	|	161.342
161.569	13.3102	-0.10396	88.7217	-0.0845	0.52589	|	161.513	6.74192	0.15536	87.9071	-0.39054	0.5259	|	161.445	4.74185	0.41704	90.1336	-1.10073	0.52592	|	161.517	13.3041	-0.0862	88.0657	-0.0786	0.5259	|	161.424	6.74283	-0.0181	89.4684	-0.32958	0.52593	|	161.52	4.66812	0.31285	89.5501	-0.80026	0.5259	|	161.536	13.3054	-0.0742	88.9919	-0.0835	0.5259	|	161.492
161.719	13.3252	-0.10484	88.7204	-0.0849	0.52584	|	161.663	6.74888	0.15203	87.9044	-0.38829	0.52586	|	161.595	4.74612	0.41346	90.1289	-1.09483	0.52588	|	161.667	13.3191	-0.0871	88.0645	-0.0796	0.52585	|	161.574	6.74981	-0.0197	89.4661	-0.32752	0.52588	|	161.67	4.67248	0.3094	89.5466	-0.79515	0.52585	|	161.686	13.3203	-0.0751	88.9907	-0.0837	0.52585	|	161.642
161.869	13.3401	-0.10571	88.7191	-0.0853	0.52579	|	161.813	6.75584	0.14755	87.9017	-0.38605	0.52581	|	161.745	4.7504	0.40987	90.1243	-1.08891	0.52583	|	161.817	13.3339	-0.088	88.0633	-0.0805	0.52581	|	161.724	6.75678	-0.0213	89.4639	-0.32546	0.52584	|	161.82	4.67687	0.30592	89.5431	-0.79004	0.52581	|	161.836	13.3351	-0.0761	88.9894	-0.084	0.5258	|	161.792
162.019	13.355	-0.10658	88.7178	-0.0858	0.52575	|	161.963	6.76281	0.14586	87.899	-0.38382	0.52576	|	161.895	4.75466	0.40629	90.1196	-1.08303	0.52578	|	161.967	13.3488	-0.0889	88.0621	-0.0815	0.52576	|	161.874	6.76376	-0.023	89.4616	-0.3234	0.52579	|	161.97	4.68127	0.30246	89.5397	-0.78499	0.52576	|	161.986	13.35	-0.0771	88.9882	-0.0843	0.52576	|	161.942
162.169	13.37	-0.10746	88.7165	-0.0862	0.5257	|	162.113	6.76977	0.14532	87.8964	-0.38161	0.52572	|	162.045	4.75894	0.40271	90.115	-1.07712	0.52574	|	162.117	13.3637	-0.0898	88.0609	-0.0824	0.52572	|	162.024	6.77075	-0.0261	89.4594	-0.32134	0.52574	|	162.12	4.68566	0.29899	89.5363	-0.77999	0.52572	|	162.136	13.365	-0.0781	88.9869	-0.0846	0.52571	|	162.092
162.319	13.3849	-0.10835	88.7153	-0.0867	0.52565	|	162.263	6.77676	0.14312	87.8937	-0.37939	0.52567	|	162.195	4.76322	0.39911	90.1104	-1.0712	0.52569	|	162.267	13.3785	-0.0907	88.0596	-0.0833	0.52567	|	162.174	6.7777	-0.027	89.4571	-0.31928	0.5257	|	162.27	4.69002	0.29555	89.5329	-0.77507	0.52567	|	162.286	13.3799	-0.0791	88.9857	-0.0849	0.52566	|	162.242
162.469	13.3998	-0.10923	88.714	-0.0871	0.52561	|	162.413	6.78373	0.14035	87.8911	-0.37719	0.52562	|	162.345	4.76748	0.39553	90.1059	-1.06531	0.52565	|	162.417	13.3934	-0.0917	88.0584	-0.0841	0.52562	|	162.324	6.7847	-0.0293	89.4549	-0.31721	0.52565	|	162.42	4.69438	0.29211	89.5295	-0.77019	0.52562	|	162.436	13.3948	-0.0801	88.9844	-0.0853	0.52562	|	162.392
162.619	13.4148	-0.11012	88.7127	-0.0875	0.52556	|	162.563	6.7907	0.13851	87.8884	-0.375	0.52558	|	162.495	4.77174	0.39196	90.1013	-1.05943	0.5256	|	162.567	13.4082	-0.0926	88.0571	-0.0849	0.52558	|	162.474	6.7917	-0.0302	89.4527	-0.31515	0.52561	|	162.57	4.6988	0.28864	89.5261	-0.76531	0.52558	|	162.586	13.4098	-0.0811	88.9831	-0.0858	0.52557	|	162.542
162.769	13.4298	-0.11102	88.7113	-0.088	0.52551	|	162.713	6.79766	0.13463	87.8858	-0.37283	0.52553	|	162.645	4.776	0.38838	90.0968	-1.05355	0.52555	|	162.717	13.4231	-0.0936	88.0559	-0.0856	0.52553	|	162.624	6.79866	-0.0334	89.4505	-0.31311	0.52556	|	162.72	4.70319	0.28518	89.5228	-0.76049	0.52553	|	162.736	13.4247	-0.0822	88.9818	-0.0864	0.52552	|	162.692
162.919	13.4447	-0.11191	88.71	-0.0884	0.52547	|	162.863	6.80468	0.13244	87.8832	-0.37064	0.52549	|	162.795	4.78027	0.3848	90.0924	-1.04767	0.52551	|	162.867	13.438	-0.0945	88.0546	-0.0862	0.52548	|	162.774	6.80567	-0.0372	89.4483	-0.31105	0.52551	|	162.87	4.7076	0.28172	89.5194	-0.75571	0.52548	|	162.886	13.4396	-0.0832	88.9805	-0.087	0.52548	|	162.842
163.069	13.4597	-0.11281	88.7087	-0.0888	0.52542	|	163.013	6.81166	0.13015	87.8807	-0.36848	0.52544	|	162.945	4.78454	0.3812	90.0879	-1.04179	0.52546	|	163.017	13.4529	-0.0955	88.0533	-0.0868	0.52544	|	162.924	6.81267	-0.0378	89.4461	-0.30901	0.52547	|	163.02	4.712	0.27826	89.5161	-0.75098	0.52544	|	163.036	13.4546	-0.0843	88.9792	-0.0878	0.52543	|	162.992
163.219	13.4747	-0.11372	88.7074	-0.0893	0.52538	|	163.163	6.81863	0.1282	87.8781	-0.36632	0.52539	|	163.095	4.78882	0.3776	90.0834	-1.03589	0.52541	|	163.167	13.4678	-0.0965	88.052	-0.0874	0.52539	|	163.074	6.81963	-0.0399	89.444	-0.30699	0.52542	|	163.17	4.71638	0.27482	89.5128	-0.74632	0.52539	|	163.186	13.4682	-0.0852	88.978	-0.0886	0.52539	|	163.142
163.369	13.4896	-0.11462	88.706	-0.0898	0.52533	|	163.313	6.8256	0.12624	87.8755	-0.36419	0.52535	|	163.245	4.79311	0.374	90.079	-1.03	0.52537	|	163.317	13.4828	-0.0975	88.0507	-0.0879	0.52535	|	163.224	6.82659	-0.0419	89.4419	-0.30499	0.52537	|	163.32	4.72079	0.27137	89.5096	-0.74168	0.52534	|	163.336	13.481	-0.0861	88.9769	-0.0894	0.52534	|	163.292
163.519	13.5046	-0.11553	88.7047	-0.0903	0.52528	|	163.463	6.83255	0.12412	87.873	-0.36206	0.5253	|	163.395	4.79739	0.37039	90.0746	-1.02412	0.52532	|	163.467	13.4977	-0.0985	88.0494	-0.0884	0.5253	|	163.374	6.83358	-0.0434	89.4397	-0.30298	0.52533	|	163.47	4.72519	0.26792	89.5063	-0.73708	0.5253	|	163.486	13.4939	-0.087	88.9757	-0.0904	0.52529	|	163.442
163.669	13.5196	-0.11644	88.7033	-0.0908	0.52524	|	163.613	6.83953	0.12099	87.8705	-0.35994	0.52525	|	163.545	4.80166	0.36679	90.0703	-1.01826	0.52527	|	163.617	13.5125	-0.0994	88.048	-0.0888	0.52525	|	163.524	6.84057	-0.0475	89.4376	-0.301	0.52528	|	163.62	4.72961	0.26446	89.5031	-0.73252	0.52525	|	163.636	13.5068	-0.0879	88.9746	-0.0913	0.52525	|	163.592
163.819	13.5344	-0.11734	88.702	-0.0913	0.52519	|	163.763	6.84654	0.11888	87.868	-0.35782	0.52521	|	163.695	4.80594	0.36319	90.0659	-1.01241	0.52523	|	163.767	13.5274	-0.10043	88.0467	-0.0892	0.52521	|	163.674	6.84756	-0.0485	89.4355	-0.29902	0.52523	|	163.77	4.73398	0.26103	89.4998	-0.72804	0.5252	|	163.786	13.5197	-0.0888	88.9734	-0.0924	0.5252	|	163.742
163.969	13.5494	-0.11825	88.7006	-0.0918	0.52514	|	163.913	6.85351	0.11735	87.8655	-0.35572	0.52516	|	163.845	4.81024	0.35957	90.0616	-1.00654	0.52518	|	163.917	13.5423	-0.10142	88.0454	-0.0895	0.52516	|	163.824	6.85454	-0.0498	89.4334	-0.29707	0.52519	|	163.92	4.73836	0.25761	89.4967	-0.72361	0.52516	|	163.936	13.5327	-0.0897	88.9722	-0.0935	0.52515	|	163.892
164.119	13.5642	-0.11916	88.6992	-0.0922	0.5251	|	164.063	6.8605	0.11438	87.863	-0.35363	0.52511	|	163.995	4.81451	0.35596	90.0573	-1.00072	0.52514	|	164.067	13.5572	-0.10241	88.044	-0.0897	0.52511	|	163.974	6.86154	-0.0514	89.4314	-0.29513	0.52514	|	164.07	4.74277	0.25416	89.4935	-0.71918	0.52511	|	164.086	13.5455	-0.0906	88.971	-0.0946	0.52511	|	164.042
164.269	13.5792	-0.12007	88.6979	-0.0926	0.52505	|	164.213	6.86747	0.11175	87.8606	-0.35156	0.52507	|	164.145	4.81881	0.35233	90.053	-0.99487	0.52509	|	164.217	13.572	-0.10341	88.0427	-0.0899	0.52507	|	164.124	6.86853	-0.0545	89.4293	-0.29322	0.5251	|	164.22	4.74719	0.2507	89.4903	-0.71478	0.52507	|	164.236	13.5597	-0.0916	88.9696	-0.0959	0.52506	|	164.192
164.419	13.5941	-0.12098	88.6965	-0.0929	0.525	|	164.363	6.87445	0.11013	87.8581	-0.3495	0.52502	|	164.295	4.82307	0.34873	90.0488	-0.98908	0.52504	|	164.367	13.5869	-0.1044	88.0414	-0.0899	0.52502	|	164.274	6.8755	-0.0564	89.4273	-0.29133	0.52505	|	164.37	4.75157	0.24728	89.4872	-0.71047	0.52502	|	164.386	13.5747	-0.0927	88.9682	-0.0972	0.52501	|	164.342
164.569	13.609	-0.1219	88.6951	-0.0932	0.52496	|	164.513	6.88143	0.10707	87.8557	-0.34745	0.52497	|	164.445	4.82733	0.34513	90.0446	-0.98331	0.525	|	164.517	13.6017	-0.10539	88.04	-0.0899	0.52497	|	164.424	6.88248	-0.0575	89.4253	-0.28946	0.525	|	164.52	4.75593	0.24387	89.4841	-0.70622	0.52497	|	164.536	13.5897	-0.0937	88.9667	-0.0984	0.52497	|	164.492
164.719	13.6239	-0.12281	88.6937	-0.0933	0.52491	|	164.663	6.88843	0.10347	87.8533	-0.34541	0.52493	|	164.595	4.83161	0.34151	90.0404	-0.97753	0.52495	|	164.667	13.6166	-0.10639	88.0387	-0.0897	0.52493	|	164.574	6.88949	-0.0613	89.4232	-0.28761	0.52496	|	164.67	4.76031	0.24045	89.481	-0.70199	0.52493	|	164.686	13.6046	-0.0948	88.9652	-0.0995	0.52492	|	164.642
164.869	13.6388	-0.12373	88.6923	-0.0932	0.52486	|	164.813	6.89536	0.10222	87.8509	-0.34341	0.52488	|	164.745	4.83588	0.33789	90.0362	-0.97177	0.5249	|	164.817	13.6315	-0.10738	88.0374	-0.0893	0.52488	|	164.724	6.89646	-0.0639	89.4212	-0.28579	0.52491	|	164.82	4.76471	0.23702	89.478	-0.69778	0.52488	|	164.836	13.6195	-0.0958	88.9637	-0.1004	0.52487	|	164.792
165.019	13.6538	-0.12466	88.6909	-0.0929	0.52482	|	164.963	6.90233	0.0994	87.8485	-0.3414	0.52484	|	164.895	4.84018	0.33424	90.032	-0.96599	0.52486	|	164.967	13.6464	-0.10838	88.036	-0.0887	0.52483	|	164.874	6.90346	-0.0658	89.4193	-0.28399	0.52486	|	164.97	4.7691	0.23359	89.4749	-0.69361	0.52483	|	164.986	13.6345	-0.0969	88.9622	-0.10111	0.52483	|	164.942
165.169	13.6687	-0.12559	88.6895	-0.0925	0.52477	|	165.113	6.90932	0.0964	87.8461	-0.33941	0.52479	|	165.045	4.84447	0.3306	90.0279	-0.96024	0.52481	|	165.117	13.6613	-0.10937	88.0347	-0.0879	0.52479	|	165.024	6.91042	-0.0679	89.4173	-0.28222	0.52482	|	165.12	4.77349	0.23016	89.4719	-0.68948	0.52479	|	165.136	13.6495	-0.0979	88.9607	-0.10156	0.52478	|	165.092
165.319	13.6836	-0.12652	88.6881	-0.0918	0.52472	|	165.263	6.91633	0.0932	87.8437	-0.33742	0.52474	|	165.195	4.8488	0.32693	90.0238	-0.95447	0.52476	|	165.267	13.6762	-0.11037	88.0334	-0.0869	0.52474	|	165.174	6.91738	-0.07	89.4153	-0.28048	0.52477	|	165.27	4.77789	0.22673	89.4688	-0.68538	0.52474	|	165.286	13.6644	-0.099	88.9592	-0.1017	0.52474	|	165.242
165.469	13.6986	-0.12747	88.6868	-0.0909	0.52468	|	165.413	6.92335	0.0907	87.8414	-0.33545	0.5247	|	165.345	4.8531	0.32327	90.0197	-0.94874	0.52472	|	165.417	13.691	-0.11135	88.0321	-0.0857	0.52469	|	165.324	6.92441	-0.0729	89.4134	-0.27875	0.52472	|	165.42	4.78231	0.22328	89.4658	-0.6813	0.52469	|	165.436	13.6814	-0.10016	88.9574	-0.10144	0.52469	|	165.392
165.619	13.7135	-0.12842	88.6854	-0.0897	0.52463	|	165.563	6.93033	0.089	87.839	-0.3335	0.52465	|	165.495	4.85738	0.31963	90.0156	-0.94305	0.52467	|	165.567	13.7059	-0.11235	88.0309	-0.0842	0.52465	|	165.474	6.93142	-0.0747	89.4114	-0.27705	0.52468	|	165.57	4.78671	0.21984	89.4628	-0.67726	0.52465	|	165.586	13.6991	-0.10139	88.9556	-0.10064	0.52464	|	165.542
165.769	13.7284	-0.12937	88.6841	-0.0883	0.52459	|	165.713	6.93738	0.0863	87.8367	-0.33155	0.5246	|	165.645	4.86168	0.31597	90.0116	-0.93737	0.52462	|	165.717	13.7208	-0.11335	88.0296	-0.0825	0.5246	|	165.624	6.93841	-0.077	89.4095	-0.27538	0.52463	|	165.72	4.79111	0.21641	89.4599	-0.67327	0.5246	|	165.736	13.7169	-0.10263	88.9539	-0.0993	0.5246	|	165.692
165.919	13.7434	-0.13034	88.6828	-0.0867	0.52454	|	165.863	6.94443	0.0836	87.8344	-0.32961	0.52456	|	165.795	4.86599	0.31229	90.0076	-0.9317	0.52458	|	165.867	13.7357	-0.11434	88.0284	-0.0805	0.52455	|	165.774	6.9454	-0.0798	89.4076	-0.27374	0.52458	|	165.87	4.79551	0.21297	89.4569	-0.6693	0.52455	|	165.886	13.7347	-0.10387	88.9521	-0.0973	0.52455	|	165.842
166.069	13.7583	-0.13131	88.6815	-0.0849	0.52449	|	166.013	6.95144	0.081	87.8321	-0.32771	0.52451	|	165.945	4.87029	0.30862	90.0036	-0.92605	0.52453	|	166.017	13.7506	-0.11535	88.0272	-0.0784	0.52451	|	165.924	6.95243	-0.082	89.4056	-0.27212	0.52454	|	166.02	4.79993	0.20952	89.454	-0.66536	0.52451	|	166.036	13.7525	-0.10512	88.9504	-0.0947	0.5245	|	165.992
166.219	13.7733	-0.1323	88.6802	-0.0829	0.52445	|	166.163	6.95848	0.0784	87.8298	-0.32581	0.52446	|	166.095	4.8746	0.30495	89.9996	-0.92042	0.52448	|	166.167	13.7655	-0.11635	88.0261	-0.0761	0.52446	|	166.074	6.95945	-0.0851	89.4037	-0.27053	0.52449	|	166.17	4.80433	0.20608	89.451	-0.66145	0.52446	|	166.186	13.7688	-0.10627	88.9488	-0.0918	0.52446	|	166.142
166.369	13.7882	-0.13329	88.679	-0.0807	0.5244	|	166.313	6.96549	0.0764	87.8275	-0.32393	0.52442	|	166.245	4.8789	0.30127	89.9956	-0.91482	0.52444	|	166.317	13.7804	-0.11736	88.025	-0.0736	0.52441	|	166.224	6.96643	-0.0868	89.4018	-0.26897	0.52444	|	166.32	4.80876	0.20262	89.4481	-0.65756	0.52441	|	166.336	13.7838	-0.10733	88.9475	-0.0888	0.52441	|	166.292
166.519	13.8031	-0.13429	88.6778	-0.0784	0.52435	|	166.463	6.97253	0.0738	87.8252	-0.32207	0.52437	|	166.395	4.88317	0.29761	89.9917	-0.90928	0.52439	|	166.467	13.7952	-0.11838	88.0239	-0.0709	0.52437	|	166.374	6.97344	-0.0879	89.4	-0.26744	0.5244	|	166.47	4.81316	0.19918	89.4452	-0.65372	0.52437	|	166.486	13.7988	-0.10842	88.9462	-0.0855	0.52436	|	166.442
166.669	13.818	-0.13531	88.6767	-0.076	0.52431	|	166.613	6.97955	0.0716	87.823	-0.32022	0.52432	|	166.545	4.88747	0.29393	89.9878	-0.90374	0.52434	|	166.617	13.8102	-0.1194	88.0228	-0.0682	0.52432	|	166.524	6.98044	-0.0902	89.3981	-0.26593	0.52435	|	166.62	4.81757	0.19574	89.4424	-0.6499	0.52432	|	166.636	13.8137	-0.10951	88.9449	-0.0818	0.52432	|	166.592
166.819	13.8329	-0.13634	88.6756	-0.0736	0.52426	|	166.763	6.98653	0.0696	87.8207	-0.31841	0.52428	|	166.695	4.8918	0.29023	89.9839	-0.89818	0.5243	|	166.767	13.8251	-0.12043	88.0218	-0.0655	0.52427	|	166.674	6.98743	-0.0922	89.3962	-0.26445	0.5243	|	166.77	4.82197	0.19229	89.4395	-0.64611	0.52427	|	166.786	13.8288	-0.11063	88.9437	-0.078	0.52427	|	166.742
166.969	13.8478	-0.13737	88.6745	-0.0711	0.52421	|	166.913	6.99355	0.0671	87.8185	-0.3166	0.52423	|	166.845	4.89611	0.28653	89.9801	-0.89267	0.52425	|	166.917	13.8401	-0.12148	88.0209	-0.0628	0.52423	|	166.824	6.99444	-0.0934	89.3944	-0.263	0.52426	|	166.92	4.82638	0.18884	89.4367	-0.64235	0.52423	|	166.936	13.8438	-0.11176	88.9426	-0.074	0.52422	|	166.892
167.119	13.8627	-0.13841	88.6734	-0.0688	0.52417	|	167.063	7.00063	0.0643	87.8163	-0.31479	0.52418	|	166.995	4.90043	0.28282	89.9762	-0.88717	0.5242	|	167.067	13.8549	-0.12252	88.02	-0.0601	0.52418	|	166.974	7.00143	-0.0962	89.3926	-0.26157	0.52421	|	167.07	4.83081	0.18538	89.4338	-0.6386	0.52418	|	167.086	13.8588	-0.11291	88.9415	-0.0699	0.52418	|	167.042
167.269	13.8777	-0.13948	88.6724	-0.0664	0.52412	|	167.213	7.00767	0.0617	87.814	-0.31301	0.52414	|	167.145	4.90475	0.27911	89.9724	-0.8817	0.52416	|	167.217	13.8698	-0.12357	88.0191	-0.0576	0.52413	|	167.124	7.00844	-0.0984	89.3907	-0.26016	0.52416	|	167.22	4.83527	0.18188	89.431	-0.63484	0.52413	|	167.236	13.8738	-0.11408	88.9405	-0.0658	0.52413	|	167.192
167.419	13.8926	-0.14055	88.6714	-0.0642	0.52407	|	167.363	7.01468	0.0589	87.8119	-0.31125	0.52409	|	167.295	4.90903	0.27542	89.9687	-0.87631	0.52411	|	167.367	13.8847	-0.12463	88.0183	-0.0551	0.52409	|	167.274	7.01548	-0.1008	89.3889	-0.25877	0.52412	|	167.37	4.83967	0.17844	89.4282	-0.63116	0.52409	|	167.386	13.8889	-0.11528	88.9395	-0.0617	0.52408	|	167.342
167.569	13.9076	-0.14163	88.6705	-0.0622	0.52403	|	167.513	7.02169	0.0551	87.8097	-0.30951	0.52404	|	167.445	4.9133	0.27175	89.9649	-0.87095	0.52406	|	167.517	13.8996	-0.12571	88.0174	-0.0529	0.52404	|	167.424	7.02249	-0.10323	89.3871	-0.2574	0.52407	|	167.52	4.84407	0.17499	89.4254	-0.6275	0.52404	|	167.536	13.9039	-0.11649	88.9386	-0.0579	0.52404	|	167.492
167.719	13.9226	-0.14272	88.6696	-0.0604	0.52398	|	167.663	7.02868	0.0542	87.8075	-0.3078	0.524	|	167.595	4.91759	0.26805	89.9612	-0.86561	0.52402	|	167.667	13.9145	-0.12679	88.0167	-0.0509	0.52399	|	167.574	7.0295	-0.10547	89.3853	-0.25606	0.52402	|	167.67	4.84849	0.17152	89.4227	-0.62385	0.52399	|	167.686	13.9189	-0.11771	88.9378	-0.0542	0.52399	|	167.642
167.869	13.9376	-0.14382	88.6687	-0.0588	0.52393	|	167.813	7.03574	0.053	87.8054	-0.30608	0.52395	|	167.745	4.9219	0.26434	89.9575	-0.86027	0.52397	|	167.817	13.9294	-0.12789	88.0159	-0.0492	0.52395	|	167.724	7.0365	-0.10731	89.3835	-0.25474	0.52398	|	167.82	4.85292	0.16805	89.4199	-0.62022	0.52395	|	167.836	13.934	-0.11895	88.937	-0.0508	0.52394	|	167.792
168.019	13.9525	-0.14492	88.6678	-0.0575	0.52389	|	167.963	7.04277	0.0507	87.8032	-0.30439	0.5239	|	167.895	4.92622	0.26061	89.9538	-0.85495	0.52392	|	167.967	13.9442	-0.12899	88.0152	-0.0478	0.5239	|	167.874	7.04352	-0.1095	89.3817	-0.25343	0.52393	|	167.97	4.85732	0.16459	89.4172	-0.61662	0.5239	|	167.986	13.949	-0.12019	88.9363	-0.0478	0.5239	|	167.942
168.169	13.9674	-0.14603	88.667	-0.0565	0.52384	|	168.113	7.04976	0.0475	87.8011	-0.30272	0.52386	|	168.045	4.93056	0.25687	89.9501	-0.84964	0.52388	|	168.117	13.9591	-0.1301	88.0145	-0.0468	0.52385	|	168.024	7.05054	-0.11132	89.38	-0.25214	0.52388	|	168.12	4.86173	0.16114	89.4145	-0.61305	0.52385	|	168.136	13.964	-0.12144	88.9356	-0.0452	0.52385	|	168.092
168.319	13.9824	-0.14716	88.6662	-0.0558	0.52379	|	168.263	7.05678	0.0461	87.799	-0.30107	0.52381	|	168.195	4.93487	0.25315	89.9464	-0.84438	0.52383	|	168.267	13.974	-0.13123	88.0138	-0.0461	0.52381	|	168.174	7.05754	-0.11393	89.3782	-0.25087	0.52384	|	168.27	4.86614	0.15767	89.4118	-0.60949	0.52381	|	168.286	13.979	-0.12269	88.9349	-0.0431	0.5238	|	168.242
168.469	13.9973	-0.14828	88.6653	-0.0555	0.52374	|	168.413	7.06378	0.0431	87.7969	-0.29943	0.52376	|	168.345	4.93917	0.24944	89.9428	-0.83919	0.52378	|	168.417	13.9889	-0.13236	88.0132	-0.0457	0.52376	|	168.324	7.06455	-0.11781	89.3765	-0.24962	0.52379	|	168.42	4.87054	0.15421	89.4091	-0.60597	0.52376	|	168.436	13.994	-0.12394	88.9343	-0.0415	0.52375	|	168.392
168.619	14.0123	-0.14941	88.6645	-0.0554	0.5237	|	168.563	7.07081	0.0424	87.7948	-0.2978	0.52372	|	168.495	4.94347	0.24572	89.9392	-0.83401	0.52374	|	168.567	14.0038	-0.1335	88.0125	-0.0458	0.52371	|	168.474	7.07153	-0.11811	89.3747	-0.24838	0.52374	|	168.57	4.87497	0.15073	89.4064	-0.60243	0.52371	|	168.586	14.009	-0.12518	88.9337	-0.0403	0.52371	|	168.542
168.769	14.0272	-0.15054	88.6637	-0.0557	0.52365	|	168.713	7.07783	0.0377	87.7927	-0.2962	0.52367	|	168.645	4.94778	0.24199	89.9356	-0.82886	0.52369	|	168.717	14.0187	-0.13464	88.0118	-0.0461	0.52367	|	168.624	7.07851	-0.11962	89.373	-0.24715	0.5237	|	168.72	4.87939	0.14725	89.4038	-0.59893	0.52367	|	168.736	14.0241	-0.12642	88.9331	-0.0398	0.52366	|	168.692
168.919	14.0421	-0.15168	88.6629	-0.0562	0.5236	|	168.863	7.08487	0.0361	87.7906	-0.2946	0.52362	|	168.795	4.95208	0.23828	89.9321	-0.82377	0.52364	|	168.867	14.0337	-0.13579	88.0111	-0.0469	0.52362	|	168.774	7.08555	-0.12309	89.3712	-0.24592	0.52365	|	168.87	4.8838	0.14377	89.4012	-0.59545	0.52362	|	168.886	14.0391	-0.12765	88.9325	-0.0397	0.52361	|	168.842
169.069	14.057	-0.15282	88.662	-0.057	0.52356	|	169.013	7.09192	0.0354	87.7885	-0.29302	0.52357	|	168.945	4.95639	0.23455	89.9286	-0.81868	0.5236	|	169.017	14.0485	-0.13694	88.0104	-0.0479	0.52357	|	168.924	7.09253	-0.12296	89.3695	-0.24472	0.5236	|	169.02	4.88824	0.14027	89.3985	-0.59196	0.52357	|	169.036	14.054	-0.12886	88.9319	-0.0401	0.52357	|	168.992
169.219	14.072	-0.15397	88.6612	-0.058	0.52351	|	169.163	7.09895	0.0348	87.7865	-0.29145	0.52353	|	169.095	4.96072	0.2308	89.925	-0.81361	0.52355	|	169.167	14.0634	-0.1381	88.0097	-0.0492	0.52353	|	169.074	7.09951	-0.12345	89.3678	-0.24352	0.52356	|	169.17	4.89266	0.13679	89.3959	-0.58851	0.52353	|	169.186	14.069	-0.13008	88.9313	-0.041	0.52352	|	169.142
169.369	14.0869	-0.15511	88.6603	-0.0592	0.52346	|	169.313	7.106	0.0313	87.7844	-0.28989	0.52348	|	169.245	4.96501	0.22709	89.9215	-0.80863	0.5235	|	169.317	14.0784	-0.13925	88.0089	-0.0508	0.52348	|	169.224	7.10654	-0.12713	89.3661	-0.24232	0.52351	|	169.32	4.89707	0.13331	89.3933	-0.58508	0.52348	|	169.336	14.084	-0.13127	88.9307	-0.0422	0.52347	|	169.292
169.519	14.1018	-0.15626	88.6594	-0.0606	0.52342	|	169.463	7.11303	0.0304	87.7824	-0.28835	0.52343	|	169.395	4.9693	0.22337	89.9181	-0.80367	0.52346	|	169.467	14.0933	-0.14041	88.0082	-0.0525	0.52343	|	169.374	7.11357	-0.12917	89.3644	-0.24113	0.52346	|	169.47	4.90152	0.1298	89.3907	-0.58165	0.52343	|	169.486	14.099	-0.13247	88.9301	-0.0439	0.52343	|	169.442
169.669	14.1167	-0.15742	88.6585	-0.0621	0.52337	|	169.613	7.12003	0.0288	87.7804	-0.28683	0.52339	|	169.545	4.97363	0.21963	89.9146	-0.79872	0.52341	|	169.617	14.1083	-0.14156	88.0074	-0.0543	0.52339	|	169.524	7.12054	-0.13028	89.3627	-0.23995	0.52342	|	169.62	4.90594	0.12631	89.3882	-0.57824	0.52339	|	169.636	14.1138	-0.13365	88.9294	-0.0458	0.52338	|	169.592
169.819	14.1316	-0.15857	88.6575	-0.0636	0.52332	|	169.763	7.12708	0.0267	87.7784	-0.28531	0.52334	|	169.695	4.97794	0.2159	89.9112	-0.79383	0.52336	|	169.767	14.1233	-0.14271	88.0066	-0.0563	0.52334	|	169.674	7.12761	-0.13268	89.3611	-0.23875	0.52337	|	169.77	4.91031	0.12286	89.3856	-0.5749	0.52334	|	169.786	14.1288	-0.13483	88.9287	-0.0479	0.52333	|	169.742
169.969	14.1465	-0.15972	88.6566	-0.0651	0.52328	|	169.913	7.13413	0.025	87.7764	-0.2838	0.52329	|	169.845	4.98228	0.21214	89.9077	-0.78893	0.52331	|	169.917	14.1382	-0.14385	88.0057	-0.0583	0.52329	|	169.824	7.13465	-0.13314	89.3594	-0.23757	0.52332	|	169.92	4.91475	0.11935	89.3831	-0.57152	0.52329	|	169.936	14.1437	-0.13599	88.928	-0.0502	0.52329	|	169.892
170.119	14.1615	-0.16089	88.6556	-0.0666	0.52323	|	170.063	7.14112	0.0236	87.7744	-0.28231	0.52325	|	169.995	4.98664	0.20836	89.9043	-0.78405	0.52327	|	170.067	14.1532	-0.14499	88.0048	-0.0602	0.52325	|	169.974	7.14171	-0.13382	89.3577	-0.23638	0.52327	|	170.07	4.91918	0.11585	89.3806	-0.56816	0.52324	|	170.086	14.1586	-0.13716	88.9272	-0.0525	0.52324	|	170.042
170.269	14.1765	-0.16205	88.6546	-0.068	0.52318	|	170.213	7.14813	0.0219	87.7724	-0.28082	0.5232	|	170.145	4.99097	0.20461	89.9009	-0.77925	0.52322	|	170.217	14.1682	-0.14612	88.0039	-0.0621	0.5232	|	170.124	7.14878	-0.13701	89.356	-0.2352	0.52323	|	170.22	4.9236	0.11235	89.3781	-0.56483	0.5232	|	170.236	14.1736	-0.13833	88.9264	-0.0549	0.52319	|	170.192
170.419	14.1914	-0.16321	88.6536	-0.0693	0.52314	|	170.363	7.15519	0.0176	87.7704	-0.27933	0.52315	|	170.295	4.9953	0.20087	89.8976	-0.77448	0.52317	|	170.367	14.1831	-0.14723	88.003	-0.0639	0.52315	|	170.274	7.1558	-0.13946	89.3544	-0.23402	0.52318	|	170.37	4.928	0.10887	89.3756	-0.56153	0.52315	|	170.386	14.1885	-0.13949	88.9256	-0.0572	0.52315	|	170.342
170.569	14.2064	-0.16438	88.6525	-0.0705	0.52309	|	170.513	7.16225	0.0156	87.7685	-0.27785	0.52311	|	170.445	4.99959	0.19715	89.8942	-0.7698	0.52313	|	170.517	14.198	-0.14834	88.002	-0.0655	0.5231	|	170.424	7.16283	-0.14007	89.3528	-0.23284	0.52313	|	170.52	4.93241	0.10538	89.3731	-0.55824	0.5231	|	170.536	14.2034	-0.14065	88.9247	-0.0594	0.5231	|	170.492
170.719	14.2215	-0.16555	88.6514	-0.0715	0.52304	|	170.663	7.1693	0.0137	87.7665	-0.27637	0.52306	|	170.595	5.0039	0.19342	89.8909	-0.76513	0.52308	|	170.667	14.2129	-0.14943	88.001	-0.0669	0.52306	|	170.574	7.16987	-0.1423	89.3511	-0.23166	0.52309	|	170.67	4.93685	0.10187	89.3706	-0.55495	0.52306	|	170.686	14.2183	-0.14181	88.9238	-0.0615	0.52305	|	170.642
170.869	14.2364	-0.16672	88.6504	-0.0723	0.52299	|	170.813	7.17634	0.0117	87.7646	-0.27489	0.52301	|	170.745	5.00823	0.18968	89.8876	-0.76048	0.52303	|	170.817	14.2279	-0.15052	88	-0.0681	0.52301	|	170.724	7.17695	-0.14508	89.3495	-0.23048	0.52304	|	170.82	4.9413	0.0983	89.3682	-0.55166	0.52301	|	170.836	14.2333	-0.14297	88.9228	-0.0633	0.523	|	170.792
171.019	14.2514	-0.16789	88.6493	-0.0728	0.52295	|	170.963	7.1834	0.01	87.7626	-0.27341	0.52297	|	170.895	5.01256	0.18594	89.8844	-0.75588	0.52299	|	170.967	14.2428	-0.15159	87.999	-0.0691	0.52296	|	170.874	7.18401	-0.14636	89.3478	-0.2293	0.52299	|	170.97	4.94573	0.0948	89.3658	-0.54841	0.52296	|	170.986	14.2481	-0.14414	88.9219	-0.0648	0.52296	|	170.942
171.169	14.2663	-0.16906	88.6482	-0.073	0.5229	|	171.113	7.19044	0.00786	87.7607	-0.27194	0.52292	|	171.045	5.0169	0.18219	89.8811	-0.75131	0.52294	|	171.117	14.2577	-0.15265	87.9979	-0.0697	0.52292	|	171.024	7.19103	-0.14963	89.3462	-0.22812	0.52295	|	171.12	4.95014	0.0913	89.3633	-0.54519	0.52292	|	171.136	14.263	-0.14531	88.9209	-0.0661	0.52291	|	171.092
171.319	14.2813	-0.17023	88.6471	-0.073	0.52285	|	171.263	7.19752	0.00548	87.7588	-0.27046	0.52287	|	171.195	5.02125	0.17843	89.8778	-0.74676	0.52289	|	171.267	14.2726	-0.1537	87.9969	-0.0702	0.52287	|	171.174	7.1981	-0.15145	89.3446	-0.22694	0.5229	|	171.27	4.95458	0.0878	89.3609	-0.54197	0.52287	|	171.286	14.2779	-0.14649	88.9199	-0.067	0.52286	|	171.242
171.469	14.2962	-0.1714	88.646	-0.0728	0.52281	|	171.413	7.20457	0.00141	87.7569	-0.26899	0.52282	|	171.345	5.02559	0.17468	89.8746	-0.74226	0.52285	|	171.417	14.2875	-0.15475	87.9958	-0.0703	0.52282	|	171.324	7.20516	-0.15437	89.343	-0.22576	0.52285	|	171.42	4.95901	0.0843	89.3585	-0.53877	0.52282	|	171.436	14.2928	-0.14766	88.9189	-0.0676	0.52282	|	171.392
171.619	14.3112	-0.17257	88.6449	-0.0723	0.52276	|	171.563	7.21161	-0.000212	87.755	-0.26751	0.52278	|	171.495	5.02989	0.17097	89.8714	-0.73785	0.5228	|	171.567	14.3024	-0.15579	87.9948	-0.0702	0.52278	|	171.474	7.21224	-0.15512	89.3414	-0.22458	0.52281	|	171.57	4.96345	0.0808	89.3561	-0.53559	0.52277	|	171.586	14.3077	-0.14884	88.9179	-0.0678	0.52277	|	171.542
171.769	14.3261	-0.17374	88.6438	-0.0716	0.52271	|	171.713	7.2187	-0.0025	87.7531	-0.26602	0.52273	|	171.645	5.0342	0.16725	89.8683	-0.73347	0.52275	|	171.717	14.3173	-0.15681	87.9937	-0.0698	0.52273	|	171.624	7.2193	-0.15739	89.3399	-0.22341	0.52276	|	171.72	4.96792	0.0772	89.3538	-0.5324	0.52273	|	171.736	14.3226	-0.15002	88.9169	-0.0678	0.52272	|	171.692
171.919	14.341	-0.17491	88.6428	-0.0707	0.52267	|	171.863	7.22579	-0.00358	87.7512	-0.26453	0.52268	|	171.795	5.03853	0.16352	89.8651	-0.72911	0.5227	|	171.867	14.3322	-0.15783	87.9927	-0.0692	0.52268	|	171.774	7.22635	-0.15952	89.3383	-0.22224	0.52271	|	171.87	4.97238	0.0737	89.3514	-0.52924	0.52268	|	171.886	14.3375	-0.15118	88.9159	-0.0675	0.52268	|	171.842
172.069	14.3559	-0.17607	88.6417	-0.0696	0.52262	|	172.013	7.23284	-0.00505	87.7494	-0.26304	0.52264	|	171.945	5.04286	0.15979	89.8619	-0.7248	0.52266	|	172.017	14.3472	-0.15885	87.9917	-0.0685	0.52263	|	171.924	7.23338	-0.16133	89.3367	-0.22107	0.52266	|	172.02	4.97679	0.0702	89.3491	-0.52614	0.52263	|	172.036	14.3524	-0.15235	88.9149	-0.0669	0.52263	|	171.992
172.219	14.3708	-0.17724	88.6407	-0.0685	0.52257	|	172.163	7.23989	-0.00816	87.7475	-0.26154	0.52259	|	172.095	5.0472	0.15605	89.8588	-0.72051	0.52261	|	172.167	14.3621	-0.15986	87.9906	-0.0676	0.52259	|	172.074	7.24043	-0.16276	89.3352	-0.21991	0.52262	|	172.17	4.98121	0.0667	89.3468	-0.52305	0.52259	|	172.186	14.3673	-0.1535	88.9139	-0.0662	0.52258	|	172.142
172.369	14.3857	-0.17842	88.6397	-0.0672	0.52252	|	172.313	7.24698	-0.012	87.7457	-0.26004	0.52254	|	172.245	5.05153	0.15233	89.8557	-0.71628	0.52256	|	172.317	14.377	-0.16086	87.9896	-0.0665	0.52254	|	172.224	7.24749	-0.16551	89.3336	-0.21876	0.52257	|	172.32	4.98566	0.0632	89.3444	-0.51997	0.52254	|	172.336	14.3822	-0.15463	88.9129	-0.0652	0.52253	|	172.292
172.519	14.4006	-0.17959	88.6387	-0.0659	0.52248	|	172.463	7.25403	-0.014	87.7438	-0.25853	0.52249	|	172.395	5.05585	0.14862	89.8526	-0.7121	0.52252	|	172.467	14.3919	-0.16187	87.9887	-0.0654	0.52249	|	172.374	7.25453	-0.16929	89.3321	-0.21761	0.52252	|	172.47	4.99009	0.0597	89.3421	-0.51692	0.52249	|	172.486	14.3971	-0.15576	88.9119	-0.0642	0.52249	|	172.442
172.669	14.4156	-0.18076	88.6377	-0.0646	0.52243	|	172.613	7.26108	-0.0156	87.742	-0.25703	0.52245	|	172.545	5.06017	0.1449	89.8495	-0.70795	0.52247	|	172.617	14.4068	-0.16287	87.9877	-0.0642	0.52245	|	172.524	7.26159	-0.17157	89.3306	-0.21647	0.52248	|	172.62	4.99456	0.0561	89.3398	-0.51387	0.52245	|	172.636	14.412	-0.15688	88.911	-0.063	0.52244	|	172.592
172.819	14.4305	-0.18192	88.6367	-0.0633	0.52238	|	172.763	7.26816	-0.0183	87.7402	-0.25551	0.5224	|	172.695	5.06449	0.14119	89.8465	-0.70385	0.52242	|	172.767	14.4218	-0.16387	87.9867	-0.0631	0.5224	|	172.674	7.26862	-0.17209	89.329	-0.21534	0.52243	|	172.77	4.99902	0.0526	89.3375	-0.51085	0.5224	|	172.786	14.427	-0.15799	88.91	-0.0618	0.52239	|	172.742
172.969	14.4454	-0.18309	88.6358	-0.062	0.52234	|	172.913	7.27524	-0.0195	87.7384	-0.25399	0.52235	|	172.845	5.06882	0.13747	89.8435	-0.69978	0.52237	|	172.917	14.4367	-0.16487	87.9858	-0.0619	0.52235	|	172.824	7.27568	-0.17505	89.3275	-0.21422	0.52238	|	172.92	5.00345	0.0491	89.3353	-0.50787	0.52235	|	172.936	14.4419	-0.15909	88.9091	-0.0606	0.52235	|	172.892
173.119	14.4604	-0.18426	88.6349	-0.0609	0.52229	|	173.063	7.28229	-0.0217	87.7366	-0.25247	0.52231	|	172.995	5.07316	0.13375	89.8404	-0.69574	0.52233	|	173.067	14.4516	-0.16587	87.9849	-0.0608	0.52231	|	172.974	7.28275	-0.17877	89.326	-0.2131	0.52233	|	173.07	5.00789	0.0456	89.333	-0.50491	0.5223	|	173.086	14.4568	-0.16019	88.9082	-0.0594	0.5223	|	173.042
173.269	14.4754	-0.18543	88.634	-0.0599	0.52224	|	173.213	7.28933	-0.0248	87.7349	-0.25096	0.52226	|	173.145	5.07751	0.13003	89.8374	-0.69174	0.52228	|	173.217	14.4666	-0.16688	87.984	-0.0597	0.52226	|	173.124	7.28986	-0.18081	89.3245	-0.21199	0.52229	|	173.22	5.01231	0.0421	89.3308	-0.50199	0.52226	|	173.236	14.4717	-0.16129	88.9074	-0.0584	0.52225	|	173.192
173.419	14.4903	-0.1866	88.6331	-0.059	0.52219	|	173.363	7.29639	-0.0257	87.7331	-0.24944	0.52221	|	173.295	5.08183	0.12633	89.8344	-0.6878	0.52223	|	173.367	14.4815	-0.16788	87.9831	-0.0588	0.52221	|	173.274	7.29691	-0.18231	89.323	-0.21091	0.52224	|	173.37	5.01672	0.0386	89.3286	-0.4991	0.52221	|	173.386	14.4867	-0.16238	88.9065	-0.0574	0.5222	|	173.342
173.569	14.5052	-0.18776	88.6322	-0.0583	0.52215	|	173.513	7.30344	-0.0276	87.7313	-0.24792	0.52216	|	173.445	5.08613	0.12265	89.8315	-0.68391	0.52219	|	173.517	14.4964	-0.16889	87.9822	-0.058	0.52216	|	173.424	7.30397	-0.18426	89.3215	-0.20983	0.52219	|	173.52	5.02117	0.0351	89.3264	-0.49622	0.52216	|	173.536	14.5015	-0.16346	88.9056	-0.0565	0.52216	|	173.492
173.719	14.5202	-0.18893	88.6314	-0.0578	0.5221	|	173.663	7.31049	-0.0294	87.7296	-0.24641	0.52212	|	173.595	5.09047	0.11894	89.8285	-0.68004	0.52214	|	173.667	14.5113	-0.16989	87.9814	-0.0572	0.52212	|	173.574	7.31101	-0.1854	89.3201	-0.20877	0.52215	|	173.67	5.02559	0.0316	89.3242	-0.49338	0.52212	|	173.686	14.5165	-0.16455	88.9048	-0.0558	0.52211	|	173.642
173.869	14.5351	-0.19009	88.6305	-0.0574	0.52205	|	173.813	7.31756	-0.0341	87.7279	-0.2449	0.52207	|	173.745	5.09478	0.11525	89.8256	-0.67622	0.52209	|	173.817	14.5262	-0.1709	87.9805	-0.0566	0.52207	|	173.724	7.31805	-0.18966	89.3186	-0.20773	0.5221	|	173.82	5.03	0.0281	89.322	-0.49057	0.52207	|	173.836	14.5314	-0.16563	88.904	-0.0552	0.52206	|	173.792
174.019	14.5501	-0.19126	88.6296	-0.0571	0.52201	|	173.963	7.32461	-0.0351	87.7261	-0.2434	0.52202	|	173.895	5.09909	0.11157	89.8227	-0.67244	0.52204	|	173.967	14.5412	-0.17191	87.9797	-0.0561	0.52202	|	173.874	7.3251	-0.19187	89.3171	-0.2067	0.52205	|	173.97	5.03443	0.0246	89.3199	-0.48779	0.52202	|	173.986	14.5464	-0.16671	88.9032	-0.0547	0.52202	|	173.942
174.169	14.5651	-0.19243	88.6288	-0.057	0.52196	|	174.113	7.33164	-0.037	87.7244	-0.24191	0.52198	|	174.045	5.10345	0.10785	89.8198	-0.66867	0.522	|	174.117	14.5561	-0.17292	87.9789	-0.0556	0.52197	|	174.024	7.33219	-0.19363	89.3157	-0.20568	0.522	|	174.12	5.03885	0.0211	89.3177	-0.48503	0.52197	|	174.136	14.5613	-0.16779	88.9024	-0.0544	0.52197	|	174.092
174.319	14.58	-0.19359	88.6279	-0.057	0.52191	|	174.263	7.33872	-0.0391	87.7227	-0.24042	0.52193	|	174.195	5.10782	0.10412	89.8169	-0.66492	0.52195	|	174.267	14.571	-0.17394	87.978	-0.0553	0.52193	|	174.174	7.3393	-0.1961	89.3142	-0.20467	0.52196	|	174.27	5.04326	0.0177	89.3156	-0.48231	0.52193	|	174.286	14.5762	-0.16886	88.9016	-0.0542	0.52192	|	174.242
174.469	14.595	-0.19477	88.6271	-0.0571	0.52186	|	174.413	7.34574	-0.0405	87.721	-0.23896	0.52188	|	174.345	5.1122	0.10039	89.814	-0.6612	0.5219	|	174.417	14.586	-0.17496	87.9772	-0.0549	0.52188	|	174.324	7.34634	-0.19757	89.3128	-0.20369	0.52191	|	174.42	5.04769	0.0142	89.3135	-0.47962	0.52188	|	174.436	14.5912	-0.16994	88.9007	-0.0541	0.52187	|	174.392
174.619	14.61	-0.19594	88.6262	-0.0572	0.52182	|	174.563	7.35282	-0.0433	87.7194	-0.2375	0.52183	|	174.495	5.11658	0.0967	89.8111	-0.65751	0.52186	|	174.567	14.6009	-0.17598	87.9764	-0.0546	0.52183	|	174.474	7.35345	-0.19998	89.3113	-0.20271	0.52186	|	174.57	5.05214	0.0107	89.3113	-0.47694	0.52183	|	174.586	14.6062	-0.17101	88.8999	-0.054	0.52183	|	174.542
174.769	14.625	-0.19712	88.6254	-0.0574	0.52177	|	174.713	7.3599	-0.0463	87.7177	-0.23606	0.52179	|	174.645	5.12094	0.0929	89.8082	-0.65388	0.52181	|	174.717	14.6159	-0.177	87.9756	-0.0544	0.52179	|	174.624	7.36054	-0.20257	89.3099	-0.20176	0.52182	|	174.72	5.05658	0.00717	89.3092	-0.47429	0.52179	|	174.736	14.6212	-0.17209	88.8991	-0.054	0.52178	|	174.692
174.919	14.6399	-0.19829	88.6245	-0.0576	0.52172	|	174.863	7.36693	-0.0477	87.716	-0.23465	0.52174	|	174.795	5.12527	0.0893	89.8054	-0.65032	0.52176	|	174.867	14.6308	-0.17803	87.9748	-0.0541	0.52174	|	174.774	7.36763	-0.20544	89.3085	-0.20081	0.52177	|	174.87	5.06101	0.00369	89.3071	-0.47169	0.52174	|	174.886	14.6361	-0.17319	88.8983	-0.054	0.52173	|	174.842
175.069	14.6548	-0.19948	88.6237	-0.0577	0.52168	|	175.013	7.37398	-0.0506	87.7144	-0.23326	0.52169	|	174.945	5.12964	0.0855	89.8025	-0.64675	0.52171	|	175.017	14.6457	-0.17905	87.974	-0.0538	0.52169	|	174.924	7.37475	-0.20664	89.307	-0.19988	0.52172	|	175.02	5.06544	0.000212	89.305	-0.46912	0.52169	|	175.036	14.6511	-0.17429	88.8975	-0.0539	0.52169	|	174.992
175.219	14.6698	-0.20067	88.6228	-0.0578	0.52163	|	175.163	7.38104	-0.0539	87.7127	-0.23189	0.52165	|	175.095	5.13399	0.0818	89.7998	-0.64324	0.52167	|	175.167	14.6607	-0.18008	87.9732	-0.0534	0.52164	|	175.074	7.38184	-0.20853	89.3056	-0.19897	0.52167	|	175.17	5.06988	-0.00328	89.303	-0.46657	0.52164	|	175.186	14.6659	-0.1754	88.8967	-0.0538	0.52164	|	175.142
175.369	14.6847	-0.20186	88.6219	-0.0579	0.52158	|	175.313	7.38813	-0.056	87.7111	-0.23054	0.5216	|	175.245	5.13834	0.0781	89.7969	-0.63975	0.52162	|	175.317	14.6755	-0.18111	87.9724	-0.053	0.5216	|	175.224	7.3889	-0.21031	89.3042	-0.19808	0.52163	|	175.32	5.0743	-0.00674	89.3009	-0.46407	0.5216	|	175.336	14.6808	-0.17653	88.8959	-0.0537	0.52159	|	175.292
175.519	14.6997	-0.20306	88.6211	-0.0578	0.52153	|	175.463	7.39521	-0.0583	87.7095	-0.22922	0.52155	|	175.395	5.14269	0.0744	89.7942	-0.63631	0.52157	|	175.467	14.6904	-0.18214	87.9716	-0.0525	0.52155	|	175.374	7.39594	-0.21185	89.3028	-0.1972	0.52158	|	175.47	5.07874	-0.0102	89.2989	-0.46159	0.52155	|	175.486	14.6958	-0.17769	88.8951	-0.0535	0.52154	|	175.442
175.669	14.7146	-0.20426	88.6202	-0.0577	0.52149	|	175.613	7.40229	-0.0606	87.7078	-0.22794	0.5215	|	175.545	5.14704	0.0708	89.7914	-0.63289	0.52152	|	175.617	14.7054	-0.18318	87.9708	-0.052	0.5215	|	175.524	7.40304	-0.2133	89.3014	-0.19633	0.52153	|	175.62	5.08318	-0.0137	89.2968	-0.45914	0.5215	|	175.636	14.7106	-0.17886	88.8943	-0.0532	0.5215	|	175.592
175.819	14.7295	-0.20547	88.6193	-0.0574	0.52144	|	175.763	7.40935	-0.0642	87.7062	-0.22668	0.52146	|	175.695	5.15139	0.0671	89.7887	-0.62951	0.52148	|	175.767	14.7204	-0.18423	87.97	-0.0514	0.52145	|	175.674	7.41011	-0.21698	89.3001	-0.19547	0.52148	|	175.77	5.08765	-0.0172	89.2948	-0.45671	0.52145	|	175.786	14.7256	-0.18005	88.8935	-0.0528	0.52145	|	175.742
175.969	14.7445	-0.20669	88.6185	-0.057	0.52139	|	175.913	7.4164	-0.0662	87.7047	-0.22547	0.52141	|	175.845	5.15572	0.0634	89.7859	-0.62618	0.52143	|	175.917	14.7353	-0.18527	87.9693	-0.0507	0.52141	|	175.824	7.4172	-0.21854	89.2987	-0.19463	0.52144	|	175.92	5.0921	-0.0207	89.2927	-0.45432	0.52141	|	175.936	14.7405	-0.18126	88.8927	-0.0524	0.5214	|	175.892
176.119	14.7594	-0.20791	88.6176	-0.0565	0.52134	|	176.063	7.42345	-0.0678	87.7031	-0.22429	0.52136	|	175.995	5.16009	0.0597	89.7832	-0.62284	0.52138	|	176.067	14.7502	-0.18632	87.9685	-0.0499	0.52136	|	175.974	7.42428	-0.22091	89.2973	-0.1938	0.52139	|	176.07	5.09654	-0.0242	89.2907	-0.45198	0.52136	|	176.086	14.7554	-0.18247	88.8919	-0.0518	0.52135	|	176.042
176.269	14.7743	-0.20913	88.6168	-0.056	0.5213	|	176.213	7.43052	-0.0706	87.7015	-0.22315	0.52131	|	176.145	5.16446	0.056	89.7805	-0.61953	0.52134	|	176.217	14.7652	-0.18737	87.9678	-0.0491	0.52131	|	176.124	7.43136	-0.22347	89.2959	-0.19298	0.52134	|	176.22	5.10102	-0.0277	89.2887	-0.44965	0.52131	|	176.236	14.7703	-0.1837	88.8912	-0.0511	0.52131	|	176.192
176.419	14.7892	-0.21036	88.616	-0.0554	0.52125	|	176.363	7.43756	-0.0725	87.6999	-0.22204	0.52127	|	176.295	5.16882	0.0523	89.7778	-0.61627	0.52129	|	176.367	14.7801	-0.18843	87.967	-0.0483	0.52127	|	176.274	7.43846	-0.22641	89.2946	-0.19216	0.52129	|	176.37	5.10551	-0.0312	89.2867	-0.44735	0.52126	|	176.386	14.7852	-0.18494	88.8904	-0.0504	0.52126	|	176.342
176.569	14.8041	-0.21159	88.6151	-0.0548	0.5212	|	176.513	7.44463	-0.0752	87.6984	-0.22098	0.52122	|	176.445	5.17314	0.0486	89.7752	-0.61306	0.52124	|	176.517	14.795	-0.18949	87.9663	-0.0475	0.52122	|	176.424	7.44552	-0.22833	89.2932	-0.19137	0.52125	|	176.52	5.10997	-0.0346	89.2847	-0.44509	0.52122	|	176.536	14.8001	-0.18617	88.8897	-0.0497	0.52121	|	176.492
176.719	14.819	-0.21282	88.6143	-0.0541	0.52115	|	176.663	7.45175	-0.0776	87.6968	-0.21994	0.52117	|	176.595	5.17748	0.0449	89.7725	-0.60986	0.52119	|	176.667	14.81	-0.19056	87.9656	-0.0467	0.52117	|	176.574	7.45261	-0.22946	89.2918	-0.19058	0.5212	|	176.67	5.11443	-0.0381	89.2827	-0.44286	0.52117	|	176.686	14.8149	-0.1874	88.8889	-0.0489	0.52116	|	176.642
176.869	14.8339	-0.21406	88.6135	-0.0534	0.52111	|	176.813	7.45878	-0.0798	87.6952	-0.21896	0.52112	|	176.745	5.18184	0.0413	89.7699	-0.60669	0.52115	|	176.817	14.8249	-0.19164	87.9649	-0.046	0.52112	|	176.724	7.45966	-0.23285	89.2905	-0.1898	0.52115	|	176.82	5.11886	-0.0416	89.2808	-0.44069	0.52112	|	176.836	14.8298	-0.18864	88.8882	-0.0482	0.52112	|	176.792
177.019	14.8489	-0.21529	88.6127	-0.0528	0.52106	|	176.963	7.46584	-0.0814	87.6937	-0.21802	0.52108	|	176.895	5.18615	0.0376	89.7673	-0.60356	0.5211	|	176.967	14.8399	-0.19273	87.9642	-0.0454	0.52108	|	176.874	7.46673	-0.23511	89.2892	-0.18903	0.52111	|	176.97	5.12331	-0.045	89.2788	-0.43854	0.52108	|	176.986	14.8447	-0.18987	88.8875	-0.0474	0.52107	|	176.942
177.169	14.8638	-0.21653	88.612	-0.0522	0.52101	|	177.113	7.47294	-0.083	87.6922	-0.21711	0.52103	|	177.045	5.19047	0.0339	89.7647	-0.60046	0.52105	|	177.117	14.8548	-0.19382	87.9636	-0.0448	0.52103	|	177.024	7.47383	-0.2371	89.2878	-0.18827	0.52106	|	177.12	5.12777	-0.0485	89.2769	-0.43642	0.52103	|	177.136	14.8596	-0.1911	88.8868	-0.0467	0.52102	|	177.092
177.319	14.8788	-0.21778	88.6112	-0.0517	0.52096	|	177.263	7.48001	-0.0861	87.6906	-0.21625	0.52098	|	177.195	5.19481	0.0303	89.7621	-0.59738	0.521	|	177.267	14.8697	-0.19492	87.9629	-0.0444	0.52098	|	177.174	7.48091	-0.23859	89.2865	-0.18751	0.52101	|	177.27	5.13221	-0.052	89.2749	-0.43433	0.52098	|	177.286	14.8746	-0.19233	88.8861	-0.0461	0.52098	|	177.242
177.469	14.8938	-0.21902	88.6104	-0.0512	0.52092	|	177.413	7.48709	-0.0897	87.6891	-0.21543	0.52093	|	177.345	5.19915	0.0266	89.7595	-0.59431	0.52096	|	177.417	14.8847	-0.19603	87.9622	-0.044	0.52093	|	177.324	7.48796	-0.24168	89.2852	-0.18677	0.52096	|	177.42	5.13667	-0.0554	89.273	-0.43227	0.52093	|	177.436	14.8896	-0.19355	88.8854	-0.0455	0.52093	|	177.392
177.619	14.9087	-0.22026	88.6097	-0.0508	0.52087	|	177.563	7.49415	-0.0909	87.6876	-0.21465	0.52089	|	177.495	5.20352	0.0229	89.7569	-0.59125	0.52091	|	177.567	14.8997	-0.19715	87.9616	-0.0438	0.52089	|	177.474	7.49503	-0.24408	89.2839	-0.18604	0.52092	|	177.57	5.14114	-0.0589	89.2711	-0.43024	0.52089	|	177.586	14.9045	-0.19476	88.8848	-0.0451	0.52088	|	177.542
177.769	14.9237	-0.2215	88.6089	-0.0506	0.52082	|	177.713	7.50122	-0.0935	87.6861	-0.21391	0.52084	|	177.645	5.20787	0.0192	89.7543	-0.58823	0.52086	|	177.717	14.9146	-0.19828	87.9609	-0.0437	0.52084	|	177.624	7.50213	-0.24541	89.2826	-0.18531	0.52087	|	177.72	5.14559	-0.0624	89.2692	-0.42825	0.52084	|	177.736	14.9195	-0.19596	88.8841	-0.0447	0.52083	|	177.692
177.919	14.9385	-0.22273	88.6081	-0.0504	0.52077	|	177.863	7.50828	-0.0948	87.6846	-0.21321	0.52079	|	177.795	5.21223	0.0155	89.7518	-0.58522	0.52081	|	177.867	14.9295	-0.19942	87.9603	-0.0437	0.52079	|	177.774	7.50918	-0.24746	89.2812	-0.1846	0.52082	|	177.87	5.15008	-0.0659	89.2672	-0.42627	0.52079	|	177.886	14.9345	-0.19717	88.8834	-0.0444	0.52079	|	177.842
178.069	14.9535	-0.22397	88.6074	-0.0503	0.52073	|	178.013	7.51535	-0.0962	87.683	-0.21255	0.52075	|	177.945	5.2166	0.0118	89.7492	-0.58223	0.52077	|	178.017	14.9444	-0.20056	87.9596	-0.0438	0.52074	|	177.924	7.5163	-0.24877	89.2799	-0.18388	0.52077	|	178.02	5.15456	-0.0693	89.2653	-0.42432	0.52074	|	178.036	14.9495	-0.19837	88.8828	-0.0442	0.52074	|	177.992
178.219	14.9685	-0.22521	88.6066	-0.0503	0.52068	|	178.163	7.52242	-0.0995	87.6816	-0.21192	0.5207	|	178.095	5.22096	0.00814	89.7467	-0.57927	0.52072	|	178.167	14.9594	-0.20172	87.959	-0.0441	0.5207	|	178.074	7.52341	-0.25191	89.2786	-0.18318	0.52073	|	178.17	5.15902	-0.0728	89.2635	-0.42241	0.5207	|	178.186	14.9644	-0.19957	88.8821	-0.0442	0.52069	|	178.142
178.369	14.9835	-0.22644	88.6059	-0.0503	0.52063	|	178.313	7.5295	-0.10234	87.68	-0.21133	0.52065	|	178.245	5.2253	0.00446	89.7442	-0.57634	0.52067	|	178.317	14.9742	-0.20288	87.9583	-0.0444	0.52065	|	178.224	7.53048	-0.25298	89.2773	-0.18249	0.52068	|	178.32	5.16346	-0.0763	89.2616	-0.42054	0.52065	|	178.336	14.9794	-0.20077	88.8814	-0.0442	0.52064	|	178.292
178.519	14.9984	-0.22767	88.6051	-0.0504	0.52058	|	178.463	7.53658	-0.10453	87.6786	-0.21077	0.5206	|	178.395	5.22967	0.000766	89.7417	-0.57342	0.52062	|	178.467	14.9891	-0.20406	87.9577	-0.0448	0.5206	|	178.374	7.53757	-0.25546	89.276	-0.18181	0.52063	|	178.47	5.16793	-0.0797	89.2597	-0.41868	0.5206	|	178.486	14.9944	-0.20198	88.8808	-0.0443	0.5206	|	178.442
178.669	15.0133	-0.2289	88.6044	-0.0506	0.52054	|	178.613	7.5437	-0.10873	87.6771	-0.21024	0.52056	|	178.545	5.23401	-0.0029	89.7392	-0.57054	0.52058	|	178.617	15.004	-0.20524	87.957	-0.0453	0.52055	|	178.524	7.54465	-0.25826	89.2748	-0.18114	0.52058	|	178.62	5.17236	-0.0832	89.2579	-0.41686	0.52055	|	178.636	15.0093	-0.2032	88.8801	-0.0444	0.52055	|	178.592
178.819	15.0283	-0.23012	88.6036	-0.0508	0.52049	|	178.763	7.55078	-0.1108	87.6756	-0.20974	0.52051	|	178.695	5.23835	-0.00657	89.7367	-0.56767	0.52053	|	178.767	15.0189	-0.20644	87.9563	-0.0458	0.52051	|	178.674	7.55172	-0.26169	89.2735	-0.18048	0.52054	|	178.77	5.17679	-0.0866	89.256	-0.41508	0.52051	|	178.786	15.0243	-0.20443	88.8795	-0.0446	0.5205	|	178.742
178.969	15.0432	-0.23134	88.6029	-0.051	0.52044	|	178.913	7.55785	-0.11171	87.6741	-0.20928	0.52046	|	178.845	5.24271	-0.0103	89.7342	-0.56481	0.52048	|	178.917	15.0338	-0.20764	87.9556	-0.0463	0.52046	|	178.824	7.55879	-0.26313	89.2722	-0.17983	0.52049	|	178.92	5.18123	-0.09	89.2542	-0.41331	0.52046	|	178.936	15.0392	-0.20568	88.8788	-0.0449	0.52045	|	178.892
179.119	15.0581	-0.23256	88.6021	-0.0511	0.52039	|	179.063	7.56496	-0.11414	87.6726	-0.20883	0.52041	|	178.995	5.2471	-0.014	89.7318	-0.56196	0.52043	|	179.067	15.0487	-0.20885	87.9549	-0.0468	0.52041	|	178.974	7.56589	-0.26496	89.2709	-0.17919	0.52044	|	179.07	5.18566	-0.0935	89.2523	-0.41156	0.52041	|	179.086	15.0543	-0.20695	88.8781	-0.0452	0.52041	|	179.042
179.269	15.073	-0.23378	88.6013	-0.0513	0.52035	|	179.213	7.57207	-0.11674	87.6711	-0.20841	0.52036	|	179.145	5.25149	-0.0177	89.7293	-0.55912	0.52039	|	179.217	15.0637	-0.21007	87.9542	-0.0473	0.52036	|	179.124	7.57299	-0.26581	89.2697	-0.17856	0.52039	|	179.22	5.19012	-0.0969	89.2505	-0.40983	0.52036	|	179.236	15.0692	-0.20822	88.8774	-0.0454	0.52036	|	179.192
179.419	15.0879	-0.235	88.6006	-0.0514	0.5203	|	179.363	7.57916	-0.11845	87.6697	-0.20802	0.52032	|	179.295	5.25587	-0.0214	89.7269	-0.5563	0.52034	|	179.367	15.0786	-0.21129	87.9535	-0.0477	0.52032	|	179.274	7.58005	-0.26805	89.2684	-0.17795	0.52035	|	179.37	5.19459	-0.10037	89.2487	-0.40812	0.52032	|	179.386	15.0841	-0.20951	88.8768	-0.0457	0.52031	|	179.342
179.569	15.1028	-0.23622	88.5998	-0.0514	0.52025	|	179.513	7.58622	-0.12061	87.6682	-0.20764	0.52027	|	179.445	5.26023	-0.0251	89.7244	-0.55352	0.52029	|	179.517	15.0935	-0.21252	87.9528	-0.0481	0.52027	|	179.424	7.58714	-0.27013	89.2671	-0.17734	0.5203	|	179.52	5.19905	-0.10383	89.2469	-0.40643	0.52027	|	179.536	15.099	-0.21083	88.8761	-0.0459	0.52026	|	179.492
179.719	15.1177	-0.23743	88.599	-0.0513	0.5202	|	179.663	7.59329	-0.12195	87.6667	-0.20728	0.52022	|	179.595	5.2646	-0.0288	89.722	-0.55075	0.52024	|	179.667	15.1083	-0.21376	87.9521	-0.0484	0.52022	|	179.574	7.59423	-0.27196	89.2659	-0.17675	0.52025	|	179.67	5.20349	-0.10726	89.2451	-0.40477	0.52022	|	179.686	15.1139	-0.21216	88.8754	-0.0461	0.52021	|	179.642
179.869	15.1326	-0.23865	88.5983	-0.0512	0.52016	|	179.813	7.60039	-0.12455	87.6652	-0.20693	0.52017	|	179.745	5.269	-0.0325	89.7196	-0.54798	0.5202	|	179.817	15.1232	-0.215	87.9514	-0.0486	0.52017	|	179.724	7.60134	-0.27489	89.2646	-0.17617	0.5202	|	179.82	5.20794	-0.11071	89.2433	-0.40313	0.52017	|	179.836	15.1288	-0.21351	88.8747	-0.0462	0.52017	|	179.792
180.019	15.1477	-0.23988	88.5975	-0.0509	0.52011	|	179.963	7.60749	-0.12673	87.6638	-0.2066	0.52013	|	179.895	5.27337	-0.0362	89.7172	-0.54524	0.52015	|	179.967	15.1381	-0.21624	87.9506	-0.0486	0.52013	|	179.874	7.6084	-0.27603	89.2634	-0.1756	0.52016	|	179.97	5.21239	-0.11415	89.2415	-0.4015	0.52012	|	179.986	15.1437	-0.21489	88.874	-0.0462	0.52012	|	179.942
180.169	15.1625	-0.2411	88.5968	-0.0506	0.52006	|	180.113	7.61461	-0.12941	87.6623	-0.20627	0.52008	|	180.045	5.27774	-0.0399	89.7148	-0.54252	0.5201	|	180.117	15.153	-0.21749	87.9499	-0.0486	0.52008	|	180.024	7.61551	-0.27722	89.2622	-0.17504	0.52011	|	180.12	5.21685	-0.11759	89.2397	-0.39989	0.52008	|	180.136	15.1586	-0.21628	88.8733	-0.0462	0.52007	|	180.092
180.319	15.1774	-0.24232	88.596	-0.0502	0.52001	|	180.263	7.62173	-0.13232	87.6608	-0.20595	0.52003	|	180.195	5.28209	-0.0435	89.7125	-0.53983	0.52005	|	180.267	15.1679	-0.21874	87.9492	-0.0485	0.52003	|	180.174	7.6226	-0.2807	89.2609	-0.1745	0.52006	|	180.27	5.22132	-0.12104	89.2379	-0.39829	0.52003	|	180.286	15.1736	-0.2177	88.8726	-0.0462	0.52002	|	180.242
180.469	15.1924	-0.24354	88.5952	-0.0497	0.51997	|	180.413	7.62885	-0.13274	87.6594	-0.20563	0.51998	|	180.345	5.28644	-0.0472	89.7101	-0.53715	0.52001	|	180.417	15.1829	-0.22001	87.9485	-0.0483	0.51998	|	180.324	7.62971	-0.2831	89.2597	-0.17397	0.52001	|	180.42	5.22578	-0.12449	89.2361	-0.39671	0.51998	|	180.436	15.1885	-0.21912	88.8719	-0.0461	0.51998	|	180.392
180.619	15.2073	-0.24476	88.5945	-0.0492	0.51992	|	180.563	7.63596	-0.13633	87.6579	-0.20531	0.51994	|	180.495	5.29083	-0.0509	89.7078	-0.53447	0.51996	|	180.567	15.1978	-0.22127	87.9477	-0.0481	0.51993	|	180.474	7.6368	-0.28536	89.2584	-0.17345	0.51996	|	180.57	5.23025	-0.12794	89.2344	-0.39515	0.51993	|	180.586	15.2034	-0.22056	88.8712	-0.046	0.51993	|	180.542
180.769	15.2222	-0.24599	88.5938	-0.0487	0.51987	|	180.713	7.64307	-0.13723	87.6565	-0.205	0.51989	|	180.645	5.29521	-0.0546	89.7055	-0.53181	0.51991	|	180.717	15.2127	-0.22254	87.947	-0.0478	0.51989	|	180.624	7.64388	-0.28612	89.2572	-0.17294	0.51992	|	180.72	5.23471	-0.13138	89.2326	-0.3936	0.51989	|	180.736	15.2184	-0.22201	88.8706	-0.0459	0.51988	|	180.692
180.919	15.2371	-0.24722	88.5931	-0.0482	0.51982	|	180.863	7.65016	-0.13995	87.655	-0.20468	0.51984	|	180.795	5.29958	-0.0583	89.7031	-0.52917	0.51986	|	180.867	15.2276	-0.22381	87.9463	-0.0476	0.51984	|	180.774	7.65099	-0.28968	89.256	-0.17245	0.51987	|	180.87	5.23919	-0.13484	89.2309	-0.39205	0.51984	|	180.886	15.2334	-0.22347	88.8699	-0.0458	0.51983	|	180.842
181.069	15.2522	-0.24845	88.5923	-0.0478	0.51978	|	181.013	7.65726	-0.14395	87.6535	-0.20435	0.51979	|	180.945	5.30397	-0.062	89.7008	-0.52653	0.51981	|	181.017	15.2426	-0.2251	87.9456	-0.0474	0.51979	|	180.924	7.6581	-0.29382	89.2548	-0.17196	0.51982	|	181.02	5.24362	-0.13826	89.2291	-0.39054	0.51979	|	181.036	15.2483	-0.22494	88.8692	-0.0458	0.51979	|	180.992
181.219	15.2671	-0.24969	88.5916	-0.0475	0.51973	|	181.163	7.66442	-0.14823	87.6521	-0.20402	0.51975	|	181.095	5.30837	-0.0657	89.6985	-0.52391	0.51977	|	181.167	15.2574	-0.22638	87.9449	-0.0472	0.51974	|	181.074	7.66524	-0.29609	89.2535	-0.17149	0.51977	|	181.17	5.24809	-0.1417	89.2274	-0.38902	0.51974	|	181.186	15.2633	-0.2264	88.8685	-0.0459	0.51974	|	181.142
181.369	15.2821	-0.25093	88.5909	-0.0473	0.51968	|	181.313	7.67149	-0.14866	87.6506	-0.20367	0.5197	|	181.245	5.31273	-0.0693	89.6962	-0.52132	0.51972	|	181.317	15.2724	-0.22767	87.9442	-0.0471	0.5197	|	181.224	7.67233	-0.29798	89.2523	-0.17103	0.51973	|	181.32	5.25255	-0.14514	89.2256	-0.38752	0.5197	|	181.336	15.2783	-0.22786	88.8678	-0.0461	0.51969	|	181.292
181.519	15.297	-0.25217	88.5902	-0.0472	0.51963	|	181.463	7.67859	-0.15163	87.6492	-0.20332	0.51965	|	181.395	5.31708	-0.073	89.694	-0.51876	0.51967	|	181.467	15.2872	-0.22896	87.9435	-0.0472	0.51965	|	181.374	7.67943	-0.30057	89.2511	-0.17059	0.51968	|	181.47	5.257	-0.14857	89.2239	-0.38603	0.51965	|	181.486	15.2933	-0.22932	88.8671	-0.0464	0.51964	|	181.442
181.669	15.3119	-0.25342	88.5895	-0.0473	0.51958	|	181.613	7.68568	-0.15288	87.6478	-0.20295	0.5196	|	181.545	5.32146	-0.0767	89.6917	-0.51619	0.51962	|	181.617	15.3021	-0.23027	87.9428	-0.0474	0.5196	|	181.524	7.68651	-0.30222	89.2499	-0.17015	0.51963	|	181.62	5.26147	-0.15201	89.2222	-0.38454	0.5196	|	181.636	15.3083	-0.23076	88.8664	-0.0469	0.51959	|	181.592
181.819	15.327	-0.25469	88.5888	-0.0475	0.51954	|	181.763	7.69278	-0.15458	87.6463	-0.20256	0.51955	|	181.695	5.32583	-0.0804	89.6894	-0.51364	0.51958	|	181.767	15.317	-0.23158	87.9421	-0.0478	0.51955	|	181.674	7.69357	-0.30342	89.2487	-0.16973	0.51958	|	181.77	5.26593	-0.15544	89.2205	-0.38306	0.51955	|	181.786	15.3233	-0.2322	88.8657	-0.0476	0.51955	|	181.742
181.969	15.3419	-0.25595	88.5881	-0.048	0.51949	|	181.913	7.69988	-0.15794	87.6449	-0.20215	0.51951	|	181.845	5.33021	-0.084	89.6872	-0.5111	0.51953	|	181.917	15.3319	-0.23291	87.9414	-0.0484	0.51951	|	181.824	7.70068	-0.30638	89.2475	-0.16932	0.51954	|	181.92	5.27041	-0.15889	89.2188	-0.38159	0.5195	|	181.936	15.3383	-0.23362	88.865	-0.0484	0.5195	|	181.892
182.119	15.3569	-0.25723	88.5874	-0.0487	0.51944	|	182.063	7.70695	-0.1612	87.6435	-0.20173	0.51946	|	181.995	5.3346	-0.0877	89.685	-0.50857	0.51948	|	182.067	15.3469	-0.23425	87.9407	-0.0493	0.51946	|	181.974	7.70777	-0.30886	89.2463	-0.16892	0.51949	|	182.07	5.27487	-0.16232	89.2171	-0.38013	0.51946	|	182.086	15.3532	-0.23504	88.8643	-0.0495	0.51945	|	182.042
182.269	15.3719	-0.25851	88.5866	-0.0496	0.51939	|	182.213	7.71402	-0.16431	87.642	-0.20129	0.51941	|	182.145	5.33898	-0.0914	89.6827	-0.50607	0.51943	|	182.217	15.3618	-0.23559	87.9399	-0.0503	0.51941	|	182.124	7.71489	-0.31088	89.2451	-0.16853	0.51944	|	182.22	5.27936	-0.16577	89.2154	-0.37867	0.51941	|	182.236	15.3681	-0.23645	88.8635	-0.0507	0.5194	|	182.192
182.419	15.3869	-0.2598	88.5859	-0.0507	0.51935	|	182.363	7.72109	-0.16539	87.6406	-0.20082	0.51936	|	182.295	5.34333	-0.095	89.6806	-0.50359	0.51939	|	182.367	15.3766	-0.23694	87.9392	-0.0515	0.51936	|	182.274	7.72201	-0.31465	89.2439	-0.16815	0.51939	|	182.37	5.28384	-0.16921	89.2137	-0.37721	0.51936	|	182.386	15.383	-0.23785	88.8628	-0.0521	0.51936	|	182.342
182.569	15.4019	-0.2611	88.5851	-0.0519	0.5193	|	182.513	7.72819	-0.16853	87.6392	-0.20033	0.51932	|	182.445	5.3477	-0.0987	89.6784	-0.50112	0.51934	|	182.517	15.3915	-0.2383	87.9384	-0.0529	0.51931	|	182.424	7.7291	-0.31661	89.2427	-0.16778	0.51934	|	182.52	5.28829	-0.17263	89.212	-0.37578	0.51931	|	182.536	15.398	-0.23927	88.862	-0.0536	0.51931	|	182.492
182.719	15.417	-0.26242	88.5843	-0.0533	0.51925	|	182.663	7.73527	-0.17108	87.6378	-0.19981	0.51927	|	182.595	5.35207	-0.10234	89.6762	-0.49866	0.51929	|	182.667	15.4063	-0.23967	87.9376	-0.0544	0.51927	|	182.574	7.73624	-0.31927	89.2415	-0.16742	0.5193	|	182.67	5.29274	-0.17605	89.2103	-0.37434	0.51927	|	182.686	15.4129	-0.24068	88.8612	-0.0553	0.51926	|	182.642
182.869	15.4319	-0.26375	88.5835	-0.0547	0.5192	|	182.813	7.74237	-0.17339	87.6363	-0.19927	0.51922	|	182.745	5.35642	-0.10598	89.674	-0.49623	0.51924	|	182.817	15.4213	-0.24105	87.9368	-0.056	0.51922	|	182.724	7.74333	-0.32182	89.2403	-0.16706	0.51925	|	182.82	5.29719	-0.17945	89.2087	-0.37292	0.51922	|	182.836	15.4279	-0.24212	88.8603	-0.057	0.51921	|	182.792
183.019	15.4469	-0.26508	88.5827	-0.0562	0.51915	|	182.963	7.74947	-0.17718	87.6349	-0.1987	0.51917	|	182.895	5.36081	-0.10964	89.6718	-0.49379	0.51919	|	182.967	15.4361	-0.24244	87.9359	-0.0577	0.51917	|	182.874	7.75044	-0.32422	89.2391	-0.16672	0.5192	|	182.97	5.30162	-0.18285	89.207	-0.3715	0.51917	|	182.986	15.4429	-0.24356	88.8595	-0.0586	0.51916	|	182.942
183.169	15.4619	-0.26642	88.5818	-0.0576	0.51911	|	183.113	7.75657	-0.17888	87.6335	-0.1981	0.51912	|	183.045	5.36517	-0.11328	89.6697	-0.49138	0.51915	|	183.117	15.451	-0.24383	87.9351	-0.0594	0.51912	|	183.024	7.75751	-0.32664	89.238	-0.16638	0.51915	|	183.12	5.30608	-0.18627	89.2054	-0.37007	0.51912	|	183.136	15.4578	-0.245	88.8586	-0.0603	0.51912	|	183.092
183.319	15.4769	-0.26778	88.581	-0.059	0.51906	|	183.263	7.7637	-0.18174	87.6321	-0.19747	0.51908	|	183.195	5.36953	-0.11691	89.6676	-0.48899	0.5191	|	183.267	15.4659	-0.24524	87.9342	-0.061	0.51908	|	183.174	7.7646	-0.33024	89.2368	-0.16605	0.5191	|	183.27	5.31053	-0.18968	89.2037	-0.36866	0.51907	|	183.286	15.4727	-0.24647	88.8577	-0.0617	0.51907	|	183.242
183.469	15.4919	-0.26916	88.5801	-0.0602	0.51901	|	183.413	7.77079	-0.18538	87.6307	-0.19682	0.51903	|	183.345	5.37391	-0.12056	89.6654	-0.4866	0.51905	|	183.417	15.4807	-0.24664	87.9333	-0.0625	0.51903	|	183.324	7.7717	-0.33259	89.2356	-0.16573	0.51906	|	183.42	5.31498	-0.19307	89.2021	-0.36725	0.51903	|	183.436	15.4877	-0.24795	88.8567	-0.0631	0.51902	|	183.392
183.619	15.5069	-0.27054	88.5791	-0.0612	0.51896	|	183.563	7.77795	-0.18689	87.6293	-0.19613	0.51898	|	183.495	5.37827	-0.12419	89.6633	-0.48424	0.519	|	183.567	15.4956	-0.24807	87.9323	-0.0638	0.51898	|	183.474	7.77881	-0.33374	89.2344	-0.16541	0.51901	|	183.57	5.31948	-0.19651	89.2004	-0.36582	0.51898	|	183.586	15.5025	-0.24943	88.8558	-0.0641	0.51897	|	183.542
183.769	15.5218	-0.27192	88.5782	-0.0619	0.51891	|	183.713	7.78506	-0.18969	87.6279	-0.19542	0.51893	|	183.645	5.38265	-0.12783	89.6612	-0.48188	0.51895	|	183.717	15.5104	-0.24948	87.9313	-0.0649	0.51893	|	183.624	7.78591	-0.33472	89.2332	-0.1651	0.51896	|	183.72	5.32398	-0.19995	89.1988	-0.3644	0.51893	|	183.736	15.5175	-0.25093	88.8548	-0.0649	0.51893	|	183.692
183.919	15.5366	-0.2733	88.5773	-0.0622	0.51887	|	183.863	7.79218	-0.19167	87.6265	-0.19468	0.51888	|	183.795	5.38705	-0.13149	89.6591	-0.47952	0.51891	|	183.867	15.5253	-0.25091	87.9304	-0.0657	0.51888	|	183.774	7.79302	-0.33713	89.2321	-0.16479	0.51891	|	183.87	5.32847	-0.20338	89.1972	-0.36299	0.51888	|	183.886	15.5324	-0.25244	88.8538	-0.0653	0.51888	|	183.842
184.069	15.5515	-0.27471	88.5764	-0.0623	0.51882	|	184.013	7.79931	-0.19343	87.6252	-0.1939	0.51884	|	183.945	5.39142	-0.13513	89.657	-0.4772	0.51886	|	184.017	15.5402	-0.25235	87.9294	-0.0661	0.51884	|	183.924	7.80015	-0.3391	89.2309	-0.16448	0.51887	|	184.02	5.33294	-0.20679	89.1955	-0.36158	0.51883	|	184.036	15.5474	-0.25395	88.8528	-0.0653	0.51883	|	183.992
184.219	15.5664	-0.27613	88.5754	-0.0619	0.51877	|	184.163	7.80644	-0.19503	87.6238	-0.1931	0.51879	|	184.095	5.39578	-0.13874	89.6549	-0.4749	0.51881	|	184.167	15.5551	-0.25378	87.9284	-0.0662	0.51879	|	184.074	7.80726	-0.34167	89.2297	-0.16417	0.51882	|	184.17	5.3374	-0.21019	89.1939	-0.36018	0.51879	|	184.186	15.5624	-0.25547	88.8519	-0.0649	0.51878	|	184.142
184.369	15.5814	-0.27756	88.5745	-0.0611	0.51872	|	184.313	7.81356	-0.19685	87.6224	-0.19228	0.51874	|	184.245	5.40016	-0.14237	89.6528	-0.4726	0.51876	|	184.317	15.5699	-0.25521	87.9274	-0.0659	0.51874	|	184.224	7.81434	-0.3429	89.2286	-0.16387	0.51877	|	184.32	5.34187	-0.21359	89.1923	-0.35879	0.51874	|	184.336	15.5773	-0.25699	88.8509	-0.064	0.51873	|	184.292
184.519	15.5964	-0.279	88.5736	-0.06	0.51868	|	184.463	7.8207	-0.19819	87.621	-0.19142	0.51869	|	184.395	5.40454	-0.146	89.6508	-0.47032	0.51871	|	184.467	15.5849	-0.25665	87.9264	-0.0651	0.51869	|	184.374	7.82143	-0.34587	89.2274	-0.16356	0.51872	|	184.47	5.34633	-0.21698	89.1907	-0.3574	0.51869	|	184.486	15.5922	-0.2585	88.8499	-0.0627	0.51869	|	184.442
184.669	15.6113	-0.28044	88.5727	-0.0584	0.51863	|	184.613	7.82782	-0.20073	87.6197	-0.19054	0.51865	|	184.545	5.40892	-0.14963	89.6487	-0.46805	0.51867	|	184.617	15.5998	-0.25809	87.9254	-0.0639	0.51864	|	184.524	7.82853	-0.34842	89.2263	-0.16326	0.51867	|	184.62	5.35078	-0.22037	89.1891	-0.35601	0.51864	|	184.636	15.6072	-0.26002	88.849	-0.061	0.51864	|	184.592
184.819	15.6262	-0.28188	88.5719	-0.0565	0.51858	|	184.763	7.83493	-0.2037	87.6183	-0.18964	0.5186	|	184.695	5.41331	-0.15326	89.6467	-0.4658	0.51862	|	184.767	15.6147	-0.25953	87.9245	-0.0623	0.5186	|	184.674	7.83563	-0.34984	89.2251	-0.16295	0.51863	|	184.77	5.35523	-0.22375	89.1876	-0.35464	0.5186	|	184.786	15.6222	-0.26154	88.8481	-0.0588	0.51859	|	184.742
184.969	15.6411	-0.28334	88.571	-0.0542	0.51853	|	184.913	7.84208	-0.20482	87.617	-0.18872	0.51855	|	184.845	5.41768	-0.15687	89.6446	-0.46357	0.51857	|	184.917	15.6296	-0.26096	87.9236	-0.0604	0.51855	|	184.824	7.84271	-0.35228	89.224	-0.16264	0.51858	|	184.92	5.3597	-0.22715	89.186	-0.35325	0.51855	|	184.936	15.6371	-0.26304	88.8472	-0.0562	0.51854	|	184.892
185.119	15.656	-0.2848	88.5702	-0.0517	0.51848	|	185.063	7.8492	-0.20688	87.6156	-0.18777	0.5185	|	184.995	5.42206	-0.16049	89.6426	-0.46135	0.51852	|	185.067	15.6444	-0.26239	87.9227	-0.0581	0.5185	|	184.974	7.84983	-0.35524	89.2228	-0.16233	0.51853	|	185.07	5.36422	-0.23057	89.1844	-0.35186	0.5185	|	185.086	15.652	-0.26454	88.8464	-0.0534	0.51849	|	185.042
185.269	15.6709	-0.28627	88.5695	-0.049	0.51844	|	185.213	7.85634	-0.20773	87.6143	-0.1868	0.51845	|	185.145	5.42645	-0.16412	89.6406	-0.45914	0.51848	|	185.217	15.6593	-0.26383	87.9219	-0.0556	0.51845	|	185.124	7.85694	-0.35694	89.2216	-0.16201	0.51848	|	185.22	5.36869	-0.23397	89.1828	-0.35049	0.51845	|	185.236	15.667	-0.26603	88.8456	-0.0502	0.51845	|	185.192
185.419	15.6858	-0.28774	88.5688	-0.0461	0.51839	|	185.363	7.86347	-0.2104	87.6129	-0.18581	0.51841	|	185.295	5.43084	-0.16773	89.6386	-0.45695	0.51843	|	185.367	15.6742	-0.26526	87.921	-0.0528	0.5184	|	185.274	7.86406	-0.3597	89.2205	-0.16169	0.51843	|	185.37	5.37317	-0.23736	89.1813	-0.34912	0.5184	|	185.386	15.6819	-0.2675	88.8449	-0.047	0.5184	|	185.342
185.569	15.7006	-0.28921	88.5681	-0.0432	0.51834	|	185.513	7.87055	-0.21228	87.6116	-0.18482	0.51836	|	185.445	5.43523	-0.17136	89.6366	-0.45477	0.51838	|	185.517	15.6892	-0.2667	87.9203	-0.0499	0.51836	|	185.424	7.87119	-0.36074	89.2193	-0.16135	0.51839	|	185.52	5.37763	-0.24074	89.1797	-0.34776	0.51836	|	185.536	15.6968	-0.26897	88.8442	-0.0435	0.51835	|	185.492
185.719	15.7155	-0.2907	88.5675	-0.0403	0.51829	|	185.663	7.87768	-0.21454	87.6103	-0.1838	0.51831	|	185.595	5.43962	-0.17497	89.6346	-0.45261	0.51833	|	185.667	15.7041	-0.26812	87.9196	-0.047	0.51831	|	185.574	7.87828	-0.36397	89.2182	-0.16102	0.51834	|	185.67	5.38208	-0.2441	89.1782	-0.34641	0.51831	|	185.686	15.7117	-0.27043	88.8436	-0.0401	0.5183	|	185.642
185.869	15.7306	-0.2922	88.5669	-0.0374	0.51824	|	185.813	7.88479	-0.21693	87.609	-0.18278	0.51826	|	185.745	5.444	-0.17858	89.6326	-0.45047	0.51828	|	185.817	15.7191	-0.26956	87.9189	-0.044	0.51826	|	185.724	7.88537	-0.36677	89.2171	-0.16067	0.51829	|	185.82	5.38654	-0.24748	89.1766	-0.34506	0.51826	|	185.836	15.7266	-0.27189	88.843	-0.0367	0.51825	|	185.792
186.019	15.7456	-0.29371	88.5664	-0.0347	0.5182	|	185.963	7.89193	-0.2209	87.6077	-0.18174	0.51821	|	185.895	5.44841	-0.18221	89.6306	-0.44834	0.51824	|	185.967	15.734	-0.27099	87.9182	-0.0411	0.51821	|	185.874	7.89246	-0.36939	89.2159	-0.16032	0.51824	|	185.97	5.39103	-0.25088	89.1751	-0.34371	0.51821	|	185.986	15.7416	-0.27334	88.8425	-0.0334	0.51821	|	185.942
186.169	15.7606	-0.29522	88.5659	-0.0323	0.51815	|	186.113	7.89906	-0.22163	87.6064	-0.1807	0.51817	|	186.045	5.45279	-0.18581	89.6287	-0.44624	0.51819	|	186.117	15.749	-0.27241	87.9176	-0.0383	0.51816	|	186.024	7.89958	-0.37068	89.2148	-0.15996	0.51819	|	186.12	5.3955	-0.25425	89.1735	-0.34237	0.51816	|	186.136	15.7565	-0.27481	88.8421	-0.0303	0.51816	|	186.092
186.319	15.7755	-0.29673	88.5654	-0.0301	0.5181	|	186.263	7.90619	-0.22576	87.6051	-0.17965	0.51812	|	186.195	5.45716	-0.1894	89.6267	-0.44415	0.51814	|	186.267	15.7638	-0.27383	87.9171	-0.0358	0.51812	|	186.174	7.90669	-0.37437	89.2136	-0.15959	0.51815	|	186.27	5.39995	-0.25761	89.172	-0.34104	0.51811	|	186.286	15.7714	-0.27628	88.8416	-0.0274	0.51811	|	186.242
186.469	15.7903	-0.29824	88.565	-0.0282	0.51805	|	186.413	7.91331	-0.2276	87.6039	-0.17861	0.51807	|	186.345	5.46156	-0.19302	89.6248	-0.44208	0.51809	|	186.417	15.7788	-0.27526	87.9166	-0.0334	0.51807	|	186.324	7.91381	-0.376	89.2125	-0.15921	0.5181	|	186.42	5.40443	-0.26099	89.1705	-0.33972	0.51807	|	186.436	15.7863	-0.27775	88.8412	-0.0249	0.51806	|	186.392
186.619	15.8052	-0.29976	88.5646	-0.0267	0.518	|	186.563	7.92046	-0.22876	87.6026	-0.17756	0.51802	|	186.495	5.46597	-0.19665	89.6228	-0.44001	0.51804	|	186.567	15.7937	-0.27668	87.9161	-0.0314	0.51802	|	186.474	7.92092	-0.37848	89.2114	-0.15882	0.51805	|	186.57	5.40889	-0.26436	89.169	-0.33841	0.51802	|	186.586	15.8013	-0.27926	88.8409	-0.0227	0.51801	|	186.542
186.769	15.8201	-0.30129	88.5642	-0.0256	0.51795	|	186.713	7.9276	-0.23123	87.6013	-0.17652	0.51797	|	186.645	5.4704	-0.20028	89.6209	-0.43795	0.51799	|	186.717	15.8086	-0.27811	87.9156	-0.0297	0.51797	|	186.624	7.928	-0.38063	89.2103	-0.15843	0.518	|	186.72	5.41336	-0.26773	89.1675	-0.3371	0.51797	|	186.736	15.8162	-0.28077	88.8406	-0.0209	0.51797	|	186.692
186.919	15.8349	-0.30283	88.5638	-0.0248	0.51791	|	186.863	7.93473	-0.2344	87.6001	-0.17549	0.51792	|	186.795	5.4748	-0.20389	89.619	-0.43593	0.51795	|	186.867	15.8235	-0.27952	87.9152	-0.0283	0.51792	|	186.774	7.93508	-0.38151	89.2091	-0.15803	0.51795	|	186.87	5.41783	-0.2711	89.166	-0.3358	0.51792	|	186.886	15.8311	-0.28231	88.8403	-0.0196	0.51792	|	186.842
187.069	15.8499	-0.30437	88.5635	-0.0243	0.51786	|	187.013	7.94189	-0.23803	87.5988	-0.17447	0.51788	|	186.945	5.47918	-0.20749	89.6171	-0.43392	0.5179	|	187.017	15.8384	-0.28095	87.9148	-0.0273	0.51788	|	186.924	7.94218	-0.38504	89.208	-0.15762	0.51791	|	187.02	5.42232	-0.27448	89.1645	-0.33451	0.51787	|	187.036	15.8461	-0.28386	88.84	-0.0186	0.51787	|	186.992
187.219	15.8648	-0.30592	88.5631	-0.0242	0.51781	|	187.163	7.94902	-0.24009	87.5976	-0.17347	0.51783	|	187.095	5.48357	-0.21109	89.6151	-0.43194	0.51785	|	187.167	15.8533	-0.28237	87.9144	-0.0266	0.51783	|	187.074	7.94931	-0.38805	89.2069	-0.1572	0.51786	|	187.17	5.42681	-0.27786	89.163	-0.33323	0.51783	|	187.186	15.861	-0.28544	88.8397	-0.018	0.51782	|	187.142
187.369	15.8797	-0.30748	88.5627	-0.0243	0.51776	|	187.313	7.95617	-0.24421	87.5964	-0.17249	0.51778	|	187.245	5.48794	-0.21467	89.6133	-0.42998	0.5178	|	187.317	15.8682	-0.28379	87.914	-0.0261	0.51778	|	187.224	7.95646	-0.39116	89.2058	-0.15678	0.51781	|	187.32	5.43128	-0.28123	89.1615	-0.33196	0.51778	|	187.336	15.8759	-0.28703	88.8395	-0.0177	0.51777	|	187.292
187.519	15.8946	-0.30905	88.5624	-0.0247	0.51771	|	187.463	7.96329	-0.24722	87.5951	-0.17153	0.51773	|	187.395	5.49232	-0.21827	89.6114	-0.42804	0.51775	|	187.467	15.8832	-0.28522	87.9136	-0.026	0.51773	|	187.374	7.96356	-0.39528	89.2047	-0.15635	0.51776	|	187.47	5.43575	-0.28459	89.16	-0.33071	0.51773	|	187.486	15.891	-0.28864	88.8392	-0.0177	0.51772	|	187.442
187.669	15.9095	-0.31062	88.562	-0.0253	0.51767	|	187.613	7.97041	-0.24915	87.5939	-0.17059	0.51768	|	187.545	5.4967	-0.22186	89.6095	-0.42611	0.51771	|	187.617	15.8981	-0.28664	87.9133	-0.026	0.51768	|	187.524	7.97067	-0.39758	89.2035	-0.15593	0.51771	|	187.62	5.44019	-0.28793	89.1585	-0.32947	0.51768	|	187.636	15.906	-0.29027	88.8389	-0.0181	0.51768	|	187.592
187.819	15.9245	-0.3122	88.5616	-0.026	0.51762	|	187.763	7.97756	-0.2507	87.5927	-0.16969	0.51764	|	187.695	5.50107	-0.22545	89.6077	-0.4242	0.51766	|	187.767	15.913	-0.28806	87.9129	-0.0263	0.51763	|	187.674	7.97775	-0.39936	89.2024	-0.1555	0.51766	|	187.77	5.44465	-0.29129	89.157	-0.32824	0.51763	|	187.786	15.9209	-0.29191	88.8387	-0.0187	0.51763	|	187.742
187.969	15.9394	-0.31377	88.5612	-0.0267	0.51757	|	187.913	7.98472	-0.25274	87.5915	-0.16881	0.51759	|	187.845	5.50548	-0.22906	89.6058	-0.4223	0.51761	|	187.917	15.9279	-0.28948	87.9125	-0.0267	0.51759	|	187.824	7.98487	-0.40098	89.2013	-0.15507	0.51762	|	187.92	5.44915	-0.29468	89.1556	-0.32701	0.51759	|	187.936	15.9359	-0.29357	88.8384	-0.0195	0.51758	|	187.892
188.119	15.9543	-0.31535	88.5608	-0.0276	0.51752	|	188.063	7.99187	-0.25479	87.5903	-0.16797	0.51754	|	187.995	5.50989	-0.23267	89.6039	-0.42041	0.51756	|	188.067	15.9428	-0.2909	87.9121	-0.0272	0.51754	|	187.974	7.992	-0.40395	89.2002	-0.15465	0.51757	|	188.07	5.45364	-0.29805	89.1541	-0.32579	0.51754	|	188.086	15.9508	-0.29525	88.8381	-0.0204	0.51753	|	188.042
188.269	15.9693	-0.31694	88.5604	-0.0284	0.51747	|	188.213	7.99898	-0.25623	87.5891	-0.16717	0.51749	|	188.145	5.51426	-0.23626	89.6021	-0.41856	0.51751	|	188.217	15.9577	-0.2923	87.9117	-0.0279	0.51749	|	188.124	7.99915	-0.40503	89.1991	-0.15423	0.51752	|	188.22	5.45812	-0.30143	89.1527	-0.32459	0.51749	|	188.236	15.9657	-0.29694	88.8378	-0.0215	0.51748	|	188.192
188.419	15.9843	-0.31851	88.56	-0.0293	0.51743	|	188.363	8.00615	-0.25872	87.5879	-0.1664	0.51744	|	188.295	5.51865	-0.23986	89.6003	-0.41672	0.51747	|	188.367	15.9727	-0.29372	87.9112	-0.0286	0.51744	|	188.274	8.00626	-0.409	89.198	-0.15382	0.51747	|	188.37	5.46259	-0.30479	89.1512	-0.32341	0.51744	|	188.386	15.9807	-0.29866	88.8375	-0.0227	0.51744	|	188.342
188.569	15.9993	-0.3201	88.5595	-0.0301	0.51738	|	188.513	8.01327	-0.26193	87.5867	-0.16569	0.5174	|	188.445	5.52301	-0.24343	89.5985	-0.41491	0.51742	|	188.517	15.9876	-0.29514	87.9108	-0.0293	0.51739	|	188.424	8.01339	-0.411	89.1969	-0.15342	0.51742	|	188.52	5.46705	-0.30815	89.1498	-0.32224	0.51739	|	188.536	15.9957	-0.30039	88.8371	-0.024	0.51739	|	188.492
188.719	16.0143	-0.32167	88.5591	-0.0308	0.51733	|	188.663	8.02041	-0.26465	87.5855	-0.16501	0.51735	|	188.595	5.52741	-0.24704	89.5966	-0.41311	0.51737	|	188.667	16.0025	-0.29654	87.9104	-0.03	0.51735	|	188.574	8.02052	-0.4124	89.1958	-0.15302	0.51738	|	188.67	5.47152	-0.31151	89.1483	-0.32109	0.51734	|	188.686	16.0106	-0.30213	88.8367	-0.0253	0.51734	|	188.642
188.869	16.0292	-0.32324	88.5586	-0.0314	0.51728	|	188.813	8.02752	-0.26787	87.5844	-0.16439	0.5173	|	188.745	5.53183	-0.25066	89.5948	-0.41131	0.51732	|	188.817	16.0174	-0.29794	87.9099	-0.0308	0.5173	|	188.724	8.0277	-0.41555	89.1947	-0.15264	0.51733	|	188.82	5.476	-0.31489	89.1469	-0.31994	0.5173	|	188.836	16.0256	-0.30389	88.8363	-0.0266	0.51729	|	188.792
189.019	16.0442	-0.3248	88.5581	-0.032	0.51723	|	188.963	8.03466	-0.26978	87.5832	-0.16381	0.51725	|	188.895	5.53621	-0.25426	89.593	-0.40955	0.51727	|	188.967	16.0324	-0.29935	87.9095	-0.0316	0.51725	|	188.874	8.03486	-0.41854	89.1937	-0.15228	0.51728	|	188.97	5.48052	-0.31829	89.1454	-0.3188	0.51725	|	188.986	16.0405	-0.30564	88.8359	-0.028	0.51724	|	188.942
189.169	16.0591	-0.32634	88.5577	-0.0326	0.51718	|	189.113	8.0418	-0.2713	87.582	-0.16328	0.5172	|	189.045	5.54058	-0.25784	89.5912	-0.40781	0.51722	|	189.117	16.0473	-0.30075	87.909	-0.0323	0.5172	|	189.024	8.04203	-0.42153	89.1926	-0.15193	0.51723	|	189.12	5.48502	-0.32168	89.144	-0.31768	0.5172	|	189.136	16.0554	-0.3074	88.8355	-0.0293	0.51719	|	189.092
189.319	16.0741	-0.32789	88.5572	-0.0331	0.51714	|	189.263	8.04892	-0.27384	87.5809	-0.16281	0.51715	|	189.195	5.54493	-0.26141	89.5895	-0.40609	0.51718	|	189.267	16.0622	-0.30215	87.9085	-0.0331	0.51715	|	189.174	8.04918	-0.42298	89.1915	-0.15159	0.51718	|	189.27	5.48951	-0.32506	89.1426	-0.31658	0.51715	|	189.286	16.0704	-0.30917	88.8351	-0.0307	0.51715	|	189.242
189.469	16.0891	-0.32942	88.5567	-0.0336	0.51709	|	189.413	8.056	-0.27592	87.5797	-0.16239	0.51711	|	189.345	5.54933	-0.26502	89.5877	-0.40438	0.51713	|	189.417	16.0771	-0.30354	87.908	-0.0339	0.5171	|	189.324	8.0563	-0.42459	89.1904	-0.15128	0.51713	|	189.42	5.49401	-0.32845	89.1412	-0.31549	0.5171	|	189.436	16.0854	-0.31091	88.8346	-0.0321	0.5171	|	189.392
189.619	16.1041	-0.33094	88.5562	-0.0341	0.51704	|	189.563	8.0631	-0.27918	87.5786	-0.16202	0.51706	|	189.495	5.5537	-0.26861	89.5859	-0.4027	0.51708	|	189.567	16.092	-0.30493	87.9075	-0.0347	0.51706	|	189.474	8.06342	-0.42557	89.1893	-0.151	0.51709	|	189.57	5.4985	-0.33183	89.1398	-0.31442	0.51705	|	189.586	16.1003	-0.31265	88.8341	-0.0335	0.51705	|	189.542
189.769	16.119	-0.33245	88.5556	-0.0346	0.51699	|	189.713	8.07023	-0.28057	87.5774	-0.1617	0.51701	|	189.645	5.5581	-0.27222	89.5841	-0.40102	0.51703	|	189.717	16.1069	-0.30633	87.907	-0.0355	0.51701	|	189.624	8.07058	-0.42927	89.1882	-0.15073	0.51704	|	189.72	5.50298	-0.33521	89.1384	-0.31336	0.51701	|	189.736	16.1152	-0.31438	88.8336	-0.0349	0.517	|	189.692
189.919	16.134	-0.33395	88.5551	-0.0352	0.51694	|	189.863	8.0774	-0.28165	87.5762	-0.16143	0.51696	|	189.795	5.56252	-0.27585	89.5824	-0.39936	0.51698	|	189.867	16.1219	-0.30773	87.9064	-0.0364	0.51696	|	189.774	8.07773	-0.43012	89.1872	-0.15048	0.51699	|	189.87	5.50749	-0.33861	89.1369	-0.31231	0.51696	|	189.886	16.1302	-0.31609	88.8331	-0.0363	0.51695	|	189.842
190.069	16.149	-0.33544	88.5546	-0.0359	0.51689	|	190.013	8.08454	-0.28413	87.5751	-0.16121	0.51691	|	189.945	5.56694	-0.27948	89.5806	-0.39771	0.51693	|	190.017	16.1369	-0.30913	87.9059	-0.0374	0.51691	|	189.924	8.08489	-0.43262	89.1861	-0.15026	0.51694	|	190.02	5.51198	-0.342	89.1355	-0.31128	0.51691	|	190.036	16.1451	-0.31778	88.8325	-0.0378	0.5169	|	189.992
190.219	16.1639	-0.33691	88.5541	-0.0367	0.51685	|	190.163	8.09166	-0.2844	87.5739	-0.16104	0.51686	|	190.095	5.57136	-0.28311	89.5789	-0.39608	0.51689	|	190.167	16.1518	-0.31052	87.9053	-0.0384	0.51686	|	190.074	8.09206	-0.43394	89.185	-0.15006	0.51689	|	190.17	5.51649	-0.3454	89.1342	-0.31027	0.51686	|	190.186	16.1601	-0.31945	88.8319	-0.0393	0.51686	|	190.142
190.369	16.1788	-0.33837	88.5535	-0.0376	0.5168	|	190.313	8.0988	-0.28704	87.5728	-0.16092	0.51682	|	190.245	5.57576	-0.28673	89.5771	-0.39448	0.51684	|	190.317	16.1667	-0.31192	87.9047	-0.0395	0.51681	|	190.224	8.0992	-0.43642	89.1839	-0.14988	0.51684	|	190.32	5.52099	-0.34881	89.1328	-0.30927	0.51681	|	190.336	16.175	-0.32111	88.8313	-0.0409	0.51681	|	190.292
190.519	16.1938	-0.33982	88.5529	-0.0386	0.51675	|	190.463	8.1059	-0.29023	87.5717	-0.16085	0.51677	|	190.395	5.58016	-0.29034	89.5754	-0.3929	0.51679	|	190.467	16.1816	-0.31331	87.9041	-0.0407	0.51677	|	190.374	8.10636	-0.43887	89.1829	-0.14973	0.5168	|	190.47	5.52548	-0.3522	89.1314	-0.30828	0.51677	|	190.486	16.1899	-0.32274	88.8307	-0.0424	0.51676	|	190.442
190.669	16.2087	-0.34126	88.5524	-0.0398	0.5167	|	190.613	8.11305	-0.2943	87.5705	-0.16082	0.51672	|	190.545	5.58452	-0.29393	89.5737	-0.39134	0.51674	|	190.617	16.1965	-0.31471	87.9035	-0.042	0.51672	|	190.524	8.11352	-0.44295	89.1818	-0.1496	0.51675	|	190.62	5.52997	-0.35559	89.13	-0.30732	0.51672	|	190.636	16.2048	-0.32436	88.8301	-0.0441	0.51671	|	190.592
190.819	16.2237	-0.3427	88.5517	-0.0411	0.51665	|	190.763	8.1202	-0.29499	87.5694	-0.16083	0.51667	|	190.695	5.58891	-0.29754	89.572	-0.3898	0.51669	|	190.767	16.2114	-0.31612	87.9029	-0.0433	0.51667	|	190.674	8.12063	-0.44355	89.1807	-0.14949	0.5167	|	190.77	5.53447	-0.359	89.1286	-0.30636	0.51667	|	190.786	16.2197	-0.32596	88.8294	-0.0457	0.51666	|	190.742
190.969	16.2387	-0.34412	88.5511	-0.0426	0.5166	|	190.913	8.12738	-0.29879	87.5682	-0.16088	0.51662	|	190.845	5.59331	-0.30115	89.5703	-0.38828	0.51664	|	190.917	16.2263	-0.31752	87.9022	-0.0447	0.51662	|	190.824	8.12775	-0.44551	89.1797	-0.1494	0.51665	|	190.92	5.53896	-0.36239	89.1272	-0.30542	0.51662	|	190.936	16.2347	-0.32756	88.8287	-0.0474	0.51661	|	190.892
191.119	16.2537	-0.34555	88.5505	-0.0441	0.51656	|	191.063	8.13454	-0.30055	87.567	-0.16096	0.51657	|	190.995	5.5977	-0.30477	89.5686	-0.38677	0.5166	|	191.067	16.2412	-0.31894	87.9016	-0.0462	0.51657	|	190.974	8.13489	-0.44797	89.1786	-0.14933	0.5166	|	191.07	5.54344	-0.36579	89.1259	-0.3045	0.51657	|	191.086	16.2496	-0.32916	88.828	-0.049	0.51657	|	191.042
191.269	16.2687	-0.34697	88.5498	-0.0457	0.51651	|	191.213	8.14167	-0.30235	87.5659	-0.16107	0.51653	|	191.145	5.6021	-0.30839	89.5669	-0.38527	0.51655	|	191.217	16.2561	-0.32036	87.9009	-0.0476	0.51652	|	191.124	8.14204	-0.4506	89.1775	-0.14928	0.51655	|	191.22	5.54795	-0.3692	89.1245	-0.30359	0.51652	|	191.236	16.2646	-0.33075	88.8272	-0.0506	0.51652	|	191.192
191.419	16.2837	-0.34838	88.5491	-0.0473	0.51646	|	191.363	8.1488	-0.30476	87.5648	-0.16121	0.51648	|	191.295	5.6065	-0.31201	89.5652	-0.3838	0.5165	|	191.367	16.271	-0.32178	87.9001	-0.0491	0.51648	|	191.274	8.14918	-0.45328	89.1765	-0.14924	0.51651	|	191.37	5.55242	-0.37259	89.1231	-0.3027	0.51647	|	191.386	16.2794	-0.33233	88.8265	-0.0522	0.51647	|	191.342
191.569	16.2986	-0.34979	88.5484	-0.049	0.51641	|	191.513	8.15596	-0.30795	87.5636	-0.16138	0.51643	|	191.445	5.6109	-0.31564	89.5635	-0.38234	0.51645	|	191.517	16.2859	-0.32322	87.8994	-0.0506	0.51643	|	191.424	8.15633	-0.45518	89.1754	-0.14921	0.51646	|	191.52	5.55689	-0.37599	89.1218	-0.30182	0.51643	|	191.536	16.2943	-0.33392	88.8257	-0.0536	0.51642	|	191.492
191.719	16.3136	-0.3512	88.5476	-0.0505	0.51636	|	191.663	8.16313	-0.31088	87.5624	-0.16156	0.51638	|	191.595	5.61531	-0.31927	89.5618	-0.3809	0.5164	|	191.667	16.3008	-0.32466	87.8986	-0.052	0.51638	|	191.574	8.16351	-0.45796	89.1743	-0.1492	0.51641	|	191.67	5.5614	-0.37941	89.1204	-0.30095	0.51638	|	191.686	16.3092	-0.33551	88.8249	-0.055	0.51637	|	191.642
191.869	16.3285	-0.35261	88.5469	-0.052	0.51631	|	191.813	8.17029	-0.31163	87.5613	-0.16175	0.51633	|	191.745	5.61974	-0.32291	89.5601	-0.37947	0.51635	|	191.817	16.3156	-0.32611	87.8978	-0.0533	0.51633	|	191.724	8.17068	-0.46018	89.1733	-0.14919	0.51636	|	191.82	5.56589	-0.38282	89.1191	-0.30009	0.51633	|	191.836	16.3241	-0.33711	88.824	-0.0561	0.51632	|	191.792
192.019	16.3434	-0.35401	88.5461	-0.0533	0.51627	|	191.963	8.17744	-0.31403	87.5601	-0.16195	0.51628	|	191.895	5.62415	-0.32655	89.5584	-0.37806	0.51631	|	191.967	16.3304	-0.32756	87.897	-0.0545	0.51628	|	191.874	8.17784	-0.46277	89.1722	-0.14919	0.51631	|	191.97	5.57038	-0.38623	89.1177	-0.29925	0.51628	|	191.986	16.3391	-0.33871	88.8232	-0.0571	0.51628	|	191.942
[truncated: 3,411 more rows]
[truncated: 54 more columns]
