# Supplementary material for: Effects of pre-oxidation temperature and air volume on oxidation thermogravimetric and functional group change of lignite
Source: PLoS One. 2025 Jan 7;20(1):e0316705. doi: 10.1371/journal.pone.0316705 (PMC11706379; doi:10.1371/journal.pone.0316705)
Supplement: S1 File — (ZIP) [file pone.0316705.s001.zip › S1_File/04-200.xlsx]

## Sheet: Sheet1
#FILE:	440-28-10°C/min-700Air-20230527 .dsu					|	#FILE:	200-40-28-20°C/min-700Air-20230527 .dsu					|	#FILE:	200-40-28-30°C/min-700Air-20230527 .dsu					|	#FILE:	200-70-28-10°C/min-700Air-20230527 .dsu					|	#FILE:	200-70-28-20°C/min-700Air-20230527 .dsu					|	#FILE:	200-70-28-30°C/min-700Air-20230527 .dsu					|	#FILE:	200-110-28-10°C/min-700Air-20230527 .dsu					|	#FILE:
#FORMAT:	NETZSCH5					|	#FORMAT:	NETZSCH5					|	#FORMAT:	NETZSCH5					|	#FORMAT:	NETZSCH5					|	#FORMAT:	NETZSCH5					|	#FORMAT:	NETZSCH5					|	#FORMAT:	NETZSCH5					|	#FORMAT:
#IDENTITY:	440					|	#IDENTITY:	440					|	#IDENTITY:	440					|	#IDENTITY:	470					|	#IDENTITY:	470					|	#IDENTITY:	470					|	#IDENTITY:	4110					|	#IDENTITY:
#DECIMAL:	POINT					|	#DECIMAL:	POINT					|	#DECIMAL:	POINT					|	#DECIMAL:	POINT					|	#DECIMAL:	POINT					|	#DECIMAL:	POINT					|	#DECIMAL:	POINT					|	#DECIMAL:
#SEPARATOR:	COMMA					|	#SEPARATOR:	COMMA					|	#SEPARATOR:	COMMA					|	#SEPARATOR:	COMMA					|	#SEPARATOR:	COMMA					|	#SEPARATOR:	COMMA					|	#SEPARATOR:	COMMA					|	#SEPARATOR:
#MTYPE:	DSC					|	#MTYPE:	DSC					|	#MTYPE:	DSC					|	#MTYPE:	DSC					|	#MTYPE:	DSC					|	#MTYPE:	DSC					|	#MTYPE:	DSC					|	#MTYPE:
#MSUBTYPE:						|	#MSUBTYPE:						|	#MSUBTYPE:						|	#MSUBTYPE:						|	#MSUBTYPE:						|	#MSUBTYPE:						|	#MSUBTYPE:						|	#MSUBTYPE:
#INSTRUMENT:	NETZSCH STA 449 C					|	#INSTRUMENT:	NETZSCH STA 449 C					|	#INSTRUMENT:	NETZSCH STA 449 C					|	#INSTRUMENT:	NETZSCH STA 449 C					|	#INSTRUMENT:	NETZSCH STA 449 C					|	#INSTRUMENT:	NETZSCH STA 449 C					|	#INSTRUMENT:	NETZSCH STA 449 C					|	#INSTRUMENT:
#PROJECT:						|	#PROJECT:						|	#PROJECT:						|	#PROJECT:						|	#PROJECT:						|	#PROJECT:						|	#PROJECT:						|	#PROJECT:
#DATE/TIME:						|	#DATE/TIME:						|	#DATE/TIME:						|	#DATE/TIME:						|	#DATE/TIME:						|	#DATE/TIME:						|	#DATE/TIME:						|	#DATE/TIME:
#CORR. FILE:						|	#CORR. FILE:						|	#CORR. FILE:						|	#CORR. FILE:						|	#CORR. FILE:						|	#CORR. FILE:						|	#CORR. FILE:						|	#CORR. FILE:
#LABORATORY:						|	#LABORATORY:						|	#LABORATORY:						|	#LABORATORY:						|	#LABORATORY:						|	#LABORATORY:						|	#LABORATORY:						|	#LABORATORY:
#OPERATOR:						|	#OPERATOR:						|	#OPERATOR:						|	#OPERATOR:						|	#OPERATOR:						|	#OPERATOR:						|	#OPERATOR:						|	#OPERATOR:
#REMARK:						|	#REMARK:						|	#REMARK:						|	#REMARK:						|	#REMARK:						|	#REMARK:						|	#REMARK:						|	#REMARK:
#SAMPLE:						|	#SAMPLE:						|	#SAMPLE:						|	#SAMPLE:						|	#SAMPLE:						|	#SAMPLE:						|	#SAMPLE:						|	#SAMPLE:
#SAMPLE MASS /mg:	9.608					|	#SAMPLE MASS /mg:	9.595					|	#SAMPLE MASS /mg:	9.55					|	#SAMPLE MASS /mg:	9.67					|	#SAMPLE MASS /mg:	9.387					|	#SAMPLE MASS /mg:	9.82					|	#SAMPLE MASS /mg:	9.781					|	#SAMPLE MASS /mg:
#MATERIAL:	empty					|	#MATERIAL:	empty					|	#MATERIAL:	empty					|	#MATERIAL:	empty					|	#MATERIAL:	empty					|	#MATERIAL:	empty					|	#MATERIAL:	empty					|	#MATERIAL:
#REFERENCE:						|	#REFERENCE:						|	#REFERENCE:						|	#REFERENCE:						|	#REFERENCE:						|	#REFERENCE:						|	#REFERENCE:						|	#REFERENCE:
#REFERENCE MASS /mg:	0					|	#REFERENCE MASS /mg:	0					|	#REFERENCE MASS /mg:	0					|	#REFERENCE MASS /mg:	0					|	#REFERENCE MASS /mg:	0					|	#REFERENCE MASS /mg:	0					|	#REFERENCE MASS /mg:	0					|	#REFERENCE MASS /mg:
#TYPE OF CRUCIBLE:	DSC/TG pan Al2O3					|	#TYPE OF CRUCIBLE:	DSC/TG pan Al2O3					|	#TYPE OF CRUCIBLE:	DSC/TG pan Al2O3					|	#TYPE OF CRUCIBLE:	DSC/TG pan Al2O3					|	#TYPE OF CRUCIBLE:	DSC/TG pan Al2O3					|	#TYPE OF CRUCIBLE:	DSC/TG pan Al2O3					|	#TYPE OF CRUCIBLE:	DSC/TG pan Al2O3					|	#TYPE OF CRUCIBLE:
#SAMPLE CRUCIBLE MASS /mg:	0					|	#SAMPLE CRUCIBLE MASS /mg:	0					|	#SAMPLE CRUCIBLE MASS /mg:	0					|	#SAMPLE CRUCIBLE MASS /mg:	0					|	#SAMPLE CRUCIBLE MASS /mg:	0					|	#SAMPLE CRUCIBLE MASS /mg:	0					|	#SAMPLE CRUCIBLE MASS /mg:	0					|	#SAMPLE CRUCIBLE MASS /mg:
#REFERENCE CRUCIBLE MASS /mg:	0					|	#REFERENCE CRUCIBLE MASS /mg:	0					|	#REFERENCE CRUCIBLE MASS /mg:	0					|	#REFERENCE CRUCIBLE MASS /mg:	0					|	#REFERENCE CRUCIBLE MASS /mg:	0					|	#REFERENCE CRUCIBLE MASS /mg:	0					|	#REFERENCE CRUCIBLE MASS /mg:	0					|	#REFERENCE CRUCIBLE MASS /mg:
#CORR. CODE:	620					|	#CORR. CODE:	20					|	#CORR. CODE:	620					|	#CORR. CODE:	620					|	#CORR. CODE:	620					|	#CORR. CODE:	20					|	#CORR. CODE:	20					|	#CORR. CODE:
#EXO:	-1					|	#EXO:	-1					|	#EXO:	-1					|	#EXO:	-1					|	#EXO:	-1					|	#EXO:	-1					|	#EXO:	-1					|	#EXO:
#RANGE:	28.0/10.0(°C/min)/700.0					|	#RANGE:	28.0/20.0(°C/min)/701.0					|	#RANGE:	28.0/30.0(°C/min)/703.0					|	#RANGE:	28.0/10.0(°C/min)/700.0					|	#RANGE:	28.0/20.0(°C/min)/701.0					|	#RANGE:	28.0/30.0(°C/min)/703.0					|	#RANGE:	28.0/10.0(°C/min)/700.0					|	#RANGE:
#SEGMENT:	S1/1					|	#SEGMENT:	S1/1					|	#SEGMENT:	S1/1					|	#SEGMENT:	S1/1					|	#SEGMENT:	S1/1					|	#SEGMENT:	S1/1					|	#SEGMENT:	S1/1					|	#SEGMENT:
						|							|							|							|							|							|							|
##Temp./°C	Time/min	DSC/(mW/mg)	Mass/%	DTG/(%/min)	Sensit./(μV/mW)	|	##Temp./°C	Time/min	DSC/(mW/mg)	Mass/%	DTG/(%/min)	Sensit./(μV/mW)	|	##Temp./°C	Time/min	DSC/(mW/mg)	Mass/%	DTG/(%/min)	Sensit./(μV/mW)	|	##Temp./°C	Time/min	DSC/(mW/mg)	Mass/%	DTG/(%/min)	Sensit./(μV/mW)	|	##Temp./°C	Time/min	DSC/(mW/mg)	Mass/%	DTG/(%/min)	Sensit./(μV/mW)	|	##Temp./°C	Time/min	DSC/(mW/mg)	Mass/%	DTG/(%/min)	Sensit./(μV/mW)	|	##Temp./°C	Time/min	DSC/(mW/mg)	Mass/%	DTG/(%/min)	Sensit./(μV/mW)	|	##Temp./°C
27.362	0	0.0329	100	-0.26551	0.56158	|	27.671	0	0.0348	100	-0.18756	0.56151	|	27.732	0	0.0219	100	-0.18988	0.5615	|	27.656	0	0.0378	100	-0.24191	0.56152	|	27.723	0	0.037	100	-0.18682	0.5615	|	27.776	0	0.0211	100	-0.0783	0.56149	|	27.315	0	0.041	100	-0.3193	0.56159	|	27.653
27.512	0.59269	0.0368	99.6227	-0.37652	0.56155	|	27.821	0.44056	0.0357	99.9585	-0.22668	0.56148	|	27.882	0.28003	0.0177	100.208	0.86526	0.56147	|	27.806	0.46552	0.0391	99.8854	-0.26849	0.56148	|	27.873	0.38	0.0343	100.137	0.24614	0.56147	|	27.926	0.29424	0.0143	100.243	0.89512	0.56146	|	27.465	0.56935	0.0436	99.6993	-0.37016	0.56156	|	27.803
27.662	0.66705	0.0384	99.6034	-0.15241	0.56151	|	27.971	0.49249	0.0363	99.9451	-0.28476	0.56145	|	28.032	0.32957	0.0166	100.244	0.57318	0.56143	|	27.956	0.5399	0.0405	99.8655	-0.26634	0.56145	|	28.023	0.43197	0.0353	100.143	-0.0327	0.56144	|	28.076	0.3386	0.0123	100.276	0.61118	0.56143	|	27.615	0.64282	0.0471	99.6766	-0.25445	0.56152	|	27.953
27.812	0.72097	0.0399	99.5989	-0.0278	0.56148	|	28.121	0.53009	0.0404	99.9338	-0.31237	0.56142	|	28.182	0.36262	0.0164	100.26	0.33558	0.5614	|	28.106	0.59582	0.0419	99.8507	-0.26206	0.56142	|	28.173	0.47063	0.0368	100.138	-0.2279	0.5614	|	28.226	0.3706	0.0112	100.292	0.37364	0.56139	|	27.765	0.69676	0.0484	99.6648	-0.18618	0.56149	|	28.103
27.962	0.76533	0.0412	99.5995	0.0442	0.56145	|	28.271	0.56129	0.0428	99.9238	-0.32723	0.56138	|	28.332	0.38928	0.0165	100.266	0.13831	0.56137	|	28.256	0.64153	0.0433	99.8388	-0.25703	0.56139	|	28.323	0.50294	0.0387	100.128	-0.36497	0.56137	|	28.376	0.39739	0.0115	100.299	0.17263	0.56136	|	27.915	0.74137	0.0511	99.6576	-0.13916	0.56146	|	28.253
28.112	0.80384	0.0425	99.6021	0.0847	0.56142	|	28.421	0.58832	0.0473	99.9148	-0.33603	0.56135	|	28.482	0.41282	0.0171	100.267	-0.0296	0.56134	|	28.406	0.68182	0.0447	99.8286	-0.25181	0.56135	|	28.473	0.53085	0.0408	100.117	-0.45883	0.56134	|	28.526	0.4208	0.00969	100.301	0.00564	0.56133	|	28.065	0.7804	0.0524	99.6529	-0.10347	0.56143	|	28.403
28.262	0.83852	0.0437	99.6056	0.10562	0.56138	|	28.571	0.61271	0.0494	99.9066	-0.34219	0.56132	|	28.632	0.43401	0.0179	100.265	-0.16963	0.5613	|	28.556	0.71875	0.0461	99.8194	-0.2467	0.56132	|	28.623	0.55583	0.0432	100.104	-0.52295	0.56131	|	28.676	0.44166	0.0111	100.3	-0.13054	0.5613	|	28.215	0.81567	0.0545	99.6498	-0.0751	0.5614	|	28.553
28.412	0.87099	0.0449	99.6092	0.1142	0.56135	|	28.721	0.63526	0.0532	99.8988	-0.34736	0.56129	|	28.782	0.45324	0.0188	100.261	-0.28431	0.56127	|	28.706	0.75233	0.0476	99.8112	-0.24205	0.56129	|	28.773	0.57909	0.0457	100.091	-0.567	0.56127	|	28.826	0.46066	0.0127	100.296	-0.24119	0.56126	|	28.365	0.84811	0.0557	99.6478	-0.0522	0.56136	|	28.703
28.562	0.90104	0.0461	99.6127	0.11483	0.56132	|	28.871	0.65639	0.0559	99.8914	-0.35236	0.56125	|	28.932	0.47122	0.02	100.255	-0.37899	0.56124	|	28.856	0.78355	0.049	99.8037	-0.23792	0.56126	|	28.923	0.60064	0.0483	100.079	-0.59617	0.56124	|	28.976	0.4782	0.0132	100.291	-0.33056	0.56123	|	28.515	0.87802	0.0577	99.6465	-0.034	0.56133	|	28.853
28.712	0.92923	0.0473	99.6159	0.11071	0.56129	|	29.021	0.67621	0.0589	99.8844	-0.35756	0.56122	|	29.082	0.48784	0.0212	100.248	-0.45505	0.56121	|	29.006	0.8132	0.0504	99.7967	-0.23438	0.56122	|	29.073	0.6207	0.0509	100.067	-0.6151	0.56121	|	29.126	0.49471	0.0141	100.285	-0.40297	0.5612	|	28.665	0.90649	0.0593	99.6458	-0.0197	0.5613	|	29.003
28.862	0.95621	0.0485	99.6189	0.10389	0.56125	|	29.171	0.69512	0.0623	99.8775	-0.36317	0.56119	|	29.232	0.50353	0.0225	100.24	-0.51655	0.56117	|	29.156	0.84131	0.0518	99.7901	-0.23149	0.56119	|	29.223	0.63988	0.0535	100.055	-0.62739	0.56118	|	29.276	0.51025	0.0175	100.279	-0.4607	0.56116	|	28.815	0.93341	0.061	99.6454	-0.0092	0.56126	|	29.153
29.012	0.98199	0.0497	99.6214	0.0959	0.56122	|	29.321	0.71309	0.0653	99.871	-0.36915	0.56115	|	29.382	0.51869	0.0239	100.232	-0.56675	0.56114	|	29.306	0.86802	0.0531	99.784	-0.22928	0.56116	|	29.373	0.65798	0.0562	100.043	-0.63514	0.56114	|	29.426	0.52533	0.0166	100.271	-0.50751	0.56113	|	28.965	0.95917	0.0636	99.6453	-0.00154	0.56123	|	29.303
29.162	1.00674	0.0508	99.6237	0.0876	0.56119	|	29.471	0.73017	0.0681	99.8646	-0.37547	0.56112	|	29.532	0.53322	0.0253	100.223	-0.60682	0.56111	|	29.456	0.89374	0.0545	99.7781	-0.22771	0.56113	|	29.523	0.67552	0.0589	100.032	-0.64015	0.56111	|	29.576	0.53938	0.0203	100.264	-0.54347	0.5611	|	29.115	0.98373	0.0641	99.6453	0.00351	0.5612	|	29.453
29.312	1.03054	0.0519	99.6257	0.0795	0.56116	|	29.621	0.74674	0.0729	99.8583	-0.38216	0.56109	|	29.682	0.54712	0.0267	100.214	-0.63836	0.56108	|	29.606	0.91832	0.0558	99.7725	-0.22679	0.56109	|	29.673	0.6925	0.0615	100.021	-0.64349	0.56108	|	29.726	0.55318	0.0195	100.256	-0.57228	0.56107	|	29.265	1.00743	0.0657	99.6455	0.00613	0.56117	|	29.603
29.462	1.05358	0.0531	99.6274	0.0716	0.56112	|	29.771	0.76252	0.0761	99.8523	-0.38903	0.56106	|	29.832	0.56052	0.0282	100.206	-0.66314	0.56104	|	29.756	0.94218	0.0571	99.7671	-0.22645	0.56106	|	29.823	0.70873	0.0642	100.011	-0.64587	0.56105	|	29.876	0.56628	0.0213	100.248	-0.59433	0.56103	|	29.415	1.0304	0.0668	99.6456	0.00659	0.56113	|	29.753
29.612	1.07559	0.0542	99.6289	0.0642	0.56109	|	29.921	0.77799	0.0788	99.8462	-0.3962	0.56102	|	29.982	0.57333	0.0296	100.197	-0.68229	0.56101	|	29.906	0.96539	0.0584	99.7619	-0.22666	0.56103	|	29.973	0.72451	0.0668	100.001	-0.64782	0.56101	|	30.026	0.57898	0.0226	100.241	-0.61145	0.561	|	29.565	1.05264	0.0687	99.6458	0.00505	0.5611	|	29.903
29.762	1.09711	0.0553	99.6302	0.0571	0.56106	|	30.071	0.79292	0.0803	99.8402	-0.40348	0.56099	|	30.132	0.58588	0.0311	100.188	-0.69733	0.56098	|	30.056	0.98794	0.0597	99.7568	-0.22736	0.56099	|	30.123	0.73966	0.0694	99.9908	-0.64961	0.56098	|	30.176	0.59127	0.0246	100.233	-0.62463	0.56097	|	29.715	1.07435	0.0691	99.6459	0.00156	0.56107	|	30.053
29.912	1.11803	0.0563	99.6314	0.0502	0.56103	|	30.221	0.80747	0.0834	99.8343	-0.41088	0.56096	|	30.282	0.59785	0.0325	100.18	-0.70881	0.56095	|	30.206	1.00996	0.061	99.7518	-0.22852	0.56096	|	30.273	0.75454	0.0721	99.9811	-0.65139	0.56095	|	30.326	0.60331	0.0253	100.226	-0.63487	0.56094	|	29.865	1.09553	0.0707	99.6459	-0.00357	0.56104	|	30.203
30.062	1.13856	0.0574	99.6323	0.0434	0.56099	|	30.371	0.8216	0.0862	99.8284	-0.41831	0.56093	|	30.432	0.6095	0.0339	100.172	-0.71775	0.56091	|	30.356	1.03135	0.0623	99.7468	-0.23007	0.56093	|	30.423	0.76904	0.0747	99.9716	-0.65321	0.56091	|	30.476	0.61506	0.0261	100.218	-0.64283	0.5609	|	30.015	1.11604	0.0726	99.6457	-0.00969	0.561	|	30.353
30.212	1.1585	0.0585	99.6331	0.0366	0.56096	|	30.521	0.83536	0.0874	99.8226	-0.42572	0.56089	|	30.582	0.62083	0.0353	100.163	-0.72477	0.56088	|	30.506	1.05225	0.0636	99.742	-0.23195	0.5609	|	30.573	0.78288	0.0772	99.9626	-0.65498	0.56088	|	30.626	0.6263	0.0273	100.211	-0.649	0.56087	|	30.165	1.13603	0.0733	99.6455	-0.0165	0.56097	|	30.503
30.362	1.17801	0.0596	99.6338	0.0297	0.56093	|	30.671	0.84878	0.0906	99.8169	-0.43305	0.56086	|	30.732	0.63187	0.0368	100.155	-0.73036	0.56085	|	30.656	1.0726	0.0648	99.7373	-0.23411	0.56086	|	30.723	0.79639	0.0797	99.9537	-0.65668	0.56085	|	30.776	0.63735	0.0288	100.204	-0.65404	0.56084	|	30.315	1.15562	0.0754	99.6451	-0.0241	0.56094	|	30.653
30.512	1.19714	0.0606	99.6343	0.0227	0.5609	|	30.821	0.86182	0.0949	99.8112	-0.44021	0.56083	|	30.882	0.64276	0.0382	100.147	-0.73496	0.56081	|	30.806	1.0925	0.066	99.7326	-0.23649	0.56083	|	30.873	0.80963	0.0823	99.945	-0.65823	0.56082	|	30.926	0.64807	0.0307	100.197	-0.65826	0.5608	|	30.465	1.17481	0.0754	99.6446	-0.0323	0.56091	|	30.803
30.662	1.21581	0.0617	99.6346	0.0155	0.56086	|	30.971	0.87458	0.0961	99.8055	-0.44717	0.56079	|	31.032	0.65333	0.0396	100.14	-0.73881	0.56078	|	30.956	1.11207	0.0673	99.728	-0.23905	0.5608	|	31.023	0.82258	0.0848	99.9365	-0.65954	0.56078	|	31.076	0.6586	0.0312	100.19	-0.662	0.56077	|	30.615	1.1937	0.0773	99.6439	-0.0411	0.56087	|	30.953
30.812	1.2342	0.0627	99.6349	0.0079	0.56083	|	31.121	0.88703	0.099	99.7999	-0.45384	0.56076	|	31.182	0.66372	0.041	100.132	-0.74219	0.56075	|	31.106	1.13146	0.0685	99.7233	-0.24178	0.56077	|	31.173	0.83514	0.0872	99.9282	-0.6605	0.56075	|	31.226	0.66887	0.0314	100.183	-0.66544	0.56074	|	30.765	1.21229	0.0775	99.643	-0.0501	0.56084	|	31.103
30.962	1.25236	0.0638	99.6349	1.99e-05	0.5608	|	31.271	0.89929	0.10079	99.7943	-0.46022	0.56073	|	31.332	0.67383	0.0424	100.124	-0.74525	0.56072	|	31.256	1.15054	0.0697	99.7187	-0.24462	0.56073	|	31.323	0.84754	0.0897	99.92	-0.66107	0.56072	|	31.376	0.67875	0.0344	100.176	-0.6687	0.56071	|	30.915	1.23059	0.0797	99.642	-0.0594	0.56081	|	31.253
31.112	1.27019	0.0648	99.6349	-0.00808	0.56076	|	31.421	0.91119	0.1036	99.7888	-0.46613	0.5607	|	31.482	0.6837	0.0438	100.117	-0.7481	0.56068	|	31.406	1.16931	0.0709	99.714	-0.24751	0.5607	|	31.473	0.85968	0.0921	99.912	-0.66116	0.56068	|	31.526	0.6885	0.0357	100.17	-0.67197	0.56067	|	31.065	1.2485	0.0814	99.6409	-0.0688	0.56077	|	31.403
31.262	1.28775	0.0658	99.6347	-0.0164	0.56073	|	31.571	0.92296	0.10756	99.7833	-0.47162	0.56066	|	31.632	0.69343	0.0452	100.11	-0.75087	0.56065	|	31.556	1.18766	0.0721	99.7095	-0.25042	0.56067	|	31.623	0.87157	0.0946	99.9041	-0.66073	0.56065	|	31.676	0.698	0.0364	100.163	-0.67526	0.56064	|	31.215	1.26621	0.0829	99.6396	-0.0782	0.56074	|	31.553
31.412	1.30504	0.0669	99.6343	-0.0248	0.5607	|	31.721	0.93454	0.10896	99.7778	-0.47659	0.56063	|	31.782	0.70291	0.0466	100.103	-0.75355	0.56062	|	31.706	1.20575	0.0733	99.7049	-0.25332	0.56064	|	31.773	0.88324	0.0969	99.8964	-0.65974	0.56062	|	31.826	0.70738	0.0377	100.157	-0.67864	0.56061	|	31.365	1.2836	0.0836	99.6382	-0.0875	0.56071	|	31.703
31.562	1.3222	0.0679	99.6338	-0.0334	0.56067	|	31.871	0.9458	0.11065	99.7724	-0.48094	0.5606	|	31.932	0.71223	0.048	100.096	-0.75619	0.56058	|	31.856	1.22361	0.0745	99.7004	-0.25621	0.5606	|	31.923	0.89471	0.0993	99.8888	-0.65818	0.56059	|	31.976	0.7166	0.0382	100.151	-0.68211	0.56057	|	31.515	1.30079	0.0844	99.6366	-0.0967	0.56068	|	31.853
31.712	1.33908	0.0689	99.6332	-0.0419	0.56063	|	32.021	0.95698	0.11398	99.767	-0.48469	0.56056	|	32.082	0.72129	0.0494	100.089	-0.75876	0.56055	|	32.006	1.24128	0.0757	99.6958	-0.25905	0.56057	|	32.073	0.90603	0.10168	99.8814	-0.65602	0.56055	|	32.126	0.72568	0.0395	100.144	-0.68566	0.56054	|	31.665	1.31777	0.0852	99.6349	-0.10546	0.56064	|	32.003
31.862	1.35574	0.0699	99.6324	-0.0503	0.5606	|	32.171	0.9679	0.11658	99.7617	-0.48776	0.56053	|	32.232	0.73037	0.0509	100.082	-0.76131	0.56052	|	32.156	1.25871	0.0769	99.6913	-0.26184	0.56053	|	32.223	0.91716	0.10401	99.8741	-0.65328	0.56052	|	32.276	0.73455	0.0402	100.138	-0.68922	0.56051	|	31.815	1.33452	0.0864	99.633	-0.11386	0.56061	|	32.153
32.012	1.37213	0.0709	99.6315	-0.0585	0.56057	|	32.321	0.97873	0.11798	99.7564	-0.49016	0.5605	|	32.382	0.73913	0.0522	100.075	-0.76371	0.56049	|	32.306	1.27598	0.0781	99.6867	-0.26456	0.5605	|	32.373	0.92817	0.10634	99.8669	-0.64995	0.56049	|	32.426	0.74332	0.0415	100.132	-0.69281	0.56048	|	31.965	1.35119	0.0873	99.631	-0.1219	0.56058	|	32.303
32.162	1.3884	0.0719	99.6305	-0.0666	0.56053	|	32.471	0.98932	0.12172	99.7512	-0.49183	0.56047	|	32.532	0.74783	0.0536	100.068	-0.766	0.56045	|	32.456	1.29311	0.0792	99.6822	-0.26721	0.56047	|	32.523	0.939	0.10864	99.8599	-0.64607	0.56045	|	32.576	0.75202	0.0428	100.126	-0.69638	0.56044	|	32.115	1.36769	0.0888	99.629	-0.12954	0.56054	|	32.453
32.312	1.40449	0.0729	99.6294	-0.0744	0.5605	|	32.621	0.99971	0.12293	99.746	-0.49281	0.56043	|	32.682	0.75633	0.055	100.062	-0.76809	0.56042	|	32.606	1.30994	0.0804	99.6777	-0.26976	0.56044	|	32.673	0.94966	0.11091	99.853	-0.64169	0.56042	|	32.726	0.7605	0.0446	100.12	-0.69982	0.56041	|	32.265	1.38398	0.0888	99.6268	-0.13673	0.56051	|	32.603
32.462	1.42044	0.0739	99.6281	-0.0819	0.56047	|	32.771	1.01007	0.12508	99.7409	-0.4931	0.5604	|	32.832	0.76479	0.0564	100.055	-0.76999	0.56039	|	32.756	1.32663	0.0815	99.6731	-0.27223	0.5604	|	32.823	0.96022	0.11318	99.8463	-0.63681	0.56039	|	32.876	0.76898	0.0463	100.114	-0.70316	0.56038	|	32.415	1.40011	0.0908	99.6245	-0.1435	0.56048	|	32.753
32.612	1.43623	0.0749	99.6268	-0.0891	0.56043	|	32.921	1.02026	0.1277	99.7359	-0.49273	0.56037	|	32.982	0.77314	0.0579	100.049	-0.77162	0.56035	|	32.906	1.34307	0.0827	99.6686	-0.27461	0.56037	|	32.973	0.97057	0.11541	99.8397	-0.63153	0.56036	|	33.026	0.7773	0.0486	100.108	-0.7063	0.56034	|	32.565	1.41602	0.0923	99.6222	-0.14985	0.56044	|	32.903
32.762	1.45183	0.0759	99.6253	-0.096	0.5604	|	33.071	1.03037	0.13028	99.7309	-0.49171	0.56033	|	33.132	0.78132	0.0593	100.043	-0.77292	0.56032	|	33.056	1.35941	0.0838	99.6641	-0.27691	0.56034	|	33.123	0.98083	0.11763	99.8332	-0.62585	0.56032	|	33.176	0.7855	0.0479	100.103	-0.70918	0.56031	|	32.715	1.43178	0.0936	99.6198	-0.15587	0.56041	|	33.053
32.912	1.46728	0.0768	99.6238	-0.10271	0.56037	|	33.221	1.04036	0.13196	99.726	-0.49011	0.5603	|	33.282	0.78944	0.0607	100.036	-0.77388	0.56029	|	33.206	1.37562	0.0849	99.6596	-0.27914	0.5603	|	33.273	0.991	0.11985	99.8269	-0.61981	0.56029	|	33.326	0.79353	0.0496	100.097	-0.71176	0.56028	|	32.865	1.44741	0.0938	99.6173	-0.1616	0.56038	|	33.203
33.062	1.48264	0.0778	99.6221	-0.10916	0.56034	|	33.371	1.05023	0.13633	99.7212	-0.48797	0.56027	|	33.432	0.79747	0.0621	100.03	-0.77446	0.56025	|	33.356	1.39175	0.086	99.6551	-0.28131	0.56027	|	33.423	1.00111	0.12207	99.8207	-0.61346	0.56026	|	33.476	0.80141	0.0511	100.091	-0.71399	0.56024	|	33.015	1.46286	0.0951	99.6148	-0.16706	0.56035	|	33.353
33.212	1.49787	0.0787	99.6204	-0.11541	0.5603	|	33.521	1.06006	0.13814	99.7164	-0.48535	0.56023	|	33.582	0.8053	0.0635	100.024	-0.77461	0.56022	|	33.506	1.40775	0.0871	99.6506	-0.28343	0.56024	|	33.573	1.01099	0.12424	99.8146	-0.60696	0.56022	|	33.626	0.80926	0.0532	100.086	-0.71588	0.56021	|	33.165	1.47819	0.0966	99.6121	-0.17233	0.56031	|	33.503
33.362	1.51304	0.0797	99.6186	-0.12154	0.56027	|	33.671	1.06983	0.13996	99.7117	-0.48231	0.5602	|	33.732	0.81313	0.0649	100.018	-0.77433	0.56019	|	33.656	1.42363	0.0882	99.6461	-0.28551	0.5602	|	33.723	1.0208	0.12642	99.8087	-0.60027	0.56019	|	33.776	0.81699	0.0549	100.08	-0.71738	0.56018	|	33.315	1.49339	0.0984	99.6095	-0.17747	0.56028	|	33.653
33.512	1.52808	0.0807	99.6168	-0.12759	0.56024	|	33.821	1.07949	0.14159	99.707	-0.47895	0.56017	|	33.882	0.82083	0.0663	100.012	-0.77358	0.56015	|	33.806	1.43931	0.0892	99.6416	-0.28754	0.56017	|	33.873	1.03049	0.12858	99.8029	-0.5935	0.56016	|	33.926	0.82465	0.0554	100.075	-0.71846	0.56014	|	33.465	1.50846	0.10008	99.6068	-0.18253	0.56025	|	33.803
33.662	1.54284	0.0816	99.6148	-0.13355	0.5602	|	33.971	1.08906	0.1434	99.7025	-0.47536	0.56013	|	34.032	0.82851	0.0677	100.006	-0.77234	0.56012	|	33.956	1.45494	0.0903	99.6371	-0.28956	0.56014	|	34.023	1.04021	0.13075	99.7972	-0.5866	0.56012	|	34.076	0.83223	0.0564	100.069	-0.7191	0.56011	|	33.615	1.52342	0.0999	99.604	-0.18759	0.56021	|	33.953
33.812	1.55764	0.0825	99.6128	-0.13959	0.56017	|	34.121	1.09848	0.14596	99.698	-0.47165	0.5601	|	34.182	0.83606	0.0691	100	-0.77062	0.56009	|	34.106	1.47051	0.0913	99.6325	-0.29157	0.56011	|	34.173	1.04984	0.13292	99.7916	-0.57971	0.56009	|	34.226	0.83965	0.0584	100.064	-0.71929	0.56008	|	33.765	1.5383	0.10077	99.6012	-0.1927	0.56018	|	34.103
33.962	1.57237	0.0835	99.6107	-0.1457	0.56014	|	34.271	1.10785	0.14819	99.6936	-0.46787	0.56007	|	34.332	0.84345	0.0705	99.9946	-0.76843	0.56005	|	34.256	1.486	0.0924	99.628	-0.29359	0.56007	|	34.323	1.05932	0.13506	99.7861	-0.57295	0.56006	|	34.376	0.84696	0.0584	100.059	-0.71905	0.56004	|	33.915	1.55308	0.10075	99.5983	-0.19791	0.56015	|	34.253
34.112	1.58701	0.0844	99.6085	-0.15189	0.5601	|	34.421	1.11715	0.15113	99.6893	-0.46411	0.56003	|	34.482	0.85076	0.0719	99.989	-0.76578	0.56002	|	34.406	1.50142	0.0934	99.6235	-0.29563	0.56004	|	34.473	1.06876	0.1372	99.7807	-0.56629	0.56002	|	34.526	0.8542	0.0583	100.053	-0.71835	0.56001	|	34.065	1.5678	0.10288	99.5953	-0.20327	0.56011	|	34.403
34.262	1.60148	0.0854	99.6063	-0.15815	0.56007	|	34.571	1.12634	0.15274	99.685	-0.46049	0.56	|	34.632	0.85805	0.0733	99.9834	-0.76264	0.55999	|	34.556	1.51678	0.0944	99.6189	-0.29769	0.56	|	34.623	1.0781	0.13933	99.7755	-0.55985	0.55999	|	34.676	0.86141	0.0602	100.048	-0.71722	0.55998	|	34.215	1.58237	0.10455	99.5923	-0.20876	0.56008	|	34.553
34.412	1.61598	0.0863	99.604	-0.16461	0.56004	|	34.721	1.13544	0.15465	99.6809	-0.45706	0.55997	|	34.782	0.86527	0.0747	99.9779	-0.75903	0.55995	|	34.706	1.53199	0.0954	99.6144	-0.29978	0.55997	|	34.773	1.08737	0.14144	99.7703	-0.55367	0.55996	|	34.826	0.86855	0.0624	100.043	-0.71564	0.55994	|	34.365	1.59681	0.10433	99.5893	-0.21438	0.56005	|	34.703
34.562	1.63039	0.0872	99.6015	-0.17121	0.56	|	34.871	1.14452	0.15723	99.6767	-0.45389	0.55993	|	34.932	0.87243	0.0761	99.9725	-0.75498	0.55992	|	34.856	1.54725	0.0964	99.6098	-0.30192	0.55994	|	34.923	1.09649	0.14353	99.7653	-0.54785	0.55992	|	34.976	0.87567	0.0633	100.038	-0.71364	0.55991	|	34.515	1.61121	0.10561	99.5862	-0.2202	0.56001	|	34.853
34.712	1.64468	0.0881	99.5991	-0.17795	0.55997	|	35.021	1.1535	0.15898	99.6727	-0.45106	0.5599	|	35.082	0.87949	0.0775	99.9672	-0.75053	0.55989	|	35.006	1.56226	0.0974	99.6052	-0.30408	0.55991	|	35.073	1.10564	0.14562	99.7603	-0.54232	0.55989	|	35.126	0.88262	0.0646	100.033	-0.71127	0.55988	|	34.665	1.62555	0.106	99.583	-0.22618	0.55998	|	35.003
34.862	1.65891	0.0891	99.5965	-0.18481	0.55994	|	35.171	1.16243	0.16288	99.6686	-0.44864	0.55987	|	35.232	0.8865	0.0789	99.9619	-0.7457	0.55985	|	35.156	1.57719	0.0984	99.6007	-0.3063	0.55987	|	35.223	1.11468	0.14769	99.7554	-0.53722	0.55986	|	35.276	0.88951	0.0645	100.028	-0.70852	0.55984	|	34.815	1.63978	0.10725	99.5797	-0.23231	0.55995	|	35.153
35.012	1.67312	0.09	99.5938	-0.19182	0.5599	|	35.321	1.17124	0.16401	99.6647	-0.44668	0.55983	|	35.382	0.89347	0.0803	99.9567	-0.74049	0.55982	|	35.306	1.59214	0.0994	99.5961	-0.30857	0.55984	|	35.373	1.12364	0.14974	99.7506	-0.5326	0.55982	|	35.426	0.8964	0.0663	100.023	-0.70541	0.55981	|	34.965	1.65399	0.10768	99.5764	-0.23859	0.55991	|	35.303
35.162	1.68722	0.0909	99.591	-0.1989	0.55987	|	35.471	1.17994	0.16638	99.6608	-0.44522	0.5598	|	35.532	0.90039	0.0817	99.9516	-0.73495	0.55979	|	35.456	1.60692	0.10035	99.5915	-0.31089	0.5598	|	35.523	1.13253	0.15178	99.7459	-0.52846	0.55979	|	35.576	0.9032	0.0685	100.019	-0.70199	0.55978	|	35.115	1.66816	0.10856	99.5729	-0.24498	0.55988	|	35.453
35.312	1.70123	0.0918	99.5882	-0.20604	0.55984	|	35.621	1.18865	0.16901	99.6569	-0.44427	0.55977	|	35.682	0.90727	0.0831	99.9466	-0.7291	0.55975	|	35.606	1.6217	0.10131	99.5869	-0.31328	0.55977	|	35.673	1.14135	0.15379	99.7413	-0.52484	0.55976	|	35.726	0.91006	0.0687	100.014	-0.69822	0.55974	|	35.265	1.68219	0.11018	99.5695	-0.25143	0.55985	|	35.603
35.462	1.71521	0.0927	99.5853	-0.21323	0.5598	|	35.771	1.1973	0.17073	99.6531	-0.44388	0.55973	|	35.832	0.9141	0.0845	99.9416	-0.72301	0.55972	|	35.756	1.63635	0.10226	99.5823	-0.3157	0.55974	|	35.823	1.15007	0.15579	99.7367	-0.52179	0.55972	|	35.876	0.91682	0.07	100.009	-0.69422	0.55971	|	35.415	1.69622	0.11061	99.5659	-0.25795	0.55981	|	35.753
35.612	1.72902	0.0936	99.5823	-0.22034	0.55977	|	35.921	1.20592	0.17193	99.6493	-0.44406	0.5597	|	35.982	0.92089	0.0859	99.9367	-0.71669	0.55969	|	35.906	1.65111	0.10321	99.5776	-0.3182	0.55971	|	35.973	1.15876	0.15777	99.7322	-0.5193	0.55969	|	36.026	0.92351	0.0717	100.004	-0.69	0.55968	|	35.565	1.71025	0.11189	99.5622	-0.2645	0.55978	|	35.903
35.762	1.74282	0.0945	99.5792	-0.22742	0.55974	|	36.071	1.2145	0.17384	99.6455	-0.44481	0.55967	|	36.132	0.92765	0.0873	99.9319	-0.71018	0.55965	|	36.056	1.66561	0.10415	99.573	-0.32072	0.55967	|	36.123	1.16745	0.15975	99.7277	-0.51738	0.55966	|	36.176	0.93018	0.0737	99.9998	-0.68559	0.55964	|	35.715	1.72427	0.11296	99.5585	-0.27103	0.55975	|	36.053
35.912	1.75664	0.0954	99.576	-0.23443	0.5597	|	36.221	1.22294	0.17427	99.6417	-0.44614	0.55963	|	36.282	0.93434	0.0887	99.9272	-0.70358	0.55962	|	36.206	1.68005	0.10508	99.5683	-0.32327	0.55964	|	36.273	1.17604	0.1617	99.7233	-0.51607	0.55962	|	36.326	0.9368	0.0747	99.9952	-0.68103	0.55961	|	35.865	1.73823	0.11373	99.5546	-0.27745	0.55971	|	36.203
36.062	1.77025	0.0963	99.5728	-0.24121	0.55967	|	36.371	1.23148	0.17576	99.6379	-0.44806	0.5596	|	36.432	0.94096	0.0901	99.9225	-0.69691	0.55959	|	36.356	1.6945	0.10601	99.5636	-0.32588	0.5596	|	36.423	1.18459	0.16364	99.7189	-0.51535	0.55959	|	36.476	0.94336	0.0767	99.9908	-0.67638	0.55958	|	36.015	1.75203	0.11471	99.5508	-0.28371	0.55968	|	36.353
36.212	1.7839	0.0972	99.5694	-0.24785	0.55964	|	36.521	1.23992	0.179	99.6341	-0.45053	0.55957	|	36.582	0.94754	0.0915	99.918	-0.69021	0.55955	|	36.506	1.70885	0.10693	99.5589	-0.32851	0.55957	|	36.573	1.19312	0.16557	99.7145	-0.51524	0.55956	|	36.626	0.94986	0.0775	99.9864	-0.67167	0.55954	|	36.165	1.76578	0.11669	99.5468	-0.28979	0.55965	|	36.503
36.362	1.7975	0.0981	99.566	-0.25426	0.5596	|	36.671	1.24823	0.18087	99.6304	-0.45351	0.55953	|	36.732	0.9541	0.0929	99.9135	-0.68349	0.55952	|	36.656	1.72318	0.10785	99.5542	-0.33117	0.55954	|	36.723	1.20166	0.1675	99.7101	-0.51572	0.55952	|	36.776	0.95638	0.079	99.982	-0.6669	0.55951	|	36.315	1.77946	0.11802	99.5428	-0.29567	0.55961	|	36.653
36.512	1.81113	0.099	99.5625	-0.26045	0.55957	|	36.821	1.25654	0.18172	99.6266	-0.45701	0.5595	|	36.882	0.96062	0.0943	99.909	-0.67682	0.55949	|	36.806	1.73743	0.10876	99.5495	-0.33385	0.5595	|	36.873	1.21004	0.16939	99.7058	-0.51678	0.55949	|	36.926	0.96288	0.0797	99.9777	-0.66212	0.55948	|	36.465	1.79305	0.11776	99.5387	-0.3013	0.55958	|	36.803
36.662	1.82465	0.0999	99.5589	-0.26632	0.55954	|	36.971	1.26473	0.1848	99.6228	-0.46093	0.55947	|	37.032	0.96712	0.0957	99.9047	-0.67022	0.55945	|	36.956	1.75157	0.10967	99.5447	-0.33654	0.55947	|	37.023	1.21842	0.17128	99.7014	-0.5184	0.55945	|	37.076	0.96929	0.0809	99.9735	-0.65743	0.55944	|	36.615	1.80671	0.11873	99.5346	-0.30672	0.55955	|	36.953
36.812	1.83812	0.10078	99.5553	-0.27192	0.5595	|	37.121	1.27292	0.18797	99.619	-0.46532	0.55943	|	37.182	0.97354	0.0972	99.9004	-0.6638	0.55942	|	37.106	1.7657	0.11058	99.54	-0.33925	0.55944	|	37.173	1.22682	0.17316	99.6971	-0.52057	0.55942	|	37.226	0.97568	0.0818	99.9693	-0.65282	0.55941	|	36.765	1.8203	0.11924	99.5304	-0.31185	0.55951	|	37.103
36.962	1.85159	0.10167	99.5516	-0.27727	0.55947	|	37.271	1.28107	0.18911	99.6152	-0.47009	0.5594	|	37.332	0.97986	0.0985	99.8962	-0.6576	0.55939	|	37.256	1.77975	0.11148	99.5352	-0.34197	0.5594	|	37.323	1.23512	0.17502	99.6927	-0.52324	0.55939	|	37.376	0.98199	0.0829	99.9652	-0.64837	0.55938	|	36.915	1.83381	0.12	99.5261	-0.3167	0.55948	|	37.253
37.112	1.86501	0.10256	99.5478	-0.28237	0.55943	|	37.421	1.28919	0.19134	99.6114	-0.47523	0.55937	|	37.482	0.98619	0.0999	99.8921	-0.65158	0.55935	|	37.406	1.79383	0.11238	99.5303	-0.34472	0.55937	|	37.473	1.2434	0.17688	99.6884	-0.52641	0.55935	|	37.526	0.98826	0.0832	99.9612	-0.64407	0.55934	|	37.065	1.84729	0.12168	99.5218	-0.3213	0.55945	|	37.403
37.262	1.87834	0.10344	99.544	-0.28722	0.5594	|	37.571	1.29726	0.19317	99.6075	-0.48067	0.55933	|	37.632	0.99246	0.10133	99.888	-0.64581	0.55932	|	37.556	1.80779	0.11328	99.5255	-0.34746	0.55934	|	37.623	1.25165	0.17872	99.684	-0.53002	0.55932	|	37.676	0.99454	0.0852	99.9571	-0.63994	0.55931	|	37.215	1.86072	0.12203	99.5175	-0.32566	0.55941	|	37.553
37.412	1.89165	0.10432	99.5402	-0.29188	0.55937	|	37.721	1.30528	0.19429	99.6037	-0.48637	0.5593	|	37.782	0.9987	0.10272	99.884	-0.64031	0.55928	|	37.706	1.82173	0.11417	99.5207	-0.35021	0.5593	|	37.773	1.25986	0.18056	99.6797	-0.53404	0.55929	|	37.826	1.00073	0.0872	99.9532	-0.63606	0.55927	|	37.365	1.87408	0.12278	99.5131	-0.32978	0.55938	|	37.703
37.562	1.90488	0.1052	99.5363	-0.29638	0.55933	|	37.871	1.3133	0.19603	99.5998	-0.49232	0.55926	|	37.932	1.00493	0.10412	99.88	-0.63509	0.55925	|	37.856	1.83563	0.11507	99.5158	-0.35298	0.55927	|	37.923	1.268	0.18237	99.6753	-0.53842	0.55925	|	37.976	1.0069	0.0889	99.9493	-0.63243	0.55924	|	37.515	1.88739	0.12356	99.5087	-0.33373	0.55934	|	37.853
37.712	1.91807	0.10608	99.5323	-0.30077	0.5593	|	38.021	1.32129	0.1976	99.5958	-0.49847	0.55923	|	38.082	1.01106	0.1055	99.8761	-0.63026	0.55922	|	38.006	1.84957	0.11596	99.5108	-0.35579	0.55924	|	38.073	1.27607	0.18417	99.671	-0.54309	0.55922	|	38.126	1.01305	0.0903	99.9454	-0.62905	0.55921	|	37.665	1.90071	0.12453	99.5042	-0.33754	0.55931	|	38.003
37.862	1.93128	0.10696	99.5284	-0.30511	0.55927	|	38.171	1.32917	0.19781	99.5918	-0.5047	0.5592	|	38.232	1.01722	0.10689	99.8723	-0.62572	0.55918	|	38.156	1.86332	0.11685	99.5059	-0.35858	0.5592	|	38.223	1.28414	0.18597	99.6666	-0.54809	0.55919	|	38.276	1.01918	0.0927	99.9415	-0.62597	0.55917	|	37.815	1.91396	0.12554	99.4997	-0.34125	0.55928	|	38.153
38.012	1.94448	0.10784	99.5243	-0.30944	0.55923	|	38.321	1.33697	0.20111	99.5879	-0.51099	0.55916	|	38.382	1.02335	0.10828	99.8685	-0.62155	0.55915	|	38.306	1.87726	0.11775	99.5009	-0.36145	0.55917	|	38.373	1.29213	0.18775	99.6621	-0.55329	0.55915	|	38.426	1.02525	0.0934	99.9377	-0.62322	0.55914	|	37.965	1.92714	0.1271	99.4952	-0.34492	0.55924	|	38.303
38.162	1.95763	0.10872	99.5202	-0.31375	0.5592	|	38.471	1.34478	0.20451	99.5839	-0.51738	0.55913	|	38.532	1.02949	0.10968	99.8647	-0.61776	0.55912	|	38.456	1.89105	0.11864	99.4959	-0.36433	0.55913	|	38.523	1.30016	0.18953	99.6577	-0.55873	0.55912	|	38.576	1.0313	0.0941	99.934	-0.6208	0.55911	|	38.115	1.94027	0.12755	99.4906	-0.34857	0.55921	|	38.453
38.312	1.97078	0.10961	99.516	-0.31811	0.55917	|	38.621	1.35259	0.20557	99.5798	-0.52383	0.5591	|	38.682	1.03553	0.11107	99.8609	-0.61441	0.55908	|	38.606	1.90478	0.11953	99.4909	-0.36724	0.5591	|	38.673	1.30809	0.19129	99.6532	-0.5643	0.55908	|	38.726	1.03733	0.0953	99.9303	-0.61871	0.55907	|	38.265	1.95343	0.12801	99.486	-0.35228	0.55918	|	38.603
38.462	1.98395	0.11049	99.5118	-0.32259	0.55913	|	38.771	1.36034	0.20721	99.5757	-0.53026	0.55906	|	38.832	1.04154	0.11245	99.8573	-0.61147	0.55905	|	38.756	1.91842	0.12042	99.4858	-0.3702	0.55907	|	38.823	1.31602	0.19305	99.6488	-0.57001	0.55905	|	38.876	1.0433	0.0971	99.9266	-0.617	0.55904	|	38.415	1.96659	0.12805	99.4814	-0.35606	0.55914	|	38.753
38.612	1.99711	0.11138	99.5075	-0.32722	0.5591	|	38.921	1.36808	0.20842	99.5716	-0.53668	0.55903	|	38.982	1.04753	0.11383	99.8536	-0.60896	0.55901	|	38.906	1.93206	0.12131	99.4808	-0.37321	0.55903	|	38.973	1.32392	0.1948	99.6442	-0.57581	0.55902	|	39.026	1.04923	0.0981	99.9229	-0.61565	0.559	|	38.565	1.97965	0.13049	99.4767	-0.35993	0.55911	|	38.903
38.762	2.01018	0.11227	99.5032	-0.332	0.55906	|	39.071	1.37581	0.20985	99.5674	-0.54305	0.55899	|	39.132	1.05348	0.11521	99.85	-0.60688	0.55898	|	39.056	1.94575	0.1222	99.4756	-0.37631	0.559	|	39.123	1.33175	0.19653	99.6397	-0.58161	0.55898	|	39.176	1.05514	0.0995	99.9193	-0.61468	0.55897	|	38.715	1.99274	0.13029	99.472	-0.36399	0.55907	|	39.053
38.912	2.02321	0.11315	99.4989	-0.33694	0.55903	|	39.221	1.38349	0.2116	99.5632	-0.54935	0.55896	|	39.282	1.05939	0.11659	99.8464	-0.60524	0.55895	|	39.206	1.95942	0.12309	99.4705	-0.3795	0.55897	|	39.273	1.33957	0.19826	99.6351	-0.58746	0.55895	|	39.326	1.06103	0.10071	99.9157	-0.61407	0.55894	|	38.865	2.00579	0.13054	99.4672	-0.36825	0.55904	|	39.203
39.062	2.03617	0.11403	99.4945	-0.34205	0.559	|	39.371	1.39119	0.21518	99.559	-0.55556	0.55893	|	39.432	1.0653	0.11797	99.8428	-0.60403	0.55891	|	39.356	1.97294	0.12398	99.4653	-0.38273	0.55893	|	39.423	1.3474	0.19999	99.6305	-0.59331	0.55891	|	39.476	1.06691	0.10257	99.9121	-0.61385	0.5589	|	39.015	2.01875	0.13106	99.4624	-0.37268	0.55901	|	39.353
39.212	2.04908	0.11492	99.49	-0.34736	0.55896	|	39.521	1.39882	0.21595	99.5547	-0.56164	0.55889	|	39.582	1.07116	0.11934	99.8393	-0.60325	0.55888	|	39.506	1.98655	0.12488	99.4601	-0.38609	0.5589	|	39.573	1.35515	0.2017	99.6259	-0.59907	0.55888	|	39.626	1.07277	0.10358	99.9085	-0.614	0.55887	|	39.165	2.03172	0.13331	99.4575	-0.37733	0.55897	|	39.503
39.362	2.06204	0.1158	99.4855	-0.35295	0.55893	|	39.671	1.4064	0.2188	99.5504	-0.56757	0.55886	|	39.732	1.077	0.12072	99.8358	-0.6029	0.55884	|	39.656	2.00013	0.12578	99.4548	-0.38955	0.55886	|	39.723	1.36284	0.20339	99.6212	-0.60475	0.55885	|	39.776	1.07862	0.1055	99.9049	-0.61453	0.55883	|	39.315	2.04466	0.1342	99.4526	-0.3822	0.55894	|	39.653
39.512	2.07494	0.11669	99.4809	-0.35878	0.55889	|	39.821	1.41398	0.21983	99.5461	-0.57338	0.55882	|	39.882	1.08285	0.1221	99.8323	-0.60298	0.55881	|	39.806	2.01365	0.12668	99.4495	-0.39312	0.55883	|	39.873	1.3705	0.20507	99.6166	-0.61031	0.55881	|	39.926	1.08441	0.10631	99.9013	-0.61542	0.5588	|	39.465	2.05755	0.13596	99.4477	-0.38731	0.55891	|	39.803
39.662	2.08775	0.11757	99.4763	-0.36483	0.55886	|	39.971	1.42148	0.21998	99.5418	-0.57899	0.55879	|	40.032	1.08868	0.12349	99.8288	-0.60347	0.55878	|	39.956	2.02723	0.12758	99.4442	-0.39682	0.55879	|	40.023	1.37817	0.20676	99.6119	-0.6158	0.55878	|	40.076	1.09017	0.10756	99.8978	-0.61667	0.55877	|	39.615	2.07043	0.13704	99.4427	-0.39271	0.55887	|	39.953
39.812	2.10059	0.11846	99.4716	-0.37113	0.55883	|	40.121	1.429	0.22305	99.5374	-0.58448	0.55876	|	40.182	1.09441	0.12486	99.8253	-0.60436	0.55874	|	40.106	2.04069	0.12848	99.4388	-0.40061	0.55876	|	40.173	1.3858	0.20843	99.6072	-0.62114	0.55874	|	40.226	1.09591	0.10845	99.8942	-0.61828	0.55873	|	39.765	2.08337	0.13892	99.4375	-0.39843	0.55884	|	40.103
39.962	2.11337	0.11935	99.4668	-0.37764	0.55879	|	40.271	1.43653	0.22486	99.533	-0.58984	0.55872	|	40.332	1.10017	0.12624	99.8218	-0.60564	0.55871	|	40.256	2.05409	0.12938	99.4334	-0.40452	0.55873	|	40.323	1.39344	0.2101	99.6024	-0.62635	0.55871	|	40.376	1.10166	0.11076	99.8907	-0.62024	0.5587	|	39.915	2.09631	0.13856	99.4323	-0.40443	0.5588	|	40.253
40.112	2.12617	0.12024	99.4619	-0.38436	0.55876	|	40.421	1.44403	0.22597	99.5285	-0.59503	0.55869	|	40.482	1.10586	0.1276	99.8184	-0.60729	0.55867	|	40.406	2.06747	0.13028	99.428	-0.40856	0.55869	|	40.473	1.40099	0.21175	99.5977	-0.63135	0.55868	|	40.526	1.10737	0.11212	99.8871	-0.62253	0.55866	|	40.065	2.10925	0.13876	99.4271	-0.41067	0.55877	|	40.403
40.262	2.139	0.12113	99.457	-0.3913	0.55872	|	40.571	1.45148	0.22801	99.5241	-0.60004	0.55865	|	40.632	1.11154	0.12898	99.8149	-0.60931	0.55864	|	40.556	2.08076	0.13118	99.4225	-0.4127	0.55866	|	40.623	1.40852	0.21339	99.5929	-0.63618	0.55864	|	40.676	1.11305	0.11223	99.8836	-0.62513	0.55863	|	40.215	2.12211	0.14025	99.4218	-0.41711	0.55874	|	40.553
40.412	2.15175	0.12203	99.4519	-0.39837	0.55869	|	40.721	1.45893	0.22861	99.5196	-0.6049	0.55862	|	40.782	1.11723	0.13036	99.8114	-0.61169	0.55861	|	40.706	2.09413	0.13208	99.417	-0.417	0.55863	|	40.773	1.41602	0.21503	99.5881	-0.64083	0.55861	|	40.826	1.11875	0.11369	99.88	-0.62806	0.5586	|	40.365	2.13493	0.14043	99.4164	-0.42375	0.5587	|	40.703
40.562	2.16453	0.12292	99.4468	-0.4056	0.55866	|	40.871	1.46634	0.22935	99.5151	-0.60959	0.55859	|	40.932	1.12293	0.13175	99.808	-0.61441	0.55857	|	40.856	2.10734	0.13298	99.4115	-0.42139	0.55859	|	40.923	1.42355	0.21667	99.5832	-0.64534	0.55857	|	40.976	1.12436	0.11392	99.8765	-0.63123	0.55856	|	40.515	2.14774	0.14175	99.4109	-0.43059	0.55867	|	40.853
40.712	2.17724	0.12382	99.4416	-0.41288	0.55862	|	41.021	1.4737	0.23238	99.5106	-0.61412	0.55855	|	41.082	1.12861	0.13314	99.8045	-0.61746	0.55854	|	41.006	2.12061	0.13389	99.4058	-0.42592	0.55856	|	41.073	1.43102	0.21829	99.5784	-0.64962	0.55854	|	41.126	1.12999	0.11509	99.8729	-0.63471	0.55853	|	40.665	2.1605	0.14209	99.4054	-0.43756	0.55863	|	41.003
40.862	2.18993	0.12472	99.4363	-0.42023	0.55859	|	41.171	1.48108	0.2347	99.506	-0.61852	0.55852	|	41.232	1.13422	0.13451	99.801	-0.62077	0.5585	|	41.156	2.13392	0.1348	99.4001	-0.43059	0.55852	|	41.223	1.43844	0.2199	99.5736	-0.6537	0.55851	|	41.276	1.13561	0.11661	99.8694	-0.63844	0.55849	|	40.815	2.1732	0.14301	99.3998	-0.44462	0.5586	|	41.153
41.012	2.20252	0.12561	99.431	-0.42757	0.55855	|	41.321	1.48841	0.2376	99.5015	-0.62278	0.55848	|	41.382	1.13982	0.13589	99.7975	-0.62436	0.55847	|	41.306	2.14711	0.13571	99.3944	-0.43534	0.55849	|	41.373	1.44589	0.22153	99.5687	-0.65763	0.55847	|	41.426	1.14119	0.11792	99.8658	-0.6424	0.55846	|	40.965	2.18589	0.14528	99.3941	-0.45178	0.55857	|	41.303
41.162	2.21516	0.12651	99.4255	-0.43494	0.55852	|	41.471	1.49572	0.23712	99.4969	-0.6269	0.55845	|	41.532	1.14541	0.13728	99.794	-0.62823	0.55844	|	41.456	2.16033	0.13662	99.3886	-0.44022	0.55845	|	41.523	1.45325	0.22312	99.5638	-0.66132	0.55844	|	41.576	1.14674	0.12	99.8622	-0.64657	0.55843	|	41.115	2.19858	0.14579	99.3883	-0.459	0.55853	|	41.453
41.312	2.22783	0.12741	99.42	-0.44232	0.55849	|	41.621	1.503	0.2398	99.4923	-0.63089	0.55842	|	41.682	1.15101	0.13867	99.7905	-0.63234	0.5584	|	41.606	2.1736	0.13753	99.3828	-0.44522	0.55842	|	41.673	1.46063	0.22473	99.5589	-0.66485	0.5584	|	41.726	1.15227	0.12162	99.8586	-0.65094	0.55839	|	41.265	2.21126	0.14656	99.3824	-0.46625	0.5585	|	41.603
41.462	2.24044	0.12832	99.4143	-0.44963	0.55845	|	41.771	1.51029	0.24055	99.4877	-0.6348	0.55838	|	41.832	1.15655	0.14005	99.787	-0.63664	0.55837	|	41.756	2.1869	0.13846	99.3768	-0.45033	0.55839	|	41.823	1.46801	0.22633	99.554	-0.66822	0.55837	|	41.876	1.1578	0.12202	99.855	-0.65551	0.55836	|	41.415	2.22397	0.14731	99.3765	-0.47353	0.55846	|	41.753
41.612	2.25307	0.12923	99.4086	-0.45691	0.55842	|	41.921	1.51753	0.24205	99.4831	-0.63858	0.55835	|	41.982	1.16203	0.14143	99.7835	-0.64112	0.55833	|	41.906	2.20013	0.13937	99.3708	-0.45551	0.55835	|	41.973	1.47536	0.22793	99.5491	-0.6714	0.55834	|	42.026	1.16329	0.12322	99.8514	-0.66023	0.55832	|	41.565	2.23668	0.14733	99.3704	-0.4808	0.55843	|	41.903
41.762	2.26569	0.13014	99.4028	-0.46409	0.55838	|	42.071	1.52478	0.24424	99.4785	-0.64229	0.55831	|	42.132	1.16757	0.14282	99.7799	-0.64583	0.5583	|	42.056	2.21329	0.14029	99.3648	-0.46074	0.55832	|	42.123	1.48267	0.22952	99.5442	-0.6744	0.5583	|	42.176	1.16877	0.12404	99.8478	-0.66511	0.55829	|	41.715	2.24938	0.1496	99.3642	-0.48805	0.55839	|	42.053
41.912	2.27829	0.13105	99.3969	-0.47116	0.55835	|	42.221	1.53198	0.24607	99.4738	-0.64591	0.55828	|	42.282	1.17306	0.14421	99.7763	-0.65068	0.55827	|	42.206	2.22645	0.14121	99.3587	-0.46604	0.55828	|	42.273	1.48996	0.2311	99.5392	-0.67725	0.55827	|	42.326	1.17425	0.12561	99.8441	-0.67012	0.55826	|	41.865	2.26205	0.14969	99.358	-0.49524	0.55836	|	42.203
42.062	2.29093	0.13197	99.3909	-0.47812	0.55832	|	42.371	1.53921	0.24685	99.4691	-0.64949	0.55824	|	42.432	1.17853	0.14559	99.7728	-0.65567	0.55823	|	42.356	2.23955	0.14213	99.3526	-0.47138	0.55825	|	42.423	1.49725	0.23268	99.5343	-0.67995	0.55823	|	42.476	1.1797	0.12717	99.8405	-0.67525	0.55822	|	42.015	2.27469	0.14986	99.3517	-0.50234	0.55833	|	42.353
42.212	2.30354	0.13289	99.3848	-0.48493	0.55828	|	42.521	1.54636	0.24777	99.4645	-0.65299	0.55821	|	42.582	1.18403	0.14699	99.7692	-0.66083	0.5582	|	42.506	2.25266	0.14305	99.3464	-0.47677	0.55822	|	42.573	1.50453	0.23427	99.5293	-0.68251	0.5582	|	42.626	1.18512	0.12842	99.8368	-0.68045	0.55819	|	42.165	2.28728	0.15097	99.3453	-0.5093	0.55829	|	42.503
42.362	2.31621	0.13382	99.3786	-0.49164	0.55825	|	42.671	1.55353	0.24973	99.4598	-0.65645	0.55818	|	42.732	1.18947	0.14838	99.7656	-0.66604	0.55816	|	42.656	2.26577	0.14398	99.3401	-0.48221	0.55818	|	42.723	1.51179	0.23585	99.5244	-0.68494	0.55816	|	42.776	1.1905	0.13043	99.8331	-0.68572	0.55815	|	42.315	2.29984	0.15336	99.3389	-0.51612	0.55826	|	42.653
42.512	2.32879	0.13475	99.3724	-0.49816	0.55821	|	42.821	1.56065	0.25168	99.4551	-0.65987	0.55814	|	42.882	1.19486	0.14975	99.7619	-0.67132	0.55813	|	42.806	2.27886	0.1449	99.3337	-0.48767	0.55815	|	42.873	1.51901	0.23742	99.5194	-0.68724	0.55813	|	42.926	1.19587	0.13224	99.8294	-0.69106	0.55812	|	42.465	2.31231	0.15334	99.3324	-0.52276	0.55822	|	42.803
42.662	2.34139	0.13568	99.3661	-0.50453	0.55818	|	42.971	1.56776	0.25433	99.4504	-0.66328	0.55811	|	43.032	1.20025	0.15113	99.7583	-0.67668	0.55809	|	42.956	2.29198	0.14583	99.3273	-0.49316	0.55811	|	43.023	1.5262	0.23898	99.5145	-0.68942	0.5581	|	43.076	1.20126	0.13292	99.8257	-0.69648	0.55808	|	42.615	2.32484	0.15427	99.3258	-0.5293	0.55819	|	42.953
42.812	2.3539	0.13661	99.3597	-0.51069	0.55814	|	43.121	1.57492	0.25583	99.4456	-0.66671	0.55807	|	43.182	1.20568	0.15253	99.7546	-0.68216	0.55806	|	43.106	2.30505	0.14676	99.3208	-0.49865	0.55808	|	43.173	1.5334	0.24055	99.5095	-0.69151	0.55806	|	43.226	1.20662	0.13461	99.8219	-0.70192	0.55805	|	42.765	2.33739	0.15565	99.3191	-0.53571	0.55815	|	43.103
42.962	2.36643	0.13755	99.3533	-0.51667	0.55811	|	43.271	1.58206	0.25804	99.4409	-0.67014	0.55804	|	43.332	1.21112	0.15393	99.7509	-0.68771	0.55802	|	43.256	2.31815	0.1477	99.3142	-0.50416	0.55804	|	43.323	1.54059	0.24211	99.5045	-0.69352	0.55803	|	43.376	1.21196	0.1362	99.8182	-0.70739	0.55801	|	42.915	2.34988	0.1573	99.3124	-0.54194	0.55812	|	43.253
43.112	2.37889	0.13848	99.3468	-0.52243	0.55808	|	43.421	1.58911	0.25961	99.4361	-0.67356	0.558	|	43.482	1.21647	0.15532	99.7472	-0.69321	0.55799	|	43.406	2.33122	0.14863	99.3076	-0.50966	0.55801	|	43.473	1.54779	0.24368	99.4995	-0.69545	0.55799	|	43.526	1.2173	0.13706	99.8144	-0.71289	0.55798	|	43.065	2.36238	0.15773	99.3056	-0.54803	0.55809	|	43.403
43.262	2.39144	0.13943	99.3402	-0.52805	0.55804	|	43.571	1.59619	0.26044	99.4313	-0.67702	0.55797	|	43.632	1.2218	0.1567	99.7435	-0.69873	0.55796	|	43.556	2.34423	0.14957	99.3009	-0.51514	0.55797	|	43.623	1.55497	0.24524	99.4945	-0.69732	0.55796	|	43.676	1.22258	0.13865	99.8106	-0.71834	0.55795	|	43.215	2.37492	0.15857	99.2987	-0.55398	0.55805	|	43.553
43.412	2.40394	0.14037	99.3336	-0.53347	0.55801	|	43.721	1.60327	0.26172	99.4265	-0.68053	0.55794	|	43.782	1.22711	0.15807	99.7398	-0.70423	0.55792	|	43.706	2.35729	0.15051	99.2942	-0.52062	0.55794	|	43.773	1.56209	0.24679	99.4895	-0.69913	0.55792	|	43.826	1.22786	0.14002	99.8068	-0.72379	0.55791	|	43.365	2.38748	0.15959	99.2917	-0.55981	0.55802	|	43.703
43.562	2.41641	0.14132	99.3269	-0.5387	0.55797	|	43.871	1.61033	0.26297	99.4217	-0.68408	0.5579	|	43.932	1.23244	0.15946	99.736	-0.70979	0.55789	|	43.856	2.37028	0.15145	99.2874	-0.52606	0.5579	|	43.923	1.56921	0.24834	99.4846	-0.7009	0.55789	|	43.976	1.23315	0.14194	99.8029	-0.72926	0.55788	|	43.515	2.39998	0.1601	99.2846	-0.56549	0.55798	|	43.853
43.712	2.4289	0.14228	99.3201	-0.54378	0.55794	|	44.021	1.61738	0.26494	99.4169	-0.68769	0.55787	|	44.082	1.23772	0.16084	99.7322	-0.71527	0.55785	|	44.006	2.38319	0.15239	99.2806	-0.53146	0.55787	|	44.073	1.57637	0.2499	99.4795	-0.70266	0.55785	|	44.126	1.23843	0.1437	99.7991	-0.73469	0.55784	|	43.665	2.41252	0.16034	99.2775	-0.57106	0.55795	|	44.003
43.862	2.44132	0.14323	99.3133	-0.54869	0.5579	|	44.171	1.62438	0.26625	99.4121	-0.69135	0.55783	|	44.232	1.24298	0.16221	99.7285	-0.72075	0.55782	|	44.156	2.39613	0.15334	99.2736	-0.53686	0.55784	|	44.223	1.5835	0.25146	99.4745	-0.70441	0.55782	|	44.276	1.24367	0.14412	99.7952	-0.74007	0.55781	|	43.815	2.425	0.16195	99.2704	-0.57649	0.55791	|	44.153
44.012	2.45374	0.14419	99.3065	-0.55349	0.55787	|	44.321	1.63139	0.26656	99.4072	-0.69511	0.5578	|	44.382	1.24824	0.16359	99.7247	-0.72619	0.55778	|	44.306	2.40908	0.15429	99.2666	-0.54225	0.5578	|	44.373	1.59061	0.253	99.4695	-0.70614	0.55779	|	44.426	1.24893	0.14513	99.7913	-0.74543	0.55777	|	43.965	2.4374	0.16252	99.2632	-0.5818	0.55788	|	44.303
44.162	2.46616	0.14516	99.2996	-0.55821	0.55783	|	44.471	1.63837	0.26788	99.4023	-0.69894	0.55776	|	44.532	1.25345	0.16495	99.7209	-0.73156	0.55775	|	44.456	2.42197	0.15524	99.2596	-0.5476	0.55777	|	44.523	1.59768	0.25454	99.4645	-0.70789	0.55775	|	44.576	1.25412	0.14591	99.7874	-0.75069	0.55774	|	44.115	2.44979	0.16377	99.2559	-0.58705	0.55785	|	44.453
44.312	2.47858	0.14613	99.2926	-0.56286	0.5578	|	44.621	1.6453	0.2699	99.3975	-0.70283	0.55773	|	44.682	1.25867	0.16632	99.717	-0.73692	0.55771	|	44.606	2.4348	0.15619	99.2526	-0.55291	0.55773	|	44.673	1.60475	0.25608	99.4595	-0.70966	0.55772	|	44.726	1.25934	0.14744	99.7835	-0.75594	0.5577	|	44.265	2.46218	0.16362	99.2486	-0.59226	0.55781	|	44.603
44.462	2.49098	0.1471	99.2856	-0.56746	0.55777	|	44.771	1.65227	0.27195	99.3926	-0.70687	0.55769	|	44.832	1.26388	0.16769	99.7132	-0.74224	0.55768	|	44.756	2.4476	0.15714	99.2455	-0.5582	0.5577	|	44.823	1.61182	0.25762	99.4545	-0.71147	0.55768	|	44.876	1.26453	0.14895	99.7796	-0.76112	0.55767	|	44.415	2.47463	0.16406	99.2412	-0.5975	0.55778	|	44.753
44.612	2.50336	0.14807	99.2786	-0.57202	0.55773	|	44.921	1.65925	0.27329	99.3876	-0.71103	0.55766	|	44.982	1.26907	0.16906	99.7093	-0.74749	0.55765	|	44.906	2.46054	0.1581	99.2382	-0.56355	0.55766	|	44.973	1.61885	0.25915	99.4495	-0.71333	0.55765	|	45.026	1.26972	0.14991	99.7756	-0.76625	0.55764	|	44.565	2.48708	0.16681	99.2338	-0.60276	0.55774	|	44.903
44.762	2.51577	0.14905	99.2714	-0.57658	0.5577	|	45.071	1.66617	0.27546	99.3827	-0.71528	0.55763	|	45.132	1.27425	0.17043	99.7054	-0.75268	0.55761	|	45.056	2.47349	0.15908	99.2309	-0.5689	0.55763	|	45.123	1.6259	0.26069	99.4444	-0.71525	0.55761	|	45.176	1.27491	0.15134	99.7716	-0.77134	0.5576	|	44.715	2.49949	0.16748	99.2262	-0.60804	0.55771	|	45.053
44.912	2.5281	0.15003	99.2643	-0.5811	0.55766	|	45.221	1.67307	0.27793	99.3777	-0.71964	0.55759	|	45.282	1.2794	0.17179	99.7015	-0.75781	0.55758	|	45.206	2.48639	0.16005	99.2235	-0.57424	0.5576	|	45.273	1.63293	0.26222	99.4394	-0.71724	0.55758	|	45.326	1.28005	0.15229	99.7676	-0.77632	0.55757	|	44.865	2.51187	0.16852	99.2187	-0.61336	0.55767	|	45.203
45.062	2.54048	0.15102	99.2571	-0.58566	0.55763	|	45.371	1.67993	0.28083	99.3728	-0.72412	0.55756	|	45.432	1.28454	0.17315	99.6976	-0.76289	0.55754	|	45.356	2.49927	0.16103	99.2161	-0.57957	0.55756	|	45.423	1.63994	0.26374	99.4344	-0.71932	0.55754	|	45.476	1.28517	0.15462	99.7636	-0.78123	0.55753	|	45.015	2.52436	0.17089	99.211	-0.61879	0.55764	|	45.353
45.212	2.55286	0.15201	99.2498	-0.59027	0.55759	|	45.521	1.6868	0.28219	99.3678	-0.72874	0.55752	|	45.582	1.28965	0.17451	99.6937	-0.76788	0.55751	|	45.506	2.51215	0.16201	99.2086	-0.58491	0.55753	|	45.573	1.64693	0.26526	99.4293	-0.72149	0.55751	|	45.626	1.29028	0.15503	99.7596	-0.78607	0.5575	|	45.165	2.53674	0.17118	99.2033	-0.62426	0.5576	|	45.503
45.362	2.56519	0.153	99.2425	-0.5949	0.55756	|	45.671	1.69371	0.28267	99.3628	-0.73354	0.55749	|	45.732	1.29479	0.17587	99.6898	-0.77287	0.55747	|	45.656	2.52503	0.16299	99.201	-0.59028	0.55749	|	45.723	1.6539	0.26676	99.4243	-0.72377	0.55747	|	45.776	1.29542	0.15561	99.7556	-0.79089	0.55746	|	45.315	2.54915	0.17201	99.1955	-0.62985	0.55757	|	45.653
45.512	2.57754	0.154	99.2351	-0.59962	0.55752	|	45.821	1.7006	0.28535	99.3577	-0.73847	0.55745	|	45.882	1.29998	0.17726	99.6857	-0.77784	0.55744	|	45.806	2.53793	0.16399	99.1933	-0.59568	0.55746	|	45.873	1.66086	0.26827	99.4192	-0.72616	0.55744	|	45.926	1.30057	0.15755	99.7515	-0.79567	0.55743	|	45.465	2.56155	0.17322	99.1877	-0.63554	0.55753	|	45.803
45.662	2.5899	0.155	99.2277	-0.60442	0.55749	|	45.971	1.70744	0.28739	99.3526	-0.74352	0.55742	|	46.032	1.30505	0.17861	99.6818	-0.78266	0.5574	|	45.956	2.55074	0.16498	99.1857	-0.60107	0.55742	|	46.023	1.66786	0.26977	99.4142	-0.72869	0.55741	|	46.076	1.30566	0.15915	99.7474	-0.80034	0.55739	|	45.615	2.57401	0.17267	99.1797	-0.64139	0.5575	|	45.953
45.812	2.60224	0.15601	99.2202	-0.60932	0.55745	|	46.121	1.71426	0.28744	99.3475	-0.74872	0.55738	|	46.182	1.31019	0.17998	99.6777	-0.78749	0.55737	|	46.106	2.56362	0.16598	99.1779	-0.60652	0.55739	|	46.173	1.67481	0.27126	99.4091	-0.73135	0.55737	|	46.226	1.31072	0.16045	99.7434	-0.80493	0.55736	|	45.765	2.58636	0.17662	99.1718	-0.64731	0.55746	|	46.103
45.962	2.61461	0.15702	99.2126	-0.61433	0.55742	|	46.271	1.72107	0.28907	99.3424	-0.75407	0.55735	|	46.332	1.31528	0.18135	99.6737	-0.79224	0.55733	|	46.256	2.57638	0.16698	99.1701	-0.61196	0.55735	|	46.323	1.68174	0.27274	99.404	-0.73415	0.55734	|	46.376	1.31577	0.16114	99.7393	-0.80946	0.55732	|	45.915	2.59872	0.17682	99.1637	-0.65336	0.55743	|	46.253
46.112	2.62696	0.15803	99.205	-0.61947	0.55738	|	46.421	1.72791	0.29017	99.3372	-0.75961	0.55731	|	46.482	1.32039	0.18272	99.6697	-0.79697	0.5573	|	46.406	2.58924	0.16799	99.1622	-0.61749	0.55732	|	46.473	1.68863	0.27419	99.3989	-0.73709	0.5573	|	46.526	1.32083	0.16246	99.7352	-0.81396	0.55729	|	46.065	2.61118	0.17834	99.1556	-0.6596	0.5574	|	46.403
46.262	2.63926	0.15904	99.1974	-0.62472	0.55735	|	46.571	1.73471	0.29169	99.332	-0.76528	0.55728	|	46.632	1.32545	0.18409	99.6656	-0.80163	0.55726	|	46.556	2.60206	0.16901	99.1543	-0.62305	0.55728	|	46.623	1.69555	0.27565	99.3938	-0.7402	0.55727	|	46.676	1.32587	0.16428	99.7311	-0.81841	0.55725	|	46.215	2.62349	0.17857	99.1474	-0.66589	0.55736	|	46.553
46.412	2.65159	0.16006	99.1896	-0.63014	0.55732	|	46.721	1.74155	0.29308	99.3268	-0.77114	0.55724	|	46.782	1.33055	0.18547	99.6615	-0.80628	0.55723	|	46.706	2.61485	0.17003	99.1463	-0.62864	0.55725	|	46.773	1.70247	0.27709	99.3887	-0.74349	0.55723	|	46.826	1.33092	0.16529	99.7269	-0.82282	0.55722	|	46.365	2.63587	0.17875	99.1391	-0.67234	0.55733	|	46.703
46.562	2.66396	0.16108	99.1818	-0.63572	0.55728	|	46.871	1.7484	0.29544	99.3215	-0.77719	0.55721	|	46.932	1.33556	0.18682	99.6575	-0.81081	0.55719	|	46.856	2.62766	0.17105	99.1382	-0.6343	0.55721	|	46.923	1.70938	0.27851	99.3835	-0.74694	0.5572	|	46.976	1.33597	0.16603	99.7228	-0.8272	0.55718	|	46.515	2.64831	0.1799	99.1307	-0.67894	0.55729	|	46.853
46.712	2.6763	0.16211	99.1739	-0.64145	0.55725	|	47.021	1.75522	0.29722	99.3162	-0.78338	0.55717	|	47.082	1.34059	0.18819	99.6534	-0.81534	0.55716	|	47.006	2.64047	0.17209	99.13	-0.64002	0.55718	|	47.073	1.71625	0.27991	99.3784	-0.75056	0.55716	|	47.126	1.34099	0.1673	99.7186	-0.83153	0.55715	|	46.665	2.66071	0.18099	99.1222	-0.68562	0.55726	|	47.003
46.862	2.68856	0.16313	99.166	-0.6473	0.55721	|	47.171	1.76195	0.29961	99.3109	-0.78964	0.55714	|	47.232	1.34564	0.18957	99.6492	-0.81988	0.55712	|	47.156	2.65344	0.17314	99.1217	-0.64588	0.55714	|	47.223	1.72308	0.28129	99.3733	-0.75435	0.55713	|	47.276	1.34597	0.16856	99.7144	-0.8358	0.55711	|	46.815	2.67308	0.18117	99.1137	-0.69238	0.55722	|	47.153
47.012	2.70084	0.16416	99.1581	-0.65332	0.55718	|	47.321	1.76871	0.30176	99.3055	-0.7961	0.5571	|	47.382	1.35065	0.19094	99.6451	-0.82436	0.55709	|	47.306	2.66623	0.17418	99.1134	-0.65171	0.55711	|	47.373	1.72997	0.28266	99.368	-0.75835	0.55709	|	47.426	1.351	0.16925	99.7102	-0.84009	0.55708	|	46.965	2.6854	0.18362	99.1051	-0.69918	0.55719	|	47.303
47.162	2.7131	0.16519	99.15	-0.65947	0.55714	|	47.471	1.77544	0.3036	99.3002	-0.80269	0.55707	|	47.532	1.35567	0.19232	99.641	-0.82883	0.55705	|	47.456	2.67902	0.17523	99.105	-0.65761	0.55707	|	47.523	1.73678	0.28399	99.3629	-0.76251	0.55706	|	47.576	1.35601	0.17057	99.706	-0.84435	0.55704	|	47.115	2.69775	0.18479	99.0965	-0.70606	0.55715	|	47.453
47.312	2.72536	0.16623	99.1419	-0.66577	0.55711	|	47.621	1.78217	0.30421	99.2947	-0.80943	0.55703	|	47.682	1.36067	0.1937	99.6368	-0.83328	0.55702	|	47.606	2.69185	0.17628	99.0965	-0.66359	0.55704	|	47.673	1.74365	0.28532	99.3576	-0.76689	0.55702	|	47.726	1.36102	0.17206	99.7018	-0.84861	0.55701	|	47.265	2.71007	0.18536	99.0877	-0.71295	0.55712	|	47.603
47.462	2.73764	0.16727	99.1337	-0.67223	0.55707	|	47.771	1.78889	0.3059	99.2893	-0.81633	0.557	|	47.832	1.36568	0.19508	99.6326	-0.83775	0.55699	|	47.756	2.70465	0.17734	99.088	-0.66962	0.557	|	47.823	1.75048	0.28662	99.3524	-0.77144	0.55699	|	47.876	1.36604	0.17347	99.6975	-0.85287	0.55697	|	47.415	2.72248	0.18682	99.0789	-0.7199	0.55708	|	47.753
47.612	2.74991	0.16831	99.1254	-0.67882	0.55704	|	47.921	1.7956	0.30776	99.2838	-0.82335	0.55696	|	47.982	1.37063	0.19645	99.6285	-0.84216	0.55695	|	47.906	2.71747	0.17841	99.0794	-0.67573	0.55697	|	47.973	1.75734	0.28791	99.3471	-0.77621	0.55695	|	48.026	1.37101	0.17627	99.6932	-0.85709	0.55694	|	47.565	2.73481	0.18869	99.0699	-0.7268	0.55705	|	47.903
47.762	2.76218	0.16936	99.117	-0.68553	0.557	|	48.071	1.80223	0.30875	99.2783	-0.83045	0.55693	|	48.132	1.37559	0.19783	99.6243	-0.84659	0.55692	|	48.056	2.73023	0.17947	99.0707	-0.68187	0.55693	|	48.123	1.76414	0.28918	99.3418	-0.78113	0.55692	|	48.176	1.37598	0.17775	99.689	-0.86132	0.5569	|	47.715	2.74721	0.1902	99.0609	-0.73372	0.55701	|	48.053
47.912	2.77446	0.17041	99.1086	-0.69237	0.55697	|	48.221	1.80892	0.30598	99.2727	-0.83775	0.55689	|	48.282	1.38056	0.19922	99.6201	-0.85106	0.55688	|	48.206	2.74301	0.18055	99.062	-0.68809	0.5569	|	48.273	1.77093	0.29042	99.3364	-0.78624	0.55688	|	48.326	1.38093	0.17817	99.6847	-0.86555	0.55687	|	47.865	2.75952	0.18973	99.0518	-0.74054	0.55698	|	48.203
48.062	2.78678	0.17147	99.1	-0.69934	0.55693	|	48.371	1.81566	0.3026	99.267	-0.84524	0.55686	|	48.432	1.3855	0.20061	99.6159	-0.85551	0.55685	|	48.356	2.75579	0.18162	99.0531	-0.69437	0.55686	|	48.423	1.77771	0.29164	99.3311	-0.79153	0.55685	|	48.476	1.38586	0.17885	99.6804	-0.86978	0.55683	|	48.015	2.77188	0.19123	99.0426	-0.74732	0.55694	|	48.353
48.212	2.79905	0.17253	99.0914	-0.70638	0.5569	|	48.521	1.82235	0.30362	99.2613	-0.85281	0.55682	|	48.582	1.39042	0.202	99.6116	-0.85999	0.55681	|	48.506	2.76854	0.1827	99.0443	-0.70069	0.55683	|	48.573	1.78448	0.29285	99.3257	-0.797	0.55681	|	48.626	1.39085	0.17937	99.6761	-0.87409	0.5568	|	48.165	2.78413	0.19215	99.0334	-0.75398	0.55691	|	48.503
48.362	2.81132	0.17359	99.0827	-0.71351	0.55686	|	48.671	1.82897	0.30525	99.2557	-0.86044	0.55679	|	48.732	1.3953	0.20338	99.6074	-0.86445	0.55678	|	48.656	2.78133	0.18379	99.0353	-0.7071	0.55679	|	48.723	1.79126	0.29405	99.3203	-0.80266	0.55678	|	48.776	1.39577	0.18061	99.6718	-0.87837	0.55676	|	48.315	2.79645	0.19406	99.0241	-0.76058	0.55687	|	48.653
48.512	2.82354	0.17465	99.0739	-0.72069	0.55683	|	48.821	1.83566	0.30574	99.2499	-0.86825	0.55675	|	48.882	1.40018	0.20476	99.6032	-0.86895	0.55674	|	48.806	2.79412	0.18488	99.0262	-0.71356	0.55676	|	48.873	1.79801	0.29522	99.3149	-0.80847	0.55674	|	48.926	1.40067	0.18258	99.6675	-0.88268	0.55673	|	48.465	2.8088	0.19572	99.0146	-0.7671	0.55684	|	48.803
48.662	2.8358	0.17572	99.065	-0.72797	0.55679	|	48.971	1.84235	0.30714	99.2441	-0.87619	0.55672	|	49.032	1.40508	0.20616	99.5989	-0.87352	0.55671	|	48.956	2.80684	0.18597	99.017	-0.72005	0.55672	|	49.023	1.80475	0.2964	99.3094	-0.81445	0.55671	|	49.076	1.4056	0.18492	99.6631	-0.88705	0.55669	|	48.615	2.82109	0.19483	99.0052	-0.77348	0.5568	|	48.953
48.812	2.84808	0.17679	99.056	-0.73533	0.55676	|	49.121	1.84901	0.30747	99.2382	-0.88421	0.55668	|	49.182	1.40997	0.20755	99.5947	-0.87812	0.55667	|	49.106	2.8196	0.18706	99.0078	-0.72661	0.55669	|	49.173	1.81149	0.29756	99.3039	-0.82059	0.55667	|	49.226	1.41049	0.18554	99.6587	-0.89144	0.55666	|	48.765	2.83348	0.19645	98.9955	-0.7798	0.55677	|	49.103
48.962	2.86038	0.17787	99.0469	-0.74277	0.55672	|	49.271	1.85566	0.30982	99.2323	-0.89231	0.55665	|	49.332	1.41485	0.20895	99.5904	-0.88277	0.55663	|	49.256	2.83232	0.18816	98.9985	-0.7332	0.55665	|	49.323	1.81821	0.29872	99.2984	-0.82688	0.55664	|	49.376	1.41541	0.18723	99.6543	-0.89591	0.55662	|	48.915	2.84586	0.19839	98.9858	-0.786	0.55673	|	49.253
49.112	2.8726	0.17895	99.0378	-0.75023	0.55669	|	49.421	1.86226	0.31152	99.2264	-0.90045	0.55661	|	49.482	1.4197	0.21035	99.5861	-0.88745	0.5566	|	49.406	2.8451	0.18926	98.9891	-0.73988	0.55662	|	49.473	1.825	0.29989	99.2927	-0.83337	0.5566	|	49.526	1.42034	0.189	99.6499	-0.90045	0.55659	|	49.065	2.8582	0.19929	98.9761	-0.79208	0.5567	|	49.403
49.262	2.88486	0.18003	99.0286	-0.75777	0.55665	|	49.571	1.86886	0.31344	99.2204	-0.90869	0.55658	|	49.632	1.42458	0.21176	99.5817	-0.89223	0.55656	|	49.556	2.85784	0.19036	98.9797	-0.74658	0.55658	|	49.623	1.83173	0.30105	99.2871	-0.83997	0.55657	|	49.676	1.42518	0.19036	99.6455	-0.90497	0.55655	|	49.215	2.87052	0.19911	98.9663	-0.79806	0.55666	|	49.553
49.412	2.89718	0.18113	99.0192	-0.76541	0.55662	|	49.721	1.87553	0.31475	99.2143	-0.91709	0.55654	|	49.782	1.42941	0.21317	99.5774	-0.89702	0.55653	|	49.706	2.87055	0.19146	98.9701	-0.75332	0.55655	|	49.773	1.83845	0.30221	99.2814	-0.84669	0.55653	|	49.826	1.43004	0.19237	99.6411	-0.90957	0.55652	|	49.365	2.88286	0.20176	98.9564	-0.80395	0.55663	|	49.703
49.562	2.90947	0.18222	99.0097	-0.77309	0.55658	|	49.871	1.88218	0.31697	99.2082	-0.92554	0.55651	|	49.932	1.43423	0.21457	99.5731	-0.90188	0.55649	|	49.856	2.88321	0.19256	98.9605	-0.76007	0.55651	|	49.923	1.84517	0.30338	99.2757	-0.85354	0.5565	|	49.976	1.43488	0.19303	99.6367	-0.91424	0.55648	|	49.515	2.89519	0.20213	98.9465	-0.80977	0.55659	|	49.853
49.712	2.92174	0.18331	99.0002	-0.78082	0.55655	|	50.021	1.8888	0.31833	99.202	-0.93403	0.55647	|	50.082	1.43908	0.21599	99.5687	-0.90685	0.55646	|	50.006	2.89592	0.19366	98.9508	-0.7669	0.55648	|	50.073	1.85189	0.30456	99.27	-0.86051	0.55646	|	50.126	1.4397	0.1948	99.6323	-0.91896	0.55645	|	49.665	2.90743	0.20172	98.9365	-0.81549	0.55656	|	50.003
49.862	2.93405	0.18442	98.9905	-0.78865	0.55651	|	50.171	1.89542	0.32035	99.1958	-0.94258	0.55644	|	50.232	1.44394	0.21742	99.5643	-0.91191	0.55642	|	50.156	2.90862	0.19477	98.9411	-0.77376	0.55644	|	50.223	1.8586	0.30575	99.2642	-0.86758	0.55643	|	50.276	1.44453	0.19595	99.6279	-0.92377	0.55641	|	49.815	2.91978	0.20387	98.9264	-0.82123	0.55652	|	50.153
50.012	2.94638	0.18552	98.9808	-0.79654	0.55648	|	50.321	1.90202	0.32039	99.1896	-0.95115	0.5564	|	50.382	1.44874	0.21884	99.5599	-0.917	0.55639	|	50.306	2.92129	0.19587	98.9312	-0.78065	0.55641	|	50.373	1.86531	0.30694	99.2583	-0.87475	0.55639	|	50.426	1.44936	0.19713	99.6234	-0.92868	0.55638	|	49.965	2.93207	0.20548	98.9163	-0.82691	0.55649	|	50.303
50.162	2.95868	0.18663	98.9709	-0.80447	0.55644	|	50.471	1.90866	0.32342	99.1833	-0.95983	0.55637	|	50.532	1.45358	0.22027	99.5554	-0.92221	0.55635	|	50.456	2.93395	0.19698	98.9213	-0.78757	0.55637	|	50.523	1.872	0.30816	99.2524	-0.882	0.55636	|	50.576	1.45419	0.19733	99.6189	-0.93366	0.55634	|	50.115	2.94438	0.20695	98.9061	-0.8326	0.55645	|	50.453
50.312	2.97097	0.18774	98.961	-0.81246	0.55641	|	50.621	1.91527	0.32483	99.1769	-0.96852	0.55633	|	50.682	1.4584	0.2217	99.551	-0.9275	0.55632	|	50.606	2.9467	0.19809	98.9112	-0.79458	0.55634	|	50.673	1.87867	0.30938	99.2465	-0.88931	0.55632	|	50.726	1.45903	0.19918	99.6144	-0.93875	0.55631	|	50.265	2.95662	0.20934	98.8958	-0.83825	0.55642	|	50.603
50.462	2.98331	0.18886	98.9509	-0.82052	0.55637	|	50.771	1.92185	0.32642	99.1705	-0.9772	0.5563	|	50.832	1.46322	0.22314	99.5465	-0.93288	0.55628	|	50.756	2.95937	0.1992	98.9011	-0.80158	0.5563	|	50.823	1.88535	0.31062	99.2406	-0.8967	0.55628	|	50.876	1.46384	0.20199	99.6098	-0.94391	0.55627	|	50.415	2.96889	0.2097	98.8855	-0.84394	0.55638	|	50.753
50.612	2.99556	0.18997	98.9408	-0.82858	0.55633	|	50.921	1.92843	0.32723	99.164	-0.98591	0.55626	|	50.982	1.46805	0.22459	99.542	-0.93838	0.55625	|	50.906	2.97209	0.20031	98.8909	-0.80864	0.55627	|	50.973	1.89204	0.31187	99.2345	-0.90417	0.55625	|	51.026	1.46862	0.20347	99.6053	-0.94913	0.55624	|	50.565	2.98115	0.21046	98.8752	-0.84967	0.55635	|	50.903
50.762	3.00783	0.19109	98.9306	-0.83669	0.5563	|	51.071	1.93503	0.32861	99.1575	-0.99467	0.55623	|	51.132	1.47288	0.22604	99.5374	-0.94398	0.55621	|	51.056	2.9848	0.20143	98.8805	-0.81573	0.55623	|	51.123	1.89867	0.31314	99.2285	-0.91163	0.55621	|	51.176	1.47344	0.20414	99.6007	-0.9545	0.5562	|	50.715	2.99351	0.21099	98.8646	-0.8555	0.55631	|	51.053
50.912	3.02009	0.19221	98.9203	-0.84485	0.55626	|	51.221	1.94153	0.33044	99.151	-1.00333	0.55619	|	51.282	1.47764	0.22747	99.5329	-0.9496	0.55618	|	51.206	2.99747	0.20254	98.8701	-0.82282	0.5562	|	51.273	1.90532	0.31442	99.2224	-0.91916	0.55618	|	51.326	1.47823	0.2049	99.5961	-0.95994	0.55617	|	50.865	3.00584	0.21236	98.854	-0.86138	0.55628	|	51.203
51.062	3.03241	0.19334	98.9098	-0.85309	0.55623	|	51.371	1.94804	0.33166	99.1444	-1.01201	0.55616	|	51.432	1.48241	0.22892	99.5284	-0.95534	0.55614	|	51.356	3.01022	0.20366	98.8596	-0.83	0.55616	|	51.423	1.91197	0.31572	99.2163	-0.92674	0.55614	|	51.476	1.48299	0.20522	99.5916	-0.96545	0.55613	|	51.015	3.01814	0.21372	98.8434	-0.86734	0.55624	|	51.353
51.212	3.04465	0.19446	98.8993	-0.8613	0.55619	|	51.521	1.95455	0.33433	99.1378	-1.02069	0.55612	|	51.582	1.48723	0.23038	99.5238	-0.96126	0.55611	|	51.506	3.02286	0.20477	98.8491	-0.83714	0.55613	|	51.573	1.91861	0.31703	99.2101	-0.93434	0.55611	|	51.626	1.48777	0.20766	99.5869	-0.97108	0.5561	|	51.165	3.03046	0.21439	98.8327	-0.8734	0.5562	|	51.503
51.362	3.05689	0.19559	98.8888	-0.86955	0.55616	|	51.671	1.96109	0.3359	99.1311	-1.02943	0.55609	|	51.732	1.49202	0.23184	99.5191	-0.96724	0.55607	|	51.656	3.03559	0.20589	98.8384	-0.84435	0.55609	|	51.723	1.92526	0.31836	99.2039	-0.94197	0.55607	|	51.776	1.49252	0.2109	99.5823	-0.97681	0.55606	|	51.315	3.04273	0.21496	98.8219	-0.87954	0.55617	|	51.653
51.512	3.06914	0.19671	98.8781	-0.87781	0.55612	|	51.821	1.96767	0.33801	99.1243	-1.03821	0.55605	|	51.882	1.49679	0.2333	99.5145	-0.9733	0.55604	|	51.806	3.04825	0.20701	98.8276	-0.85155	0.55605	|	51.873	1.93193	0.3197	99.1976	-0.94965	0.55604	|	51.926	1.49729	0.2115	99.5776	-0.98264	0.55602	|	51.465	3.05493	0.21576	98.8112	-0.88576	0.55613	|	51.803
51.662	3.08142	0.19785	98.8672	-0.88612	0.55609	|	51.971	1.97422	0.34028	99.1175	-1.04694	0.55601	|	52.032	1.50154	0.23476	99.5099	-0.97946	0.556	|	51.956	3.06098	0.20813	98.8167	-0.85881	0.55602	|	52.023	1.93858	0.32106	99.1912	-0.95732	0.556	|	52.076	1.50206	0.21214	99.5729	-0.98861	0.55599	|	51.615	3.06726	0.21786	98.8002	-0.89215	0.5561	|	51.953
51.812	3.09372	0.19899	98.8563	-0.89445	0.55605	|	52.121	1.98071	0.34122	99.1107	-1.0556	0.55598	|	52.182	1.50633	0.23623	99.5052	-0.98577	0.55596	|	52.106	3.07362	0.20925	98.8059	-0.86604	0.55598	|	52.173	1.94521	0.32242	99.1849	-0.96497	0.55597	|	52.226	1.50684	0.21401	99.5682	-0.99469	0.55595	|	51.765	3.07963	0.21924	98.7891	-0.89869	0.55606	|	52.103
51.962	3.10597	0.20013	98.8453	-0.90275	0.55602	|	52.271	1.98725	0.34209	99.1037	-1.06432	0.55594	|	52.332	1.51109	0.2377	99.5005	-0.99217	0.55593	|	52.256	3.08635	0.21038	98.7948	-0.87334	0.55595	|	52.323	1.95187	0.3238	99.1784	-0.97266	0.55593	|	52.376	1.5116	0.2151	99.5634	-1.00087	0.55592	|	51.915	3.09194	0.22021	98.778	-0.90533	0.55603	|	52.253
52.112	3.11826	0.20127	98.8341	-0.91107	0.55598	|	52.421	1.99376	0.34292	99.0968	-1.07298	0.55591	|	52.482	1.5158	0.23916	99.4958	-0.9986	0.55589	|	52.406	3.09894	0.2115	98.7837	-0.88058	0.55591	|	52.473	1.95845	0.32517	99.172	-0.98025	0.5559	|	52.526	1.51633	0.21637	99.5587	-1.00711	0.55588	|	52.065	3.10427	0.22108	98.7668	-0.91211	0.55599	|	52.403
52.262	3.13055	0.20242	98.8229	-0.91939	0.55595	|	52.571	2.00024	0.34485	99.0898	-1.08158	0.55587	|	52.632	1.52052	0.24062	99.4911	-1.00517	0.55586	|	52.556	3.11156	0.21262	98.7726	-0.88785	0.55588	|	52.623	1.96504	0.32655	99.1655	-0.98785	0.55586	|	52.676	1.52104	0.21777	99.554	-1.01344	0.55585	|	52.215	3.1167	0.22233	98.7554	-0.91906	0.55596	|	52.553
52.412	3.14278	0.20357	98.8116	-0.92766	0.55591	|	52.721	2.00679	0.34741	99.0827	-1.09026	0.55584	|	52.782	1.52525	0.24209	99.4863	-1.01185	0.55582	|	52.706	3.12424	0.21375	98.7613	-0.89518	0.55584	|	52.773	1.9716	0.32793	99.159	-0.99541	0.55582	|	52.826	1.52573	0.21835	99.5492	-1.01987	0.55581	|	52.365	3.12908	0.22384	98.744	-0.92612	0.55592	|	52.703
52.562	3.15502	0.20472	98.8002	-0.93591	0.55587	|	52.871	2.01329	0.34853	99.0756	-1.09887	0.5558	|	52.932	1.52995	0.24356	99.4815	-1.01861	0.55579	|	52.856	3.13694	0.21489	98.7499	-0.90253	0.5558	|	52.923	1.97822	0.32932	99.1524	-1.00303	0.55579	|	52.976	1.53043	0.21958	99.5444	-1.0264	0.55578	|	52.515	3.14142	0.2246	98.7326	-0.93327	0.55589	|	52.853
52.712	3.16728	0.20587	98.7887	-0.94416	0.55584	|	53.021	2.01979	0.34969	99.0684	-1.10745	0.55577	|	53.082	1.53469	0.24505	99.4767	-1.02553	0.55575	|	53.006	3.14959	0.21602	98.7384	-0.90986	0.55577	|	53.073	1.98485	0.33073	99.1457	-1.01063	0.55575	|	53.126	1.53514	0.22153	99.5395	-1.03307	0.55574	|	52.665	3.15373	0.22525	98.721	-0.94051	0.55585	|	53.003
52.862	3.17953	0.20703	98.777	-0.95237	0.5558	|	53.171	2.02625	0.35123	99.0612	-1.11596	0.55573	|	53.232	1.53935	0.24651	99.4719	-1.03244	0.55572	|	53.156	3.16223	0.21716	98.7268	-0.9172	0.55573	|	53.223	1.99146	0.33213	99.139	-1.0182	0.55572	|	53.276	1.53985	0.22237	99.5346	-1.03983	0.55571	|	52.815	3.16609	0.22668	98.7094	-0.94788	0.55581	|	53.153
53.012	3.19179	0.20819	98.7653	-0.96053	0.55577	|	53.321	2.03268	0.35273	99.054	-1.12443	0.55569	|	53.382	1.54406	0.24799	99.467	-1.03953	0.55568	|	53.306	3.17491	0.21831	98.7152	-0.92457	0.5557	|	53.373	1.99802	0.33352	99.1323	-1.0257	0.55568	|	53.426	1.54454	0.22452	99.5298	-1.04669	0.55567	|	52.965	3.17844	0.2265	98.6976	-0.95534	0.55578	|	53.303
53.162	3.20407	0.20935	98.7535	-0.96865	0.55573	|	53.471	2.03917	0.35351	99.0467	-1.13294	0.55566	|	53.532	1.54876	0.24948	99.4621	-1.04673	0.55564	|	53.456	3.18753	0.21945	98.7035	-0.93192	0.55566	|	53.523	2.00464	0.33492	99.1255	-1.03324	0.55565	|	53.576	1.54922	0.22594	99.5248	-1.05364	0.55563	|	53.115	3.19086	0.22912	98.6857	-0.96291	0.55574	|	53.453
53.312	3.21637	0.21052	98.7415	-0.97671	0.5557	|	53.621	2.04566	0.35685	99.0393	-1.14144	0.55562	|	53.682	1.5535	0.25097	99.4571	-1.05408	0.55561	|	53.606	3.20022	0.2206	98.6916	-0.93933	0.55563	|	53.673	2.01123	0.33632	99.1187	-1.04073	0.55561	|	53.726	1.55391	0.22703	99.5199	-1.06071	0.5556	|	53.265	3.20324	0.22935	98.6737	-0.97049	0.55571	|	53.603
53.462	3.22869	0.2117	98.7294	-0.98467	0.55566	|	53.771	2.05214	0.35722	99.0319	-1.14992	0.55559	|	53.832	1.5582	0.25246	99.4521	-1.06146	0.55557	|	53.756	3.21288	0.22175	98.6796	-0.94672	0.55559	|	53.823	2.01779	0.33771	99.1118	-1.04817	0.55558	|	53.876	1.55858	0.22805	99.5149	-1.06784	0.55556	|	53.415	3.21563	0.23179	98.6617	-0.9781	0.55567	|	53.753
53.612	3.24098	0.21287	98.7173	-0.9925	0.55563	|	53.921	2.05862	0.35928	99.0244	-1.15839	0.55555	|	53.982	1.56286	0.25395	99.4472	-1.0689	0.55554	|	53.906	3.22549	0.22291	98.6677	-0.95409	0.55556	|	53.973	2.02433	0.3391	99.1049	-1.05557	0.55554	|	54.026	1.56325	0.22961	99.5099	-1.07508	0.55553	|	53.565	3.22804	0.23226	98.6495	-0.98572	0.55564	|	53.903
53.762	3.25334	0.21406	98.7049	-1.00026	0.55559	|	54.071	2.06508	0.35997	99.0169	-1.16683	0.55552	|	54.132	1.56755	0.25544	99.4421	-1.07647	0.5555	|	54.056	3.23813	0.22406	98.6556	-0.9615	0.55552	|	54.123	2.03086	0.34048	99.098	-1.06295	0.5555	|	54.176	1.56792	0.23135	99.5049	-1.08244	0.55549	|	53.715	3.24039	0.23351	98.6372	-0.99328	0.5556	|	54.053
53.912	3.26565	0.21524	98.6926	-1.00788	0.55555	|	54.221	2.07152	0.36172	99.0093	-1.17523	0.55548	|	54.282	1.57223	0.25693	99.4371	-1.08413	0.55547	|	54.206	3.25085	0.22524	98.6433	-0.96896	0.55549	|	54.273	2.03736	0.34185	99.0911	-1.07028	0.55547	|	54.326	1.57258	0.23325	99.4998	-1.08986	0.55546	|	53.865	3.25276	0.23439	98.6249	-1.00084	0.55557	|	54.203
54.062	3.27793	0.21643	98.6801	-1.01537	0.55552	|	54.371	2.07798	0.36477	99.0017	-1.18366	0.55545	|	54.432	1.57691	0.25843	99.432	-1.09188	0.55543	|	54.356	3.26352	0.22641	98.631	-0.97641	0.55545	|	54.423	2.04388	0.34323	99.0841	-1.07761	0.55543	|	54.476	1.57724	0.2349	99.4947	-1.09738	0.55542	|	54.015	3.26516	0.23567	98.6125	-1.00837	0.55553	|	54.353
54.212	3.29026	0.21762	98.6676	-1.02276	0.55548	|	54.521	2.08442	0.36515	98.9941	-1.19205	0.55541	|	54.582	1.58159	0.25993	99.4269	-1.09972	0.55539	|	54.506	3.27622	0.22758	98.6185	-0.98389	0.55541	|	54.573	2.0504	0.3446	99.077	-1.08493	0.5554	|	54.626	1.5819	0.23615	99.4896	-1.105	0.55538	|	54.165	3.27758	0.23733	98.5999	-1.01588	0.55549	|	54.503
54.362	3.30255	0.21881	98.655	-1.03002	0.55545	|	54.671	2.09085	0.36664	98.9864	-1.20045	0.55537	|	54.732	1.58626	0.26143	99.4217	-1.10763	0.55536	|	54.656	3.28894	0.22877	98.606	-0.99141	0.55538	|	54.723	2.05687	0.34597	99.07	-1.0922	0.55536	|	54.776	1.58652	0.23785	99.4845	-1.11265	0.55535	|	54.315	3.28991	0.23881	98.5873	-1.02329	0.55546	|	54.653
54.512	3.31487	0.22001	98.6422	-1.03718	0.55541	|	54.821	2.0973	0.36962	98.9786	-1.20886	0.55534	|	54.882	1.59095	0.26294	99.4165	-1.11566	0.55532	|	54.806	3.30159	0.22995	98.5934	-0.99889	0.55534	|	54.873	2.06343	0.34734	99.0628	-1.09955	0.55533	|	54.926	1.59116	0.23973	99.4793	-1.12041	0.55531	|	54.465	3.30233	0.23958	98.5746	-1.03069	0.55542	|	54.803
54.662	3.32714	0.22121	98.6295	-1.0442	0.55538	|	54.971	2.10377	0.36985	98.9707	-1.21733	0.5553	|	55.032	1.59562	0.26445	99.4113	-1.12375	0.55529	|	54.956	3.31437	0.23115	98.5805	-1.00648	0.55531	|	55.023	2.06995	0.34871	99.0556	-1.10687	0.55529	|	55.076	1.59583	0.24117	99.474	-1.12832	0.55528	|	54.615	3.31474	0.24015	98.5617	-1.038	0.55539	|	54.953
54.812	3.33944	0.22241	98.6166	-1.05115	0.55534	|	55.121	2.11019	0.37214	98.9629	-1.22574	0.55527	|	55.182	1.60027	0.26595	99.406	-1.13188	0.55525	|	55.106	3.327	0.23234	98.5678	-1.014	0.55527	|	55.173	2.0765	0.35009	99.0483	-1.11421	0.55525	|	55.226	1.60048	0.24245	99.4688	-1.13627	0.55524	|	54.765	3.32711	0.24134	98.5488	-1.04521	0.55535	|	55.103
54.962	3.35178	0.22362	98.6036	-1.05806	0.5553	|	55.271	2.11663	0.37204	98.955	-1.2342	0.55523	|	55.332	1.60493	0.26746	99.4007	-1.1401	0.55522	|	55.256	3.33958	0.23353	98.555	-1.02151	0.55523	|	55.323	2.083	0.35145	99.041	-1.1215	0.55522	|	55.376	1.60511	0.2435	99.4635	-1.14428	0.55521	|	54.915	3.33945	0.24313	98.5359	-1.05231	0.55532	|	55.253
55.112	3.3641	0.22483	98.5905	-1.0649	0.55527	|	55.421	2.12302	0.37428	98.9471	-1.24262	0.55519	|	55.482	1.60957	0.26897	99.3954	-1.14836	0.55518	|	55.406	3.35228	0.23474	98.542	-1.02913	0.5552	|	55.473	2.08951	0.35281	99.0337	-1.12881	0.55518	|	55.526	1.60977	0.24456	99.4581	-1.15242	0.55517	|	55.065	3.35187	0.24578	98.5228	-1.05939	0.55528	|	55.403
55.262	3.37645	0.22605	98.5773	-1.07171	0.55523	|	55.571	2.12944	0.37545	98.9391	-1.25112	0.55516	|	55.632	1.61424	0.27048	99.3901	-1.15674	0.55514	|	55.556	3.36495	0.23594	98.5289	-1.03675	0.55516	|	55.623	2.09599	0.35417	99.0264	-1.1361	0.55515	|	55.676	1.6144	0.24657	99.4528	-1.16059	0.55513	|	55.215	3.36431	0.24631	98.5096	-1.06639	0.55524	|	55.553
55.412	3.38874	0.22727	98.5641	-1.07844	0.5552	|	55.721	2.13588	0.37661	98.931	-1.25967	0.55512	|	55.782	1.61888	0.272	99.3847	-1.16515	0.55511	|	55.706	3.37775	0.23717	98.5156	-1.04449	0.55513	|	55.773	2.10249	0.35553	99.019	-1.14343	0.55511	|	55.826	1.61904	0.24676	99.4474	-1.16885	0.5551	|	55.365	3.3767	0.24706	98.4963	-1.07328	0.55521	|	55.703
55.562	3.40104	0.22849	98.5508	-1.08514	0.55516	|	55.871	2.14229	0.37796	98.9229	-1.26822	0.55509	|	55.932	1.6235	0.27351	99.3793	-1.1736	0.55507	|	55.856	3.38884	0.23824	98.5039	-1.05122	0.55509	|	55.923	2.10898	0.35689	99.0115	-1.15077	0.55507	|	55.976	1.62364	0.24741	99.442	-1.17711	0.55506	|	55.515	3.38915	0.24786	98.4829	-1.08014	0.55517	|	55.853
55.712	3.41343	0.22972	98.5373	-1.09187	0.55512	|	56.021	2.14871	0.37997	98.9147	-1.27683	0.55505	|	56.082	1.62812	0.27502	99.3738	-1.18209	0.55504	|	56.006	3.3997	0.23928	98.4925	-1.05783	0.55506	|	56.073	2.11548	0.35826	99.004	-1.15813	0.55504	|	56.126	1.62824	0.24933	99.4365	-1.18547	0.55503	|	55.665	3.40155	0.24948	98.4695	-1.0869	0.55514	|	56.003
55.862	3.42576	0.23095	98.5238	-1.09859	0.55509	|	56.171	2.15513	0.38101	98.9065	-1.28549	0.55502	|	56.232	1.63275	0.27654	99.3683	-1.19067	0.555	|	56.156	3.41055	0.24033	98.481	-1.06447	0.55502	|	56.223	2.12201	0.35963	98.9964	-1.16556	0.555	|	56.276	1.63287	0.25068	99.431	-1.19392	0.55499	|	55.815	3.41387	0.25235	98.456	-1.09358	0.5551	|	56.153
56.012	3.43809	0.23219	98.5102	-1.10532	0.55505	|	56.321	2.16152	0.38411	98.8983	-1.29417	0.55498	|	56.382	1.63737	0.27806	99.3628	-1.1993	0.55496	|	56.306	3.42325	0.24157	98.4674	-1.07228	0.55498	|	56.373	2.12851	0.361	98.9888	-1.17298	0.55497	|	56.426	1.63746	0.25195	99.4255	-1.20239	0.55495	|	55.965	3.42631	0.25204	98.4424	-1.10029	0.55506	|	56.303
56.162	3.45043	0.23343	98.4965	-1.11212	0.55502	|	56.471	2.16791	0.38517	98.8899	-1.30291	0.55494	|	56.532	1.64198	0.27958	99.3573	-1.20794	0.55493	|	56.456	3.436	0.24281	98.4537	-1.08016	0.55495	|	56.523	2.13499	0.36237	98.9812	-1.18041	0.55493	|	56.576	1.64203	0.25323	99.42	-1.21088	0.55492	|	56.115	3.4387	0.25351	98.4287	-1.10696	0.55503	|	56.453
56.312	3.46277	0.23467	98.4827	-1.11898	0.55498	|	56.621	2.17433	0.38611	98.8816	-1.31175	0.55491	|	56.682	1.64657	0.28109	99.3517	-1.21662	0.55489	|	56.606	3.44871	0.24406	98.4399	-1.08806	0.55491	|	56.673	2.14147	0.36375	98.9736	-1.18787	0.55489	|	56.726	1.64662	0.25455	99.4145	-1.21947	0.55488	|	56.265	3.45116	0.25467	98.4149	-1.11367	0.55499	|	56.603
56.462	3.47512	0.23593	98.4689	-1.12595	0.55495	|	56.771	2.18075	0.3867	98.8731	-1.32067	0.55487	|	56.832	1.65112	0.2826	99.3461	-1.22528	0.55486	|	56.756	3.46135	0.24531	98.4261	-1.09595	0.55487	|	56.823	2.14797	0.36514	98.9658	-1.19541	0.55486	|	56.876	1.65122	0.25602	99.4088	-1.22814	0.55485	|	56.415	3.46361	0.25474	98.401	-1.1204	0.55496	|	56.753
56.612	3.4875	0.23719	98.4549	-1.13305	0.55491	|	56.921	2.18717	0.38761	98.8646	-1.32966	0.55484	|	56.982	1.65567	0.28411	99.3405	-1.23399	0.55482	|	56.906	3.47398	0.24655	98.4122	-1.10389	0.55484	|	56.973	2.15447	0.36653	98.958	-1.20297	0.55482	|	57.026	1.65579	0.25672	99.4032	-1.23682	0.55481	|	56.565	3.47613	0.25644	98.3869	-1.1272	0.55492	|	56.903
56.762	3.49982	0.23844	98.4409	-1.14026	0.55487	|	57.071	2.19357	0.3893	98.8561	-1.33869	0.5548	|	57.132	1.66025	0.28563	99.3349	-1.24279	0.55478	|	57.056	3.48662	0.24781	98.3982	-1.11187	0.5548	|	57.123	2.16097	0.36793	98.9502	-1.21058	0.55479	|	57.176	1.66037	0.25877	99.3975	-1.24558	0.55477	|	56.715	3.48852	0.25848	98.3729	-1.13399	0.55488	|	57.053
56.912	3.51215	0.23971	98.4268	-1.14763	0.55484	|	57.221	2.19993	0.3912	98.8475	-1.34776	0.55476	|	57.282	1.66481	0.28716	99.3292	-1.25161	0.55475	|	57.206	3.49931	0.24908	98.384	-1.11993	0.55477	|	57.273	2.16743	0.36933	98.9423	-1.2182	0.55475	|	57.326	1.66494	0.26088	99.3918	-1.25439	0.55474	|	56.865	3.50094	0.25892	98.3588	-1.14087	0.55485	|	57.203
57.062	3.52443	0.24097	98.4127	-1.15513	0.5548	|	57.371	2.20629	0.39384	98.8389	-1.3569	0.55473	|	57.432	1.66935	0.28867	99.3235	-1.26043	0.55471	|	57.356	3.51201	0.25035	98.3698	-1.12803	0.55473	|	57.423	2.17388	0.37073	98.9344	-1.22586	0.55471	|	57.476	1.66949	0.26233	99.3861	-1.2632	0.5547	|	57.015	3.51338	0.25988	98.3445	-1.14786	0.55481	|	57.353
57.212	3.53678	0.24225	98.3983	-1.16283	0.55477	|	57.521	2.21265	0.39576	98.8303	-1.36614	0.55469	|	57.582	1.67388	0.2902	99.3178	-1.26929	0.55468	|	57.506	3.52468	0.25163	98.3554	-1.13617	0.5547	|	57.573	2.18033	0.37215	98.9265	-1.23357	0.55468	|	57.626	1.67406	0.26452	99.3803	-1.27211	0.55467	|	57.165	3.52583	0.2613	98.3302	-1.15494	0.55478	|	57.503
57.362	3.54918	0.24354	98.3839	-1.17072	0.55473	|	57.671	2.219	0.3966	98.8216	-1.37546	0.55465	|	57.732	1.67842	0.29172	99.312	-1.2782	0.55464	|	57.656	3.53746	0.25293	98.3409	-1.14441	0.55466	|	57.723	2.18677	0.37357	98.9185	-1.24133	0.55464	|	57.776	1.67865	0.26708	99.3744	-1.28112	0.55463	|	57.315	3.53822	0.26196	98.3158	-1.16209	0.55474	|	57.653
57.512	3.56154	0.24483	98.3694	-1.17873	0.55469	|	57.821	2.22538	0.39803	98.8128	-1.38491	0.55462	|	57.882	1.68297	0.29326	99.3062	-1.28718	0.5546	|	57.806	3.55025	0.25423	98.3262	-1.1527	0.55462	|	57.873	2.19324	0.37501	98.9105	-1.24917	0.55461	|	57.926	1.6832	0.26823	99.3686	-1.29011	0.55459	|	57.465	3.55065	0.26459	98.3013	-1.16937	0.5547	|	57.803
57.662	3.57392	0.24612	98.3547	-1.1869	0.55466	|	57.971	2.23174	0.40007	98.8039	-1.39443	0.55458	|	58.032	1.6875	0.29479	99.3003	-1.29617	0.55457	|	57.956	3.56296	0.25553	98.3115	-1.16097	0.55459	|	58.023	2.1997	0.37646	98.9024	-1.25706	0.55457	|	58.076	1.68775	0.26937	99.3627	-1.29916	0.55456	|	57.615	3.56312	0.26495	98.2867	-1.17678	0.55467	|	57.953
57.812	3.5863	0.24743	98.34	-1.19523	0.55462	|	58.121	2.2381	0.40115	98.795	-1.40405	0.55455	|	58.182	1.69201	0.29632	99.2944	-1.30514	0.55453	|	58.106	3.57572	0.25684	98.2966	-1.16931	0.55455	|	58.173	2.20615	0.37792	98.8942	-1.26502	0.55453	|	58.226	1.69232	0.27011	99.3567	-1.3083	0.55452	|	57.765	3.57556	0.2651	98.272	-1.18426	0.55463	|	58.103
57.962	3.59871	0.24874	98.3251	-1.2037	0.55458	|	58.271	2.24448	0.40281	98.786	-1.41382	0.55451	|	58.332	1.69653	0.29786	99.2885	-1.3142	0.5545	|	58.256	3.58821	0.25813	98.2819	-1.17751	0.55451	|	58.323	2.2126	0.37939	98.8861	-1.27303	0.5545	|	58.376	1.69688	0.27114	99.3507	-1.31747	0.55448	|	57.915	3.588	0.26677	98.2573	-1.19183	0.5546	|	58.253
58.112	3.61114	0.25006	98.3101	-1.21232	0.55455	|	58.421	2.25085	0.40348	98.777	-1.42365	0.55447	|	58.482	1.70111	0.29943	99.2825	-1.32341	0.55446	|	58.406	3.6034	0.25971	98.264	-1.18752	0.55448	|	58.473	2.21907	0.38087	98.8778	-1.28113	0.55446	|	58.526	1.70143	0.27286	99.3447	-1.32669	0.55445	|	58.065	3.60042	0.26806	98.2424	-1.19948	0.55456	|	58.403
58.262	3.6235	0.25139	98.2951	-1.22102	0.55451	|	58.571	2.2572	0.40473	98.7679	-1.43357	0.55444	|	58.632	1.70564	0.30098	99.2764	-1.33257	0.55442	|	58.556	3.61892	0.26134	98.2455	-1.19778	0.55444	|	58.623	2.22549	0.38236	98.8696	-1.28925	0.55443	|	58.676	1.70598	0.27375	99.3387	-1.33594	0.55441	|	58.215	3.61284	0.26992	98.2275	-1.20718	0.55452	|	58.553
58.412	3.63589	0.25272	98.2799	-1.22983	0.55448	|	58.721	2.26359	0.40759	98.7587	-1.44365	0.5544	|	58.782	1.71015	0.30253	99.2704	-1.34171	0.55439	|	58.706	3.63183	0.2627	98.23	-1.20635	0.55441	|	58.773	2.23194	0.38387	98.8612	-1.29748	0.55439	|	58.826	1.71051	0.27576	99.3326	-1.34522	0.55438	|	58.365	3.62531	0.27066	98.2124	-1.21497	0.55449	|	58.703
58.562	3.64828	0.25406	98.2646	-1.23874	0.55444	|	58.871	2.26995	0.40913	98.7495	-1.45381	0.55437	|	58.932	1.71467	0.30409	99.2643	-1.35092	0.55435	|	58.856	3.64463	0.26405	98.2145	-1.21485	0.55437	|	58.923	2.23838	0.38538	98.8528	-1.30577	0.55435	|	58.976	1.71504	0.2774	99.3265	-1.35456	0.55434	|	58.515	3.63774	0.27188	98.1972	-1.22275	0.55445	|	58.853
58.712	3.66067	0.2554	98.2492	-1.24773	0.5544	|	59.021	2.27626	0.40973	98.7403	-1.46398	0.55433	|	59.082	1.71918	0.30565	99.2582	-1.36017	0.55431	|	59.006	3.65732	0.2654	98.199	-1.22331	0.55433	|	59.073	2.24483	0.38691	98.8444	-1.31413	0.55432	|	59.126	1.71957	0.27867	99.3203	-1.36394	0.5543	|	58.665	3.6502	0.27456	98.1819	-1.23058	0.55442	|	59.003
58.862	3.67309	0.25676	98.2336	-1.25681	0.55437	|	59.171	2.28261	0.41137	98.731	-1.47433	0.55429	|	59.232	1.72373	0.30723	99.252	-1.36955	0.55428	|	59.156	3.67011	0.26677	98.1833	-1.23184	0.5543	|	59.223	2.25128	0.38845	98.8359	-1.32258	0.55428	|	59.276	1.72411	0.27993	99.3141	-1.3734	0.55427	|	58.815	3.66263	0.27496	98.1666	-1.23839	0.55438	|	59.153
59.012	3.68548	0.25812	98.218	-1.26591	0.55433	|	59.321	2.28897	0.41297	98.7216	-1.48479	0.55426	|	59.382	1.72827	0.30881	99.2458	-1.37894	0.55424	|	59.306	3.68288	0.26815	98.1675	-1.24037	0.55426	|	59.373	2.25768	0.38999	98.8274	-1.33104	0.55424	|	59.426	1.7286	0.28122	99.3079	-1.38282	0.55423	|	58.965	3.67502	0.27744	98.1512	-1.24616	0.55434	|	59.303
59.162	3.69785	0.25949	98.2023	-1.27501	0.5543	|	59.471	2.2953	0.41548	98.7121	-1.49531	0.55422	|	59.532	1.7328	0.3104	99.2395	-1.38836	0.55421	|	59.456	3.69561	0.26952	98.1517	-1.24888	0.55422	|	59.523	2.26409	0.39155	98.8188	-1.33959	0.55421	|	59.576	1.73309	0.28234	99.3017	-1.39229	0.55419	|	59.115	3.68744	0.27794	98.1357	-1.25391	0.55431	|	59.453
59.312	3.71034	0.26088	98.1863	-1.28419	0.55426	|	59.621	2.30168	0.41746	98.7026	-1.50602	0.55418	|	59.682	1.73733	0.31199	99.2332	-1.39784	0.55417	|	59.606	3.70832	0.2709	98.1357	-1.25739	0.55419	|	59.673	2.27052	0.39312	98.8102	-1.34825	0.55417	|	59.726	1.73761	0.28426	99.2954	-1.4019	0.55416	|	59.265	3.69991	0.27875	98.12	-1.26163	0.55427	|	59.603
59.462	3.72278	0.26227	98.1703	-1.29331	0.55422	|	59.771	2.30803	0.41879	98.693	-1.51679	0.55415	|	59.832	1.74184	0.31358	99.2269	-1.40733	0.55413	|	59.756	3.72107	0.2723	98.1196	-1.26592	0.55415	|	59.823	2.27692	0.39469	98.8015	-1.35696	0.55414	|	59.876	1.74215	0.28647	99.289	-1.41159	0.55412	|	59.415	3.71241	0.27996	98.1042	-1.2693	0.55423	|	59.753
59.612	3.73524	0.26367	98.1541	-1.30242	0.55419	|	59.921	2.31442	0.42022	98.6833	-1.52773	0.55411	|	59.982	1.74636	0.31518	99.2205	-1.41689	0.5541	|	59.906	3.73382	0.27369	98.1035	-1.27446	0.55412	|	59.973	2.28331	0.39627	98.7928	-1.36571	0.5541	|	60.026	1.74667	0.28719	99.2826	-1.42131	0.55409	|	59.565	3.72489	0.28138	98.0883	-1.27685	0.5542	|	59.903
59.762	3.74768	0.26507	98.1378	-1.31147	0.55415	|	60.071	2.32077	0.42208	98.6735	-1.5387	0.55407	|	60.132	1.7509	0.31679	99.2141	-1.42653	0.55406	|	60.056	3.74659	0.2751	98.0871	-1.28301	0.55408	|	60.123	2.28971	0.39787	98.7841	-1.37458	0.55406	|	60.176	1.75117	0.28696	99.2762	-1.43104	0.55405	|	59.715	3.73744	0.28342	98.0722	-1.28432	0.55416	|	60.053
59.912	3.76012	0.26648	98.1215	-1.32047	0.55411	|	60.221	2.32709	0.42451	98.6638	-1.54972	0.55404	|	60.282	1.75537	0.31838	99.2076	-1.43611	0.55402	|	60.206	3.75929	0.27651	98.0708	-1.29152	0.55404	|	60.273	2.29605	0.39946	98.7753	-1.38345	0.55403	|	60.326	1.75566	0.28821	99.2697	-1.44083	0.55401	|	59.865	3.74996	0.28506	98.0561	-1.29164	0.55412	|	60.203
60.062	3.7726	0.2679	98.1049	-1.32945	0.55408	|	60.371	2.33343	0.42599	98.6539	-1.56087	0.554	|	60.432	1.75986	0.31999	99.2012	-1.44578	0.55399	|	60.356	3.77209	0.27794	98.0542	-1.3001	0.55401	|	60.423	2.30246	0.40107	98.7664	-1.39249	0.55399	|	60.476	1.76017	0.29099	99.2632	-1.45073	0.55398	|	60.015	3.76246	0.28528	98.0399	-1.29882	0.55409	|	60.353
60.212	3.78507	0.26933	98.0883	-1.33838	0.55404	|	60.521	2.33978	0.42816	98.644	-1.57212	0.55397	|	60.582	1.76439	0.32162	99.1946	-1.4556	0.55395	|	60.506	3.78488	0.27937	98.0375	-1.30867	0.55397	|	60.573	2.30885	0.4027	98.7575	-1.4016	0.55395	|	60.626	1.76464	0.29288	99.2567	-1.46061	0.55394	|	60.165	3.77494	0.28639	98.0236	-1.30586	0.55405	|	60.503
60.362	3.79753	0.27077	98.0716	-1.34725	0.554	|	60.671	2.34612	0.42993	98.6339	-1.58346	0.55393	|	60.732	1.7689	0.32324	99.188	-1.46543	0.55391	|	60.656	3.79769	0.28081	98.0207	-1.31725	0.55393	|	60.723	2.31523	0.40433	98.7485	-1.41078	0.55392	|	60.776	1.76916	0.29416	99.2501	-1.47065	0.5539	|	60.315	3.78744	0.28846	98.0073	-1.31278	0.55402	|	60.653
60.512	3.81004	0.27222	98.0546	-1.3561	0.55397	|	60.821	2.35245	0.43099	98.6239	-1.59487	0.55389	|	60.882	1.77338	0.32486	99.1814	-1.47527	0.55388	|	60.806	3.81044	0.28226	98.0038	-1.3258	0.5539	|	60.873	2.32163	0.40597	98.7395	-1.42007	0.55388	|	60.926	1.77362	0.29547	99.2435	-1.48065	0.55387	|	60.465	3.80002	0.29044	97.9907	-1.31963	0.55398	|	60.803
60.662	3.82248	0.27367	98.0377	-1.36485	0.55393	|	60.971	2.3588	0.4322	98.6137	-1.60639	0.55386	|	61.032	1.77787	0.32649	99.1748	-1.48522	0.55384	|	60.956	3.82327	0.28371	97.9868	-1.33441	0.55386	|	61.023	2.32802	0.40761	98.7304	-1.42944	0.55384	|	61.076	1.77809	0.29751	99.2369	-1.49075	0.55383	|	60.615	3.81258	0.29126	97.9741	-1.32638	0.55394	|	60.953
60.812	3.83494	0.27512	98.0207	-1.37358	0.55389	|	61.121	2.36514	0.43426	98.6035	-1.61798	0.55382	|	61.182	1.78234	0.32812	99.1681	-1.49518	0.5538	|	61.106	3.83603	0.28517	97.9697	-1.34298	0.55382	|	61.173	2.33441	0.40927	98.7212	-1.43888	0.55381	|	61.226	1.78259	0.29908	99.2301	-1.50098	0.55379	|	60.765	3.82512	0.29334	97.9574	-1.33302	0.55391	|	61.103
60.962	3.84743	0.27659	98.0035	-1.38229	0.55386	|	61.271	2.37144	0.43554	98.5933	-1.62959	0.55378	|	61.332	1.78683	0.32976	99.1614	-1.50526	0.55377	|	61.256	3.84881	0.28664	97.9525	-1.35157	0.55379	|	61.323	2.34079	0.41093	98.712	-1.44842	0.55377	|	61.376	1.7871	0.30059	99.2233	-1.51133	0.55376	|	60.915	3.83761	0.29383	97.9407	-1.33958	0.55387	|	61.253
61.112	3.85992	0.27806	97.9861	-1.39097	0.55382	|	61.421	2.37778	0.43823	98.5829	-1.64134	0.55375	|	61.482	1.79134	0.33142	99.1546	-1.51547	0.55373	|	61.406	3.8616	0.28812	97.9351	-1.36019	0.55375	|	61.473	2.34718	0.4126	98.7027	-1.45805	0.55373	|	61.526	1.7916	0.30292	99.2165	-1.52174	0.55372	|	61.065	3.85016	0.29678	97.9239	-1.34613	0.55383	|	61.403
61.262	3.87238	0.27953	97.9688	-1.3996	0.55379	|	61.571	2.38411	0.43886	98.5725	-1.65314	0.55371	|	61.632	1.7958	0.33306	99.1478	-1.52566	0.5537	|	61.556	3.87445	0.2896	97.9176	-1.36885	0.55371	|	61.623	2.35354	0.41427	98.6934	-1.46773	0.5537	|	61.676	1.79607	0.30507	99.2097	-1.53215	0.55368	|	61.215	3.86269	0.29726	97.9069	-1.35267	0.5538	|	61.553
61.412	3.88485	0.28102	97.9512	-1.40823	0.55375	|	61.721	2.39042	0.4414	98.562	-1.66497	0.55367	|	61.782	1.80028	0.33472	99.141	-1.53597	0.55366	|	61.706	3.88729	0.2911	97.9	-1.37753	0.55368	|	61.773	2.35994	0.41596	98.684	-1.47756	0.55366	|	61.826	1.80054	0.30633	99.2028	-1.54267	0.55365	|	61.365	3.8753	0.29798	97.8899	-1.35926	0.55376	|	61.703
61.562	3.8974	0.28251	97.9335	-1.41689	0.55371	|	61.871	2.39671	0.44403	98.5515	-1.67685	0.55364	|	61.932	1.80477	0.33639	99.134	-1.5464	0.55362	|	61.856	3.90012	0.2926	97.8822	-1.38624	0.55364	|	61.923	2.3663	0.41765	98.6746	-1.48741	0.55362	|	61.976	1.80501	0.30719	99.1959	-1.55326	0.55361	|	61.515	3.88792	0.2997	97.8727	-1.36591	0.55372	|	61.853
61.712	3.90991	0.28401	97.9157	-1.42554	0.55368	|	62.021	2.40307	0.44571	98.5408	-1.68892	0.5536	|	62.082	1.8092	0.33805	99.1272	-1.55678	0.55359	|	62.006	3.91298	0.29411	97.8644	-1.39499	0.55361	|	62.073	2.37268	0.41935	98.665	-1.49739	0.55359	|	62.126	1.80948	0.30972	99.1889	-1.56396	0.55357	|	61.665	3.90049	0.30192	97.8555	-1.37262	0.55369	|	62.003
61.862	3.92239	0.28551	97.8979	-1.43418	0.55364	|	62.171	2.40939	0.44793	98.5301	-1.70099	0.55356	|	62.232	1.81365	0.33972	99.1202	-1.5673	0.55355	|	62.156	3.92584	0.29563	97.8464	-1.40376	0.55357	|	62.223	2.37909	0.42106	98.6554	-1.5075	0.55355	|	62.276	1.81395	0.31083	99.1819	-1.57474	0.55354	|	61.815	3.91303	0.30274	97.8382	-1.37944	0.55365	|	62.153
62.012	3.93495	0.28702	97.8798	-1.44291	0.5536	|	62.321	2.4157	0.44953	98.5193	-1.71309	0.55353	|	62.382	1.81814	0.34141	99.1132	-1.57801	0.55351	|	62.306	3.93871	0.29716	97.8282	-1.41258	0.55353	|	62.373	2.38549	0.42278	98.6457	-1.51771	0.55351	|	62.426	1.81841	0.31136	99.1749	-1.58563	0.5535	|	61.965	3.92564	0.30429	97.8208	-1.38645	0.55361	|	62.303
62.162	3.94745	0.28854	97.8617	-1.45162	0.55357	|	62.471	2.42203	0.45123	98.5084	-1.72528	0.55349	|	62.532	1.8226	0.3431	99.1061	-1.58877	0.55348	|	62.456	3.95158	0.29869	97.81	-1.42143	0.55349	|	62.523	2.39191	0.42451	98.6359	-1.52803	0.55348	|	62.576	1.82285	0.31325	99.1678	-1.59654	0.55346	|	62.115	3.93821	0.30471	97.8033	-1.39362	0.55358	|	62.453
62.312	3.96008	0.29007	97.8434	-1.46044	0.55353	|	62.621	2.42836	0.45236	98.4975	-1.73755	0.55345	|	62.682	1.82707	0.3448	99.099	-1.59965	0.55344	|	62.606	3.96445	0.30023	97.7917	-1.43033	0.55346	|	62.673	2.3983	0.42624	98.6262	-1.5384	0.55344	|	62.726	1.82728	0.31461	99.1607	-1.60756	0.55343	|	62.265	3.95077	0.30878	97.7857	-1.40099	0.55354	|	62.603
62.462	3.97265	0.2916	97.8249	-1.46925	0.55349	|	62.771	2.4347	0.45604	98.4864	-1.74988	0.55342	|	62.832	1.83153	0.34652	99.0918	-1.61064	0.5534	|	62.756	3.97732	0.30178	97.7732	-1.43927	0.55342	|	62.823	2.40469	0.42798	98.6163	-1.54886	0.5534	|	62.876	1.83172	0.31589	99.1535	-1.61871	0.55339	|	62.415	3.96346	0.30824	97.7679	-1.40864	0.5535	|	62.753
62.612	3.98521	0.29313	97.8064	-1.47808	0.55346	|	62.921	2.441	0.45836	98.4754	-1.7622	0.55338	|	62.982	1.83596	0.34822	99.0846	-1.62163	0.55337	|	62.906	3.99011	0.30333	97.7547	-1.4482	0.55339	|	62.973	2.41107	0.42972	98.6064	-1.55939	0.55337	|	63.026	1.83615	0.31856	99.1463	-1.62995	0.55335	|	62.565	3.97613	0.30974	97.75	-1.4165	0.55347	|	62.903
62.762	3.99776	0.29467	97.7878	-1.48692	0.55342	|	63.071	2.44729	0.46006	98.4642	-1.77456	0.55334	|	63.132	1.84041	0.34995	99.0774	-1.63283	0.55333	|	63.056	4.00305	0.3049	97.7359	-1.45728	0.55335	|	63.123	2.41745	0.43148	98.5964	-1.57004	0.55333	|	63.176	1.8406	0.32042	99.1391	-1.64134	0.55332	|	62.715	3.9887	0.31067	97.7322	-1.42451	0.55343	|	63.053
62.912	4.01028	0.2962	97.7691	-1.49572	0.55338	|	63.221	2.45357	0.46194	98.4531	-1.78695	0.55331	|	63.282	1.8449	0.3517	99.07	-1.64423	0.55329	|	63.206	4.01596	0.30647	97.7171	-1.46638	0.55331	|	63.273	2.42384	0.43324	98.5863	-1.58077	0.55329	|	63.326	1.84499	0.3214	99.1319	-1.65274	0.55328	|	62.865	4.0013	0.31287	97.7142	-1.43274	0.55339	|	63.203
63.062	4.02291	0.29776	97.7502	-1.50459	0.55335	|	63.371	2.45984	0.46289	98.4418	-1.79938	0.55327	|	63.432	1.84934	0.35345	99.0627	-1.65564	0.55326	|	63.356	4.02874	0.30804	97.6982	-1.47546	0.55327	|	63.423	2.43023	0.43501	98.5762	-1.5916	0.55326	|	63.476	1.84946	0.32235	99.1244	-1.66445	0.55324	|	63.015	4.01389	0.31396	97.6961	-1.44117	0.55336	|	63.353
63.212	4.03551	0.29931	97.7312	-1.51341	0.55331	|	63.521	2.46616	0.46495	98.4304	-1.81195	0.55323	|	63.582	1.85378	0.35521	99.0553	-1.66717	0.55322	|	63.506	4.04157	0.30961	97.6793	-1.48461	0.55324	|	63.573	2.43662	0.43679	98.566	-1.60254	0.55322	|	63.626	1.8539	0.32484	99.117	-1.6762	0.55321	|	63.165	4.02652	0.31609	97.6778	-1.4498	0.55332	|	63.503
63.362	4.04812	0.30087	97.712	-1.52221	0.55327	|	63.671	2.47246	0.46692	98.4189	-1.82455	0.5532	|	63.732	1.85824	0.35699	99.0479	-1.67889	0.55318	|	63.656	4.05448	0.31121	97.66	-1.49387	0.5532	|	63.723	2.443	0.43857	98.5557	-1.61354	0.55318	|	63.776	1.85833	0.32611	99.1096	-1.68808	0.55317	|	63.315	4.03922	0.31731	97.6594	-1.45866	0.55328	|	63.653
63.512	4.06073	0.30244	97.6928	-1.53096	0.55324	|	63.821	2.47875	0.46832	98.4074	-1.83719	0.55316	|	63.882	1.86267	0.35878	99.0404	-1.69068	0.55314	|	63.806	4.06736	0.3128	97.6407	-1.50317	0.55316	|	63.873	2.4494	0.44037	98.5454	-1.62468	0.55315	|	63.926	1.86273	0.32793	99.1021	-1.70003	0.55313	|	63.465	4.05189	0.31829	97.6408	-1.46764	0.55325	|	63.803
63.662	4.0734	0.30402	97.6733	-1.53973	0.5532	|	63.971	2.48505	0.47156	98.3958	-1.84992	0.55312	|	64.032	1.8671	0.36058	99.0329	-1.7026	0.55311	|	63.956	4.08027	0.31441	97.6213	-1.51254	0.55313	|	64.023	2.4558	0.44218	98.5349	-1.63591	0.55311	|	64.076	1.86715	0.32966	99.0946	-1.71215	0.5531	|	63.615	4.06459	0.31871	97.6222	-1.47677	0.55321	|	63.953
63.812	4.08614	0.3056	97.6537	-1.54848	0.55316	|	64.121	2.49135	0.47385	98.3841	-1.86269	0.55309	|	64.182	1.87154	0.36239	99.0253	-1.7147	0.55307	|	64.106	4.09311	0.31602	97.6018	-1.52191	0.55309	|	64.173	2.46219	0.44399	98.5245	-1.64721	0.55307	|	64.226	1.87159	0.33036	99.087	-1.7245	0.55306	|	63.765	4.07715	0.31963	97.6035	-1.48589	0.55317	|	64.103
63.962	4.09881	0.30719	97.634	-1.55712	0.55313	|	64.271	2.49765	0.47494	98.3723	-1.87554	0.55305	|	64.332	1.87595	0.36422	99.0177	-1.72686	0.55303	|	64.256	4.10603	0.31764	97.5821	-1.53139	0.55305	|	64.323	2.46857	0.44581	98.5139	-1.65858	0.55304	|	64.376	1.87604	0.33228	99.0793	-1.73701	0.55302	|	63.915	4.08982	0.32297	97.5847	-1.49514	0.55314	|	64.253
64.112	4.11148	0.30878	97.6142	-1.56571	0.55309	|	64.421	2.50394	0.47718	98.3605	-1.88844	0.55301	|	64.482	1.88038	0.36606	99.0101	-1.73922	0.553	|	64.406	4.11898	0.31927	97.5622	-1.54094	0.55302	|	64.473	2.47493	0.44763	98.5033	-1.67001	0.553	|	64.526	1.88049	0.33461	99.0715	-1.7497	0.55299	|	64.065	4.10244	0.32332	97.5657	-1.50438	0.5531	|	64.403
64.262	4.1242	0.31038	97.5942	-1.57427	0.55305	|	64.571	2.51021	0.479	98.3486	-1.90139	0.55298	|	64.632	1.88485	0.36795	99.0023	-1.75187	0.55296	|	64.556	4.13186	0.32089	97.5423	-1.55049	0.55298	|	64.623	2.4813	0.44947	98.4926	-1.68157	0.55296	|	64.676	1.88491	0.33538	99.0637	-1.76249	0.55295	|	64.215	4.11518	0.32538	97.5465	-1.51369	0.55306	|	64.553
64.412	4.13687	0.31198	97.5742	-1.58274	0.55301	|	64.721	2.51651	0.48059	98.3366	-1.91445	0.55294	|	64.782	1.88929	0.36984	98.9945	-1.76459	0.55292	|	64.706	4.14473	0.32252	97.5222	-1.56007	0.55294	|	64.773	2.48765	0.45131	98.4819	-1.69316	0.55293	|	64.826	1.88932	0.33776	99.0559	-1.77539	0.55291	|	64.365	4.12784	0.32751	97.5273	-1.5229	0.55303	|	64.703
64.562	4.14962	0.31359	97.554	-1.59121	0.55298	|	64.871	2.52278	0.48304	98.3246	-1.92756	0.5529	|	64.932	1.89372	0.37174	98.9866	-1.77746	0.55289	|	64.856	4.1577	0.32417	97.502	-1.56977	0.55291	|	64.923	2.49402	0.45316	98.4711	-1.70487	0.55289	|	64.976	1.89374	0.34012	99.0481	-1.78848	0.55288	|	64.515	4.14052	0.32893	97.5079	-1.53204	0.55299	|	64.853
64.712	4.16232	0.3152	97.5337	-1.59961	0.55294	|	65.021	2.52906	0.48629	98.3124	-1.94076	0.55286	|	65.082	1.89814	0.37366	98.9787	-1.79046	0.55285	|	65.006	4.17057	0.32581	97.4817	-1.57945	0.55287	|	65.073	2.50043	0.45503	98.4601	-1.71675	0.55285	|	65.126	1.89816	0.34102	99.0401	-1.80179	0.55284	|	64.665	4.15321	0.33078	97.4884	-1.54108	0.55295	|	65.003
64.862	4.17494	0.3168	97.5135	-1.60793	0.5529	|	65.171	2.53535	0.48861	98.3002	-1.95408	0.55283	|	65.232	1.90256	0.3756	98.9708	-1.80365	0.55281	|	65.156	4.1835	0.32746	97.4612	-1.58921	0.55283	|	65.223	2.5068	0.4569	98.4492	-1.72866	0.55281	|	65.276	1.90258	0.34178	99.0322	-1.81524	0.5528	|	64.815	4.16589	0.33208	97.4688	-1.54998	0.55292	|	65.153
65.012	4.18758	0.31841	97.4931	-1.61625	0.55287	|	65.321	2.54164	0.49022	98.2879	-1.9675	0.55279	|	65.382	1.907	0.37758	98.9627	-1.81708	0.55278	|	65.306	4.19642	0.32912	97.4406	-1.59899	0.5528	|	65.373	2.51317	0.45878	98.4381	-1.74063	0.55278	|	65.426	1.90697	0.34293	99.0242	-1.82882	0.55276	|	64.965	4.17857	0.33412	97.4491	-1.55871	0.55288	|	65.303
65.162	4.20033	0.32004	97.4725	-1.62466	0.55283	|	65.471	2.54794	0.49224	98.2754	-1.98106	0.55275	|	65.532	1.91146	0.37957	98.9546	-1.83072	0.55274	|	65.456	4.20929	0.33077	97.42	-1.60877	0.55276	|	65.523	2.51952	0.46067	98.427	-1.75265	0.55274	|	65.576	1.91137	0.3443	99.0161	-1.84261	0.55273	|	65.115	4.19131	0.33481	97.4292	-1.56731	0.55284	|	65.453
65.312	4.21302	0.32166	97.4518	-1.63309	0.55279	|	65.621	2.55427	0.4938	98.2628	-1.9948	0.55272	|	65.682	1.91589	0.38159	98.9465	-1.8445	0.5527	|	65.606	4.22223	0.33243	97.3991	-1.61863	0.55272	|	65.673	2.52589	0.46257	98.4158	-1.76479	0.5527	|	65.726	1.91579	0.34598	99.0079	-1.85667	0.55269	|	65.265	4.20409	0.33565	97.4091	-1.57576	0.5528	|	65.603
65.462	4.22573	0.32329	97.431	-1.6416	0.55276	|	65.771	2.56056	0.49679	98.2502	-2.00858	0.55268	|	65.832	1.92029	0.3836	98.9383	-1.85835	0.55266	|	65.756	4.23526	0.33411	97.3779	-1.62859	0.55268	|	65.823	2.53223	0.46447	98.4046	-1.77696	0.55267	|	65.876	1.92019	0.34713	98.9997	-1.87087	0.55265	|	65.415	4.21684	0.33742	97.3889	-1.584	0.55277	|	65.753
65.612	4.23841	0.32492	97.4101	-1.65018	0.55272	|	65.921	2.56689	0.49789	98.2375	-2.02261	0.55264	|	65.982	1.9247	0.38565	98.9301	-1.87245	0.55263	|	65.906	4.24827	0.33579	97.3567	-1.63855	0.55265	|	65.973	2.53856	0.46638	98.3933	-1.78919	0.55263	|	66.026	1.92458	0.34753	98.9915	-1.88522	0.55262	|	65.565	4.2296	0.33894	97.3687	-1.59206	0.55273	|	65.903
65.762	4.25116	0.32657	97.389	-1.65892	0.55268	|	66.071	2.57319	0.50147	98.2247	-2.03668	0.55261	|	66.132	1.9291	0.38771	98.9219	-1.8867	0.55259	|	66.056	4.26114	0.33746	97.3355	-1.64843	0.55261	|	66.123	2.54494	0.46831	98.3819	-1.80159	0.55259	|	66.176	1.92896	0.34848	98.9832	-1.89977	0.55258	|	65.715	4.2424	0.34018	97.3482	-1.59997	0.55269	|	66.053
65.912	4.26391	0.32821	97.3678	-1.6678	0.55264	|	66.221	2.57949	0.50323	98.2118	-2.05093	0.55257	|	66.282	1.9335	0.3898	98.9135	-1.90115	0.55255	|	66.206	4.27413	0.33914	97.314	-1.65841	0.55257	|	66.273	2.55131	0.47024	98.3704	-1.81403	0.55256	|	66.326	1.93335	0.34959	98.9748	-1.91457	0.55254	|	65.865	4.25526	0.34252	97.3276	-1.60774	0.55266	|	66.203
66.062	4.27673	0.32987	97.3464	-1.67689	0.55261	|	66.371	2.58579	0.50563	98.1988	-2.06533	0.55253	|	66.432	1.9379	0.39191	98.9051	-1.91583	0.55252	|	66.356	4.28715	0.34083	97.2924	-1.66842	0.55253	|	66.423	2.55767	0.47219	98.3588	-1.82655	0.55252	|	66.476	1.93773	0.3505	98.9664	-1.92956	0.55251	|	66.015	4.26807	0.34354	97.307	-1.6153	0.55262	|	66.353
66.212	4.2894	0.33151	97.3251	-1.68605	0.55257	|	66.521	2.59207	0.50748	98.1858	-2.07986	0.55249	|	66.582	1.9423	0.39404	98.8967	-1.9307	0.55248	|	66.506	4.3002	0.34252	97.2706	-1.67847	0.5525	|	66.573	2.56407	0.47416	98.347	-1.83921	0.55248	|	66.626	1.94214	0.35198	98.9578	-1.94485	0.55247	|	66.165	4.28092	0.34582	97.2862	-1.62273	0.55258	|	66.503
66.362	4.30215	0.33317	97.3035	-1.69544	0.55253	|	66.671	2.59836	0.50937	98.1727	-2.0946	0.55246	|	66.732	1.94669	0.39619	98.8881	-1.94576	0.55244	|	66.656	4.31322	0.34421	97.2486	-1.68849	0.55246	|	66.723	2.57044	0.47612	98.3353	-1.85186	0.55244	|	66.776	1.94655	0.35382	98.9492	-1.96041	0.55243	|	66.315	4.2938	0.3461	97.2652	-1.63005	0.55254	|	66.653
66.512	4.31487	0.33483	97.2819	-1.70502	0.5525	|	66.821	2.60464	0.51278	98.1595	-2.10952	0.55242	|	66.882	1.95111	0.39837	98.8795	-1.96113	0.5524	|	66.806	4.32619	0.3459	97.2267	-1.69848	0.55242	|	66.873	2.57682	0.4781	98.3234	-1.86461	0.55241	|	66.926	1.95093	0.3555	98.9406	-1.97606	0.55239	|	66.465	4.30664	0.34854	97.2442	-1.63722	0.55251	|	66.803
66.662	4.3276	0.33648	97.2601	-1.71479	0.55246	|	66.971	2.61096	0.51414	98.1461	-2.12474	0.55238	|	67.032	1.95554	0.40058	98.8708	-1.97675	0.55237	|	66.956	4.33917	0.34759	97.2046	-1.70846	0.55239	|	67.023	2.58317	0.48008	98.3115	-1.87736	0.55237	|	67.076	1.9553	0.35812	98.932	-1.99194	0.55236	|	66.615	4.31951	0.3507	97.2231	-1.64433	0.55247	|	66.953
66.812	4.34037	0.33815	97.2382	-1.72479	0.55242	|	67.121	2.61726	0.5148	98.1327	-2.14013	0.55235	|	67.182	1.95992	0.40279	98.8621	-1.99243	0.55233	|	67.106	4.35225	0.3493	97.1821	-1.7185	0.55235	|	67.173	2.58953	0.48207	98.2996	-1.8902	0.55233	|	67.226	1.95971	0.36126	98.9231	-2.00819	0.55232	|	66.765	4.33242	0.34983	97.2018	-1.65139	0.55243	|	67.103
66.962	4.35317	0.33983	97.216	-1.73497	0.55238	|	67.271	2.62357	0.51786	98.1192	-2.15576	0.55231	|	67.332	1.96431	0.40502	98.8533	-2.00841	0.55229	|	67.256	4.36527	0.35099	97.1597	-1.72848	0.55231	|	67.323	2.5959	0.48408	98.2875	-1.90311	0.5523	|	67.376	1.9641	0.36256	98.9143	-2.02463	0.55228	|	66.915	4.34527	0.35282	97.1806	-1.65836	0.5524	|	67.253
67.112	4.36595	0.3415	97.1938	-1.7453	0.55235	|	67.421	2.62989	0.5201	98.1055	-2.17168	0.55227	|	67.482	1.9687	0.40727	98.8445	-2.02458	0.55226	|	67.406	4.37839	0.35271	97.137	-1.7385	0.55228	|	67.473	2.60225	0.48609	98.2754	-1.91606	0.55226	|	67.526	1.96847	0.3685	98.9054	-2.04123	0.55224	|	67.065	4.35818	0.35391	97.1591	-1.66532	0.55236	|	67.403
67.262	4.37878	0.34318	97.1713	-1.7558	0.55231	|	67.571	2.63619	0.52211	98.0917	-2.18781	0.55223	|	67.632	1.97309	0.40954	98.8356	-2.04101	0.55222	|	67.556	4.39144	0.35441	97.1142	-1.74844	0.55224	|	67.623	2.60861	0.48811	98.2631	-1.92907	0.55222	|	67.676	1.97288	0.37486	98.8964	-2.05821	0.55221	|	67.215	4.37109	0.35493	97.1376	-1.67227	0.55232	|	67.553
67.412	4.39165	0.34488	97.1487	-1.76642	0.55227	|	67.721	2.64252	0.52386	98.0778	-2.20428	0.5522	|	67.782	1.97745	0.41181	98.8266	-2.05756	0.55218	|	67.706	4.40455	0.35613	97.0912	-1.75839	0.5522	|	67.773	2.615	0.49014	98.2508	-1.94217	0.55218	|	67.826	1.97729	0.37796	98.8873	-2.07547	0.55217	|	67.365	4.38393	0.35673	97.1161	-1.67917	0.55228	|	67.703
67.562	4.40458	0.34658	97.1258	-1.77714	0.55224	|	67.871	2.64882	0.52594	98.0639	-2.22093	0.55216	|	67.932	1.98181	0.4141	98.8176	-2.07433	0.55214	|	67.856	4.41768	0.35785	97.0681	-1.7683	0.55216	|	67.923	2.62141	0.4922	98.2383	-1.95539	0.55215	|	67.976	1.98171	0.38025	98.8781	-2.09302	0.55213	|	67.515	4.39683	0.35739	97.0944	-1.68609	0.55225	|	67.853
67.712	4.41744	0.34827	97.1029	-1.78782	0.5522	|	68.021	2.65511	0.52908	98.0499	-2.23788	0.55212	|	68.082	1.9862	0.41642	98.8085	-2.09146	0.55211	|	68.006	4.43075	0.35956	97.0449	-1.77813	0.55213	|	68.073	2.62778	0.49425	98.2258	-1.96859	0.55211	|	68.126	1.98613	0.38412	98.8688	-2.11084	0.5521	|	67.665	4.40974	0.35893	97.0726	-1.69301	0.55221	|	68.003
67.862	4.43034	0.34998	97.0797	-1.79849	0.55216	|	68.171	2.66141	0.53153	98.0357	-2.25514	0.55208	|	68.232	1.99058	0.41875	98.7993	-2.10881	0.55207	|	68.156	4.44387	0.36129	97.0215	-1.78792	0.55209	|	68.223	2.63417	0.49631	98.2132	-1.98185	0.55207	|	68.276	1.99049	0.38813	98.8595	-2.12864	0.55206	|	67.815	4.42277	0.3606	97.0504	-1.69999	0.55217	|	68.153
68.012	4.44326	0.35169	97.0564	-1.8091	0.55212	|	68.321	2.66772	0.53319	98.0215	-2.27272	0.55205	|	68.382	1.99496	0.42109	98.79	-2.12642	0.55203	|	68.306	4.45691	0.36301	96.9981	-1.7976	0.55205	|	68.373	2.64056	0.49838	98.2005	-1.99517	0.55203	|	68.426	1.99483	0.38944	98.8502	-2.14667	0.55202	|	67.965	4.43569	0.36221	97.0284	-1.7069	0.55214	|	68.303
68.162	4.45619	0.3534	97.0329	-1.81958	0.55209	|	68.471	2.67399	0.53453	98.0071	-2.29054	0.55201	|	68.532	1.99932	0.42344	98.7807	-2.1442	0.55199	|	68.456	4.47005	0.36474	96.9744	-1.80727	0.55201	|	68.523	2.64692	0.50045	98.1877	-2.00849	0.552	|	68.576	1.99924	0.39075	98.8407	-2.16518	0.55198	|	68.115	4.44859	0.36345	97.0064	-1.7138	0.5521	|	68.453
68.312	4.46907	0.35511	97.0095	-1.82984	0.55205	|	68.621	2.68027	0.53735	97.9927	-2.30868	0.55197	|	68.682	2.00371	0.42581	98.7713	-2.16232	0.55196	|	68.606	4.48318	0.36648	96.9506	-1.81687	0.55198	|	68.673	2.65325	0.50252	98.175	-2.02179	0.55196	|	68.726	2.00367	0.39342	98.8311	-2.18408	0.55195	|	68.265	4.46149	0.36556	96.9842	-1.72068	0.55206	|	68.603
68.462	4.48191	0.35682	96.9859	-1.83987	0.55201	|	68.771	2.68654	0.54049	97.9782	-2.32714	0.55193	|	68.832	2.00812	0.42821	98.7617	-2.18082	0.55192	|	68.756	4.49624	0.36821	96.9268	-1.82633	0.55194	|	68.823	2.65961	0.5046	98.1621	-2.03519	0.55192	|	68.876	2.00807	0.39654	98.8215	-2.20309	0.55191	|	68.415	4.47439	0.36739	96.962	-1.72755	0.55202	|	68.753
68.612	4.49481	0.35855	96.9621	-1.84969	0.55197	|	68.921	2.69283	0.5424	97.9635	-2.34602	0.5519	|	68.982	2.0125	0.4306	98.7521	-2.19943	0.55188	|	68.906	4.50933	0.36995	96.9029	-1.83572	0.5519	|	68.973	2.66596	0.5067	98.1491	-2.04863	0.55188	|	69.026	2.01245	0.39947	98.8118	-2.22232	0.55187	|	68.565	4.4873	0.36862	96.9396	-1.73439	0.55199	|	68.903
68.762	4.50777	0.36028	96.938	-1.85926	0.55194	|	69.071	2.69911	0.54469	97.9487	-2.36519	0.55186	|	69.132	2.01689	0.433	98.7424	-2.21835	0.55184	|	69.056	4.52236	0.37168	96.8789	-1.84498	0.55186	|	69.123	2.67231	0.50879	98.136	-2.0621	0.55185	|	69.176	2.01682	0.40233	98.802	-2.2417	0.55183	|	68.715	4.50027	0.36933	96.9171	-1.74121	0.55195	|	69.053
68.912	4.52071	0.36201	96.9139	-1.86852	0.5519	|	69.221	2.70539	0.54568	97.9338	-2.38474	0.55182	|	69.282	2.0213	0.43542	98.7326	-2.23762	0.55181	|	69.206	4.53554	0.37345	96.8545	-1.85425	0.55183	|	69.273	2.67867	0.5109	98.1229	-2.07566	0.55181	|	69.326	2.02115	0.40506	98.7923	-2.26118	0.5518	|	68.865	4.51322	0.372	96.8945	-1.74796	0.55191	|	69.203
69.062	4.53371	0.36375	96.8896	-1.87751	0.55186	|	69.371	2.71168	0.54831	97.9187	-2.40466	0.55179	|	69.432	2.02568	0.43783	98.7228	-2.25699	0.55177	|	69.356	4.54879	0.37522	96.8299	-1.86346	0.55179	|	69.423	2.6851	0.51303	98.1095	-2.0894	0.55177	|	69.476	2.02552	0.40716	98.7823	-2.28109	0.55176	|	69.015	4.52614	0.37335	96.8718	-1.7546	0.55187	|	69.353
69.212	4.54671	0.3655	96.8651	-1.88618	0.55182	|	69.521	2.71795	0.55039	97.9036	-2.42489	0.55175	|	69.582	2.03006	0.44025	98.7128	-2.27663	0.55173	|	69.506	4.56194	0.37699	96.8053	-1.87249	0.55175	|	69.573	2.69146	0.51516	98.0962	-2.10307	0.55173	|	69.626	2.02991	0.4088	98.7723	-2.30132	0.55172	|	69.165	4.53908	0.37414	96.8491	-1.76117	0.55184	|	69.503
69.362	4.55961	0.36724	96.8407	-1.89449	0.55179	|	69.671	2.72424	0.55374	97.8883	-2.44556	0.55171	|	69.732	2.03442	0.44266	98.7028	-2.29646	0.5517	|	69.656	4.57514	0.37878	96.7805	-1.88147	0.55171	|	69.723	2.69785	0.51729	98.0827	-2.11685	0.5517	|	69.776	2.03427	0.41131	98.7622	-2.32164	0.55168	|	69.315	4.55204	0.37538	96.8262	-1.76766	0.5518	|	69.653
69.512	4.57261	0.369	96.816	-1.90256	0.55175	|	69.821	2.73051	0.55656	97.8729	-2.46652	0.55167	|	69.882	2.03881	0.44509	98.6927	-2.31662	0.55166	|	69.806	4.58829	0.38056	96.7558	-1.89028	0.55168	|	69.873	2.70422	0.51943	98.0692	-2.13065	0.55166	|	69.926	2.03867	0.41497	98.752	-2.3424	0.55165	|	69.465	4.56498	0.37669	96.8033	-1.77404	0.55176	|	69.803
69.662	4.58557	0.37075	96.7913	-1.91033	0.55171	|	69.971	2.73678	0.5588	97.8574	-2.4878	0.55164	|	70.032	2.04318	0.44751	98.6826	-2.33699	0.55162	|	69.956	4.60148	0.38235	96.7307	-1.89903	0.55164	|	70.023	2.71055	0.52156	98.0556	-2.14445	0.55162	|	70.076	2.04306	0.41801	98.7416	-2.36337	0.55161	|	69.615	4.57796	0.37845	96.7803	-1.78032	0.55172	|	69.953
69.812	4.59852	0.37251	96.7665	-1.91784	0.55168	|	70.121	2.74301	0.56095	97.8418	-2.50934	0.5516	|	70.182	2.04755	0.44994	98.6723	-2.35762	0.55158	|	70.106	4.61466	0.38415	96.7057	-1.90765	0.5516	|	70.173	2.71693	0.52371	98.0419	-2.15841	0.55158	|	70.226	2.04744	0.41953	98.7313	-2.38448	0.55157	|	69.765	4.59107	0.38003	96.7569	-1.78654	0.55169	|	70.103
69.962	4.61154	0.37428	96.7415	-1.92519	0.55164	|	70.271	2.74929	0.56379	97.826	-2.53136	0.55156	|	70.332	2.05196	0.45238	98.6619	-2.37866	0.55154	|	70.256	4.62788	0.38596	96.6804	-1.9162	0.55156	|	70.323	2.72327	0.52585	98.0282	-2.17237	0.55155	|	70.376	2.05179	0.42105	98.7208	-2.40569	0.55153	|	69.915	4.60404	0.38149	96.7337	-1.79258	0.55165	|	70.253
70.112	4.62449	0.37605	96.7165	-1.93236	0.5516	|	70.421	2.75559	0.56571	97.8099	-2.55381	0.55152	|	70.482	2.05638	0.45483	98.6513	-2.39998	0.55151	|	70.406	4.64109	0.38778	96.655	-1.92463	0.55153	|	70.473	2.72963	0.52801	98.0143	-2.18645	0.55151	|	70.526	2.05613	0.42305	98.7104	-2.42702	0.5515	|	70.065	4.61708	0.38279	96.7102	-1.79854	0.55161	|	70.403
70.262	4.63751	0.37783	96.6913	-1.93947	0.55156	|	70.571	2.76184	0.56781	97.7939	-2.5764	0.55149	|	70.632	2.06076	0.45726	98.6408	-2.42137	0.55147	|	70.556	4.65426	0.38959	96.6296	-1.93293	0.55149	|	70.623	2.73602	0.53019	98.0003	-2.20069	0.55147	|	70.676	2.06049	0.42504	98.6997	-2.44869	0.55146	|	70.215	4.63007	0.38439	96.6868	-1.80435	0.55157	|	70.553
70.412	4.65053	0.37961	96.666	-1.94652	0.55152	|	70.721	2.76813	0.56947	97.7776	-2.59942	0.55145	|	70.782	2.06512	0.45968	98.6302	-2.44291	0.55143	|	70.706	4.66752	0.39143	96.6039	-1.94118	0.55145	|	70.773	2.7424	0.53236	97.9862	-2.215	0.55143	|	70.826	2.06487	0.42858	98.6889	-2.47065	0.55142	|	70.365	4.64316	0.38411	96.6632	-1.8101	0.55154	|	70.703
70.562	4.66351	0.38139	96.6407	-1.95357	0.55149	|	70.871	2.77437	0.57206	97.7614	-2.62258	0.55141	|	70.932	2.0695	0.46211	98.6194	-2.46477	0.55139	|	70.856	4.68079	0.39327	96.5781	-1.94934	0.55141	|	70.923	2.74876	0.53454	97.9721	-2.22942	0.5514	|	70.976	2.06931	0.43135	98.6779	-2.49309	0.55138	|	70.515	4.65622	0.38623	96.6395	-1.81572	0.5515	|	70.853
70.712	4.6765	0.38317	96.6153	-1.9607	0.55145	|	71.021	2.78066	0.57312	97.7448	-2.64622	0.55137	|	71.082	2.07389	0.46454	98.6085	-2.48691	0.55136	|	71.006	4.69401	0.39511	96.5523	-1.95737	0.55138	|	71.073	2.75516	0.53674	97.9578	-2.24401	0.55136	|	71.126	2.0737	0.4335	98.6669	-2.51543	0.55135	|	70.665	4.66931	0.38823	96.6157	-1.82126	0.55146	|	71.003
70.862	4.68955	0.38497	96.5897	-1.96798	0.55141	|	71.171	2.78695	0.57599	97.7281	-2.67008	0.55133	|	71.232	2.07829	0.46697	98.5975	-2.50931	0.55132	|	71.156	4.70727	0.39696	96.5263	-1.96534	0.55134	|	71.223	2.76155	0.53894	97.9434	-2.25872	0.55132	|	71.276	2.07804	0.43515	98.656	-2.5377	0.55131	|	70.815	4.68237	0.39092	96.5919	-1.82671	0.55142	|	71.153
71.012	4.70257	0.38676	96.564	-1.97543	0.55137	|	71.321	2.79326	0.57931	97.7112	-2.69426	0.5513	|	71.382	2.08266	0.46938	98.5866	-2.53175	0.55128	|	71.306	4.72051	0.39881	96.5002	-1.97322	0.5513	|	71.373	2.76794	0.54114	97.9289	-2.27358	0.55128	|	71.426	2.08238	0.43713	98.6449	-2.56014	0.55127	|	70.965	4.69555	0.39152	96.5678	-1.83213	0.55139	|	71.303
71.162	4.7156	0.38856	96.5382	-1.9831	0.55134	|	71.471	2.79957	0.581	97.6941	-2.7187	0.55126	|	71.532	2.08704	0.4718	98.5754	-2.55449	0.55124	|	71.456	4.7338	0.40068	96.4739	-1.98105	0.55126	|	71.523	2.7743	0.54334	97.9144	-2.28851	0.55125	|	71.576	2.08673	0.43989	98.6337	-2.58275	0.55123	|	71.115	4.70865	0.39341	96.5437	-1.83748	0.55135	|	71.453
71.312	4.72869	0.39036	96.5122	-1.99105	0.5513	|	71.621	2.80589	0.58373	97.6768	-2.74332	0.55122	|	71.682	2.09142	0.47421	98.5642	-2.57741	0.55121	|	71.606	4.74704	0.40253	96.4476	-1.98878	0.55123	|	71.673	2.78068	0.54556	97.8997	-2.30369	0.55121	|	71.726	2.09108	0.44262	98.6225	-2.60551	0.5512	|	71.265	4.72177	0.3953	96.5196	-1.84279	0.55131	|	71.603
71.462	4.74177	0.39217	96.4861	-1.99925	0.55126	|	71.771	2.8122	0.58585	97.6594	-2.76807	0.55118	|	71.832	2.09575	0.47659	98.553	-2.60024	0.55117	|	71.756	4.76033	0.4044	96.4212	-1.99647	0.55119	|	71.823	2.78704	0.54778	97.8851	-2.31897	0.55117	|	71.876	2.09544	0.44509	98.6111	-2.62841	0.55116	|	71.415	4.73491	0.39773	96.4953	-1.8481	0.55127	|	71.753
71.612	4.75484	0.39397	96.4599	-2.00772	0.55122	|	71.921	2.81851	0.58713	97.6419	-2.79293	0.55115	|	71.982	2.10012	0.47899	98.5415	-2.62349	0.55113	|	71.906	4.77363	0.40627	96.3945	-2.00411	0.55115	|	71.973	2.79341	0.55001	97.8702	-2.33448	0.55113	|	72.026	2.09979	0.44817	98.5995	-2.65142	0.55112	|	71.565	4.74798	0.39843	96.4711	-1.85338	0.55124	|	71.903
71.762	4.76794	0.39578	96.4335	-2.01647	0.55119	|	72.071	2.8248	0.5911	97.6242	-2.81783	0.55111	|	72.132	2.10447	0.48137	98.5301	-2.64674	0.55109	|	72.056	4.78684	0.40813	96.368	-2.01164	0.55111	|	72.123	2.79977	0.55224	97.8554	-2.35016	0.5511	|	72.176	2.10418	0.45071	98.5879	-2.67469	0.55108	|	71.715	4.76116	0.40042	96.4467	-1.85871	0.5512	|	72.053
71.912	4.78106	0.39759	96.407	-2.0255	0.55115	|	72.221	2.8311	0.59313	97.6064	-2.84277	0.55107	|	72.282	2.10885	0.48378	98.5184	-2.67039	0.55106	|	72.206	4.80008	0.41	96.3414	-2.01914	0.55108	|	72.273	2.80616	0.55448	97.8403	-2.36615	0.55106	|	72.326	2.10856	0.45281	98.5761	-2.69796	0.55104	|	71.865	4.77434	0.4033	96.4222	-1.86406	0.55116	|	72.203
72.062	4.79414	0.39939	96.3805	-2.03473	0.55111	|	72.371	2.83743	0.59502	97.5883	-2.86791	0.55103	|	72.432	2.11322	0.48616	98.5067	-2.69409	0.55102	|	72.356	4.81334	0.41186	96.3145	-2.02661	0.55104	|	72.423	2.81254	0.55674	97.8251	-2.38238	0.55102	|	72.476	2.11292	0.45478	98.5643	-2.72124	0.55101	|	72.015	4.78752	0.40409	96.3976	-1.86942	0.55112	|	72.353
72.212	4.80729	0.4012	96.3537	-2.04422	0.55107	|	72.521	2.8438	0.59741	97.57	-2.89314	0.55099	|	72.582	2.11759	0.48855	98.4949	-2.71792	0.55098	|	72.506	4.8266	0.41373	96.2876	-2.03404	0.551	|	72.573	2.81892	0.559	97.8099	-2.39883	0.55098	|	72.626	2.11725	0.45709	98.5525	-2.74439	0.55097	|	72.165	4.80067	0.40616	96.3729	-1.87481	0.55108	|	72.503
72.362	4.8204	0.403	96.3268	-2.05387	0.55103	|	72.671	2.85012	0.60063	97.5516	-2.91814	0.55096	|	72.732	2.12196	0.49092	98.483	-2.74186	0.55094	|	72.656	4.83983	0.41559	96.2606	-2.04142	0.55096	|	72.723	2.82527	0.56125	97.7946	-2.41548	0.55094	|	72.776	2.12156	0.45991	98.5406	-2.76746	0.55093	|	72.315	4.81392	0.4072	96.3481	-1.88027	0.55105	|	72.653
72.512	4.83354	0.4048	96.2998	-2.06367	0.551	|	72.821	2.85641	0.60265	97.5332	-2.94291	0.55092	|	72.882	2.12629	0.49328	98.4711	-2.76575	0.5509	|	72.806	4.85314	0.41745	96.2334	-2.04882	0.55092	|	72.873	2.83166	0.56353	97.7791	-2.43254	0.55091	|	72.926	2.12593	0.46303	98.5285	-2.79087	0.55089	|	72.465	4.82712	0.40929	96.3232	-1.88573	0.55101	|	72.803
72.662	4.84669	0.4066	96.2725	-2.07359	0.55096	|	72.971	2.8627	0.60606	97.5146	-2.96755	0.55088	|	73.032	2.13064	0.49564	98.459	-2.78977	0.55087	|	72.956	4.86644	0.41932	96.2061	-2.05619	0.55089	|	73.023	2.83804	0.56581	97.7635	-2.44983	0.55087	|	73.076	2.13032	0.46577	98.5161	-2.81445	0.55085	|	72.615	4.84036	0.409	96.2982	-1.89125	0.55097	|	72.953
72.812	4.85981	0.40839	96.2453	-2.08352	0.55092	|	73.121	2.869	0.60845	97.4958	-2.99205	0.55084	|	73.182	2.13498	0.49799	98.4468	-2.81389	0.55083	|	73.106	4.87978	0.42118	96.1787	-2.06355	0.55085	|	73.173	2.84439	0.56809	97.7479	-2.46738	0.55083	|	73.226	2.13467	0.46755	98.5038	-2.83777	0.55082	|	72.765	4.85354	0.41209	96.2732	-1.89676	0.55093	|	73.103
72.962	4.87298	0.41018	96.2178	-2.09347	0.55088	|	73.271	2.87536	0.61153	97.4767	-3.01653	0.55081	|	73.332	2.13931	0.50034	98.4346	-2.83803	0.55079	|	73.256	4.89311	0.42304	96.1511	-2.0709	0.55081	|	73.323	2.85075	0.57037	97.7322	-2.48527	0.55079	|	73.376	2.13904	0.47084	98.4914	-2.86115	0.55078	|	72.915	4.8668	0.41403	96.2481	-1.90231	0.5509	|	73.253
73.112	4.8862	0.41197	96.19	-2.1034	0.55085	|	73.421	2.88172	0.61389	97.4574	-3.04075	0.55077	|	73.482	2.14367	0.50269	98.4222	-2.86235	0.55075	|	73.406	4.90644	0.42489	96.1234	-2.07822	0.55077	|	73.473	2.85713	0.57267	97.7163	-2.50357	0.55075	|	73.526	2.14339	0.47302	98.4789	-2.8844	0.55074	|	73.065	4.88003	0.41528	96.2228	-1.90786	0.55086	|	73.403
73.262	4.8994	0.41376	96.1622	-2.1132	0.55081	|	73.571	2.88802	0.6173	97.4382	-3.06444	0.55073	|	73.632	2.14802	0.50504	98.4096	-2.88669	0.55071	|	73.556	4.91975	0.42673	96.0957	-2.08552	0.55073	|	73.623	2.86349	0.57497	97.7003	-2.52215	0.55072	|	73.676	2.14775	0.47696	98.4663	-2.90764	0.5507	|	73.215	4.89327	0.41516	96.1976	-1.91338	0.55082	|	73.553
73.412	4.91259	0.41553	96.1343	-2.12283	0.55077	|	73.721	2.89435	0.61802	97.4187	-3.0879	0.55069	|	73.782	2.15236	0.50738	98.3971	-2.91096	0.55068	|	73.706	4.93308	0.42857	96.0679	-2.09281	0.5507	|	73.773	2.86985	0.57728	97.6842	-2.5411	0.55068	|	73.826	2.15211	0.48012	98.4535	-2.93084	0.55067	|	73.365	4.90648	0.41707	96.1722	-1.91885	0.55078	|	73.703
73.562	4.92578	0.4173	96.1062	-2.13223	0.55073	|	73.871	2.90064	0.62076	97.3992	-3.11083	0.55065	|	73.932	2.15668	0.50971	98.3844	-2.9352	0.55064	|	73.856	4.94643	0.43041	96.0399	-2.1001	0.55066	|	73.923	2.87618	0.57958	97.668	-2.56031	0.55064	|	73.976	2.15646	0.48105	98.4407	-2.95391	0.55063	|	73.515	4.91972	0.41858	96.1468	-1.92428	0.55074	|	73.853
73.712	4.93898	0.41906	96.078	-2.1414	0.55069	|	74.021	2.90694	0.62228	97.3795	-3.1334	0.55062	|	74.082	2.16099	0.51203	98.3717	-2.95936	0.5506	|	74.006	4.95977	0.43223	96.0118	-2.10737	0.55062	|	74.073	2.88258	0.58191	97.6516	-2.58012	0.5506	|	74.126	2.16082	0.48313	98.4278	-2.97692	0.55059	|	73.665	4.93299	0.42034	96.1212	-1.92965	0.55071	|	74.003
73.862	4.95216	0.4208	96.0497	-2.15027	0.55066	|	74.171	2.91325	0.62572	97.3597	-3.15551	0.55058	|	74.232	2.16531	0.51435	98.3589	-2.98357	0.55056	|	74.156	4.97307	0.43405	95.9838	-2.1146	0.55058	|	74.223	2.88893	0.58423	97.6352	-2.60017	0.55056	|	74.276	2.1652	0.48515	98.4147	-2.99991	0.55055	|	73.815	4.94626	0.4226	96.0956	-1.93494	0.55067	|	74.153
74.012	4.9653	0.42254	96.0214	-2.15881	0.55062	|	74.321	2.91956	0.62854	97.3397	-3.17716	0.55054	|	74.382	2.1697	0.51671	98.3457	-3.00811	0.55052	|	74.306	4.98634	0.43585	95.9556	-2.12179	0.55055	|	74.373	2.89528	0.58656	97.6186	-2.6206	0.55053	|	74.426	2.16959	0.48682	98.4015	-3.02287	0.55051	|	73.965	4.95956	0.42539	96.0698	-1.94012	0.55063	|	74.303
74.162	4.97852	0.42428	95.9928	-2.16709	0.55058	|	74.471	2.92584	0.63149	97.3197	-3.19821	0.5505	|	74.532	2.17404	0.51904	98.3326	-3.03238	0.55049	|	74.456	4.99977	0.43766	95.9271	-2.12905	0.55051	|	74.523	2.90164	0.58889	97.6019	-2.64147	0.55049	|	74.576	2.17393	0.48838	98.3883	-3.0454	0.55048	|	74.115	4.97279	0.42542	96.0441	-1.94516	0.55059	|	74.453
74.312	4.99174	0.42601	95.9641	-2.17503	0.55054	|	74.621	2.93215	0.63388	97.2995	-3.21882	0.55046	|	74.682	2.17836	0.52136	98.3195	-3.05646	0.55045	|	74.606	5.01312	0.43946	95.8986	-2.13624	0.55047	|	74.673	2.90802	0.59124	97.585	-2.66278	0.55045	|	74.726	2.17826	0.49053	98.3751	-3.06776	0.55044	|	74.265	4.98607	0.42644	96.0182	-1.95006	0.55055	|	74.603
74.462	5.00501	0.42773	95.9352	-2.18267	0.5505	|	74.771	2.93844	0.63642	97.2791	-3.23881	0.55043	|	74.832	2.18268	0.52368	98.3062	-3.08047	0.55041	|	74.756	5.02651	0.44125	95.87	-2.14343	0.55043	|	74.823	2.91438	0.59359	97.5679	-2.68443	0.55041	|	74.876	2.1826	0.49258	98.3617	-3.08996	0.5504	|	74.415	4.99931	0.42772	95.9924	-1.9548	0.55052	|	74.753
74.612	5.01827	0.42945	95.9062	-2.18998	0.55047	|	74.921	2.94473	0.63967	97.2587	-3.25822	0.55039	|	74.982	2.187	0.526	98.2929	-3.10441	0.55037	|	74.906	5.03997	0.44304	95.8411	-2.15062	0.55039	|	74.973	2.92075	0.59595	97.5508	-2.70651	0.55037	|	75.026	2.1869	0.49436	98.3484	-3.11181	0.55036	|	74.565	5.01253	0.43035	95.9665	-1.95935	0.55048	|	74.903
74.762	5.03147	0.43115	95.8772	-2.19692	0.55043	|	75.071	2.95102	0.64211	97.2381	-3.27704	0.55035	|	75.132	2.19134	0.52833	98.2794	-3.12833	0.55033	|	75.056	5.05342	0.44483	95.8121	-2.15777	0.55035	|	75.123	2.92713	0.59831	97.5334	-2.729	0.55034	|	75.176	2.19121	0.4966	98.3349	-3.13355	0.55032	|	74.715	5.02582	0.43081	95.9404	-1.96374	0.55044	|	75.053
74.912	5.04468	0.43284	95.8482	-2.20353	0.55039	|	75.221	2.95732	0.64589	97.2174	-3.29527	0.55031	|	75.282	2.19569	0.53067	98.2657	-3.15225	0.5503	|	75.206	5.06684	0.4466	95.7831	-2.16487	0.55032	|	75.273	2.93345	0.60066	97.5161	-2.75162	0.5503	|	75.326	2.19558	0.49931	98.3212	-3.15537	0.55028	|	74.865	5.03911	0.43205	95.9143	-1.96791	0.5504	|	75.203
75.062	5.05791	0.43452	95.8189	-2.20984	0.55035	|	75.371	2.96366	0.64781	97.1965	-3.31298	0.55027	|	75.432	2.20005	0.53302	98.2519	-3.17606	0.55026	|	75.356	5.08025	0.44836	95.754	-2.17192	0.55028	|	75.423	2.93978	0.60302	97.4986	-2.77463	0.55026	|	75.476	2.1999	0.50172	98.3075	-3.17679	0.55025	|	75.015	5.05238	0.43368	95.8882	-1.97187	0.55036	|	75.353
75.212	5.07119	0.4362	95.7896	-2.21588	0.55031	|	75.521	2.96998	0.65038	97.1755	-3.33002	0.55024	|	75.582	2.2044	0.53536	98.238	-3.19969	0.55022	|	75.506	5.09357	0.4501	95.725	-2.17887	0.55024	|	75.573	2.94612	0.60538	97.481	-2.79804	0.55022	|	75.626	2.20422	0.50382	98.2937	-3.19796	0.55021	|	75.165	5.06575	0.43493	95.8618	-1.97563	0.55033	|	75.503
75.362	5.0845	0.43788	95.76	-2.22166	0.55028	|	75.671	2.97627	0.65252	97.1545	-3.34635	0.5502	|	75.732	2.20875	0.5377	98.224	-3.22319	0.55018	|	75.656	5.10693	0.45184	95.6959	-2.1858	0.5502	|	75.723	2.95251	0.60778	97.463	-2.82194	0.55018	|	75.776	2.20856	0.50735	98.2798	-3.21902	0.55017	|	75.315	5.07908	0.43655	95.8354	-1.97918	0.55029	|	75.653
75.512	5.0978	0.43955	95.7304	-2.22718	0.55024	|	75.821	2.98254	0.65542	97.1334	-3.36203	0.55016	|	75.882	2.21308	0.54003	98.21	-3.24639	0.55014	|	75.806	5.12035	0.45358	95.6665	-2.19269	0.55016	|	75.873	2.95889	0.61017	97.445	-2.84609	0.55015	|	75.926	2.21289	0.50924	98.2658	-3.23979	0.55013	|	75.465	5.09238	0.43655	95.809	-1.98252	0.55025	|	75.803
75.662	5.11111	0.44121	95.7007	-2.23248	0.5502	|	75.971	2.98883	0.65762	97.1122	-3.37712	0.55012	|	76.032	2.2174	0.54237	98.196	-3.26939	0.55011	|	75.956	5.13384	0.45532	95.6369	-2.19955	0.55012	|	76.023	2.96526	0.61257	97.4267	-2.87052	0.55011	|	76.076	2.21721	0.51077	98.2518	-3.26031	0.55009	|	75.615	5.10572	0.43825	95.7826	-1.98566	0.55021	|	75.953
75.812	5.1244	0.44286	95.671	-2.23755	0.55016	|	76.121	2.99513	0.65987	97.0909	-3.39163	0.55008	|	76.182	2.22171	0.5447	98.1818	-3.29216	0.55007	|	76.106	5.14722	0.45704	95.6074	-2.20628	0.55009	|	76.173	2.97163	0.61497	97.4084	-2.89518	0.55007	|	76.226	2.22152	0.51253	98.2377	-3.28051	0.55006	|	75.765	5.1191	0.44046	95.756	-1.98862	0.55017	|	76.103
75.962	5.13771	0.44451	95.6412	-2.24245	0.55012	|	76.271	3.00141	0.66322	97.0696	-3.40549	0.55004	|	76.332	2.22602	0.54703	98.1676	-3.31473	0.55003	|	76.256	5.1607	0.45876	95.5776	-2.21299	0.55005	|	76.323	2.97804	0.6174	97.3897	-2.92017	0.55003	|	76.376	2.2258	0.51364	98.2236	-3.30036	0.55002	|	75.915	5.13239	0.4424	95.7295	-1.99138	0.55013	|	76.253
76.112	5.151	0.44614	95.6114	-2.24717	0.55008	|	76.421	3.0077	0.66514	97.0481	-3.41879	0.55001	|	76.482	2.23037	0.54939	98.1531	-3.33729	0.54999	|	76.406	5.17407	0.46047	95.548	-2.21956	0.55001	|	76.473	2.98441	0.61982	97.371	-2.94524	0.54999	|	76.526	2.23013	0.51571	98.2093	-3.32016	0.54998	|	76.065	5.14573	0.44254	95.703	-1.99397	0.5501	|	76.403
76.262	5.16437	0.44778	95.5813	-2.25179	0.55005	|	76.571	3.01399	0.66755	97.0266	-3.43152	0.54997	|	76.632	2.23471	0.55174	98.1386	-3.35959	0.54995	|	76.556	5.18754	0.46217	95.518	-2.22608	0.54997	|	76.623	2.99073	0.62222	97.3524	-2.97021	0.54995	|	76.676	2.23446	0.51667	98.1948	-3.33976	0.54994	|	76.215	5.1591	0.44345	95.6763	-1.99642	0.55006	|	76.553
76.412	5.17777	0.44942	95.5511	-2.25629	0.55001	|	76.721	3.02027	0.67076	97.005	-3.44371	0.54993	|	76.782	2.23906	0.55411	98.1239	-3.38173	0.54991	|	76.706	5.20106	0.46388	95.4879	-2.23253	0.54993	|	76.773	2.99712	0.62466	97.3333	-2.99561	0.54992	|	76.826	2.23879	0.51912	98.1803	-3.3591	0.5499	|	76.365	5.17245	0.44544	95.6496	-1.99872	0.55002	|	76.703
76.562	5.19106	0.45103	95.5211	-2.26064	0.54997	|	76.871	3.02659	0.67316	96.9832	-3.45544	0.54989	|	76.932	2.2434	0.55648	98.1092	-3.40357	0.54988	|	76.856	5.2145	0.46557	95.4578	-2.23884	0.54989	|	76.923	3.00354	0.62712	97.314	-3.02113	0.54988	|	76.976	2.2431	0.52166	98.1658	-3.37808	0.54986	|	76.515	5.18586	0.44652	95.6228	-2.0009	0.54998	|	76.853
76.712	5.20441	0.45265	95.4909	-2.26492	0.54993	|	77.021	3.03289	0.67588	96.9614	-3.46664	0.54985	|	77.082	2.24772	0.55885	98.0944	-3.42513	0.54984	|	77.006	5.22798	0.46726	95.4276	-2.24505	0.54986	|	77.073	3.0099	0.62957	97.2947	-3.04648	0.54984	|	77.126	2.24742	0.52432	98.1512	-3.39685	0.54983	|	76.665	5.19921	0.44704	95.5961	-2.00295	0.54994	|	77.003
76.862	5.21777	0.45426	95.4606	-2.26912	0.54989	|	77.171	3.03919	0.67824	96.9395	-3.47738	0.54981	|	77.232	2.25207	0.56123	98.0795	-3.44654	0.5498	|	77.156	5.2415	0.46894	95.3972	-2.25116	0.54982	|	77.223	3.01628	0.63203	97.2752	-3.07186	0.5498	|	77.276	2.25173	0.52699	98.1365	-3.41532	0.54979	|	76.815	5.2126	0.44814	95.5692	-2.00489	0.54991	|	77.153
77.012	5.23108	0.45586	95.4303	-2.27323	0.54986	|	77.321	3.04551	0.68099	96.9175	-3.48771	0.54978	|	77.382	2.25642	0.56363	98.0644	-3.46777	0.54976	|	77.306	5.25494	0.4706	95.3669	-2.25711	0.54978	|	77.373	3.02267	0.6345	97.2555	-3.09718	0.54976	|	77.426	2.25603	0.52952	98.1218	-3.43349	0.54975	|	76.965	5.226	0.45011	95.5424	-2.00674	0.54987	|	77.303
77.162	5.24449	0.45746	95.3998	-2.2773	0.54982	|	77.471	3.05178	0.68287	96.8956	-3.49755	0.54974	|	77.532	2.26076	0.56602	98.0493	-3.48866	0.54972	|	77.456	5.26843	0.47226	95.3364	-2.26294	0.54974	|	77.523	3.02901	0.63697	97.2357	-3.12218	0.54972	|	77.576	2.26039	0.53261	98.1067	-3.4517	0.54971	|	77.115	5.23936	0.45181	95.5155	-2.0085	0.54983	|	77.453
77.312	5.25793	0.45906	95.3692	-2.28132	0.54978	|	77.621	3.05812	0.68611	96.8734	-3.50713	0.5497	|	77.682	2.26509	0.56841	98.0342	-3.50923	0.54968	|	77.606	5.2819	0.47391	95.3059	-2.26862	0.5497	|	77.673	3.03542	0.63947	97.2156	-3.14729	0.54969	|	77.726	2.26474	0.53504	98.0917	-3.4696	0.54967	|	77.265	5.25273	0.45189	95.4887	-2.01022	0.54979	|	77.603
77.462	5.27123	0.46063	95.3388	-2.28525	0.54974	|	77.771	3.06441	0.68857	96.8513	-3.51628	0.54966	|	77.832	2.26941	0.57081	98.019	-3.52954	0.54965	|	77.756	5.29538	0.47555	95.2753	-2.27416	0.54966	|	77.823	3.04185	0.64199	97.1953	-3.17225	0.54965	|	77.876	2.2691	0.53721	98.0765	-3.48729	0.54963	|	77.415	5.26614	0.45412	95.4617	-2.01188	0.54975	|	77.753
77.612	5.28462	0.46221	95.3082	-2.28915	0.5497	|	77.921	3.07073	0.69143	96.829	-3.52517	0.54962	|	77.982	2.27376	0.57323	98.0036	-3.54967	0.54961	|	77.906	5.30894	0.47719	95.2444	-2.27957	0.54963	|	77.973	3.04824	0.6445	97.175	-3.19676	0.54961	|	78.026	2.27342	0.53847	98.0614	-3.50457	0.5496	|	77.565	5.27949	0.45403	95.4348	-2.01348	0.54971	|	77.903
77.762	5.29799	0.46378	95.2776	-2.293	0.54966	|	78.071	3.07701	0.69363	96.8069	-3.53374	0.54958	|	78.132	2.27808	0.57565	97.9882	-3.56947	0.54957	|	78.056	5.32245	0.47882	95.2136	-2.2848	0.54959	|	78.123	3.05464	0.64702	97.1544	-3.22094	0.54957	|	78.176	2.27773	0.54133	98.0463	-3.52161	0.54956	|	77.715	5.29285	0.45582	95.4079	-2.01502	0.54968	|	78.053
77.912	5.31137	0.46533	95.2469	-2.2968	0.54962	|	78.221	3.08336	0.69656	96.7844	-3.54216	0.54955	|	78.282	2.28238	0.57806	97.9728	-3.58891	0.54953	|	78.206	5.33593	0.48043	95.1827	-2.28986	0.54955	|	78.273	3.06098	0.64954	97.1339	-3.24456	0.54953	|	78.326	2.28204	0.54359	98.031	-3.5384	0.54952	|	77.865	5.30624	0.45654	95.3809	-2.01651	0.54964	|	78.203
78.062	5.32476	0.46689	95.2161	-2.30056	0.54959	|	78.371	3.08966	0.6997	96.762	-3.55032	0.54951	|	78.432	2.28669	0.58048	97.9573	-3.60813	0.54949	|	78.356	5.34951	0.48204	95.1516	-2.29478	0.54951	|	78.423	3.06734	0.65207	97.1132	-3.26779	0.54949	|	78.476	2.28635	0.54474	98.0157	-3.55497	0.54948	|	78.015	5.31971	0.45762	95.3538	-2.01794	0.5496	|	78.353
78.212	5.33817	0.46843	95.1852	-2.30426	0.54955	|	78.521	3.09601	0.70235	96.7395	-3.55834	0.54947	|	78.582	2.29103	0.58293	97.9416	-3.62721	0.54945	|	78.506	5.36301	0.48363	95.1206	-2.29949	0.54947	|	78.573	3.07371	0.65462	97.0923	-3.29059	0.54946	|	78.626	2.29067	0.54736	98.0004	-3.57136	0.54944	|	78.165	5.33316	0.45817	95.3266	-2.0193	0.54956	|	78.503
78.362	5.35154	0.46996	95.1544	-2.30789	0.54951	|	78.671	3.10233	0.70608	96.7169	-3.5662	0.54943	|	78.732	2.29538	0.5854	97.9258	-3.6461	0.54941	|	78.656	5.37658	0.48521	95.0894	-2.30404	0.54943	|	78.723	3.08006	0.65717	97.0714	-3.31279	0.54942	|	78.776	2.29496	0.54954	97.985	-3.58744	0.5494	|	78.315	5.34666	0.45906	95.2993	-2.0206	0.54952	|	78.653
78.512	5.36496	0.47148	95.1234	-2.31145	0.54947	|	78.821	3.10869	0.70935	96.6942	-3.574	0.54939	|	78.882	2.2997	0.58786	97.9099	-3.66465	0.54938	|	78.806	5.39016	0.48678	95.058	-2.30842	0.5494	|	78.873	3.08641	0.65972	97.0502	-3.33443	0.54938	|	78.926	2.29933	0.55241	97.9693	-3.60361	0.54936	|	78.465	5.36013	0.46123	95.2721	-2.02183	0.54948	|	78.803
78.662	5.37839	0.47299	95.0923	-2.31492	0.54943	|	78.971	3.11504	0.71145	96.6715	-3.5817	0.54935	|	79.032	2.30402	0.59032	97.8941	-3.68289	0.54934	|	78.956	5.40372	0.48834	95.0267	-2.3126	0.54936	|	79.023	3.0928	0.66231	97.0289	-3.35559	0.54934	|	79.076	2.30367	0.5551	97.9536	-3.6195	0.54933	|	78.615	5.37363	0.46283	95.2448	-2.02299	0.54944	|	78.953
78.812	5.39178	0.47449	95.0613	-2.31829	0.54939	|	79.121	3.12139	0.71347	96.6487	-3.58934	0.54931	|	79.182	2.30836	0.59281	97.8781	-3.70102	0.5493	|	79.106	5.41728	0.48988	94.9953	-2.31659	0.54932	|	79.173	3.09919	0.6649	97.0074	-3.37608	0.5493	|	79.226	2.30799	0.55788	97.9379	-3.63513	0.54929	|	78.765	5.38714	0.46226	95.2174	-2.02407	0.54941	|	79.103
78.962	5.40524	0.47598	95.0301	-2.32157	0.54936	|	79.271	3.12774	0.71558	96.6259	-3.59695	0.54928	|	79.332	2.31269	0.59531	97.862	-3.71886	0.54926	|	79.256	5.43088	0.49141	94.9638	-2.32041	0.54928	|	79.323	3.10554	0.66748	96.9859	-3.39576	0.54926	|	79.376	2.31232	0.56067	97.9222	-3.6506	0.54925	|	78.915	5.4007	0.46443	95.19	-2.02507	0.54937	|	79.253
79.112	5.41862	0.47744	94.999	-2.32473	0.54932	|	79.421	3.13407	0.71874	96.6031	-3.60454	0.54924	|	79.482	2.31698	0.59779	97.846	-3.7363	0.54922	|	79.406	5.44447	0.49293	94.9322	-2.32404	0.54924	|	79.473	3.11191	0.67009	96.9642	-3.41482	0.54922	|	79.526	2.31664	0.56321	97.9064	-3.6659	0.54921	|	79.065	5.41418	0.4651	95.1627	-2.02599	0.54933	|	79.403
79.262	5.43199	0.47889	94.9679	-2.32777	0.54928	|	79.571	3.14042	0.7215	96.5802	-3.61218	0.5492	|	79.632	2.32128	0.60028	97.8299	-3.75357	0.54918	|	79.556	5.45801	0.49443	94.9007	-2.32747	0.5492	|	79.623	3.11831	0.67271	96.9422	-3.43322	0.54919	|	79.676	2.32096	0.5656	97.8905	-3.68103	0.54917	|	79.215	5.42769	0.46555	95.1353	-2.02685	0.54929	|	79.553
79.412	5.44544	0.48034	94.9365	-2.33071	0.54924	|	79.721	3.14674	0.72451	96.5574	-3.61982	0.54916	|	79.782	2.3256	0.60281	97.8137	-3.77072	0.54914	|	79.706	5.47153	0.49591	94.8692	-2.3307	0.54917	|	79.773	3.12465	0.67531	96.9204	-3.45069	0.54915	|	79.826	2.32528	0.56754	97.8746	-3.69604	0.54913	|	79.365	5.4412	0.46641	95.1079	-2.02762	0.54925	|	79.703
79.562	5.4589	0.48176	94.9052	-2.33351	0.5492	|	79.871	3.15309	0.72738	96.5344	-3.62754	0.54912	|	79.932	2.32987	0.60531	97.7975	-3.78748	0.54911	|	79.856	5.48507	0.49737	94.8376	-2.33377	0.54913	|	79.923	3.13105	0.67795	96.8983	-3.46753	0.54911	|	79.976	2.3296	0.56913	97.8585	-3.71093	0.54909	|	79.515	5.45478	0.46754	95.0804	-2.02832	0.54921	|	79.853
79.712	5.47233	0.48317	94.8738	-2.33617	0.54916	|	80.021	3.1594	0.73082	96.5115	-3.6353	0.54908	|	80.082	2.33418	0.60785	97.7811	-3.80419	0.54907	|	80.006	5.49867	0.49883	94.8059	-2.33667	0.54909	|	80.073	3.13743	0.68058	96.8761	-3.48354	0.54907	|	80.126	2.3339	0.57247	97.8426	-3.72562	0.54906	|	79.665	5.46827	0.46876	95.053	-2.02892	0.54917	|	80.003
79.862	5.48589	0.48458	94.8421	-2.33871	0.54912	|	80.171	3.1657	0.73423	96.4885	-3.64314	0.54904	|	80.232	2.3385	0.6104	97.7647	-3.82073	0.54903	|	80.156	5.51222	0.50026	94.7742	-2.33939	0.54905	|	80.223	3.1438	0.68321	96.8538	-3.49871	0.54903	|	80.276	2.33821	0.57523	97.8265	-3.74027	0.54902	|	79.815	5.48175	0.46823	95.0256	-2.02945	0.54914	|	80.153
80.012	5.49935	0.48595	94.8106	-2.34108	0.54909	|	80.321	3.17202	0.73843	96.4655	-3.6511	0.54901	|	80.382	2.34279	0.61295	97.7482	-3.83699	0.54899	|	80.306	5.52582	0.50169	94.7424	-2.34195	0.54901	|	80.373	3.15019	0.68585	96.8314	-3.51312	0.54899	|	80.426	2.34251	0.57772	97.8103	-3.75476	0.54898	|	79.965	5.49531	0.47104	94.9981	-2.02991	0.5491	|	80.303
80.162	5.51278	0.48731	94.7792	-2.3433	0.54905	|	80.471	3.17835	0.74177	96.4423	-3.65918	0.54897	|	80.532	2.34708	0.61551	97.7318	-3.85309	0.54895	|	80.456	5.53946	0.5031	94.7104	-2.34436	0.54897	|	80.523	3.15657	0.6885	96.8089	-3.52674	0.54895	|	80.576	2.3468	0.58076	97.7942	-3.76912	0.54894	|	80.115	5.50877	0.47014	94.9708	-2.03031	0.54906	|	80.453
80.312	5.52624	0.48865	94.7476	-2.3454	0.54901	|	80.621	3.18468	0.74362	96.4192	-3.66738	0.54893	|	80.682	2.35137	0.61809	97.7152	-3.86903	0.54891	|	80.606	5.55302	0.50448	94.6786	-2.3466	0.54893	|	80.673	3.16296	0.69114	96.7864	-3.53955	0.54892	|	80.726	2.3511	0.5837	97.778	-3.78349	0.5489	|	80.265	5.52231	0.47082	94.9433	-2.03063	0.54902	|	80.603
80.462	5.53968	0.48997	94.7161	-2.34735	0.54897	|	80.771	3.19097	0.74732	96.396	-3.67566	0.54889	|	80.832	2.35566	0.62068	97.6985	-3.88483	0.54887	|	80.756	5.56662	0.50585	94.6466	-2.34869	0.54889	|	80.823	3.16935	0.69379	96.7637	-3.55159	0.54888	|	80.876	2.35542	0.58601	97.7616	-3.79782	0.54886	|	80.415	5.53579	0.4732	94.9159	-2.03089	0.54898	|	80.753
80.612	5.55314	0.49127	94.6844	-2.34915	0.54893	|	80.921	3.19728	0.74982	96.3728	-3.68409	0.54885	|	80.982	2.35999	0.62331	97.6817	-3.90064	0.54884	|	80.906	5.58029	0.50721	94.6145	-2.35065	0.54886	|	80.973	3.17572	0.69643	96.7411	-3.56282	0.54884	|	81.026	2.3597	0.5882	97.7453	-3.812	0.54882	|	80.565	5.54928	0.47307	94.8885	-2.03108	0.54894	|	80.903
80.762	5.56665	0.49255	94.6527	-2.35083	0.54889	|	81.071	3.2036	0.75346	96.3495	-3.69266	0.54881	|	81.132	2.36432	0.62594	97.6648	-3.91628	0.5488	|	81.056	5.59388	0.50854	94.5826	-2.35246	0.54882	|	81.123	3.1821	0.69907	96.7183	-3.57334	0.5488	|	81.176	2.36396	0.59194	97.729	-3.82607	0.54879	|	80.715	5.56276	0.47391	94.8612	-2.03121	0.5489	|	81.053
80.912	5.5801	0.49382	94.6211	-2.35237	0.54885	|	81.221	3.20986	0.75652	96.3264	-3.70129	0.54877	|	81.282	2.36863	0.62858	97.6479	-3.93177	0.54876	|	81.206	5.60747	0.50985	94.5506	-2.35414	0.54878	|	81.273	3.1885	0.70172	96.6954	-3.58316	0.54876	|	81.326	2.36827	0.5937	97.7125	-3.84027	0.54875	|	80.865	5.57628	0.47408	94.8337	-2.03129	0.54887	|	81.203
81.062	5.59359	0.49506	94.5893	-2.35381	0.54881	|	81.371	3.21616	0.75855	96.3031	-3.71009	0.54873	|	81.432	2.37295	0.63125	97.6308	-3.94721	0.54872	|	81.356	5.62102	0.51114	94.5187	-2.35569	0.54874	|	81.423	3.19491	0.70437	96.6724	-3.59229	0.54872	|	81.476	2.37256	0.59613	97.696	-3.85439	0.54871	|	81.015	5.58975	0.47615	94.8063	-2.03131	0.54883	|	81.353
81.212	5.60717	0.49629	94.5573	-2.35516	0.54878	|	81.521	3.22244	0.76121	96.2797	-3.719	0.5487	|	81.582	2.37727	0.63392	97.6137	-3.96251	0.54868	|	81.506	5.63459	0.51241	94.4867	-2.35712	0.5487	|	81.573	3.20129	0.707	96.6494	-3.60072	0.54868	|	81.626	2.37683	0.59848	97.6795	-3.86844	0.54867	|	81.165	5.60318	0.47655	94.7791	-2.03128	0.54879	|	81.503
81.362	5.6207	0.4975	94.5255	-2.35643	0.54874	|	81.671	3.22873	0.7647	96.2563	-3.72805	0.54866	|	81.732	2.38155	0.63659	97.5968	-3.97759	0.54864	|	81.656	5.64817	0.51366	94.4547	-2.35844	0.54866	|	81.723	3.2077	0.70964	96.6263	-3.60857	0.54864	|	81.776	2.38114	0.59988	97.6628	-3.88259	0.54863	|	81.315	5.61666	0.47721	94.7517	-2.03118	0.54875	|	81.653
81.512	5.63428	0.49869	94.4935	-2.35763	0.5487	|	81.821	3.23503	0.76821	96.2328	-3.73723	0.54862	|	81.882	2.38582	0.63927	97.5797	-3.99258	0.5486	|	81.806	5.66178	0.51489	94.4226	-2.35965	0.54862	|	81.873	3.21406	0.71225	96.6033	-3.61577	0.5486	|	81.926	2.38545	0.60256	97.6461	-3.89678	0.54859	|	81.465	5.63024	0.47815	94.7241	-2.03102	0.54871	|	81.803
81.662	5.64777	0.49986	94.4616	-2.35877	0.54866	|	81.971	3.24134	0.77118	96.2092	-3.74654	0.54858	|	82.032	2.39013	0.64199	97.5625	-4.00764	0.54856	|	81.956	5.67543	0.5161	94.3904	-2.36076	0.54858	|	82.023	3.22043	0.71486	96.5803	-3.62244	0.54857	|	82.076	2.38974	0.60431	97.6293	-3.91093	0.54855	|	81.615	5.64378	0.47819	94.6966	-2.0308	0.54867	|	81.953
81.812	5.6613	0.501	94.4297	-2.35988	0.54862	|	82.121	3.24763	0.77284	96.1856	-3.75593	0.54854	|	82.182	2.39444	0.64472	97.5452	-4.02263	0.54852	|	82.106	5.68911	0.5173	94.3581	-2.36177	0.54855	|	82.173	3.22681	0.71747	96.5571	-3.62861	0.54853	|	82.226	2.39402	0.60852	97.6125	-3.92507	0.54851	|	81.765	5.65721	0.47906	94.6693	-2.03052	0.54863	|	82.103
81.962	5.67476	0.50212	94.3979	-2.36096	0.54858	|	82.271	3.25391	0.7747	96.162	-3.76542	0.5485	|	82.332	2.39872	0.64745	97.5279	-4.0375	0.54849	|	82.256	5.70278	0.51847	94.3258	-2.36268	0.54851	|	82.323	3.2332	0.72008	96.5339	-3.63434	0.54849	|	82.376	2.39832	0.61129	97.5956	-3.9393	0.54847	|	81.915	5.67069	0.47922	94.6419	-2.03015	0.54859	|	82.253
82.112	5.6883	0.50323	94.366	-2.36202	0.54854	|	82.421	3.26024	0.77703	96.1381	-3.77508	0.54846	|	82.482	2.40308	0.65025	97.5103	-4.05258	0.54845	|	82.406	5.71642	0.51961	94.2935	-2.36349	0.54847	|	82.473	3.23956	0.72267	96.5108	-3.63963	0.54845	|	82.526	2.4026	0.61353	97.5787	-3.95352	0.54844	|	82.065	5.68425	0.48056	94.6144	-2.02969	0.54856	|	82.403
82.262	5.70177	0.50431	94.3342	-2.36306	0.5485	|	82.571	3.26657	0.77868	96.1142	-3.78481	0.54842	|	82.632	2.40739	0.65304	97.4928	-4.0675	0.54841	|	82.556	5.73004	0.52073	94.2613	-2.3642	0.54843	|	82.623	3.24595	0.72526	96.4875	-3.64457	0.54841	|	82.676	2.40689	0.61621	97.5618	-3.96781	0.5484	|	82.215	5.69774	0.48133	94.5871	-2.02913	0.54852	|	82.553
82.412	5.71531	0.50537	94.3021	-2.36409	0.54847	|	82.721	3.27288	0.78246	96.0903	-3.79461	0.54838	|	82.782	2.41167	0.65582	97.4754	-4.08227	0.54837	|	82.706	5.74363	0.52183	94.2292	-2.36481	0.54839	|	82.773	3.25231	0.72784	96.4643	-3.64917	0.54837	|	82.826	2.4112	0.61813	97.5447	-3.98221	0.54836	|	82.365	5.71132	0.48024	94.5595	-2.02845	0.54848	|	82.703
82.562	5.72881	0.50641	94.2702	-2.36508	0.54843	|	82.871	3.2792	0.7854	96.0662	-3.8045	0.54835	|	82.932	2.41599	0.65865	97.4577	-4.09721	0.54833	|	82.856	5.75726	0.5229	94.197	-2.36533	0.54835	|	82.923	3.25867	0.73041	96.4411	-3.6535	0.54833	|	82.976	2.41548	0.62015	97.5276	-3.9966	0.54832	|	82.515	5.72483	0.48326	94.5321	-2.02762	0.54844	|	82.853
82.712	5.74239	0.50743	94.2381	-2.36605	0.54839	|	83.021	3.28548	0.78763	96.0423	-3.81437	0.54831	|	83.082	2.42031	0.6615	97.44	-4.1121	0.54829	|	83.006	5.77094	0.52395	94.1646	-2.36575	0.54831	|	83.073	3.26504	0.73297	96.4178	-3.6576	0.54829	|	83.126	2.41976	0.62344	97.5104	-4.01104	0.54828	|	82.665	5.73831	0.48362	94.5048	-2.02664	0.5484	|	83.003
82.862	5.75599	0.50843	94.2059	-2.36699	0.54835	|	83.171	3.29179	0.79046	96.0182	-3.82435	0.54827	|	83.232	2.42458	0.66433	97.4224	-4.12687	0.54825	|	83.156	5.78454	0.52497	94.1324	-2.36608	0.54827	|	83.223	3.27139	0.73553	96.3946	-3.66151	0.54825	|	83.276	2.42402	0.62528	97.4933	-4.02551	0.54824	|	82.815	5.75184	0.48302	94.4773	-2.02547	0.54836	|	83.153
83.012	5.76958	0.5094	94.1737	-2.36787	0.54831	|	83.321	3.29809	0.79189	95.9941	-3.83436	0.54823	|	83.382	2.42886	0.66719	97.4047	-4.14169	0.54821	|	83.306	5.79812	0.52597	94.1003	-2.36631	0.54823	|	83.373	3.27779	0.7381	96.3711	-3.66531	0.54822	|	83.426	2.4283	0.62801	97.476	-4.04011	0.5482	|	82.965	5.76536	0.48407	94.45	-2.0241	0.54832	|	83.303
83.162	5.78318	0.51036	94.1415	-2.36868	0.54827	|	83.471	3.30442	0.7974	95.9698	-3.84445	0.54819	|	83.532	2.43315	0.67007	97.3869	-4.15655	0.54817	|	83.456	5.8117	0.52694	94.0682	-2.36644	0.54819	|	83.523	3.28418	0.74066	96.3477	-3.669	0.54818	|	83.576	2.4326	0.63094	97.4586	-4.05487	0.54816	|	83.115	5.77885	0.48316	94.4227	-2.02252	0.54828	|	83.453
83.312	5.79678	0.51129	94.1093	-2.3694	0.54823	|	83.621	3.31074	0.7989	95.9455	-3.85457	0.54815	|	83.682	2.43743	0.67297	97.3691	-4.17143	0.54814	|	83.606	5.82536	0.52789	94.0358	-2.36646	0.54816	|	83.673	3.29056	0.74322	96.3243	-3.67262	0.54814	|	83.726	2.43692	0.63422	97.4411	-4.06974	0.54812	|	83.265	5.79234	0.48468	94.3954	-2.0207	0.54824	|	83.603
83.462	5.81036	0.51219	94.0771	-2.37001	0.54819	|	83.771	3.31707	0.80235	95.921	-3.86471	0.54811	|	83.832	2.44168	0.67586	97.3513	-4.18624	0.5481	|	83.756	5.83901	0.52881	94.0035	-2.36639	0.54812	|	83.823	3.29693	0.74576	96.3009	-3.67622	0.5481	|	83.876	2.44121	0.63755	97.4236	-4.08464	0.54808	|	83.415	5.8059	0.4842	94.368	-2.01862	0.5482	|	83.753
83.612	5.82389	0.51307	94.045	-2.37049	0.54815	|	83.921	3.32339	0.80591	95.8966	-3.87485	0.54807	|	83.982	2.44593	0.67878	97.3335	-4.20111	0.54806	|	83.906	5.85268	0.52971	93.9712	-2.36621	0.54808	|	83.973	3.30328	0.7483	96.2775	-3.67981	0.54806	|	84.026	2.44549	0.6394	97.4061	-4.09959	0.54805	|	83.565	5.81945	0.48473	94.3407	-2.0163	0.54817	|	83.903
83.762	5.83747	0.51393	94.0129	-2.37083	0.54811	|	84.071	3.32974	0.80746	95.872	-3.88503	0.54803	|	84.132	2.45023	0.68174	97.3154	-4.21616	0.54802	|	84.056	5.8663	0.53057	93.939	-2.36592	0.54804	|	84.123	3.30964	0.75085	96.2541	-3.68345	0.54802	|	84.176	2.4498	0.64208	97.3884	-4.11471	0.54801	|	83.715	5.833	0.48484	94.3134	-2.01371	0.54813	|	84.053
83.912	5.85107	0.51476	93.9806	-2.37101	0.54808	|	84.221	3.33604	0.80957	95.8474	-3.89515	0.54799	|	84.282	2.4545	0.68471	97.2974	-4.23119	0.54798	|	84.206	5.87993	0.53142	93.9067	-2.36551	0.548	|	84.273	3.31603	0.7534	96.2305	-3.68718	0.54798	|	84.326	2.45409	0.64624	97.3707	-4.12987	0.54797	|	83.865	5.84651	0.48689	94.2862	-2.01086	0.54809	|	84.203
84.062	5.86479	0.51558	93.9481	-2.37101	0.54804	|	84.371	3.34235	0.81332	95.8228	-3.90526	0.54796	|	84.432	2.45884	0.68774	97.279	-4.24653	0.54794	|	84.356	5.89355	0.53223	93.8745	-2.365	0.54796	|	84.423	3.32243	0.75595	96.2069	-3.69102	0.54794	|	84.476	2.45835	0.6485	97.3531	-4.14502	0.54793	|	84.015	5.86006	0.4876	94.2589	-2.00774	0.54805	|	84.353
84.212	5.87839	0.51636	93.9158	-2.37081	0.548	|	84.521	3.34868	0.81543	95.7981	-3.91538	0.54792	|	84.582	2.46315	0.69078	97.2606	-4.26186	0.5479	|	84.506	5.90712	0.53302	93.8424	-2.36437	0.54792	|	84.573	3.32877	0.75849	96.1835	-3.69495	0.5479	|	84.626	2.46261	0.65058	97.3354	-4.16027	0.54789	|	84.165	5.87362	0.48829	94.2317	-2.00436	0.54801	|	84.503
84.362	5.89208	0.51712	93.8834	-2.3704	0.54796	|	84.671	3.35501	0.81727	95.7733	-3.92548	0.54788	|	84.732	2.46744	0.69381	97.2423	-4.27714	0.54786	|	84.656	5.92083	0.53378	93.81	-2.36361	0.54788	|	84.723	3.33514	0.76103	96.16	-3.69903	0.54786	|	84.776	2.4669	0.65407	97.3175	-4.1757	0.54785	|	84.315	5.88717	0.48886	94.2046	-2.00074	0.54797	|	84.653
84.512	5.90566	0.51785	93.8512	-2.36977	0.54792	|	84.821	3.36131	0.82057	95.7485	-3.93551	0.54784	|	84.882	2.47172	0.69686	97.224	-4.29247	0.54782	|	84.806	5.93441	0.53451	93.7779	-2.36274	0.54784	|	84.873	3.34152	0.76359	96.1363	-3.70328	0.54782	|	84.926	2.47118	0.65744	97.2996	-4.19119	0.54781	|	84.465	5.90073	0.4882	94.1775	-1.99687	0.54793	|	84.803
84.662	5.91936	0.51857	93.8187	-2.36889	0.54788	|	84.971	3.36761	0.82426	95.7237	-3.9455	0.5478	|	85.032	2.47598	0.69992	97.2056	-4.30782	0.54778	|	84.956	5.94804	0.53522	93.7457	-2.36173	0.5478	|	85.023	3.3479	0.76614	96.1127	-3.7077	0.54779	|	85.076	2.47544	0.66032	97.2817	-4.20673	0.54777	|	84.615	5.91429	0.48958	94.1504	-1.99278	0.54789	|	84.953
84.812	5.93299	0.51925	93.7864	-2.36778	0.54784	|	85.121	3.3739	0.8261	95.6988	-3.95542	0.54776	|	85.182	2.48025	0.703	97.1872	-4.32326	0.54774	|	85.106	5.96168	0.5359	93.7135	-2.36061	0.54777	|	85.173	3.35426	0.76869	96.0891	-3.7123	0.54775	|	85.226	2.47974	0.66422	97.2636	-4.22248	0.54773	|	84.765	5.92792	0.4895	94.1233	-1.98847	0.54785	|	85.103
84.962	5.94661	0.5199	93.7542	-2.36643	0.5478	|	85.271	3.38019	0.82875	95.6739	-3.96529	0.54772	|	85.332	2.48456	0.70612	97.1686	-4.33892	0.5477	|	85.256	5.9753	0.53655	93.6813	-2.35935	0.54772	|	85.323	3.36066	0.77126	96.0654	-3.71712	0.54771	|	85.376	2.48402	0.66716	97.2455	-4.23823	0.54769	|	84.915	5.94155	0.48944	94.0962	-1.98397	0.54781	|	85.253
85.112	5.96021	0.52053	93.722	-2.36482	0.54776	|	85.421	3.38652	0.83084	95.6488	-3.97517	0.54768	|	85.482	2.48882	0.70923	97.15	-4.3545	0.54767	|	85.406	5.98894	0.53718	93.6491	-2.35795	0.54769	|	85.473	3.367	0.7738	96.0418	-3.72209	0.54767	|	85.526	2.48829	0.67137	97.2274	-4.25405	0.54765	|	85.065	5.95509	0.48897	94.0694	-1.97934	0.54777	|	85.403
85.262	5.97385	0.52113	93.6898	-2.36296	0.54772	|	85.571	3.39285	0.83433	95.6236	-3.985	0.54764	|	85.632	2.49308	0.71235	97.1315	-4.37015	0.54763	|	85.556	6.0026	0.53777	93.617	-2.35642	0.54765	|	85.623	3.37338	0.77637	96.018	-3.72729	0.54763	|	85.676	2.49257	0.67414	97.2091	-4.26996	0.54761	|	85.215	5.96867	0.48995	94.0425	-1.97456	0.54774	|	85.553
85.412	5.98743	0.5217	93.6577	-2.36087	0.54768	|	85.721	3.39916	0.83713	95.5984	-3.99472	0.5476	|	85.782	2.49735	0.71551	97.1128	-4.38594	0.54759	|	85.706	6.01631	0.53835	93.5846	-2.35474	0.54761	|	85.773	3.37974	0.77893	95.9943	-3.73268	0.54759	|	85.826	2.49687	0.67554	97.1907	-4.28606	0.54758	|	85.365	5.98231	0.48908	94.0156	-1.96967	0.5477	|	85.703
85.562	6.00097	0.52224	93.6257	-2.35855	0.54764	|	85.871	3.40548	0.84004	95.5731	-4.00439	0.54756	|	85.932	2.50165	0.71869	97.0939	-4.40189	0.54755	|	85.856	6.03006	0.53889	93.5523	-2.35292	0.54757	|	85.923	3.38611	0.7815	95.9705	-3.73828	0.54755	|	85.976	2.50117	0.67837	97.1723	-4.30223	0.54754	|	85.515	5.99597	0.49016	93.9888	-1.96469	0.54766	|	85.853
85.712	6.01458	0.52275	93.5936	-2.35599	0.54761	|	86.021	3.41179	0.84302	95.5478	-4.01398	0.54752	|	86.082	2.50594	0.72189	97.0749	-4.4179	0.54751	|	86.006	6.04367	0.53941	93.5203	-2.35096	0.54753	|	86.073	3.39243	0.78406	95.9469	-3.74402	0.54751	|	86.126	2.50541	0.682	97.154	-4.31827	0.5475	|	85.665	6.00963	0.48895	93.962	-1.95967	0.54762	|	86.003
85.862	6.02818	0.52324	93.5616	-2.35321	0.54757	|	86.171	3.41813	0.84697	95.5224	-4.02351	0.54749	|	86.232	2.51018	0.72507	97.0562	-4.43381	0.54747	|	86.156	6.05735	0.53989	93.4881	-2.34885	0.54749	|	86.223	3.39879	0.78663	95.923	-3.75	0.54747	|	86.276	2.5097	0.68519	97.1355	-4.33451	0.54746	|	85.815	6.02327	0.4889	93.9353	-1.95465	0.54758	|	86.153
86.012	6.04183	0.5237	93.5295	-2.35021	0.54753	|	86.321	3.42445	0.84877	95.4969	-4.03295	0.54745	|	86.382	2.51446	0.72829	97.0372	-4.44993	0.54743	|	86.306	6.07104	0.54035	93.456	-2.34659	0.54745	|	86.373	3.40522	0.78923	95.8989	-3.75621	0.54743	|	86.426	2.51397	0.68942	97.1169	-4.35079	0.54742	|	85.965	6.03692	0.48975	93.9086	-1.94964	0.54754	|	86.303
86.162	6.0554	0.52413	93.4976	-2.34704	0.54749	|	86.471	3.43078	0.85023	95.4713	-4.0423	0.54741	|	86.532	2.51874	0.73153	97.0181	-4.46616	0.54739	|	86.456	6.08477	0.54079	93.4238	-2.34416	0.54741	|	86.523	3.41158	0.79181	95.875	-3.76253	0.54739	|	86.576	2.51824	0.69284	97.0983	-4.3671	0.54738	|	86.115	6.05058	0.48902	93.882	-1.94466	0.5475	|	86.453
86.312	6.06891	0.52453	93.466	-2.34369	0.54745	|	86.621	3.43711	0.85409	95.4457	-4.05155	0.54737	|	86.682	2.52298	0.73474	96.9991	-4.48228	0.54735	|	86.606	6.0985	0.54119	93.3916	-2.34157	0.54737	|	86.673	3.41793	0.79439	95.8511	-3.769	0.54735	|	86.726	2.52249	0.69549	97.0797	-4.38342	0.54734	|	86.265	6.06418	0.48954	93.8556	-1.93975	0.54746	|	86.603
86.462	6.08251	0.52491	93.4341	-2.34014	0.54741	|	86.771	3.44343	0.85736	95.4201	-4.0607	0.54733	|	86.832	2.52724	0.738	96.98	-4.49858	0.54731	|	86.756	6.11217	0.54156	93.3596	-2.33883	0.54733	|	86.823	3.42428	0.79696	95.8271	-3.7756	0.54731	|	86.876	2.52676	0.69929	97.0609	-4.39984	0.5473	|	86.415	6.07782	0.48997	93.8292	-1.9349	0.54742	|	86.753
86.612	6.09612	0.52525	93.4023	-2.33641	0.54737	|	86.921	3.44975	0.8611	95.3944	-4.06974	0.54729	|	86.982	2.53151	0.74126	96.9608	-4.51494	0.54727	|	86.906	6.12582	0.54191	93.3277	-2.33593	0.54729	|	86.973	3.43066	0.79955	95.803	-3.78238	0.54727	|	87.026	2.53104	0.7031	97.0421	-4.41635	0.54726	|	86.565	6.09152	0.4895	93.8027	-1.9301	0.54738	|	86.903
86.762	6.10974	0.52557	93.3705	-2.33252	0.54733	|	87.071	3.45608	0.86417	95.3686	-4.07869	0.54725	|	87.132	2.53571	0.74449	96.9418	-4.53114	0.54723	|	87.056	6.13954	0.54222	93.2957	-2.33285	0.54725	|	87.123	3.43706	0.80215	95.7788	-3.78929	0.54724	|	87.176	2.53529	0.70552	97.0233	-4.43282	0.54722	|	86.715	6.10515	0.48828	93.7764	-1.92541	0.54734	|	87.053
86.912	6.12336	0.52586	93.3387	-2.32845	0.54729	|	87.221	3.4624	0.86659	95.3428	-4.08752	0.54721	|	87.282	2.53997	0.74778	96.9224	-4.54764	0.54719	|	87.206	6.15328	0.54251	93.2636	-2.32958	0.54721	|	87.273	3.44341	0.80474	95.7547	-3.79626	0.5472	|	87.326	2.53956	0.7104	97.0043	-4.44938	0.54718	|	86.865	6.11886	0.48774	93.7501	-1.92079	0.5473	|	87.203
87.062	6.13697	0.52611	93.3071	-2.32422	0.54725	|	87.371	3.46873	0.86979	95.3169	-4.09622	0.54717	|	87.432	2.54424	0.75109	96.903	-4.56425	0.54715	|	87.356	6.16699	0.54277	93.2317	-2.32615	0.54717	|	87.423	3.44979	0.80732	95.7305	-3.80333	0.54716	|	87.476	2.54382	0.71456	96.9853	-4.46593	0.54714	|	87.015	6.13254	0.48827	93.7238	-1.91626	0.54726	|	87.353
87.212	6.15058	0.52634	93.2755	-2.31981	0.54721	|	87.521	3.47507	0.87197	95.2909	-4.10483	0.54713	|	87.582	2.54851	0.75441	96.8834	-4.5809	0.54711	|	87.506	6.18077	0.543	93.1997	-2.32252	0.54714	|	87.573	3.45614	0.80991	95.7063	-3.81046	0.54712	|	87.626	2.54809	0.71583	96.9662	-4.48253	0.5471	|	87.165	6.14624	0.48827	93.6976	-1.9118	0.54722	|	87.503
87.362	6.16425	0.52654	93.2438	-2.31521	0.54717	|	87.671	3.48139	0.87381	95.2649	-4.11329	0.54709	|	87.732	2.55277	0.75773	96.8639	-4.59755	0.54708	|	87.656	6.19444	0.54319	93.168	-2.31873	0.5471	|	87.723	3.46252	0.81249	95.682	-3.81766	0.54708	|	87.776	2.55237	0.71898	96.947	-4.49923	0.54706	|	87.315	6.15996	0.48953	93.6714	-1.90741	0.54718	|	87.653
87.512	6.1779	0.5267	93.2122	-2.31045	0.54713	|	87.821	3.48772	0.8761	95.2388	-4.12163	0.54705	|	87.882	2.55701	0.76105	96.8444	-4.61421	0.54704	|	87.806	6.2082	0.54336	93.1361	-2.31473	0.54706	|	87.873	3.46891	0.81508	95.6575	-3.82492	0.54704	|	87.926	2.55666	0.72349	96.9276	-4.51595	0.54702	|	87.465	6.17363	0.48889	93.6454	-1.90308	0.54715	|	87.803
87.662	6.19153	0.52684	93.1808	-2.30551	0.54709	|	87.971	3.49404	0.8796	95.2128	-4.12981	0.54701	|	88.032	2.56126	0.76439	96.8247	-4.63097	0.547	|	87.956	6.22191	0.5435	93.1044	-2.31056	0.54702	|	88.023	3.47531	0.81768	95.633	-3.83222	0.547	|	88.076	2.56091	0.72656	96.9084	-4.53252	0.54698	|	87.615	6.18736	0.48817	93.6193	-1.89877	0.54711	|	87.953
87.812	6.20527	0.52694	93.1491	-2.30035	0.54705	|	88.121	3.50043	0.88134	95.1864	-4.13795	0.54697	|	88.182	2.56554	0.76776	96.8049	-4.64784	0.54696	|	88.106	6.23559	0.54361	93.0728	-2.30621	0.54698	|	88.173	3.48171	0.82026	95.6085	-3.83952	0.54696	|	88.226	2.56513	0.73016	96.8893	-4.549	0.54694	|	87.765	6.20105	0.48801	93.5933	-1.89449	0.54707	|	88.103
87.962	6.21902	0.52702	93.1175	-2.29498	0.54701	|	88.271	3.50677	0.88352	95.1601	-4.14588	0.54693	|	88.332	2.56981	0.77113	96.785	-4.66474	0.54692	|	88.256	6.24932	0.54368	93.0412	-2.30166	0.54694	|	88.323	3.48809	0.82284	95.584	-3.84679	0.54692	|	88.376	2.56943	0.73261	96.8696	-4.56579	0.54691	|	87.915	6.21471	0.48702	93.5674	-1.89021	0.54703	|	88.253
88.112	6.23263	0.52706	93.0863	-2.28949	0.54698	|	88.421	3.51311	0.88756	95.1338	-4.15365	0.54689	|	88.482	2.57407	0.7745	96.7651	-4.68165	0.54688	|	88.406	6.26302	0.54372	93.0097	-2.29692	0.5469	|	88.473	3.49452	0.82544	95.5592	-3.8541	0.54688	|	88.526	2.5737	0.73551	96.8501	-4.58244	0.54687	|	88.065	6.22841	0.48729	93.5416	-1.88588	0.54699	|	88.403
88.262	6.24631	0.52707	93.055	-2.28377	0.54694	|	88.571	3.51944	0.88942	95.1075	-4.16126	0.54685	|	88.632	2.57834	0.77788	96.7451	-4.69859	0.54684	|	88.556	6.27674	0.54374	92.9782	-2.29198	0.54686	|	88.623	3.50092	0.82801	95.5345	-3.86133	0.54684	|	88.676	2.57795	0.73862	96.8306	-4.59902	0.54683	|	88.215	6.24206	0.48607	93.5159	-1.8815	0.54695	|	88.553
88.412	6.26005	0.52705	93.0237	-2.27784	0.5469	|	88.721	3.52574	0.89246	95.0812	-4.16868	0.54681	|	88.782	2.58262	0.78129	96.7249	-4.71563	0.5468	|	88.706	6.29039	0.54372	92.9469	-2.28687	0.54682	|	88.773	3.50724	0.83055	95.5101	-3.86844	0.5468	|	88.826	2.58222	0.7416	96.811	-4.61563	0.54679	|	88.365	6.25573	0.48601	93.4902	-1.87705	0.54691	|	88.703
88.562	6.27383	0.52699	92.9923	-2.27172	0.54686	|	88.871	3.53205	0.89557	95.0549	-4.17594	0.54677	|	88.932	2.5869	0.78471	96.7047	-4.73272	0.54676	|	88.856	6.30408	0.54367	92.9156	-2.28157	0.54678	|	88.923	3.51361	0.83311	95.4854	-3.87554	0.54676	|	88.976	2.58645	0.74573	96.7914	-4.6321	0.54675	|	88.515	6.26944	0.48613	93.4645	-1.8725	0.54687	|	88.853
88.712	6.28756	0.52691	92.9612	-2.26545	0.54682	|	89.021	3.53836	0.89776	95.0285	-4.18304	0.54674	|	89.082	2.59118	0.78812	96.6844	-4.74979	0.54672	|	89.006	6.31781	0.54359	92.8843	-2.27606	0.54674	|	89.073	3.52001	0.83568	95.4606	-3.8826	0.54672	|	89.126	2.59068	0.75024	96.7718	-4.64851	0.54671	|	88.665	6.28316	0.48431	93.4388	-1.86785	0.54683	|	89.003
88.862	6.30125	0.5268	92.9302	-2.25904	0.54678	|	89.171	3.54468	0.89924	95.002	-4.18997	0.5467	|	89.232	2.59546	0.79155	96.664	-4.76687	0.54668	|	89.156	6.33151	0.54348	92.8532	-2.27037	0.5467	|	89.223	3.52642	0.83824	95.4357	-3.88958	0.54668	|	89.276	2.59497	0.75255	96.7518	-4.66513	0.54667	|	88.815	6.29689	0.4845	93.4132	-1.86309	0.54679	|	89.153
89.012	6.31494	0.52665	92.8993	-2.25246	0.54674	|	89.321	3.55101	0.90265	94.9755	-4.19674	0.54666	|	89.382	2.59975	0.79499	96.6436	-4.784	0.54664	|	89.306	6.34524	0.54334	92.8221	-2.26449	0.54666	|	89.373	3.53277	0.84078	95.411	-3.89641	0.54664	|	89.426	2.59923	0.7557	96.7319	-4.68162	0.54663	|	88.965	6.31057	0.48505	93.3877	-1.8582	0.54675	|	89.303
89.162	6.32866	0.52648	92.8685	-2.24571	0.5467	|	89.471	3.55733	0.90513	94.949	-4.20332	0.54662	|	89.532	2.60402	0.79842	96.6231	-4.80108	0.5466	|	89.456	6.35901	0.54317	92.7909	-2.25841	0.54662	|	89.523	3.53917	0.84333	95.386	-3.90318	0.5466	|	89.576	2.60344	0.75928	96.7121	-4.69788	0.54659	|	89.115	6.32428	0.48379	93.3623	-1.85315	0.54671	|	89.453
89.312	6.34235	0.52627	92.8378	-2.23885	0.54666	|	89.621	3.56367	0.90657	94.9223	-4.20974	0.54658	|	89.682	2.6083	0.80187	96.6025	-4.81816	0.54656	|	89.606	6.37279	0.54296	92.7599	-2.25215	0.54658	|	89.673	3.54554	0.84586	95.3611	-3.90982	0.54656	|	89.726	2.6077	0.76186	96.6921	-4.71423	0.54655	|	89.265	6.33792	0.48262	93.337	-1.84795	0.54667	|	89.603
89.462	6.35602	0.52603	92.8072	-2.23188	0.54662	|	89.771	3.57004	0.91035	94.8955	-4.21599	0.54654	|	89.832	2.61255	0.8053	96.582	-4.83515	0.54652	|	89.756	6.38645	0.54273	92.7291	-2.24577	0.54654	|	89.823	3.55193	0.8484	95.3361	-3.91636	0.54652	|	89.876	2.61197	0.76485	96.6719	-4.73061	0.54651	|	89.415	6.3515	0.48246	93.312	-1.84258	0.54663	|	89.753
89.612	6.36972	0.52577	92.7767	-2.22479	0.54658	|	89.921	3.57636	0.91462	94.8688	-4.22201	0.5465	|	89.982	2.6168	0.80873	96.5614	-4.85209	0.54648	|	89.906	6.40018	0.54247	92.6983	-2.2392	0.5465	|	89.973	3.55833	0.85093	95.311	-3.92279	0.54648	|	90.026	2.61622	0.76885	96.6518	-4.74686	0.54647	|	89.565	6.36524	0.48216	93.2867	-1.83695	0.54659	|	89.903
89.762	6.3835	0.52547	92.7461	-2.21758	0.54654	|	90.071	3.5827	0.91639	94.842	-4.22785	0.54646	|	90.132	2.62107	0.81219	96.5406	-4.86912	0.54644	|	90.056	6.41399	0.54217	92.6675	-2.23243	0.54646	|	90.123	3.56468	0.85344	95.2861	-3.92903	0.54644	|	90.176	2.62048	0.77206	96.6315	-4.76307	0.54643	|	89.715	6.37888	0.48266	93.2617	-1.83114	0.54655	|	90.053
89.912	6.39721	0.52514	92.7157	-2.21036	0.5465	|	90.221	3.58906	0.91786	94.8151	-4.23351	0.54642	|	90.282	2.62535	0.81566	96.5198	-4.88616	0.5464	|	90.206	6.42769	0.54185	92.6369	-2.22556	0.54642	|	90.273	3.57107	0.85596	95.261	-3.93517	0.5464	|	90.326	2.62475	0.77467	96.6112	-4.77925	0.54639	|	89.865	6.3925	0.48066	93.2368	-1.82513	0.54651	|	90.203
90.062	6.41095	0.52478	92.6854	-2.20308	0.54646	|	90.371	3.59539	0.9199	94.7883	-4.23894	0.54638	|	90.432	2.62959	0.8191	96.499	-4.90301	0.54636	|	90.356	6.44146	0.5415	92.6063	-2.21852	0.54638	|	90.423	3.57744	0.85847	95.2359	-3.94115	0.54636	|	90.476	2.62901	0.77862	96.5908	-4.79533	0.54635	|	90.015	6.40616	0.48068	93.2119	-1.81888	0.54647	|	90.353
90.212	6.42466	0.5244	92.6552	-2.19583	0.54642	|	90.521	3.60172	0.92404	94.7614	-4.24417	0.54634	|	90.582	2.63384	0.82255	96.4781	-4.91987	0.54632	|	90.506	6.45522	0.54112	92.5758	-2.21134	0.54634	|	90.573	3.58381	0.86097	95.2108	-3.947	0.54632	|	90.626	2.63326	0.78223	96.5703	-4.81132	0.54631	|	90.165	6.41988	0.4804	93.187	-1.81238	0.54643	|	90.503
90.362	6.43839	0.52399	92.6251	-2.18859	0.54638	|	90.671	3.60803	0.92536	94.7346	-4.24918	0.5463	|	90.732	2.6381	0.82602	96.4571	-4.93675	0.54628	|	90.656	6.46897	0.54071	92.5455	-2.20403	0.5463	|	90.723	3.59018	0.86346	95.1856	-3.95268	0.54628	|	90.776	2.63755	0.78487	96.5497	-4.82736	0.54627	|	90.315	6.43358	0.4792	93.1622	-1.80568	0.54639	|	90.653
90.512	6.45214	0.52355	92.5951	-2.1814	0.54634	|	90.821	3.61435	0.92815	94.7078	-4.254	0.54626	|	90.882	2.64237	0.8295	96.436	-4.9536	0.54624	|	90.806	6.48272	0.54027	92.5152	-2.19661	0.54626	|	90.873	3.59655	0.86595	95.1604	-3.95821	0.54624	|	90.926	2.64182	0.788	96.529	-4.84327	0.54623	|	90.465	6.44723	0.47836	93.1376	-1.79879	0.54635	|	90.803
90.662	6.46586	0.52308	92.5652	-2.17431	0.5463	|	90.971	3.6207	0.93079	94.6808	-4.25862	0.54622	|	91.032	2.64664	0.83299	96.4148	-4.97042	0.5462	|	90.956	6.49648	0.53981	92.4851	-2.18907	0.54622	|	91.023	3.60294	0.86843	95.1351	-3.96362	0.54621	|	91.076	2.64604	0.79233	96.5085	-4.85889	0.54619	|	90.615	6.46092	0.47767	93.113	-1.79168	0.54631	|	90.953
90.812	6.47958	0.52258	92.5354	-2.16733	0.54626	|	91.121	3.62705	0.93383	94.6537	-4.26304	0.54618	|	91.182	2.65091	0.83648	96.3936	-4.98719	0.54616	|	91.106	6.51022	0.53931	92.455	-2.18143	0.54618	|	91.173	3.60936	0.87093	95.1096	-3.96888	0.54617	|	91.226	2.65028	0.79609	96.4879	-4.8745	0.54615	|	90.765	6.47466	0.47771	93.0884	-1.78436	0.54627	|	91.103
90.962	6.49328	0.52206	92.5058	-2.16047	0.54622	|	91.271	3.63342	0.93574	94.6265	-4.26726	0.54614	|	91.332	2.65519	0.83998	96.3722	-5.00392	0.54612	|	91.256	6.52397	0.53879	92.4251	-2.1737	0.54614	|	91.323	3.61577	0.8734	95.0842	-3.97397	0.54613	|	91.376	2.65458	0.79805	96.4669	-4.89022	0.54611	|	90.915	6.48839	0.47676	93.064	-1.77685	0.54623	|	91.253
91.112	6.50704	0.52151	92.4761	-2.1537	0.54618	|	91.421	3.63976	0.93841	94.5994	-4.27126	0.5461	|	91.482	2.65948	0.84349	96.3507	-5.02063	0.54608	|	91.406	6.53771	0.53825	92.3953	-2.16587	0.5461	|	91.473	3.62215	0.87586	95.0588	-3.97887	0.54609	|	91.526	2.65884	0.80213	96.446	-4.90574	0.54607	|	91.065	6.50205	0.47516	93.0398	-1.76919	0.54619	|	91.403
91.262	6.52083	0.52093	92.4464	-2.14704	0.54614	|	91.571	3.64611	0.93952	94.5723	-4.27504	0.54606	|	91.632	2.66375	0.84699	96.3292	-5.0372	0.54604	|	91.556	6.55146	0.53768	92.3655	-2.15796	0.54606	|	91.623	3.62851	0.8783	95.0335	-3.98361	0.54605	|	91.676	2.66312	0.8056	96.425	-4.92122	0.54603	|	91.215	6.51578	0.4746	93.0155	-1.76131	0.54615	|	91.553
91.412	6.53457	0.52033	92.417	-2.14054	0.5461	|	91.721	3.65247	0.94222	94.5451	-4.27862	0.54602	|	91.782	2.66799	0.85047	96.3078	-5.05359	0.546	|	91.706	6.56518	0.53708	92.336	-2.15	0.54603	|	91.773	3.63491	0.88074	95.008	-3.9882	0.54601	|	91.826	2.66738	0.80874	96.404	-4.93653	0.54599	|	91.365	6.52951	0.47527	92.9914	-1.75325	0.54611	|	91.703
91.562	6.54845	0.5197	92.3873	-2.13412	0.54606	|	91.871	3.65881	0.94571	94.518	-4.28198	0.54598	|	91.932	2.67225	0.85397	96.2862	-5.06998	0.54596	|	91.856	6.57894	0.53645	92.3064	-2.14194	0.54598	|	91.923	3.64128	0.88316	94.9826	-3.9926	0.54597	|	91.976	2.67161	0.81203	96.3831	-4.95161	0.54595	|	91.515	6.54323	0.47335	92.9674	-1.74504	0.54607	|	91.853
91.712	6.56039	0.51913	92.3619	-2.12868	0.54602	|	92.021	3.66513	0.94666	94.4909	-4.28512	0.54594	|	92.082	2.67651	0.85747	96.2646	-5.08628	0.54592	|	92.006	6.59269	0.5358	92.2771	-2.13383	0.54595	|	92.073	3.64766	0.88558	94.9571	-3.99685	0.54593	|	92.126	2.67586	0.81519	96.362	-4.96669	0.54591	|	91.665	6.557	0.47123	92.9434	-1.73665	0.54603	|	92.003
91.862	6.5722	0.51855	92.3368	-2.12337	0.54598	|	92.171	3.67146	0.94886	94.4638	-4.28806	0.5459	|	92.232	2.68074	0.86095	96.2431	-5.10239	0.54588	|	92.156	6.60654	0.53512	92.2476	-2.12561	0.5459	|	92.223	3.65406	0.88798	94.9315	-4.00094	0.54589	|	92.276	2.68013	0.81907	96.3407	-4.98172	0.54587	|	91.815	6.57069	0.47098	92.9197	-1.72817	0.54599	|	92.153
92.012	6.584	0.51796	92.3118	-2.11812	0.54594	|	92.321	3.6778	0.95196	94.4365	-4.2908	0.54586	|	92.382	2.68501	0.86446	96.2213	-5.11853	0.54584	|	92.306	6.62023	0.53442	92.2185	-2.11742	0.54587	|	92.373	3.6604	0.89035	94.9061	-4.00482	0.54585	|	92.426	2.68436	0.82226	96.3197	-4.99648	0.54583	|	91.965	6.58446	0.47063	92.896	-1.71953	0.54595	|	92.303
92.162	6.59577	0.51735	92.2869	-2.1129	0.5459	|	92.471	3.68415	0.95456	94.4093	-4.29333	0.54582	|	92.532	2.68927	0.86796	96.1994	-5.13455	0.5458	|	92.456	6.63406	0.53369	92.1893	-2.1091	0.54582	|	92.523	3.66679	0.89273	94.8805	-4.00856	0.54581	|	92.576	2.68859	0.82596	96.2985	-5.01117	0.54579	|	92.115	6.59826	0.46851	92.8723	-1.71078	0.54591	|	92.453
92.312	6.60762	0.51671	92.2619	-2.10766	0.54586	|	92.621	3.6905	0.95735	94.382	-4.29566	0.54578	|	92.682	2.69352	0.87146	96.1776	-5.15044	0.54576	|	92.606	6.64784	0.53294	92.1603	-2.10078	0.54579	|	92.673	3.67317	0.89508	94.8549	-4.01213	0.54577	|	92.726	2.69286	0.82976	96.2771	-5.02586	0.54575	|	92.265	6.61205	0.46863	92.8488	-1.70196	0.54587	|	92.603
92.462	6.61932	0.51607	92.2372	-2.10247	0.54582	|	92.771	3.69685	0.95978	94.3547	-4.29779	0.54574	|	92.832	2.69774	0.87494	96.1558	-5.16611	0.54572	|	92.756	6.66165	0.53216	92.1313	-2.09239	0.54574	|	92.823	3.67956	0.89743	94.8292	-4.01553	0.54573	|	92.876	2.69712	0.83324	96.2556	-5.04038	0.54571	|	92.415	6.62584	0.46628	92.8254	-1.69308	0.54583	|	92.753
92.612	6.63306	0.51529	92.2084	-2.09633	0.54578	|	92.921	3.70319	0.96154	94.3275	-4.29971	0.5457	|	92.982	2.702	0.87845	96.1337	-5.18182	0.54568	|	92.906	6.6754	0.53137	92.1026	-2.084	0.54571	|	92.973	3.68593	0.89974	94.8036	-4.01875	0.54569	|	93.026	2.70134	0.83719	96.2343	-5.05468	0.54567	|	92.565	6.63963	0.46617	92.8021	-1.68414	0.54579	|	92.903
92.762	6.64681	0.5145	92.1796	-2.09009	0.54574	|	93.071	3.70952	0.96389	94.3003	-4.30144	0.54566	|	93.132	2.7063	0.88199	96.1114	-5.19754	0.54564	|	93.056	6.68917	0.53054	92.074	-2.07556	0.54566	|	93.123	3.69232	0.90205	94.778	-4.02181	0.54565	|	93.176	2.70555	0.84183	96.213	-5.06883	0.54563	|	92.715	6.65345	0.46563	92.7789	-1.67517	0.54575	|	93.053
92.912	6.66061	0.51367	92.1508	-2.08369	0.5457	|	93.221	3.71582	0.9656	94.2732	-4.30296	0.54562	|	93.282	2.71056	0.8855	96.0893	-5.21301	0.5456	|	93.206	6.70292	0.5297	92.0455	-2.06709	0.54563	|	93.273	3.6987	0.90434	94.7523	-4.02468	0.54561	|	93.326	2.70977	0.84539	96.1916	-5.08287	0.54559	|	92.865	6.66727	0.46327	92.7558	-1.6662	0.54571	|	93.203
93.062	6.67438	0.51282	92.1221	-2.07711	0.54566	|	93.371	3.72217	0.96797	94.2458	-4.3043	0.54558	|	93.432	2.7148	0.88899	96.0671	-5.22829	0.54556	|	93.356	6.71675	0.52882	92.0169	-2.05854	0.54558	|	93.423	3.70508	0.9066	94.7266	-4.02738	0.54557	|	93.476	2.714	0.84685	96.1701	-5.09684	0.54555	|	93.015	6.68107	0.46356	92.7328	-1.65723	0.54567	|	93.353
93.212	6.68823	0.51195	92.0934	-2.07027	0.54562	|	93.521	3.72852	0.97115	94.2185	-4.30545	0.54554	|	93.582	2.719	0.89246	96.0451	-5.2433	0.54552	|	93.506	6.73061	0.52793	91.9885	-2.04994	0.54555	|	93.573	3.71146	0.90885	94.7009	-4.0299	0.54553	|	93.626	2.71824	0.84919	96.1484	-5.11071	0.54551	|	93.165	6.69489	0.4629	92.71	-1.64829	0.54563	|	93.503
93.362	6.70211	0.51106	92.0647	-2.06314	0.54558	|	93.671	3.73486	0.97338	94.1912	-4.3064	0.5455	|	93.732	2.72322	0.89593	96.023	-5.25822	0.54548	|	93.656	6.74443	0.52701	91.9602	-2.04131	0.5455	|	93.723	3.71783	0.91107	94.6752	-4.03224	0.54549	|	93.776	2.72249	0.85259	96.1266	-5.12451	0.54547	|	93.315	6.70871	0.46001	92.6873	-1.63939	0.54559	|	93.653
93.512	6.71593	0.51014	92.0363	-2.05572	0.54554	|	93.821	3.74117	0.97592	94.164	-4.30716	0.54546	|	93.882	2.72745	0.89941	96.0007	-5.27305	0.54544	|	93.806	6.75828	0.52607	91.932	-2.03263	0.54547	|	93.873	3.72421	0.91328	94.6495	-4.0344	0.54545	|	93.926	2.72675	0.85596	96.1048	-5.1382	0.54543	|	93.465	6.72254	0.45936	92.6647	-1.63054	0.54555	|	93.803
93.662	6.72977	0.50921	92.0079	-2.04795	0.5455	|	93.971	3.74755	0.97644	94.1365	-4.30775	0.54542	|	94.032	2.73166	0.90288	95.9784	-5.28769	0.5454	|	93.956	6.77208	0.52511	91.904	-2.02393	0.54542	|	94.023	3.7306	0.91546	94.6237	-4.03638	0.54541	|	94.076	2.73099	0.85916	96.083	-5.15168	0.54539	|	93.615	6.73629	0.45859	92.6423	-1.62181	0.54551	|	93.953
93.812	6.74362	0.50825	91.9796	-2.03981	0.54546	|	94.121	3.75389	0.98042	94.1092	-4.30814	0.54538	|	94.182	2.73587	0.90634	95.9561	-5.30219	0.54536	|	94.106	6.78591	0.52413	91.8761	-2.01515	0.54538	|	94.173	3.73701	0.91764	94.5978	-4.03818	0.54537	|	94.226	2.73523	0.86266	96.0611	-5.16505	0.54535	|	93.765	6.75013	0.45639	92.6199	-1.6131	0.54547	|	94.103
93.962	6.75726	0.50729	91.9518	-2.03142	0.54542	|	94.271	3.76023	0.98108	94.0819	-4.30834	0.54534	|	94.332	2.74012	0.90983	95.9336	-5.31665	0.54532	|	94.256	6.79979	0.52313	91.8482	-2.0063	0.54534	|	94.323	3.74343	0.91979	94.5719	-4.03979	0.54533	|	94.376	2.7395	0.86639	96.039	-5.17838	0.54531	|	93.915	6.76394	0.4566	92.5977	-1.60449	0.54543	|	94.253
94.112	6.77359	0.50611	91.9187	-2.02087	0.54538	|	94.421	3.76661	0.98197	94.0544	-4.30837	0.5453	|	94.482	2.74438	0.91333	95.9109	-5.331	0.54528	|	94.406	6.81355	0.52212	91.8206	-1.99746	0.5453	|	94.473	3.74984	0.92192	94.546	-4.04121	0.54529	|	94.526	2.74376	0.86873	96.0169	-5.19154	0.54527	|	94.065	6.77784	0.45503	92.5755	-1.59593	0.54539	|	94.403
94.262	6.79021	0.50489	91.8852	-2.00957	0.54534	|	94.571	3.77294	0.98693	94.0272	-4.30821	0.54526	|	94.632	2.74863	0.91681	95.8882	-5.34515	0.54524	|	94.556	6.82732	0.52109	91.7932	-1.98856	0.54526	|	94.623	3.75624	0.92402	94.5201	-4.04244	0.54524	|	94.676	2.74804	0.87279	95.9947	-5.20461	0.54523	|	94.215	6.79162	0.45324	92.5535	-1.58752	0.54535	|	94.553
94.412	6.80687	0.50363	91.8518	-1.99765	0.5453	|	94.721	3.77928	0.9894	93.9998	-4.30787	0.54522	|	94.782	2.75289	0.92031	95.8654	-5.35919	0.5452	|	94.706	6.84109	0.52004	91.7659	-1.97958	0.54522	|	94.773	3.76266	0.92611	94.4942	-4.04347	0.5452	|	94.826	2.75228	0.87641	95.9726	-5.21746	0.54519	|	94.365	6.80547	0.45219	92.5316	-1.57916	0.54531	|	94.703
94.562	6.82363	0.50234	91.8184	-1.98509	0.54526	|	94.871	3.78562	0.99084	93.9725	-4.30735	0.54518	|	94.932	2.75713	0.92378	95.8426	-5.373	0.54516	|	94.856	6.85485	0.51897	91.7387	-1.97055	0.54518	|	94.923	3.76906	0.92817	94.4683	-4.0443	0.54516	|	94.976	2.75652	0.87901	95.9504	-5.23015	0.54515	|	94.515	6.8193	0.45001	92.5098	-1.57088	0.54527	|	94.853
94.712	6.8386	0.50116	91.7888	-1.97345	0.54522	|	95.021	3.79196	0.99455	93.9452	-4.30665	0.54514	|	95.082	2.76138	0.92726	95.8198	-5.38665	0.54512	|	95.006	6.8686	0.51788	91.7116	-1.96145	0.54514	|	95.073	3.77549	0.93021	94.4423	-4.04493	0.54512	|	95.126	2.76079	0.8823	95.9281	-5.24277	0.54511	|	94.665	6.8331	0.4508	92.4882	-1.56267	0.54523	|	95.003
94.862	6.85252	0.50005	91.7614	-1.96226	0.54518	|	95.171	3.79834	0.99644	93.9177	-4.30576	0.5451	|	95.232	2.76567	0.93076	95.7967	-5.40025	0.54508	|	95.156	6.88245	0.51677	91.6845	-1.9522	0.5451	|	95.223	3.78187	0.93222	94.4164	-4.04536	0.54508	|	95.276	2.76503	0.8851	95.9058	-5.25516	0.54507	|	94.815	6.84688	0.44868	92.4667	-1.55452	0.54519	|	95.153
95.012	6.86642	0.49891	91.7342	-1.95081	0.54514	|	95.321	3.80471	0.99849	93.8903	-4.30469	0.54506	|	95.382	2.76992	0.93423	95.7737	-5.41356	0.54504	|	95.306	6.89626	0.51565	91.6576	-1.94289	0.54506	|	95.373	3.78827	0.93421	94.3906	-4.04558	0.54504	|	95.426	2.76926	0.88866	95.8836	-5.26741	0.54503	|	94.965	6.86074	0.44792	92.4452	-1.54635	0.54515	|	95.303
95.162	6.88042	0.49776	91.7069	-1.93903	0.5451	|	95.471	3.81111	1.00157	93.8628	-4.30343	0.54502	|	95.532	2.7742	0.93771	95.7505	-5.42678	0.545	|	95.456	6.91011	0.51451	91.6308	-1.93348	0.54502	|	95.523	3.7947	0.93618	94.3645	-4.04559	0.545	|	95.576	2.77351	0.89288	95.8612	-5.27954	0.54499	|	95.115	6.87455	0.44662	92.4239	-1.53823	0.54511	|	95.453
95.312	6.89438	0.49658	91.68	-1.92708	0.54506	|	95.621	3.81752	1.00369	93.8351	-4.30198	0.54498	|	95.682	2.77845	0.94116	95.7274	-5.43971	0.54496	|	95.606	6.92397	0.51335	91.6041	-1.92396	0.54498	|	95.673	3.80114	0.93814	94.3385	-4.04539	0.54496	|	95.726	2.77777	0.89689	95.8387	-5.29157	0.54495	|	95.265	6.8884	0.4458	92.4027	-1.5301	0.54507	|	95.603
95.462	6.90831	0.49539	91.6532	-1.91499	0.54502	|	95.771	3.82388	1.00538	93.8078	-4.30036	0.54494	|	95.832	2.7827	0.94462	95.7042	-5.45248	0.54492	|	95.756	6.93776	0.51218	91.5776	-1.91441	0.54494	|	95.823	3.80755	0.94006	94.3125	-4.04498	0.54492	|	95.876	2.78202	0.90064	95.8161	-5.30345	0.54491	|	95.415	6.90221	0.44493	92.3816	-1.522	0.54503	|	95.753
95.612	6.92224	0.49418	91.6266	-1.90278	0.54498	|	95.921	3.83023	1.00809	93.7805	-4.29855	0.5449	|	95.982	2.78696	0.94807	95.6809	-5.46507	0.54488	|	95.906	6.9516	0.51098	91.5512	-1.90473	0.5449	|	95.973	3.81394	0.94195	94.2867	-4.04435	0.54488	|	96.026	2.78627	0.90413	95.7936	-5.31513	0.54487	|	95.565	6.91605	0.44327	92.3606	-1.51385	0.54499	|	95.903
95.762	6.93615	0.49295	91.6002	-1.89051	0.54494	|	96.071	3.83657	1.01102	93.7533	-4.29656	0.54486	|	96.132	2.79123	0.95152	95.6576	-5.47748	0.54484	|	96.056	6.96552	0.50977	91.5247	-1.89491	0.54486	|	96.123	3.82035	0.94383	94.2608	-4.0435	0.54484	|	96.176	2.7905	0.90737	95.771	-5.32665	0.54483	|	95.715	6.92995	0.44277	92.3396	-1.50566	0.54495	|	96.053
95.912	6.95006	0.4917	91.574	-1.8782	0.5449	|	96.221	3.84296	1.0133	93.7258	-4.29436	0.54482	|	96.282	2.79553	0.95499	95.634	-5.4898	0.5448	|	96.206	6.97942	0.50854	91.4985	-1.88502	0.54482	|	96.273	3.8268	0.94569	94.2347	-4.04242	0.5448	|	96.326	2.79476	0.91104	95.7483	-5.33807	0.54479	|	95.865	6.94388	0.44099	92.3187	-1.4974	0.54491	|	96.203
96.062	6.96401	0.49043	91.5479	-1.86583	0.54486	|	96.371	3.84932	1.01583	93.6985	-4.29198	0.54478	|	96.432	2.7998	0.95842	95.6106	-5.50181	0.54476	|	96.356	6.99322	0.5073	91.4725	-1.8751	0.54478	|	96.423	3.83325	0.94752	94.2086	-4.04112	0.54476	|	96.476	2.79901	0.91488	95.7256	-5.34931	0.54475	|	96.015	6.95779	0.43922	92.2979	-1.4891	0.54487	|	96.353
96.212	6.97797	0.48914	91.5219	-1.85346	0.54482	|	96.521	3.8557	1.01794	93.6711	-4.2894	0.54473	|	96.582	2.80406	0.96183	95.5871	-5.51358	0.54472	|	96.506	7.00706	0.50605	91.4466	-1.86508	0.54474	|	96.573	3.83969	0.94933	94.1826	-4.03959	0.54472	|	96.626	2.80326	0.91862	95.7029	-5.36039	0.54471	|	96.165	6.97164	0.4376	92.2774	-1.48077	0.54483	|	96.503
96.362	6.99193	0.48783	91.4961	-1.84112	0.54478	|	96.671	3.86208	1.01907	93.6437	-4.28662	0.54469	|	96.732	2.8083	0.96523	95.5637	-5.52512	0.54468	|	96.656	7.02093	0.50477	91.4208	-1.85495	0.5447	|	96.723	3.84612	0.95111	94.1566	-4.03783	0.54468	|	96.776	2.80751	0.92198	95.68	-5.37132	0.54467	|	96.315	6.98552	0.43687	92.2569	-1.47234	0.54479	|	96.653
96.512	7.00588	0.48651	91.4705	-1.82884	0.54474	|	96.821	3.86846	1.02162	93.6164	-4.28364	0.54465	|	96.882	2.81255	0.96862	95.5402	-5.53645	0.54464	|	96.806	7.03479	0.50348	91.3952	-1.84476	0.54466	|	96.873	3.85257	0.95287	94.1306	-4.03585	0.54464	|	96.926	2.81174	0.92463	95.6573	-5.38204	0.54463	|	96.465	6.9994	0.43479	92.2365	-1.46385	0.54475	|	96.803
96.662	7.01984	0.48516	91.4451	-1.81661	0.5447	|	96.971	3.87483	1.02517	93.5892	-4.28047	0.54461	|	97.032	2.81679	0.972	95.5167	-5.54757	0.5446	|	96.956	7.04862	0.50217	91.3697	-1.83452	0.54462	|	97.023	3.859	0.9546	94.1047	-4.03363	0.5446	|	97.076	2.81597	0.92721	95.6345	-5.39259	0.54459	|	96.615	7.01321	0.43331	92.2163	-1.45532	0.54471	|	96.953
96.812	7.03379	0.48379	91.4198	-1.80447	0.54466	|	97.121	3.88123	1.0271	93.5617	-4.27707	0.54457	|	97.182	2.82104	0.97537	95.4931	-5.5585	0.54456	|	97.106	7.0625	0.50084	91.3443	-1.82418	0.54458	|	97.173	3.86543	0.9563	94.0787	-4.03119	0.54456	|	97.226	2.82023	0.93026	95.6115	-5.40306	0.54454	|	96.765	7.02712	0.43258	92.1961	-1.44666	0.54467	|	97.103
96.962	7.04766	0.48241	91.3949	-1.79248	0.54462	|	97.271	3.88763	1.02808	93.5344	-4.27346	0.54453	|	97.332	2.82531	0.97875	95.4693	-5.56925	0.54452	|	97.256	7.07637	0.4995	91.3191	-1.8138	0.54454	|	97.323	3.87193	0.95799	94.0525	-4.02848	0.54452	|	97.376	2.82444	0.9326	95.5887	-5.41324	0.5445	|	96.915	7.04103	0.43157	92.1761	-1.43795	0.54463	|	97.253
97.112	7.06157	0.48101	91.3701	-1.78055	0.54458	|	97.421	3.89404	1.02862	93.507	-4.26964	0.54449	|	97.482	2.82952	0.98207	95.4458	-5.57965	0.54448	|	97.406	7.09021	0.49814	91.2941	-1.8034	0.5445	|	97.473	3.87842	0.95965	94.0264	-4.02555	0.54448	|	97.526	2.82872	0.93645	95.5655	-5.42341	0.54446	|	97.065	7.05495	0.42948	92.1561	-1.42917	0.54459	|	97.403
97.262	7.07553	0.47959	91.3453	-1.76866	0.54454	|	97.571	3.90044	1.03079	93.4797	-4.26561	0.54445	|	97.632	2.83377	0.98542	95.4221	-5.58993	0.54444	|	97.556	7.10412	0.49676	91.2691	-1.7929	0.54446	|	97.623	3.8849	0.96129	94.0003	-4.02238	0.54444	|	97.676	2.83301	0.93932	95.5423	-5.43342	0.54442	|	97.215	7.0688	0.42972	92.1364	-1.42039	0.54455	|	97.553
97.412	7.08941	0.47815	91.3208	-1.75691	0.54449	|	97.721	3.90681	1.03333	93.4526	-4.26138	0.54441	|	97.782	2.83801	0.98873	95.3984	-5.59995	0.54439	|	97.706	7.11799	0.49536	91.2443	-1.78241	0.54442	|	97.773	3.89143	0.96291	93.9741	-4.01896	0.5444	|	97.826	2.83727	0.94293	95.5191	-5.4432	0.54438	|	97.365	7.08275	0.42785	92.1166	-1.4115	0.54451	|	97.703
97.562	7.10326	0.4767	91.2966	-1.74527	0.54445	|	97.871	3.9132	1.03355	93.4253	-4.25691	0.54437	|	97.932	2.84226	0.99205	95.3746	-5.60977	0.54435	|	97.856	7.13185	0.49395	91.2196	-1.7719	0.54437	|	97.923	3.8979	0.96448	93.9481	-4.01533	0.54436	|	97.976	2.84151	0.9471	95.496	-5.45274	0.54434	|	97.515	7.09668	0.42625	92.097	-1.40261	0.54447	|	97.853
97.712	7.11718	0.47522	91.2724	-1.73366	0.54441	|	98.021	3.91959	1.03502	93.3981	-4.25223	0.54433	|	98.082	2.84652	0.99536	95.3506	-5.6194	0.54431	|	98.006	7.14569	0.49252	91.1952	-1.76139	0.54434	|	98.073	3.90435	0.96603	93.9222	-4.01149	0.54432	|	98.126	2.84575	0.94932	95.4729	-5.46212	0.5443	|	97.665	7.11062	0.42342	92.0775	-1.39368	0.54443	|	98.003
97.862	7.13108	0.47372	91.2483	-1.72214	0.54437	|	98.171	3.92602	1.03637	93.3708	-4.2473	0.54429	|	98.232	2.85075	0.99863	95.3269	-5.62872	0.54427	|	98.156	7.15962	0.49107	91.1707	-1.75082	0.54429	|	98.223	3.91082	0.96755	93.8962	-4.00741	0.54428	|	98.276	2.85002	0.95192	95.4495	-5.47139	0.54426	|	97.815	7.12459	0.424	92.0581	-1.38474	0.54439	|	98.153
98.012	7.14499	0.47221	91.2245	-1.7107	0.54433	|	98.321	3.93245	1.03802	93.3435	-4.24213	0.54425	|	98.382	2.85498	1.0019	95.303	-5.63783	0.54423	|	98.306	7.17348	0.4896	91.1465	-1.7403	0.54425	|	98.373	3.91732	0.96905	93.8702	-4.00308	0.54424	|	98.426	2.85428	0.95637	95.4262	-5.48044	0.54422	|	97.965	7.13851	0.4225	92.0389	-1.37583	0.54435	|	98.303
98.162	7.15893	0.47067	91.2007	-1.69931	0.54429	|	98.471	3.93889	1.0395	93.3162	-4.23672	0.54421	|	98.532	2.85923	1.00516	95.279	-5.64676	0.54419	|	98.456	7.1874	0.48811	91.1224	-1.72976	0.54421	|	98.523	3.9238	0.97052	93.8443	-3.99855	0.54419	|	98.576	2.85856	0.95781	95.4027	-5.48934	0.54418	|	98.115	7.15248	0.42094	92.0198	-1.36692	0.5443	|	98.453
98.312	7.17286	0.46912	91.1771	-1.68801	0.54425	|	98.621	3.94531	1.03999	93.289	-4.2311	0.54417	|	98.682	2.86348	1.00841	95.255	-5.65544	0.54415	|	98.606	7.20132	0.4866	91.0984	-1.71924	0.54417	|	98.673	3.93027	0.97195	93.8184	-3.9938	0.54415	|	98.726	2.86285	0.96108	95.3791	-5.49807	0.54414	|	98.265	7.16639	0.41914	92.0008	-1.35807	0.54426	|	98.603
98.462	7.18684	0.46754	91.1536	-1.67675	0.54421	|	98.771	3.95175	1.04136	93.2618	-4.22524	0.54413	|	98.832	2.86771	1.01163	95.2311	-5.66387	0.54411	|	98.756	7.21519	0.48508	91.0746	-1.70878	0.54413	|	98.823	3.93676	0.97336	93.7925	-3.98883	0.54411	|	98.876	2.86711	0.96479	95.3557	-5.50654	0.5441	|	98.415	7.1804	0.41744	91.9818	-1.3492	0.54422	|	98.753
98.612	7.2008	0.46594	91.1303	-1.66561	0.54417	|	98.921	3.95815	1.04381	93.2348	-4.21916	0.54409	|	98.982	2.87194	1.01483	95.2071	-5.67206	0.54407	|	98.906	7.22905	0.48355	91.051	-1.69837	0.54409	|	98.973	3.9432	0.97473	93.7669	-3.98368	0.54407	|	99.026	2.87135	0.96666	95.3323	-5.5148	0.54406	|	98.565	7.19431	0.41478	91.9631	-1.34044	0.54418	|	98.903
98.762	7.21474	0.46433	91.1071	-1.65459	0.54413	|	99.071	3.96456	1.04452	93.2077	-4.21285	0.54405	|	99.132	2.87619	1.01804	95.1829	-5.68007	0.54403	|	99.056	7.24298	0.48199	91.0274	-1.68795	0.54405	|	99.123	3.94966	0.97608	93.7411	-3.9783	0.54403	|	99.176	2.87559	0.9697	95.3089	-5.52285	0.54402	|	98.715	7.20837	0.41354	91.9444	-1.33163	0.54414	|	99.053
98.912	7.2287	0.4627	91.0841	-1.64367	0.54409	|	99.221	3.97099	1.04547	93.1807	-4.20629	0.54401	|	99.282	2.88048	1.02126	95.1586	-5.68791	0.54399	|	99.206	7.257	0.4804	91.0038	-1.67751	0.54401	|	99.273	3.95611	0.9774	93.7155	-3.97273	0.54399	|	99.326	2.87981	0.97418	95.2856	-5.53065	0.54398	|	98.865	7.22244	0.41292	91.9257	-1.32289	0.5441	|	99.203
99.062	7.24268	0.46105	91.0612	-1.63286	0.54405	|	99.371	3.97743	1.04818	93.1536	-4.19948	0.54396	|	99.432	2.88476	1.02446	95.1342	-5.69549	0.54395	|	99.356	7.27088	0.47881	90.9806	-1.66722	0.54397	|	99.423	3.96258	0.97869	93.6898	-3.96696	0.54395	|	99.476	2.88406	0.97853	95.262	-5.53834	0.54394	|	99.015	7.23645	0.41173	91.9072	-1.31425	0.54406	|	99.353
99.212	7.25666	0.45939	91.0384	-1.62218	0.54401	|	99.521	3.98389	1.04816	93.1265	-4.19241	0.54392	|	99.582	2.88903	1.02763	95.1098	-5.70282	0.54391	|	99.506	7.28489	0.47718	90.9573	-1.65689	0.54393	|	99.573	3.96905	0.97995	93.6642	-3.96099	0.54391	|	99.626	2.88835	0.98216	95.2383	-5.54587	0.5439	|	99.165	7.25047	0.40964	91.8889	-1.30568	0.54402	|	99.503
99.362	7.27062	0.4577	91.0159	-1.61168	0.54397	|	99.671	3.99032	1.05038	93.0996	-4.18514	0.54388	|	99.732	2.89332	1.03079	95.0854	-5.70994	0.54387	|	99.656	7.29879	0.47555	90.9344	-1.64669	0.54389	|	99.723	3.97549	0.98118	93.6386	-3.95485	0.54387	|	99.776	2.8926	0.98542	95.2147	-5.55312	0.54385	|	99.315	7.26448	0.40887	91.8706	-1.2972	0.54398	|	99.653
99.512	7.28457	0.45601	90.9935	-1.60138	0.54393	|	99.821	3.99675	1.05041	93.0726	-4.17762	0.54384	|	99.882	2.89759	1.03393	95.061	-5.71678	0.54383	|	99.806	7.3127	0.47391	90.9115	-1.63654	0.54385	|	99.873	3.98194	0.98238	93.6132	-3.94853	0.54383	|	99.926	2.89686	0.98809	95.1911	-5.56017	0.54381	|	99.465	7.27854	0.40711	91.8524	-1.28877	0.54394	|	99.803
99.662	7.29852	0.4543	90.9712	-1.59125	0.54389	|	99.971	4.00319	1.05313	93.0458	-4.16987	0.5438	|	100.032	2.90186	1.03705	95.0366	-5.72339	0.54379	|	99.956	7.32664	0.47224	90.8888	-1.62643	0.54381	|	100.023	3.9884	0.98355	93.5877	-3.94203	0.54379	|	100.076	2.90114	0.99078	95.1672	-5.56706	0.54377	|	99.615	7.2925	0.40428	91.8345	-1.28049	0.5439	|	99.953
99.812	7.31251	0.45257	90.949	-1.58131	0.54384	|	100.121	4.00963	1.05347	93.019	-4.16189	0.54376	|	100.182	2.90615	1.04017	95.012	-5.72981	0.54374	|	100.106	7.34054	0.47056	90.8663	-1.6164	0.54377	|	100.173	3.99486	0.9847	93.5622	-3.93534	0.54375	|	100.226	2.90538	0.99432	95.1436	-5.57367	0.54373	|	99.765	7.3065	0.40439	91.8166	-1.27228	0.54386	|	100.103
99.962	7.32648	0.45082	90.927	-1.5716	0.5438	|	100.271	4.01605	1.05443	92.9922	-4.1537	0.54372	|	100.332	2.91045	1.04326	94.9874	-5.73598	0.5437	|	100.256	7.35445	0.46886	90.8438	-1.60641	0.54372	|	100.323	4.00132	0.98581	93.5368	-3.92849	0.54371	|	100.376	2.90963	0.99739	95.1199	-5.58007	0.54369	|	99.915	7.32044	0.40156	91.799	-1.26419	0.54382	|	100.253
100.112	7.34043	0.44907	90.9051	-1.56211	0.54376	|	100.421	4.02246	1.05466	92.9657	-4.1453	0.54368	|	100.482	2.91471	1.04632	94.9629	-5.74187	0.54366	|	100.406	7.36835	0.46715	90.8216	-1.59648	0.54369	|	100.473	4.00779	0.98689	93.5114	-3.92147	0.54367	|	100.526	2.91389	0.99991	95.0961	-5.58628	0.54365	|	100.065	7.3345	0.39872	91.7812	-1.25613	0.54378	|	100.403
100.262	7.35436	0.4473	90.8834	-1.55284	0.54372	|	100.571	4.02889	1.05514	92.939	-4.13664	0.54364	|	100.632	2.91897	1.04936	94.9384	-5.74751	0.54362	|	100.556	7.38227	0.46542	90.7994	-1.58658	0.54364	|	100.623	4.01424	0.98794	93.4862	-3.91431	0.54362	|	100.676	2.91819	1.00379	95.072	-5.59231	0.54361	|	100.215	7.34855	0.3974	91.7637	-1.24817	0.54374	|	100.553
100.412	7.3683	0.44552	90.8619	-1.54376	0.54368	|	100.721	4.03534	1.05645	92.9124	-4.12774	0.5436	|	100.782	2.92324	1.05239	94.9138	-5.75293	0.54358	|	100.706	7.39618	0.46367	90.7774	-1.57673	0.5436	|	100.773	4.02071	0.98896	93.4608	-3.90697	0.54358	|	100.826	2.92247	1.0064	95.0481	-5.59808	0.54357	|	100.365	7.36257	0.39716	91.7462	-1.24031	0.54369	|	100.703
100.562	7.38233	0.44371	90.8403	-1.5348	0.54364	|	100.871	4.04173	1.05746	92.886	-4.1187	0.54356	|	100.932	2.92752	1.0554	94.8892	-5.75812	0.54354	|	100.856	7.41012	0.46191	90.7555	-1.56689	0.54356	|	100.923	4.02719	0.98995	93.4356	-3.89948	0.54354	|	100.976	2.92672	1.00814	95.0243	-5.60359	0.54353	|	100.515	7.37657	0.39685	91.7289	-1.23254	0.54365	|	100.853
100.712	7.39625	0.44191	90.819	-1.52608	0.5436	|	101.021	4.04816	1.05839	92.8596	-4.10939	0.54352	|	101.082	2.93178	1.05837	94.8647	-5.76305	0.5435	|	101.006	7.42411	0.46012	90.7337	-1.55706	0.54352	|	101.073	4.03366	0.99091	93.4103	-3.89184	0.5435	|	101.126	2.93097	1.01105	95.0005	-5.60889	0.54349	|	100.665	7.39058	0.39485	91.7117	-1.22483	0.54361	|	101.003
100.862	7.41018	0.44009	90.7978	-1.5175	0.54356	|	101.171	4.05458	1.06011	92.8332	-4.09988	0.54348	|	101.232	2.93604	1.06133	94.8401	-5.76775	0.54346	|	101.156	7.4381	0.45831	90.712	-1.54724	0.54348	|	101.223	4.04013	0.99183	93.3852	-3.88406	0.54346	|	101.276	2.93519	1.0136	94.9768	-5.61391	0.54345	|	100.815	7.40463	0.39254	91.6945	-1.21716	0.54357	|	101.153
101.012	7.42414	0.43825	90.7767	-1.50902	0.54352	|	101.321	4.06101	1.06125	92.8069	-4.09014	0.54343	|	101.382	2.94034	1.0643	94.8153	-5.77225	0.54342	|	101.306	7.45212	0.45649	90.6903	-1.53743	0.54344	|	101.373	4.04663	0.99272	93.36	-3.87612	0.54342	|	101.426	2.93944	1.01562	94.953	-5.61873	0.54341	|	100.965	7.4186	0.3896	91.6776	-1.20959	0.54353	|	101.303
101.162	7.43812	0.4364	90.7556	-1.50065	0.54348	|	101.471	4.06747	1.06084	92.7805	-4.08017	0.54339	|	101.532	2.9446	1.06722	94.7907	-5.77647	0.54338	|	101.456	7.46609	0.45466	90.6689	-1.52767	0.5434	|	101.523	4.05314	0.99359	93.3348	-3.86802	0.54338	|	101.576	2.94369	1.0184	94.9291	-5.62333	0.54336	|	101.115	7.43262	0.38813	91.6607	-1.20202	0.54349	|	101.453
101.312	7.45205	0.43454	90.7348	-1.49237	0.54344	|	101.621	4.07393	1.06197	92.7542	-4.06998	0.54335	|	101.682	2.94891	1.07015	94.7658	-5.7805	0.54334	|	101.606	7.4802	0.45279	90.6474	-1.51783	0.54336	|	101.673	4.05961	0.99441	93.3097	-3.85983	0.54334	|	101.726	2.94795	1.02112	94.905	-5.62771	0.54332	|	101.265	7.4466	0.38554	91.6439	-1.19451	0.54345	|	101.603
101.462	7.46608	0.43266	90.7139	-1.48408	0.5434	|	101.771	4.08038	1.06303	92.728	-4.05961	0.54331	|	101.832	2.95316	1.07302	94.7412	-5.78424	0.5433	|	101.756	7.49418	0.45092	90.6263	-1.50808	0.54332	|	101.823	4.06611	0.9952	93.2847	-3.85147	0.5433	|	101.876	2.95224	1.02332	94.8809	-5.63187	0.54328	|	101.415	7.4606	0.38375	91.6273	-1.18699	0.54341	|	101.753
101.612	7.48007	0.43078	90.6932	-1.47582	0.54336	|	101.921	4.08682	1.0644	92.7018	-4.04906	0.54327	|	101.982	2.9574	1.07586	94.7167	-5.78774	0.54325	|	101.906	7.50827	0.44903	90.6051	-1.49826	0.54328	|	101.973	4.0726	0.99596	93.2597	-3.84299	0.54326	|	102.026	2.95653	1.02593	94.8568	-5.63579	0.54324	|	101.565	7.47465	0.38186	91.6106	-1.17945	0.54337	|	101.903
101.762	7.49409	0.42888	90.6726	-1.46752	0.54331	|	102.071	4.09324	1.06388	92.6759	-4.03834	0.54323	|	102.132	2.96166	1.0787	94.692	-5.79102	0.54321	|	102.056	7.52238	0.44712	90.584	-1.48841	0.54323	|	102.123	4.07908	0.99668	93.2349	-3.8344	0.54322	|	102.176	2.96079	1.029	94.8327	-5.63945	0.5432	|	101.715	7.48866	0.38156	91.5942	-1.17191	0.54333	|	102.053
101.912	7.5081	0.42697	90.6521	-1.45919	0.54327	|	102.221	4.09968	1.06481	92.6499	-4.02742	0.54319	|	102.282	2.96591	1.0815	94.6674	-5.79406	0.54317	|	102.206	7.53642	0.44521	90.5632	-1.47862	0.54319	|	102.273	4.08558	0.99736	93.21	-3.82566	0.54317	|	102.326	2.96504	1.03141	94.8087	-5.64286	0.54316	|	101.865	7.50272	0.37955	91.5777	-1.16431	0.54329	|	102.203
102.062	7.52209	0.42505	90.6317	-1.4508	0.54323	|	102.371	4.10614	1.06539	92.6239	-4.01629	0.54315	|	102.432	2.97017	1.08429	94.6427	-5.79687	0.54313	|	102.356	7.55053	0.44327	90.5424	-1.46876	0.54315	|	102.423	4.09206	0.99801	93.1852	-3.8168	0.54313	|	102.476	2.96932	1.03389	94.7846	-5.64604	0.54312	|	102.015	7.51677	0.37734	91.5614	-1.15668	0.54325	|	102.353
102.212	7.53613	0.42311	90.6114	-1.44228	0.54319	|	102.521	4.11259	1.06543	92.5981	-4.00499	0.54311	|	102.582	2.97443	1.08706	94.618	-5.79945	0.54309	|	102.506	7.56464	0.44132	90.5218	-1.45889	0.54311	|	102.573	4.09853	0.99862	93.1605	-3.80783	0.54309	|	102.626	2.9736	1.03652	94.7604	-5.64899	0.54308	|	102.165	7.53082	0.37547	91.5452	-1.14899	0.5432	|	102.503
102.362	7.55022	0.42115	90.5911	-1.43361	0.54315	|	102.671	4.11902	1.06541	92.5723	-3.99354	0.54307	|	102.732	2.97868	1.0898	94.5934	-5.80179	0.54305	|	102.656	7.57874	0.43936	90.5012	-1.449	0.54307	|	102.723	4.10501	0.9992	93.1359	-3.79872	0.54305	|	102.776	2.97788	1.03944	94.7362	-5.65169	0.54304	|	102.315	7.54481	0.37509	91.5292	-1.14126	0.54316	|	102.653
102.512	7.56433	0.41919	90.571	-1.42479	0.54311	|	102.821	4.12548	1.06791	92.5466	-3.98189	0.54302	|	102.882	2.98293	1.09252	94.5687	-5.80389	0.54301	|	102.806	7.5928	0.43739	90.481	-1.43914	0.54303	|	102.873	4.11149	0.99974	93.1113	-3.78947	0.54301	|	102.926	2.98215	1.04202	94.7121	-5.65414	0.543	|	102.465	7.5588	0.37212	91.5133	-1.13347	0.54312	|	102.803
102.662	7.57846	0.4172	90.5509	-1.41581	0.54307	|	102.971	4.13195	1.06728	92.5209	-3.97004	0.54298	|	103.032	2.98718	1.09522	94.544	-5.80577	0.54297	|	102.956	7.60691	0.4354	90.4607	-1.42922	0.54299	|	103.023	4.11798	1.00024	93.0867	-3.78008	0.54297	|	103.076	2.98641	1.0453	94.688	-5.65634	0.54296	|	102.615	7.57281	0.37178	91.4975	-1.12558	0.54308	|	102.953
102.812	7.59257	0.41521	90.531	-1.40668	0.54303	|	103.121	4.13836	1.0669	92.4954	-3.95813	0.54294	|	103.182	2.99145	1.0979	94.5192	-5.80742	0.54293	|	103.106	7.62106	0.4334	90.4406	-1.41926	0.54295	|	103.173	4.12447	1.00071	93.0622	-3.77055	0.54293	|	103.226	2.99067	1.04985	94.6639	-5.6583	0.54291	|	102.765	7.58687	0.36944	91.4817	-1.11758	0.54304	|	103.103
102.962	7.60667	0.41321	90.5112	-1.39741	0.54299	|	103.271	4.14484	1.06712	92.4698	-3.94595	0.5429	|	103.332	2.99571	1.10056	94.4944	-5.80884	0.54288	|	103.256	7.63514	0.4314	90.4206	-1.40932	0.54291	|	103.323	4.131	1.00114	93.0376	-3.76081	0.54289	|	103.376	2.99495	1.05301	94.6397	-5.66001	0.54287	|	102.915	7.60092	0.36722	91.4661	-1.10952	0.543	|	103.253
103.112	7.62077	0.4112	90.4916	-1.38798	0.54295	|	103.421	4.15131	1.0675	92.4443	-3.93363	0.54286	|	103.482	2.99997	1.10319	94.4697	-5.81002	0.54284	|	103.406	7.64931	0.42937	90.4008	-1.39932	0.54287	|	103.473	4.13748	1.00153	93.0133	-3.75101	0.54285	|	103.526	2.99923	1.05487	94.6154	-5.66149	0.54283	|	103.065	7.61503	0.36551	91.4505	-1.10135	0.54296	|	103.403
103.262	7.63486	0.40918	90.4721	-1.37842	0.5429	|	103.571	4.15779	1.06893	92.4189	-3.92112	0.54282	|	103.632	3.00425	1.10581	94.4448	-5.81098	0.5428	|	103.556	7.66334	0.42735	90.3812	-1.38939	0.54282	|	103.623	4.14399	1.00189	92.9889	-3.74103	0.54281	|	103.676	3.00351	1.05743	94.5912	-5.66271	0.54279	|	103.215	7.62912	0.36407	91.435	-1.09313	0.54292	|	103.553
103.412	7.64897	0.40715	90.4527	-1.36871	0.54286	|	103.721	4.16427	1.06815	92.3935	-3.90849	0.54278	|	103.782	3.00851	1.10839	94.4201	-5.81169	0.54276	|	103.706	7.67742	0.42532	90.3617	-1.37942	0.54278	|	103.773	4.15048	1.00221	92.9647	-3.73091	0.54276	|	103.826	3.0078	1.05995	94.5669	-5.66369	0.54275	|	103.365	7.64324	0.36189	91.4196	-1.08485	0.54288	|	103.703
103.562	7.66307	0.40511	90.4334	-1.35891	0.54282	|	103.871	4.17076	1.06781	92.3682	-3.89566	0.54274	|	103.932	3.01277	1.11095	94.3953	-5.81218	0.54272	|	103.856	7.69148	0.42329	90.3424	-1.36946	0.54274	|	103.923	4.157	1.0025	92.9404	-3.7206	0.54272	|	103.976	3.01209	1.06282	94.5426	-5.66442	0.54271	|	103.515	7.65741	0.35991	91.4043	-1.07651	0.54283	|	103.853
103.712	7.67716	0.40306	90.4144	-1.34902	0.54278	|	104.021	4.17722	1.0682	92.3431	-3.88277	0.5427	|	104.082	3.01706	1.1135	94.3704	-5.81244	0.54268	|	104.006	7.70557	0.42124	90.3231	-1.35947	0.5427	|	104.073	4.16351	1.00274	92.9162	-3.71013	0.54268	|	104.126	3.0164	1.06514	94.5182	-5.6649	0.54267	|	103.665	7.67148	0.35773	91.3892	-1.06822	0.54279	|	104.003
103.862	7.69128	0.40099	90.3954	-1.33903	0.54274	|	104.171	4.18367	1.06938	92.318	-3.86973	0.54265	|	104.232	3.02135	1.11603	94.3454	-5.81246	0.54264	|	104.156	7.71964	0.41919	90.3041	-1.3495	0.54266	|	104.223	4.17004	1.00295	92.892	-3.69948	0.54264	|	104.276	3.02072	1.06691	94.4937	-5.66514	0.54263	|	103.815	7.68562	0.35578	91.3742	-1.0599	0.54275	|	104.153
104.012	7.70537	0.39893	90.3766	-1.32901	0.5427	|	104.321	4.19015	1.0691	92.293	-3.85651	0.54261	|	104.382	3.02561	1.11851	94.3207	-5.81225	0.5426	|	104.306	7.73374	0.41713	90.2851	-1.33952	0.54262	|	104.373	4.17657	1.00313	92.8679	-3.68866	0.5426	|	104.426	3.02502	1.07098	94.4694	-5.66513	0.54258	|	103.965	7.69983	0.35395	91.3592	-1.05157	0.54271	|	104.303
104.162	7.71946	0.39685	90.358	-1.31896	0.54266	|	104.471	4.19664	1.06831	92.268	-3.84314	0.54257	|	104.532	3.0299	1.12099	94.2957	-5.81181	0.54256	|	104.456	7.74787	0.41505	90.2663	-1.32951	0.54258	|	104.523	4.1831	1.00327	92.8438	-3.67765	0.54256	|	104.576	3.02932	1.07353	94.445	-5.66487	0.54254	|	104.115	7.71398	0.35228	91.3444	-1.04333	0.54267	|	104.453
104.312	7.73365	0.39475	90.3393	-1.30882	0.54262	|	104.621	4.20309	1.06871	92.2433	-3.82969	0.54253	|	104.682	3.0342	1.12344	94.2708	-5.81113	0.54251	|	104.606	7.76197	0.41298	90.2476	-1.31954	0.54254	|	104.673	4.18962	1.00337	92.8199	-3.66649	0.54252	|	104.726	3.03358	1.07579	94.4208	-5.66437	0.5425	|	104.265	7.7281	0.34927	91.3297	-1.03519	0.54263	|	104.603
104.462	7.74773	0.39267	90.3209	-1.29875	0.54257	|	104.771	4.20955	1.06845	92.2186	-3.81611	0.54249	|	104.832	3.03848	1.12586	94.2459	-5.81022	0.54247	|	104.756	7.77617	0.41088	90.2289	-1.30952	0.54249	|	104.823	4.19611	1.00343	92.7961	-3.6552	0.54248	|	104.876	3.03784	1.07789	94.3967	-5.66363	0.54246	|	104.415	7.74229	0.34806	91.315	-1.02711	0.54259	|	104.753
104.612	7.76182	0.39057	90.3027	-1.28871	0.54253	|	104.921	4.21602	1.06731	92.194	-3.80235	0.54245	|	104.982	3.04274	1.12824	94.2211	-5.80908	0.54243	|	104.906	7.79029	0.4088	90.2105	-1.29958	0.54245	|	104.973	4.20264	1.00346	92.7723	-3.64364	0.54243	|	105.026	3.04211	1.08026	94.3725	-5.66264	0.54242	|	104.565	7.75641	0.34718	91.3006	-1.01918	0.54255	|	104.903
104.762	7.77592	0.38847	90.2846	-1.27871	0.54249	|	105.071	4.22253	1.06696	92.1692	-3.78838	0.54241	|	105.132	3.04701	1.1306	94.1963	-5.80771	0.54239	|	105.056	7.80446	0.40669	90.1922	-1.28964	0.54241	|	105.123	4.20917	1.00346	92.7485	-3.63187	0.54239	|	105.176	3.04639	1.08299	94.3482	-5.66142	0.54238	|	104.715	7.77062	0.34589	91.2862	-1.01134	0.54251	|	105.053
104.912	7.79003	0.38635	90.2666	-1.26875	0.54245	|	105.221	4.22905	1.06721	92.1446	-3.77426	0.54237	|	105.282	3.0513	1.13294	94.1714	-5.8061	0.54235	|	105.206	7.81863	0.40459	90.174	-1.27973	0.54237	|	105.273	4.21573	1.00342	92.7247	-3.61986	0.54235	|	105.326	3.05066	1.08506	94.3241	-5.65996	0.54234	|	104.865	7.78478	0.34226	91.2719	-1.00366	0.54246	|	105.203
105.062	7.80416	0.38423	90.2488	-1.25886	0.54241	|	105.371	4.23552	1.06722	92.1202	-3.76011	0.54233	|	105.432	3.05559	1.13526	94.1465	-5.80426	0.54231	|	105.356	7.83276	0.40249	90.1559	-1.26987	0.54233	|	105.423	4.22228	1.00334	92.701	-3.60765	0.54231	|	105.476	3.05491	1.08695	94.3001	-5.65827	0.5423	|	105.015	7.79897	0.34082	91.2577	-0.99612	0.54242	|	105.353
105.212	7.81831	0.38211	90.231	-1.24904	0.54237	|	105.521	4.24199	1.06618	92.0959	-3.74582	0.54228	|	105.582	3.0599	1.13756	94.1215	-5.80217	0.54227	|	105.506	7.84692	0.40038	90.138	-1.26006	0.54229	|	105.573	4.22883	1.00322	92.6775	-3.59525	0.54227	|	105.626	3.0592	1.09069	94.2758	-5.65632	0.54225	|	105.165	7.81317	0.33959	91.2437	-0.98875	0.54238	|	105.503
105.362	7.83242	0.37998	90.2135	-1.23934	0.54233	|	105.671	4.24847	1.06647	92.0717	-3.73139	0.54224	|	105.732	3.06419	1.13981	94.0966	-5.79986	0.54223	|	105.656	7.86106	0.39827	90.1203	-1.25029	0.54225	|	105.723	4.23534	1.00308	92.6541	-3.58268	0.54223	|	105.776	3.0635	1.09334	94.2515	-5.65414	0.54221	|	105.315	7.82733	0.33822	91.2297	-0.98158	0.54234	|	105.653
105.512	7.84661	0.37784	90.196	-1.22968	0.54229	|	105.821	4.25498	1.0661	92.0475	-3.71675	0.5422	|	105.882	3.06846	1.14204	94.0718	-5.79731	0.54218	|	105.806	7.87526	0.39615	90.1026	-1.24055	0.54221	|	105.873	4.24188	1.00289	92.6307	-3.56983	0.54219	|	105.926	3.06778	1.09537	94.2272	-5.65172	0.54217	|	105.465	7.84152	0.33692	91.2158	-0.97457	0.5423	|	105.803
105.662	7.86071	0.37571	90.1787	-1.22017	0.54224	|	105.971	4.26148	1.06594	92.0234	-3.702	0.54216	|	106.032	3.07276	1.14425	94.0469	-5.79453	0.54214	|	105.956	7.88942	0.39403	90.0851	-1.23089	0.54216	|	106.023	4.24842	1.00267	92.6074	-3.55676	0.54215	|	106.076	3.07206	1.09741	94.2031	-5.64908	0.54213	|	105.615	7.85569	0.33405	91.2021	-0.96774	0.54226	|	105.953
105.812	7.87494	0.37356	90.1614	-1.21065	0.5422	|	106.121	4.26798	1.06578	91.9993	-3.6871	0.54212	|	106.182	3.07706	1.14643	94.022	-5.7915	0.5421	|	106.106	7.90359	0.39191	90.0677	-1.22129	0.54212	|	106.173	4.25499	1.00241	92.5841	-3.54341	0.5421	|	106.226	3.07633	1.09928	94.179	-5.64622	0.54209	|	105.765	7.86982	0.33188	91.1884	-0.96106	0.54222	|	106.103
105.962	7.88906	0.37142	90.1444	-1.20127	0.54216	|	106.271	4.2745	1.06514	91.9753	-3.67205	0.54208	|	106.332	3.08137	1.14858	93.997	-5.78823	0.54206	|	106.256	7.9178	0.38978	90.0504	-1.21172	0.54208	|	106.323	4.26152	1.00212	92.561	-3.52988	0.54206	|	106.376	3.0806	1.10147	94.1548	-5.64312	0.54205	|	105.915	7.8841	0.33002	91.1748	-0.95444	0.54218	|	106.253
106.112	7.90324	0.36927	90.1274	-1.19192	0.54212	|	106.421	4.281	1.06542	91.9515	-3.65691	0.54204	|	106.482	3.08567	1.15071	93.9721	-5.78473	0.54202	|	106.406	7.93202	0.38764	90.0333	-1.20222	0.54204	|	106.473	4.26807	1.00178	92.5379	-3.5161	0.54202	|	106.526	3.0849	1.10421	94.1306	-5.63978	0.54201	|	106.065	7.89822	0.32793	91.1613	-0.94804	0.54213	|	106.403
106.262	7.91746	0.36712	90.1105	-1.18261	0.54208	|	106.571	4.28752	1.06479	91.9277	-3.64157	0.54199	|	106.632	3.08993	1.15278	93.9475	-5.78103	0.54198	|	106.556	7.94623	0.38551	90.0163	-1.19281	0.542	|	106.623	4.2746	1.00142	92.515	-3.50208	0.54198	|	106.676	3.08921	1.10685	94.1063	-5.6362	0.54197	|	106.215	7.91241	0.32709	91.1479	-0.94173	0.54209	|	106.553
106.412	7.93174	0.36495	90.0937	-1.17331	0.54204	|	106.721	4.29401	1.06442	91.9041	-3.62618	0.54195	|	106.782	3.09417	1.15482	93.923	-5.77711	0.54194	|	106.706	7.96042	0.38337	89.9994	-1.18348	0.54196	|	106.773	4.28116	1.00101	92.4921	-3.48778	0.54194	|	106.826	3.09347	1.10814	94.0823	-5.63243	0.54192	|	106.365	7.92662	0.32441	91.1346	-0.93552	0.54205	|	106.703
106.562	7.94585	0.36281	90.0772	-1.16418	0.542	|	106.871	4.30052	1.06441	91.8806	-3.61061	0.54191	|	106.932	3.09845	1.15684	93.8983	-5.77294	0.54189	|	106.856	7.9746	0.38124	89.9827	-1.17424	0.54192	|	106.923	4.2877	1.00057	92.4693	-3.47327	0.5419	|	106.976	3.09775	1.10929	94.0581	-5.62843	0.54188	|	106.515	7.94083	0.32126	91.1213	-0.9294	0.54201	|	106.853
106.712	7.96007	0.36065	90.0607	-1.15503	0.54196	|	107.021	4.30707	1.06192	91.857	-3.59482	0.54187	|	107.082	3.10274	1.15884	93.8735	-5.76851	0.54185	|	107.006	7.98875	0.3791	89.9661	-1.1651	0.54188	|	107.073	4.29428	1.00009	92.4465	-3.45845	0.54186	|	107.126	3.10204	1.11125	94.034	-5.6242	0.54184	|	106.665	7.95505	0.32074	91.1082	-0.92333	0.54197	|	107.003
106.862	7.97429	0.35849	90.0444	-1.14591	0.54191	|	107.171	4.31357	1.06014	91.8337	-3.579	0.54183	|	107.232	3.10702	1.16081	93.8488	-5.76386	0.54181	|	107.156	8.00295	0.37696	89.9497	-1.15602	0.54183	|	107.223	4.3009	0.99956	92.4237	-3.44326	0.54181	|	107.276	3.10633	1.1141	94.0099	-5.61975	0.5418	|	106.815	7.96929	0.31867	91.0951	-0.91732	0.54193	|	107.153
107.012	7.98853	0.35633	90.0281	-1.13681	0.54187	|	107.321	4.3201	1.06016	91.8103	-3.563	0.54179	|	107.382	3.11132	1.16275	93.824	-5.75894	0.54177	|	107.306	8.0171	0.37482	89.9334	-1.14705	0.54179	|	107.373	4.30745	0.999	92.4011	-3.42797	0.54177	|	107.426	3.11065	1.11679	93.9856	-5.61504	0.54176	|	106.965	7.98349	0.31757	91.0821	-0.91135	0.54189	|	107.303
107.162	8.00268	0.35418	90.0121	-1.1278	0.54183	|	107.471	4.32661	1.0592	91.7872	-3.54692	0.54175	|	107.532	3.11564	1.16468	93.7992	-5.75377	0.54173	|	107.456	8.03132	0.37268	89.9171	-1.13813	0.54175	|	107.523	4.314	0.99841	92.3787	-3.41248	0.54173	|	107.576	3.11497	1.11779	93.9614	-5.61011	0.54172	|	107.115	7.99772	0.31544	91.0691	-0.9054	0.54184	|	107.453
107.312	8.01687	0.35202	89.9962	-1.1188	0.54179	|	107.621	4.33313	1.05924	91.7641	-3.53066	0.5417	|	107.682	3.11993	1.16656	93.7745	-5.7484	0.54169	|	107.606	8.04553	0.37053	89.901	-1.12929	0.54171	|	107.673	4.32054	0.99778	92.3565	-3.39674	0.54169	|	107.726	3.11929	1.11936	93.9372	-5.60498	0.54167	|	107.265	8.01192	0.31284	91.0563	-0.89948	0.5418	|	107.603
107.462	8.03109	0.34986	89.9803	-1.10981	0.54175	|	107.771	4.33967	1.05882	91.7411	-3.51424	0.54166	|	107.832	3.12422	1.16841	93.7498	-5.74279	0.54165	|	107.756	8.05982	0.36837	89.885	-1.1205	0.54167	|	107.823	4.32712	0.99711	92.3342	-3.38068	0.54165	|	107.876	3.12358	1.12219	93.9131	-5.59966	0.54163	|	107.415	8.02616	0.31221	91.0436	-0.89354	0.54176	|	107.753
107.612	8.04538	0.3477	89.9645	-1.10083	0.54171	|	107.921	4.34622	1.0566	91.7181	-3.49769	0.54162	|	107.982	3.12853	1.17023	93.7251	-5.73693	0.5416	|	107.906	8.07403	0.36622	89.8691	-1.11183	0.54163	|	107.973	4.33371	0.9964	92.3119	-3.36435	0.54161	|	108.026	3.12789	1.12354	93.889	-5.59411	0.54159	|	107.565	8.04039	0.31019	91.0309	-0.88762	0.54172	|	107.903
107.762	8.05965	0.34553	89.9489	-1.09192	0.54166	|	108.071	4.35278	1.05586	91.6952	-3.48097	0.54158	|	108.132	3.13282	1.17202	93.7005	-5.73084	0.54156	|	108.056	8.08831	0.36405	89.8533	-1.1032	0.54158	|	108.123	4.34028	0.99566	92.2899	-3.34783	0.54156	|	108.176	3.13219	1.12495	93.865	-5.58836	0.54155	|	107.715	8.05464	0.30952	91.0183	-0.8817	0.54168	|	108.053
107.912	8.07393	0.34337	89.9334	-1.08309	0.54162	|	108.221	4.35933	1.05502	91.6725	-3.46417	0.54154	|	108.282	3.13711	1.17378	93.6759	-5.72453	0.54152	|	108.206	8.10256	0.3619	89.8376	-1.09467	0.54154	|	108.273	4.34687	0.99487	92.2679	-3.33106	0.54152	|	108.326	3.13649	1.12694	93.841	-5.5824	0.54151	|	107.865	8.06889	0.30773	91.0058	-0.87579	0.54164	|	108.203
108.062	8.08817	0.34122	89.918	-1.07437	0.54158	|	108.371	4.36583	1.05397	91.65	-3.44737	0.5415	|	108.432	3.14141	1.17551	93.6513	-5.71797	0.54148	|	108.356	8.11682	0.35974	89.8221	-1.08621	0.5415	|	108.423	4.35344	0.99405	92.246	-3.31411	0.54148	|	108.476	3.14079	1.12823	93.817	-5.57623	0.54147	|	108.015	8.08318	0.30387	90.9933	-0.86986	0.54159	|	108.353
108.212	8.10246	0.33907	89.9027	-1.06572	0.54154	|	108.521	4.37236	1.05379	91.6276	-3.43039	0.54145	|	108.582	3.14572	1.17721	93.6267	-5.71116	0.54144	|	108.506	8.13108	0.35758	89.8066	-1.07782	0.54146	|	108.573	4.36	0.9932	92.2244	-3.297	0.54144	|	108.626	3.14506	1.13065	93.7932	-5.56991	0.54143	|	108.165	8.09737	0.30292	90.981	-0.86398	0.54155	|	108.503
108.362	8.11669	0.33692	89.8876	-1.05721	0.5415	|	108.671	4.37887	1.05193	91.6053	-3.41334	0.54141	|	108.732	3.15	1.17887	93.6023	-5.70415	0.5414	|	108.656	8.14537	0.35542	89.7913	-1.06949	0.54142	|	108.723	4.36658	0.99231	92.2027	-3.2796	0.5414	|	108.776	3.14936	1.13347	93.7692	-5.56332	0.54138	|	108.315	8.11165	0.30052	90.9687	-0.85807	0.54151	|	108.653
108.512	8.13095	0.33478	89.8726	-1.04879	0.54146	|	108.821	4.3854	1.04981	91.5831	-3.39615	0.54137	|	108.882	3.15429	1.1805	93.5778	-5.6969	0.54135	|	108.806	8.15961	0.35327	89.7761	-1.06123	0.54138	|	108.873	4.37316	0.99139	92.1812	-3.26205	0.54136	|	108.926	3.1537	1.13477	93.7451	-5.55649	0.54134	|	108.465	8.12588	0.29939	90.9565	-0.85217	0.54147	|	108.803
108.662	8.14513	0.33266	89.8578	-1.04055	0.54142	|	108.971	4.39195	1.04922	91.5609	-3.3788	0.54133	|	109.032	3.1586	1.18211	93.5533	-5.68939	0.54131	|	108.956	8.17381	0.35112	89.7611	-1.05306	0.54133	|	109.023	4.37977	0.99042	92.1597	-3.24425	0.54132	|	109.076	3.158	1.13605	93.7212	-5.54951	0.5413	|	108.615	8.14012	0.29717	90.9444	-0.84627	0.54143	|	108.953
108.812	8.15942	0.33053	89.843	-1.03236	0.54137	|	109.121	4.39849	1.04728	91.5388	-3.36138	0.54129	|	109.182	3.1629	1.18368	93.5288	-5.68165	0.54127	|	109.106	8.18815	0.34896	89.7461	-1.04486	0.54129	|	109.173	4.38633	0.98943	92.1385	-3.2264	0.54127	|	109.226	3.16228	1.13842	93.6974	-5.54237	0.54126	|	108.765	8.1544	0.29632	90.9324	-0.84036	0.54139	|	109.103
108.962	8.17369	0.3284	89.8283	-1.0243	0.54133	|	109.271	4.40501	1.04462	91.5169	-3.3439	0.54125	|	109.332	3.16723	1.18523	93.5042	-5.67362	0.54123	|	109.256	8.20247	0.3468	89.7312	-1.03671	0.54125	|	109.323	4.39291	0.98841	92.1173	-3.20837	0.54123	|	109.376	3.16658	1.14116	93.6736	-5.535	0.54122	|	108.915	8.16869	0.29342	90.9204	-0.83446	0.54135	|	109.253
109.112	8.18792	0.32629	89.8138	-1.01638	0.54129	|	109.421	4.41156	1.04391	91.4951	-3.32629	0.5412	|	109.482	3.17155	1.18675	93.4797	-5.66538	0.54119	|	109.406	8.2168	0.34465	89.7164	-1.02859	0.54121	|	109.473	4.39949	0.98735	92.0962	-3.1902	0.54119	|	109.526	3.17087	1.14281	93.6499	-5.52745	0.54118	|	109.065	8.18301	0.29145	90.9085	-0.82855	0.5413	|	109.403
109.262	8.20221	0.32418	89.7993	-1.00856	0.54125	|	109.571	4.41815	1.04342	91.4733	-3.30845	0.54116	|	109.632	3.17584	1.18822	93.4554	-5.65696	0.54115	|	109.556	8.23105	0.34251	89.7018	-1.02054	0.54117	|	109.623	4.40606	0.98627	92.0754	-3.17197	0.54115	|	109.676	3.17514	1.1435	93.6263	-5.51975	0.54113	|	109.215	8.19729	0.29033	90.8967	-0.82265	0.54126	|	109.553
109.412	8.21645	0.32209	89.785	-1.00087	0.54121	|	109.721	4.42468	1.04228	91.4517	-3.2907	0.54112	|	109.782	3.18016	1.18967	93.4311	-5.64827	0.5411	|	109.706	8.24531	0.34037	89.6873	-1.01251	0.54113	|	109.773	4.41265	0.98514	92.0545	-3.15357	0.54111	|	109.826	3.17943	1.14584	93.6026	-5.51181	0.54109	|	109.365	8.21158	0.28907	90.885	-0.81673	0.54122	|	109.703
109.562	8.23066	0.32	89.7708	-0.99329	0.54117	|	109.871	4.43123	1.04075	91.4302	-3.27282	0.54108	|	109.932	3.18447	1.19108	93.4067	-5.63936	0.54106	|	109.856	8.25957	0.33824	89.6729	-1.00449	0.54108	|	109.923	4.41926	0.98399	92.0337	-3.13503	0.54107	|	109.976	3.18372	1.14743	93.579	-5.50368	0.54105	|	109.515	8.22587	0.28665	90.8734	-0.8108	0.54118	|	109.853
109.712	8.24491	0.31792	89.7567	-0.98576	0.54112	|	110.021	4.43778	1.03892	91.4089	-3.25488	0.54104	|	110.082	3.18876	1.19246	93.3825	-5.63026	0.54102	|	110.006	8.27381	0.33611	89.6586	-0.99648	0.54104	|	110.073	4.42584	0.98281	92.0131	-3.1165	0.54102	|	110.126	3.18801	1.14797	93.5554	-5.49537	0.54101	|	109.665	8.24013	0.28408	90.8619	-0.80485	0.54114	|	110.003
109.862	8.2591	0.31586	89.7428	-0.97832	0.54108	|	110.171	4.44435	1.03711	91.3875	-3.23681	0.541	|	110.232	3.19308	1.19381	93.3582	-5.62086	0.54098	|	110.156	8.28808	0.33399	89.6445	-0.98847	0.541	|	110.223	4.43242	0.98161	91.9927	-3.09797	0.54098	|	110.276	3.19231	1.14875	93.5318	-5.48684	0.54097	|	109.815	8.25442	0.28281	90.8504	-0.79887	0.5411	|	110.153
110.012	8.27337	0.31379	89.7289	-0.97087	0.54104	|	110.321	4.45089	1.03529	91.3664	-3.21873	0.54095	|	110.382	3.19738	1.19513	93.3341	-5.61129	0.54094	|	110.306	8.30231	0.33188	89.6305	-0.98047	0.54096	|	110.373	4.439	0.98037	91.9724	-3.07939	0.54094	|	110.426	3.1966	1.15056	93.5083	-5.47814	0.54093	|	109.965	8.26875	0.28096	90.839	-0.79283	0.54105	|	110.303
110.162	8.28761	0.31174	89.7151	-0.96348	0.541	|	110.471	4.45745	1.03358	91.3453	-3.20056	0.54091	|	110.532	3.20167	1.19641	93.3101	-5.60152	0.5409	|	110.456	8.31655	0.32977	89.6166	-0.97245	0.54092	|	110.523	4.4456	0.9791	91.9521	-3.06075	0.5409	|	110.576	3.2009	1.1529	93.4847	-5.46923	0.54088	|	110.115	8.28307	0.28071	90.8277	-0.78674	0.54101	|	110.453
110.312	8.30181	0.3097	89.7015	-0.95613	0.54096	|	110.621	4.464	1.03335	91.3245	-3.18236	0.54087	|	110.682	3.20599	1.19766	93.2859	-5.59146	0.54085	|	110.606	8.33079	0.32767	89.6028	-0.96441	0.54088	|	110.673	4.4522	0.97781	91.932	-3.04213	0.54086	|	110.726	3.20523	1.15421	93.4611	-5.46008	0.54084	|	110.265	8.29737	0.27849	90.8165	-0.78061	0.54097	|	110.603
110.462	8.31605	0.30767	89.6879	-0.94877	0.54092	|	110.771	4.47058	1.03201	91.3036	-3.16398	0.54083	|	110.832	3.21028	1.19888	93.2619	-5.58124	0.54081	|	110.756	8.34506	0.32556	89.5891	-0.95634	0.54083	|	110.823	4.4588	0.97649	91.912	-3.02354	0.54081	|	110.876	3.20954	1.15439	93.4376	-5.45078	0.5408	|	110.415	8.31182	0.27581	90.8053	-0.77436	0.54093	|	110.753
110.612	8.33026	0.30564	89.6745	-0.94138	0.54087	|	110.921	4.47715	1.03011	91.2828	-3.14561	0.54079	|	110.982	3.21458	1.20006	93.2379	-5.57079	0.54077	|	110.906	8.35932	0.32347	89.5755	-0.94825	0.54079	|	110.973	4.46539	0.97514	91.8921	-3.00502	0.54077	|	111.026	3.21385	1.15699	93.4141	-5.44129	0.54076	|	110.565	8.32617	0.27578	90.7942	-0.76807	0.54089	|	110.903
110.762	8.34248	0.30391	89.663	-0.935	0.54083	|	111.071	4.4837	1.02808	91.2623	-3.12721	0.54075	|	111.132	3.21888	1.20122	93.2139	-5.56009	0.54073	|	111.056	8.37362	0.32137	89.562	-0.94011	0.54075	|	111.123	4.47198	0.97377	91.8724	-2.98659	0.54073	|	111.176	3.21816	1.15853	93.3906	-5.43162	0.54072	|	110.715	8.34052	0.27377	90.7832	-0.76169	0.54084	|	111.053
110.912	8.3548	0.30217	89.6516	-0.92851	0.54079	|	111.221	4.49027	1.02709	91.2418	-3.10871	0.5407	|	111.282	3.2232	1.20235	93.19	-5.54917	0.54069	|	111.206	8.38797	0.31927	89.5486	-0.93192	0.54071	|	111.273	4.47859	0.97237	91.8527	-2.96819	0.54069	|	111.326	3.2225	1.15827	93.3671	-5.4217	0.54067	|	110.865	8.35486	0.27106	90.7723	-0.75521	0.5408	|	111.203
111.062	8.36706	0.30044	89.6402	-0.922	0.54075	|	111.371	4.4968	1.02645	91.2216	-3.09025	0.54066	|	111.432	3.22751	1.20344	93.1661	-5.53803	0.54064	|	111.356	8.40225	0.31719	89.5353	-0.92374	0.54067	|	111.423	4.48516	0.97096	91.8332	-2.94996	0.54065	|	111.476	3.22681	1.15896	93.3438	-5.41167	0.54063	|	111.015	8.36916	0.2686	90.7616	-0.74864	0.54076	|	111.353
111.212	8.37933	0.29871	89.6289	-0.91542	0.54071	|	111.521	4.50337	1.02389	91.2013	-3.0716	0.54062	|	111.582	3.2318	1.20449	93.1423	-5.52673	0.5406	|	111.506	8.4165	0.31512	89.5222	-0.91556	0.54063	|	111.573	4.49175	0.96951	91.8139	-2.93184	0.54061	|	111.626	3.23107	1.16115	93.3207	-5.40154	0.54059	|	111.165	8.38352	0.26699	90.7509	-0.74192	0.54072	|	111.503
111.362	8.3916	0.29699	89.6177	-0.90878	0.54066	|	111.671	4.50994	1.02208	91.1812	-3.05293	0.54058	|	111.732	3.2361	1.20552	93.1186	-5.51523	0.54056	|	111.656	8.43075	0.31305	89.5092	-0.90735	0.54058	|	111.723	4.49835	0.96803	91.7946	-2.9138	0.54056	|	111.776	3.23538	1.16294	93.2975	-5.39114	0.54055	|	111.315	8.39783	0.26536	90.7403	-0.7351	0.54068	|	111.653
111.512	8.40393	0.29527	89.6066	-0.90203	0.54062	|	111.821	4.51648	1.01865	91.1613	-3.03426	0.54054	|	111.882	3.24042	1.20651	93.0948	-5.50344	0.54052	|	111.806	8.44506	0.31098	89.4963	-0.89909	0.54054	|	111.873	4.50495	0.96654	91.7754	-2.89591	0.54052	|	111.926	3.23968	1.16383	93.2743	-5.38058	0.54051	|	111.465	8.41226	0.26424	90.7297	-0.7281	0.54064	|	111.803
111.662	8.41605	0.29358	89.5957	-0.89533	0.54058	|	111.971	4.52302	1.01544	91.1415	-3.01553	0.54049	|	112.032	3.24471	1.20747	93.0712	-5.49152	0.54048	|	111.956	8.45938	0.30892	89.4835	-0.89081	0.5405	|	112.023	4.51156	0.96501	91.7563	-2.87815	0.54048	|	112.076	3.244	1.16434	93.2511	-5.36977	0.54046	|	111.615	8.4266	0.26194	90.7194	-0.72103	0.54059	|	111.953
111.812	8.42975	0.29167	89.5835	-0.88765	0.54054	|	112.121	4.52959	1.01294	91.1218	-2.99663	0.54045	|	112.182	3.249	1.2084	93.0477	-5.47941	0.54043	|	112.106	8.4737	0.30685	89.4708	-0.88253	0.54046	|	112.173	4.51817	0.96346	91.7374	-2.86056	0.54044	|	112.226	3.24831	1.16653	93.228	-5.35881	0.54042	|	111.765	8.44095	0.25999	90.7091	-0.71387	0.54055	|	112.103
111.962	8.44413	0.28967	89.5708	-0.87951	0.5405	|	112.271	4.53615	1.01263	91.1022	-2.9777	0.54041	|	112.332	3.25331	1.2093	93.0241	-5.46705	0.54039	|	112.256	8.48801	0.3048	89.4582	-0.87424	0.54041	|	112.323	4.5248	0.96188	91.7185	-2.84307	0.5404	|	112.376	3.25263	1.16788	93.2048	-5.34766	0.54038	|	111.915	8.45533	0.25906	90.6988	-0.70663	0.54051	|	112.253
112.112	8.45848	0.28769	89.5582	-0.87131	0.54045	|	112.421	4.5427	1.01011	91.0827	-2.95871	0.54037	|	112.482	3.25759	1.21016	93.0007	-5.45457	0.54035	|	112.406	8.50237	0.30273	89.4457	-0.86594	0.54037	|	112.473	4.53142	0.96027	91.6997	-2.82576	0.54035	|	112.526	3.25694	1.16812	93.1818	-5.33632	0.54034	|	112.065	8.46963	0.25595	90.6888	-0.69938	0.54047	|	112.403
112.262	8.47283	0.2857	89.5457	-0.86304	0.54041	|	112.571	4.54926	1.01006	91.0634	-2.93965	0.54033	|	112.632	3.26187	1.211	92.9774	-5.44189	0.54031	|	112.556	8.51677	0.30067	89.4333	-0.85763	0.54033	|	112.623	4.53807	0.95864	91.681	-2.80859	0.54031	|	112.676	3.26125	1.16913	93.1588	-5.32482	0.5403	|	112.215	8.48398	0.25367	90.6788	-0.69207	0.54043	|	112.553
112.412	8.48715	0.28372	89.5335	-0.85473	0.54037	|	112.721	4.55584	1.00831	91.0441	-2.9204	0.54028	|	112.782	3.26617	1.2118	92.954	-5.42899	0.54027	|	112.706	8.53114	0.29862	89.421	-0.84936	0.54029	|	112.773	4.54468	0.95699	91.6624	-2.79166	0.54027	|	112.826	3.26557	1.17042	93.1359	-5.31313	0.54025	|	112.365	8.49836	0.25205	90.6689	-0.68472	0.54038	|	112.703
112.562	8.50155	0.28174	89.5212	-0.84631	0.54033	|	112.871	4.5624	1.00581	91.025	-2.90115	0.54024	|	112.932	3.27047	1.21257	92.9307	-5.41588	0.54022	|	112.856	8.54551	0.29657	89.4089	-0.84113	0.54025	|	112.923	4.55128	0.95532	91.6441	-2.77497	0.54023	|	112.976	3.26985	1.17108	93.1131	-5.30135	0.54021	|	112.515	8.51264	0.25281	90.6592	-0.67744	0.54034	|	112.853
112.712	8.51589	0.27976	89.5091	-0.83789	0.54029	|	113.021	4.56893	1.00378	91.0061	-2.8819	0.5402	|	113.082	3.27482	1.21332	92.9072	-5.40243	0.54018	|	113.006	8.55991	0.29452	89.3969	-0.83292	0.54021	|	113.073	4.55787	0.95362	91.6258	-2.75845	0.54019	|	113.126	3.27418	1.17172	93.0902	-5.28925	0.54017	|	112.665	8.5269	0.25092	90.6496	-0.6702	0.5403	|	113.003
112.862	8.5303	0.27778	89.4971	-0.82942	0.54024	|	113.171	4.57546	1.00167	90.9874	-2.86255	0.54016	|	113.232	3.27909	1.21402	92.8841	-5.38905	0.54014	|	113.156	8.57435	0.29247	89.3849	-0.82476	0.54016	|	113.223	4.56452	0.95189	91.6076	-2.74196	0.54014	|	113.276	3.27849	1.17299	93.0674	-5.27703	0.54013	|	112.815	8.54124	0.24782	90.64	-0.66299	0.54026	|	113.153
113.012	8.54559	0.27568	89.4845	-0.82045	0.5402	|	113.321	4.58203	0.99978	90.9686	-2.84298	0.54012	|	113.382	3.28338	1.2147	92.861	-5.37543	0.5401	|	113.306	8.58871	0.29043	89.3731	-0.8167	0.54012	|	113.373	4.57115	0.95014	91.5894	-2.72567	0.5401	|	113.426	3.28278	1.17389	93.0448	-5.26468	0.54009	|	112.965	8.5556	0.24628	90.6305	-0.65586	0.54022	|	113.303
113.162	8.56297	0.2733	89.4703	-0.81027	0.54016	|	113.471	4.58859	0.99745	90.95	-2.82336	0.54007	|	113.532	3.28772	1.21535	92.8377	-5.36145	0.54006	|	113.456	8.60311	0.28839	89.3614	-0.8087	0.54008	|	113.523	4.57778	0.94836	91.5714	-2.70956	0.54006	|	113.576	3.28708	1.17399	93.0222	-5.25213	0.54004	|	113.115	8.56997	0.2444	90.6212	-0.64884	0.54017	|	113.453
113.312	8.58023	0.27093	89.4564	-0.80021	0.54012	|	113.621	4.59515	0.99555	90.9316	-2.80363	0.54003	|	113.682	3.29203	1.21597	92.8146	-5.34741	0.54001	|	113.606	8.61748	0.28636	89.3498	-0.8008	0.54004	|	113.673	4.5844	0.94656	91.5535	-2.69361	0.54002	|	113.726	3.29138	1.17382	92.9997	-5.23942	0.54	|	113.265	8.58435	0.24329	90.6119	-0.64194	0.54013	|	113.603
113.462	8.59756	0.26856	89.4427	-0.79018	0.54008	|	113.771	4.60173	0.99288	90.9132	-2.78376	0.53999	|	113.832	3.29631	1.21655	92.7918	-5.33329	0.53997	|	113.756	8.63178	0.28435	89.3384	-0.79304	0.53999	|	113.823	4.59103	0.94474	91.5357	-2.67776	0.53998	|	113.876	3.29567	1.17443	92.9772	-5.22654	0.53996	|	113.415	8.59873	0.24216	90.6027	-0.63521	0.54009	|	113.753
113.612	8.61488	0.2662	89.4291	-0.78024	0.54003	|	113.921	4.60829	0.99011	90.895	-2.76387	0.53995	|	113.982	3.30063	1.21711	92.7687	-5.31886	0.53993	|	113.906	8.64623	0.28232	89.327	-0.78531	0.53995	|	113.973	4.59768	0.94288	91.518	-2.66198	0.53993	|	114.026	3.29998	1.17597	92.9547	-5.21343	0.53992	|	113.565	8.61307	0.24034	90.5936	-0.62868	0.54005	|	113.903
113.762	8.63206	0.26385	89.4157	-0.77047	0.53999	|	114.071	4.61488	0.98789	90.8769	-2.74378	0.53991	|	114.132	3.30495	1.21764	92.7458	-5.30429	0.53989	|	114.056	8.66059	0.2803	89.3158	-0.77775	0.53991	|	114.123	4.60431	0.94101	91.5004	-2.64637	0.53989	|	114.176	3.30429	1.17586	92.9323	-5.20016	0.53988	|	113.715	8.62749	0.23867	90.5846	-0.62231	0.54001	|	114.053
113.912	8.64641	0.2619	89.4047	-0.76239	0.53995	|	114.221	4.62147	0.98685	90.8588	-2.72359	0.53986	|	114.282	3.30924	1.21813	92.7231	-5.28963	0.53985	|	114.206	8.67495	0.27829	89.3047	-0.77032	0.53987	|	114.273	4.61094	0.93911	91.4829	-2.63087	0.53985	|	114.326	3.30857	1.17634	92.91	-5.18679	0.53983	|	113.865	8.64187	0.23683	90.5757	-0.61615	0.53996	|	114.203
114.062	8.66092	0.25992	89.3937	-0.75432	0.53991	|	114.371	4.62807	0.9852	90.8409	-2.7033	0.53982	|	114.432	3.31353	1.21859	92.7004	-5.27482	0.5398	|	114.356	8.68928	0.27629	89.2937	-0.76304	0.53983	|	114.423	4.61756	0.93719	91.4655	-2.61545	0.53981	|	114.476	3.31285	1.17717	92.8878	-5.17324	0.53979	|	114.015	8.65631	0.23521	90.5669	-0.61016	0.53992	|	114.353
114.212	8.67535	0.25796	89.3829	-0.74638	0.53987	|	114.521	4.63465	0.98367	90.8232	-2.68303	0.53978	|	114.582	3.3178	1.21902	92.6779	-5.25992	0.53976	|	114.506	8.70367	0.27429	89.2828	-0.75588	0.53978	|	114.573	4.6242	0.93525	91.4482	-2.60007	0.53976	|	114.626	3.31713	1.17773	92.8657	-5.15954	0.53975	|	114.165	8.6708	0.2324	90.5581	-0.60436	0.53988	|	114.503
114.362	8.68988	0.25599	89.3721	-0.7385	0.53982	|	114.671	4.64123	0.98055	90.8056	-2.66265	0.53974	|	114.732	3.32211	1.21942	92.6553	-5.24476	0.53972	|	114.656	8.71804	0.2723	89.272	-0.74887	0.53974	|	114.723	4.63081	0.93329	91.4311	-2.58482	0.53972	|	114.776	3.32142	1.17821	92.8436	-5.14562	0.53971	|	114.315	8.68517	0.2318	90.5494	-0.5988	0.53984	|	114.653
114.512	8.70442	0.25402	89.3614	-0.73074	0.53978	|	114.821	4.64779	0.97855	90.7882	-2.6423	0.53969	|	114.882	3.32643	1.21978	92.6327	-5.22939	0.53968	|	114.806	8.7324	0.27032	89.2613	-0.74203	0.5397	|	114.873	4.63741	0.93131	91.4141	-2.56964	0.53968	|	114.926	3.32575	1.17909	92.8214	-5.13141	0.53966	|	114.465	8.69958	0.22902	90.5409	-0.59341	0.53979	|	114.803
114.662	8.71896	0.25205	89.3509	-0.72312	0.53974	|	114.971	4.65437	0.97572	90.7709	-2.62187	0.53965	|	115.032	3.33072	1.22012	92.6102	-5.21396	0.53964	|	114.956	8.74675	0.26834	89.2507	-0.73535	0.53966	|	115.023	4.644	0.92931	91.3972	-2.5545	0.53964	|	115.076	3.33005	1.18065	92.7993	-5.11711	0.53962	|	114.615	8.71396	0.22671	90.5324	-0.5882	0.53975	|	114.953
114.812	8.73344	0.2501	89.3405	-0.71571	0.5397	|	115.121	4.66095	0.97374	90.7537	-2.60137	0.53961	|	115.182	3.33505	1.22043	92.5877	-5.19829	0.53959	|	115.106	8.76107	0.26637	89.2402	-0.72884	0.53962	|	115.173	4.65063	0.92727	91.3803	-2.53931	0.5396	|	115.226	3.33435	1.1816	92.7774	-5.10267	0.53958	|	114.765	8.72845	0.22811	90.5239	-0.58311	0.53971	|	115.103
114.962	8.74796	0.24814	89.3301	-0.70847	0.53965	|	115.271	4.66753	0.97011	90.7366	-2.5809	0.53957	|	115.332	3.33934	1.2207	92.5654	-5.18256	0.53955	|	115.256	8.77541	0.26441	89.2298	-0.7225	0.53957	|	115.323	4.65729	0.92521	91.3634	-2.52407	0.53955	|	115.376	3.33864	1.18174	92.7555	-5.08807	0.53954	|	114.915	8.7429	0.22492	90.5155	-0.57821	0.53967	|	115.253
115.112	8.76241	0.2462	89.32	-0.70148	0.53961	|	115.421	4.67411	0.96788	90.7197	-2.56044	0.53953	|	115.482	3.34365	1.22094	92.5432	-5.16667	0.53951	|	115.406	8.78978	0.26245	89.2195	-0.7163	0.53953	|	115.473	4.66394	0.92312	91.3467	-2.50883	0.53951	|	115.526	3.34298	1.18206	92.7335	-5.07314	0.5395	|	115.065	8.75731	0.22365	90.5072	-0.57349	0.53963	|	115.403
115.262	8.77688	0.24427	89.3098	-0.6947	0.53957	|	115.571	4.68072	0.96747	90.7029	-2.53991	0.53948	|	115.632	3.34793	1.22115	92.5211	-5.15072	0.53947	|	115.556	8.80415	0.2605	89.2092	-0.71027	0.53949	|	115.623	4.67054	0.92103	91.3302	-2.49374	0.53947	|	115.676	3.34728	1.18193	92.7117	-5.05817	0.53945	|	115.215	8.77172	0.21988	90.499	-0.56893	0.53958	|	115.553
115.412	8.79141	0.24233	89.2998	-0.68814	0.53953	|	115.721	4.68732	0.96451	90.6862	-2.51947	0.53944	|	115.782	3.35224	1.22133	92.4989	-5.13456	0.53942	|	115.706	8.81851	0.25856	89.1991	-0.70441	0.53945	|	115.773	4.67717	0.91891	91.3137	-2.47859	0.53943	|	115.826	3.35155	1.18198	92.6901	-5.04313	0.53941	|	115.365	8.78625	0.21958	90.4907	-0.56449	0.53954	|	115.703
115.562	8.80588	0.2404	89.2899	-0.68189	0.53949	|	115.871	4.69392	0.96162	90.6696	-2.49909	0.5394	|	115.932	3.35657	1.22148	92.4767	-5.11818	0.53938	|	115.856	8.833	0.25661	89.1889	-0.69866	0.5394	|	115.923	4.68379	0.91676	91.2973	-2.46344	0.53938	|	115.976	3.35587	1.183	92.6683	-5.02777	0.53937	|	115.515	8.80076	0.21831	90.4826	-0.56019	0.5395	|	115.853
115.712	8.82038	0.23847	89.2801	-0.67592	0.53944	|	116.021	4.70052	0.95945	90.6532	-2.47884	0.53936	|	116.082	3.36086	1.22159	92.4548	-5.10181	0.53934	|	116.006	8.84737	0.25468	89.1789	-0.69311	0.53936	|	116.073	4.69042	0.9146	91.281	-2.44826	0.53934	|	116.126	3.36017	1.1834	92.6468	-5.01235	0.53933	|	115.665	8.81517	0.21645	90.4745	-0.55606	0.53946	|	116.003
115.862	8.83479	0.23657	89.2704	-0.6703	0.5394	|	116.171	4.70712	0.95692	90.6369	-2.45868	0.53931	|	116.232	3.36514	1.22167	92.433	-5.08535	0.5393	|	116.156	8.86176	0.25276	89.169	-0.6877	0.53932	|	116.223	4.69702	0.91242	91.2649	-2.43318	0.5393	|	116.276	3.36446	1.18312	92.6253	-4.99674	0.53928	|	115.815	8.82967	0.2142	90.4665	-0.55204	0.53941	|	116.153
116.012	8.84937	0.23464	89.2606	-0.66496	0.53936	|	116.321	4.71372	0.9547	90.6208	-2.43869	0.53927	|	116.382	3.3695	1.22172	92.4109	-5.06851	0.53925	|	116.306	8.87615	0.25084	89.1591	-0.68244	0.53928	|	116.373	4.70366	0.91021	91.2488	-2.418	0.53926	|	116.426	3.3688	1.18225	92.6036	-4.98084	0.53924	|	115.965	8.84413	0.21392	90.4586	-0.54816	0.53937	|	116.303
116.162	8.86382	0.23275	89.2511	-0.66002	0.53932	|	116.471	4.72029	0.95202	90.6048	-2.41897	0.53923	|	116.532	3.37381	1.22174	92.389	-5.05169	0.53921	|	116.456	8.89055	0.24893	89.1493	-0.67731	0.53923	|	116.523	4.71029	0.90798	91.2329	-2.40286	0.53921	|	116.576	3.37308	1.18278	92.5824	-4.96498	0.5392	|	116.115	8.8586	0.21243	90.4507	-0.54443	0.53933	|	116.453
116.312	8.87827	0.23086	89.2416	-0.65543	0.53927	|	116.621	4.72688	0.95	90.5889	-2.39942	0.53919	|	116.682	3.37809	1.22172	92.3674	-5.03489	0.53917	|	116.606	8.90494	0.24703	89.1396	-0.67232	0.53919	|	116.673	4.71694	0.90573	91.2169	-2.38771	0.53917	|	116.726	3.37736	1.18349	92.5611	-4.94896	0.53916	|	116.265	8.87301	0.21042	90.4428	-0.54085	0.53929	|	116.603
116.462	8.89278	0.22896	89.2321	-0.65119	0.53923	|	116.771	4.73345	0.94685	90.5732	-2.3801	0.53914	|	116.832	3.38239	1.22167	92.3458	-5.01789	0.53913	|	116.756	8.91941	0.24512	89.1299	-0.66742	0.53915	|	116.823	4.72355	0.90347	91.2012	-2.37269	0.53913	|	116.876	3.3817	1.18369	92.5397	-4.93257	0.53911	|	116.415	8.88743	0.20841	90.4351	-0.5374	0.53925	|	116.753
116.612	8.90716	0.2271	89.2228	-0.64732	0.53919	|	116.921	4.74002	0.94437	90.5576	-2.36108	0.5391	|	116.982	3.38672	1.22159	92.3241	-5.00068	0.53908	|	116.906	8.93388	0.24323	89.1203	-0.66263	0.53911	|	116.973	4.73016	0.90119	91.1856	-2.35772	0.53909	|	117.026	3.38604	1.18396	92.5183	-4.91601	0.53907	|	116.565	8.9019	0.20732	90.4273	-0.53407	0.5392	|	116.903
116.762	8.92155	0.22524	89.2135	-0.64379	0.53915	|	117.071	4.74661	0.94245	90.5422	-2.3423	0.53906	|	117.132	3.39106	1.22147	92.3025	-4.98332	0.53904	|	117.056	8.94837	0.24134	89.1107	-0.65794	0.53906	|	117.123	4.7368	0.89888	91.17	-2.34274	0.53904	|	117.176	3.39036	1.18377	92.4971	-4.8994	0.53903	|	116.715	8.91634	0.20376	90.4196	-0.53088	0.53916	|	117.053
116.912	8.93601	0.22337	89.2042	-0.64055	0.5391	|	117.221	4.75321	0.94058	90.5268	-2.32378	0.53902	|	117.282	3.3954	1.22132	92.2809	-4.96586	0.539	|	117.206	8.96282	0.23946	89.1013	-0.65335	0.53902	|	117.273	4.74346	0.89654	91.1544	-2.3278	0.539	|	117.326	3.3947	1.18346	92.4759	-4.88257	0.53899	|	116.865	8.93083	0.20362	90.412	-0.5278	0.53912	|	117.203
117.062	8.95041	0.22153	89.195	-0.63759	0.53906	|	117.371	4.75981	0.93745	90.5115	-2.3056	0.53897	|	117.432	3.39971	1.22114	92.2595	-4.94839	0.53896	|	117.356	8.97731	0.23758	89.0918	-0.64883	0.53898	|	117.423	4.75012	0.8942	91.139	-2.31299	0.53896	|	117.476	3.39903	1.18347	92.4548	-4.86563	0.53895	|	117.015	8.94528	0.20291	90.4044	-0.52486	0.53908	|	117.353
117.212	8.96478	0.21969	89.1859	-0.63488	0.53902	|	117.521	4.76639	0.93425	90.4964	-2.28785	0.53893	|	117.582	3.40402	1.22092	92.2382	-4.93079	0.53892	|	117.506	8.99176	0.23571	89.0825	-0.64439	0.53894	|	117.573	4.75676	0.89184	91.1236	-2.29831	0.53892	|	117.626	3.40332	1.18402	92.4339	-4.84866	0.5389	|	117.165	8.95979	0.20086	90.3968	-0.52201	0.53903	|	117.503
117.362	8.9792	0.21786	89.1767	-0.63234	0.53898	|	117.671	4.77299	0.9312	90.4814	-2.27042	0.53889	|	117.732	3.40831	1.22067	92.2171	-4.91323	0.53887	|	117.656	9.0062	0.23386	89.0732	-0.64002	0.53889	|	117.723	4.76336	0.88947	91.1085	-2.28387	0.53888	|	117.776	3.40764	1.18388	92.413	-4.83149	0.53886	|	117.315	8.97432	0.20067	90.3892	-0.51924	0.53899	|	117.653
117.512	8.99365	0.21603	89.1676	-0.62992	0.53893	|	117.821	4.77962	0.92759	90.4663	-2.25331	0.53885	|	117.882	3.41263	1.22038	92.1959	-4.89545	0.53883	|	117.806	9.02067	0.23201	89.064	-0.63568	0.53885	|	117.873	4.76998	0.88709	91.0935	-2.26955	0.53883	|	117.926	3.41198	1.18337	92.3921	-4.81407	0.53882	|	117.465	8.98874	0.19894	90.3817	-0.51653	0.53895	|	117.803
117.662	9.00805	0.21422	89.1586	-0.6276	0.53889	|	117.971	4.78622	0.92642	90.4515	-2.23671	0.5388	|	118.032	3.41695	1.22006	92.1748	-4.87756	0.53879	|	117.956	9.03515	0.23016	89.0548	-0.63138	0.53881	|	118.023	4.77661	0.8847	91.0785	-2.25539	0.53879	|	118.076	3.41629	1.1835	92.3714	-4.79665	0.53878	|	117.615	9.00311	0.1964	90.3743	-0.51388	0.53891	|	117.953
117.812	9.02249	0.21241	89.1495	-0.62531	0.53885	|	118.121	4.79281	0.92418	90.4369	-2.22059	0.53876	|	118.182	3.42123	1.2197	92.1539	-4.85971	0.53875	|	118.106	9.04953	0.22833	89.0458	-0.62714	0.53877	|	118.173	4.78327	0.88227	91.0635	-2.24136	0.53875	|	118.226	3.42056	1.18374	92.3509	-4.77923	0.53873	|	117.765	9.01755	0.1949	90.3669	-0.51122	0.53886	|	118.103
117.962	9.03693	0.21061	89.1405	-0.62301	0.53881	|	118.271	4.79938	0.92138	90.4223	-2.20493	0.53872	|	118.332	3.42554	1.21931	92.133	-4.84168	0.5387	|	118.256	9.06405	0.2265	89.0367	-0.62287	0.53872	|	118.323	4.7899	0.87984	91.0487	-2.2276	0.53871	|	118.376	3.42486	1.1834	92.3304	-4.76156	0.53869	|	117.915	9.03197	0.19338	90.3596	-0.50856	0.53882	|	118.253
118.112	9.05137	0.20881	89.1315	-0.62063	0.53876	|	118.421	4.80599	0.91808	90.4078	-2.18967	0.53868	|	118.482	3.42985	1.21889	92.1123	-4.82357	0.53866	|	118.406	9.07851	0.22467	89.0277	-0.61864	0.53868	|	118.473	4.79655	0.8774	91.0339	-2.21404	0.53866	|	118.526	3.42916	1.18307	92.31	-4.74381	0.53865	|	118.065	9.04642	0.19287	90.3522	-0.50585	0.53878	|	118.403
118.262	9.06581	0.20703	89.1226	-0.61814	0.53872	|	118.571	4.81256	0.91556	90.3935	-2.17498	0.53863	|	118.632	3.43417	1.21843	92.0914	-4.80532	0.53862	|	118.556	9.093	0.22286	89.0188	-0.61439	0.53864	|	118.623	4.80321	0.87494	91.0192	-2.20071	0.53862	|	118.676	3.43347	1.18287	92.2896	-4.72587	0.5386	|	118.215	9.06085	0.19131	90.345	-0.50311	0.53874	|	118.553
118.412	9.08027	0.20525	89.1136	-0.61549	0.53868	|	118.721	4.81919	0.91294	90.3791	-2.1606	0.53859	|	118.782	3.43846	1.21793	92.0708	-4.78707	0.53857	|	118.706	9.1075	0.22105	89.0099	-0.61014	0.5386	|	118.773	4.80985	0.87247	91.0046	-2.1877	0.53858	|	118.826	3.4378	1.183	92.2691	-4.70772	0.53856	|	118.365	9.07536	0.18952	90.3377	-0.50028	0.53869	|	118.703
118.562	9.09473	0.20348	89.1048	-0.61267	0.53864	|	118.871	4.82581	0.91053	90.3648	-2.14677	0.53855	|	118.932	3.44274	1.21741	92.0504	-4.76882	0.53853	|	118.856	9.12198	0.21925	89.0011	-0.60588	0.53855	|	118.923	4.81654	0.86998	90.9901	-2.17487	0.53853	|	118.976	3.44211	1.18203	92.2489	-4.68953	0.53852	|	118.515	9.08987	0.18793	90.3304	-0.49739	0.53865	|	118.853
118.712	9.10921	0.20172	89.0959	-0.60964	0.53859	|	119.021	4.83242	0.90886	90.3507	-2.13343	0.53851	|	119.082	3.44703	1.21685	92.03	-4.75045	0.53849	|	119.006	9.13642	0.21746	88.9924	-0.60161	0.53851	|	119.073	4.82315	0.86751	90.9757	-2.16248	0.53849	|	119.126	3.44639	1.18079	92.2289	-4.67136	0.53848	|	118.665	9.10439	0.18626	90.3233	-0.49443	0.53861	|	119.003
118.862	9.1237	0.19996	89.0871	-0.60637	0.53855	|	119.171	4.83904	0.90424	90.3366	-2.12055	0.53846	|	119.232	3.45134	1.21625	92.0096	-4.73192	0.53845	|	119.156	9.15088	0.21568	88.9837	-0.59732	0.53847	|	119.223	4.82982	0.86501	90.9613	-2.15027	0.53845	|	119.276	3.45068	1.18084	92.2088	-4.65302	0.53843	|	118.815	9.1189	0.18332	90.3161	-0.49139	0.53857	|	119.153
119.012	9.13816	0.19821	89.0784	-0.60287	0.53851	|	119.321	4.84566	0.90198	90.3226	-2.10815	0.53842	|	119.382	3.45566	1.21562	91.9891	-4.71324	0.5384	|	119.306	9.16535	0.21391	88.9751	-0.593	0.53843	|	119.373	4.83648	0.8625	90.9471	-2.1384	0.53841	|	119.426	3.45501	1.18073	92.1888	-4.63445	0.53839	|	118.965	9.13341	0.18275	90.309	-0.48826	0.53852	|	119.303
119.162	9.15268	0.19647	89.0696	-0.5991	0.53847	|	119.471	4.85228	0.89841	90.3087	-2.09621	0.53838	|	119.532	3.45999	1.21494	91.9688	-4.69444	0.53836	|	119.456	9.17982	0.21214	88.9665	-0.58865	0.53838	|	119.523	4.84313	0.85999	90.9329	-2.12686	0.53836	|	119.576	3.45931	1.1813	92.1689	-4.61584	0.53835	|	119.115	9.14795	0.18117	90.3019	-0.48505	0.53848	|	119.453
119.312	9.16719	0.19474	89.061	-0.59511	0.53842	|	119.621	4.85889	0.89613	90.2949	-2.08475	0.53834	|	119.682	3.4643	1.21424	91.9486	-4.6757	0.53832	|	119.606	9.19434	0.21038	88.958	-0.58426	0.53834	|	119.673	4.8498	0.85746	90.9187	-2.11561	0.53832	|	119.726	3.46364	1.18063	92.1489	-4.59702	0.53831	|	119.265	9.16246	0.18001	90.2949	-0.48177	0.53844	|	119.603
119.462	9.1817	0.19302	89.0523	-0.5909	0.53838	|	119.771	4.86549	0.89273	90.2812	-2.07376	0.53829	|	119.832	3.4686	1.21351	91.9285	-4.65689	0.53828	|	119.756	9.20881	0.20863	88.9496	-0.57984	0.5383	|	119.823	4.85646	0.85493	90.9047	-2.10469	0.53828	|	119.876	3.46793	1.17944	92.1292	-4.57829	0.53826	|	119.415	9.17697	0.179	90.2879	-0.47844	0.53839	|	119.753
119.612	9.19619	0.1913	89.0438	-0.58649	0.53834	|	119.921	4.87211	0.88888	90.2675	-2.06315	0.53825	|	119.982	3.47288	1.21274	91.9086	-4.63808	0.53823	|	119.906	9.22324	0.2069	88.9413	-0.57541	0.53826	|	119.973	4.86311	0.85239	90.8907	-2.09408	0.53824	|	120.026	3.47221	1.17839	92.1097	-4.55948	0.53822	|	119.565	9.1915	0.17811	90.281	-0.47507	0.53835	|	119.903
119.762	9.2107	0.1896	89.0353	-0.58188	0.5383	|	120.071	4.87872	0.88583	90.2539	-2.05297	0.53821	|	120.132	3.47716	1.21194	91.8888	-4.61922	0.53819	|	120.056	9.23771	0.20517	88.933	-0.57094	0.53821	|	120.123	4.86979	0.84984	90.8768	-2.08376	0.53819	|	120.176	3.47652	1.17766	92.0901	-4.54049	0.53818	|	119.715	9.20602	0.17564	90.2741	-0.47168	0.53831	|	120.053
119.912	9.22516	0.18791	89.0269	-0.57713	0.53825	|	120.221	4.88534	0.88297	90.2403	-2.04316	0.53817	|	120.282	3.48148	1.21109	91.8689	-4.60009	0.53815	|	120.206	9.25223	0.20345	88.9247	-0.56641	0.53817	|	120.273	4.87646	0.84728	90.8629	-2.07374	0.53815	|	120.326	3.48079	1.17749	92.0707	-4.52153	0.53814	|	119.865	9.2206	0.17471	90.2673	-0.46825	0.53827	|	120.203
120.062	9.23966	0.18622	89.0186	-0.57223	0.53821	|	120.371	4.89194	0.88034	90.2269	-2.03375	0.53812	|	120.432	3.48581	1.21021	91.849	-4.58084	0.53811	|	120.356	9.26668	0.20175	88.9166	-0.56188	0.53813	|	120.423	4.88311	0.84472	90.8492	-2.06404	0.53811	|	120.476	3.48506	1.17711	92.0515	-4.50255	0.53809	|	120.015	9.23513	0.17334	90.2605	-0.46485	0.53822	|	120.353
120.212	9.25419	0.18454	89.0103	-0.5672	0.53817	|	120.521	4.89858	0.87857	90.2134	-2.02462	0.53808	|	120.582	3.4901	1.2093	91.8294	-4.56173	0.53806	|	120.506	9.28123	0.20004	88.9084	-0.55728	0.53809	|	120.573	4.88975	0.84215	90.8355	-2.05462	0.53807	|	120.626	3.48933	1.17553	92.0323	-4.48344	0.53805	|	120.165	9.2497	0.1715	90.2537	-0.46146	0.53818	|	120.503
120.362	9.26873	0.18286	89.0021	-0.56207	0.53813	|	120.671	4.90524	0.87591	90.2	-2.01579	0.53804	|	120.732	3.49443	1.20835	91.8097	-4.54235	0.53802	|	120.656	9.29576	0.19835	88.9004	-0.55266	0.53804	|	120.723	4.89642	0.83957	90.8218	-2.04544	0.53802	|	120.776	3.49362	1.17496	92.0131	-4.46417	0.53801	|	120.315	9.26424	0.1687	90.2471	-0.45812	0.53814	|	120.653
120.512	9.28312	0.18122	88.9941	-0.55691	0.53808	|	120.821	4.91184	0.872	90.1867	-2.00732	0.53799	|	120.882	3.49873	1.20737	91.7902	-4.52304	0.53798	|	120.806	9.3103	0.19667	88.8924	-0.54802	0.538	|	120.873	4.90309	0.83698	90.8082	-2.0365	0.53798	|	120.926	3.49794	1.17495	91.9938	-4.4447	0.53796	|	120.465	9.27877	0.16906	90.2404	-0.45482	0.5381	|	120.803
120.662	9.2976	0.17957	88.986	-0.55165	0.53804	|	120.971	4.91846	0.8692	90.1734	-1.99909	0.53795	|	121.032	3.50307	1.20635	91.7706	-4.50351	0.53793	|	120.956	9.32484	0.195	88.8844	-0.54335	0.53796	|	121.023	4.90975	0.83439	90.7947	-2.02781	0.53794	|	121.076	3.50225	1.17459	91.9747	-4.42517	0.53792	|	120.615	9.29322	0.16726	90.2339	-0.45158	0.53805	|	120.953
120.812	9.3121	0.17793	88.9781	-0.54635	0.538	|	121.121	4.92507	0.86653	90.1602	-1.9911	0.53791	|	121.182	3.50725	1.20533	91.7518	-4.4846	0.53789	|	121.106	9.33933	0.19334	88.8766	-0.53869	0.53791	|	121.173	4.91637	0.8318	90.7813	-2.01937	0.53789	|	121.226	3.50653	1.17411	91.9558	-4.4057	0.53788	|	120.765	9.3078	0.16531	90.2273	-0.44836	0.53801	|	121.103
120.962	9.32659	0.17629	88.9702	-0.54102	0.53795	|	121.271	4.93172	0.86474	90.147	-1.98327	0.53787	|	121.332	3.51116	1.20435	91.7344	-4.46688	0.53785	|	121.256	9.35384	0.1917	88.8688	-0.534	0.53787	|	121.323	4.92298	0.8292	90.7679	-2.01113	0.53785	|	121.376	3.51081	1.17344	91.937	-4.38618	0.53784	|	120.915	9.3223	0.16464	90.2208	-0.44521	0.53797	|	121.253
121.112	9.34117	0.17466	88.9624	-0.53563	0.53791	|	121.421	4.93834	0.86136	90.1339	-1.97565	0.53782	|	121.482	3.51492	1.20338	91.7176	-4.44978	0.53781	|	121.406	9.36832	0.19007	88.8611	-0.5293	0.53783	|	121.473	4.92965	0.82658	90.7546	-2.003	0.53781	|	121.526	3.51511	1.17207	91.9181	-4.36648	0.53779	|	121.065	9.33686	0.1627	90.2144	-0.44209	0.53792	|	121.403
121.262	9.3557	0.17305	88.9546	-0.53023	0.53787	|	121.571	4.94496	0.85903	90.1209	-1.96818	0.53778	|	121.632	3.51869	1.20238	91.7008	-4.43258	0.53776	|	121.556	9.38284	0.18845	88.8535	-0.5246	0.53778	|	121.623	4.93633	0.82394	90.7412	-1.99499	0.53777	|	121.676	3.51943	1.17094	91.8993	-4.34665	0.53775	|	121.215	9.35138	0.16193	90.208	-0.43902	0.53788	|	121.553
121.412	9.37027	0.17144	88.9469	-0.52479	0.53783	|	121.721	4.95162	0.85633	90.1078	-1.96078	0.53774	|	121.782	3.52246	1.20136	91.6842	-4.41533	0.53772	|	121.706	9.39737	0.18683	88.8459	-0.51988	0.53774	|	121.773	4.94297	0.82131	90.728	-1.98716	0.53772	|	121.826	3.52378	1.16973	91.8805	-4.32661	0.53771	|	121.365	9.36594	0.15987	90.2016	-0.43596	0.53784	|	121.703
121.562	9.38484	0.16984	88.9393	-0.5193	0.53778	|	121.871	4.95827	0.85268	90.0948	-1.95348	0.53769	|	121.932	3.52622	1.20031	91.6676	-4.39807	0.53768	|	121.856	9.41185	0.18524	88.8384	-0.51519	0.5377	|	121.923	4.94961	0.81867	90.7148	-1.97944	0.53768	|	121.976	3.52809	1.16914	91.8619	-4.30667	0.53766	|	121.515	9.38045	0.15826	90.1953	-0.43291	0.5378	|	121.853
121.712	9.3993	0.16826	88.9318	-0.51382	0.53774	|	122.021	4.96487	0.84908	90.0819	-1.9463	0.53765	|	122.082	3.52998	1.19923	91.6511	-4.38077	0.53763	|	122.006	9.42642	0.18365	88.8309	-0.51048	0.53766	|	122.073	4.95622	0.81602	90.7018	-1.97182	0.53764	|	122.126	3.53238	1.16819	91.8435	-4.28681	0.53762	|	121.665	9.39502	0.15775	90.189	-0.42985	0.53775	|	122.003
121.862	9.41386	0.16668	88.9244	-0.50825	0.5377	|	122.171	4.97149	0.84787	90.0691	-1.93913	0.53761	|	122.232	3.53372	1.19814	91.6347	-4.36352	0.53759	|	122.156	9.44095	0.18207	88.8235	-0.50578	0.53761	|	122.223	4.96287	0.81336	90.6887	-1.96422	0.53759	|	122.276	3.53666	1.16689	91.8251	-4.2669	0.53758	|	121.815	9.40958	0.15621	90.1828	-0.42674	0.53771	|	122.153
122.012	9.42836	0.16512	88.9171	-0.50265	0.53765	|	122.321	4.97811	0.84416	90.0562	-1.93198	0.53757	|	122.382	3.53749	1.19701	91.6183	-4.34608	0.53755	|	122.306	9.45544	0.18051	88.8162	-0.50113	0.53757	|	122.373	4.9695	0.81069	90.6757	-1.95669	0.53755	|	122.426	3.54097	1.16564	91.8068	-4.2468	0.53754	|	121.965	9.42412	0.15422	90.1766	-0.42356	0.53767	|	122.303
122.162	9.44295	0.16356	88.9098	-0.49696	0.53761	|	122.471	4.98473	0.84089	90.0435	-1.92481	0.53752	|	122.532	3.54127	1.19586	91.6019	-4.32859	0.53751	|	122.456	9.46999	0.17895	88.809	-0.49648	0.53753	|	122.523	4.97615	0.808	90.6627	-1.94915	0.53751	|	122.576	3.5453	1.16389	91.7884	-4.22655	0.53749	|	122.115	9.43865	0.15516	90.1705	-0.42029	0.53762	|	122.453
122.312	9.45742	0.16202	88.9026	-0.49126	0.53757	|	122.621	4.99132	0.83731	90.0308	-1.91764	0.53748	|	122.682	3.54503	1.19468	91.5857	-4.31108	0.53746	|	122.606	9.4846	0.1774	88.8017	-0.49184	0.53749	|	122.673	4.98281	0.80531	90.6497	-1.9416	0.53747	|	122.726	3.54959	1.16297	91.7703	-4.20643	0.53745	|	122.265	9.45321	0.15118	90.1644	-0.41691	0.53758	|	122.603
122.462	9.47188	0.1605	88.8956	-0.48554	0.53753	|	122.771	4.99795	0.83465	90.0181	-1.91037	0.53744	|	122.832	3.54885	1.19346	91.5692	-4.29328	0.53742	|	122.756	9.49911	0.17587	88.7947	-0.48728	0.53744	|	122.823	4.98947	0.80259	90.6368	-1.93402	0.53742	|	122.876	3.55391	1.16215	91.7522	-4.18616	0.53741	|	122.415	9.46775	0.15	90.1583	-0.41342	0.53754	|	122.753
122.612	9.48639	0.15898	88.8886	-0.47975	0.53748	|	122.921	5.00455	0.83292	90.0055	-1.90306	0.53739	|	122.982	3.5526	1.19224	91.5532	-4.27578	0.53738	|	122.906	9.51369	0.17435	88.7876	-0.48274	0.5374	|	122.973	4.99609	0.79989	90.624	-1.92644	0.53738	|	123.026	3.55823	1.16053	91.7342	-4.16579	0.53736	|	122.565	9.48227	0.15014	90.1524	-0.40983	0.5375	|	122.903
122.762	9.50095	0.15746	88.8816	-0.47393	0.53744	|	123.071	5.01116	0.82944	89.993	-1.89565	0.53735	|	123.132	3.55646	1.19096	91.5367	-4.2577	0.53733	|	123.056	9.52822	0.17284	88.7806	-0.47826	0.53736	|	123.123	5.00272	0.79717	90.6113	-1.9188	0.53734	|	123.176	3.56256	1.15894	91.7162	-4.14538	0.53732	|	122.715	9.49681	0.14823	90.1464	-0.40612	0.53745	|	123.053
122.912	9.51544	0.15597	88.8748	-0.46812	0.5374	|	123.221	5.01781	0.82578	89.9804	-1.88809	0.53731	|	123.282	3.56061	1.18955	91.519	-4.23818	0.53729	|	123.206	9.54273	0.17135	88.7737	-0.47385	0.53731	|	123.273	5.00934	0.79444	90.5986	-1.91111	0.53729	|	123.326	3.56688	1.15773	91.6983	-4.12491	0.53728	|	122.865	9.51128	0.14761	90.1406	-0.40229	0.53741	|	123.203
123.062	9.52993	0.15448	88.8681	-0.46232	0.53735	|	123.371	5.02444	0.82382	89.9679	-1.88043	0.53727	|	123.432	3.56493	1.18805	91.5008	-4.21785	0.53725	|	123.356	9.55727	0.16986	88.7668	-0.4695	0.53727	|	123.423	5.01598	0.7917	90.586	-1.9033	0.53725	|	123.476	3.57121	1.15671	91.6805	-4.1044	0.53724	|	123.015	9.52583	0.14585	90.1347	-0.3983	0.53737	|	123.353
123.212	9.54445	0.15301	88.8614	-0.45655	0.53731	|	123.521	5.03104	0.82104	89.9555	-1.87267	0.53722	|	123.582	3.56924	1.18653	91.4827	-4.19751	0.5372	|	123.506	9.57188	0.16837	88.76	-0.4652	0.53723	|	123.573	5.02263	0.78894	90.5734	-1.89538	0.53721	|	123.626	3.57553	1.15536	91.6628	-4.08386	0.53719	|	123.165	9.54037	0.14389	90.129	-0.39418	0.53732	|	123.503
123.362	9.55892	0.15155	88.8548	-0.45088	0.53727	|	123.671	5.03767	0.81634	89.9431	-1.86473	0.53718	|	123.732	3.57356	1.18497	91.4646	-4.17704	0.53716	|	123.656	9.5865	0.1669	88.7532	-0.46099	0.53718	|	123.723	5.02928	0.78617	90.5608	-1.88735	0.53716	|	123.776	3.57987	1.15294	91.6451	-4.06318	0.53715	|	123.315	9.55493	0.14444	90.1233	-0.38997	0.53728	|	123.653
123.512	9.57336	0.1501	88.8484	-0.44532	0.53722	|	123.821	5.04428	0.81331	89.9308	-1.85667	0.53714	|	123.882	3.57785	1.18339	91.4467	-4.15665	0.53712	|	123.806	9.60102	0.16545	88.7466	-0.45688	0.53714	|	123.873	5.03593	0.78339	90.5482	-1.8792	0.53712	|	123.926	3.5842	1.15202	91.6276	-4.04253	0.53711	|	123.465	9.5694	0.14303	90.1177	-0.38569	0.53724	|	123.803
123.662	9.58786	0.14865	88.8419	-0.4399	0.53718	|	123.971	5.05091	0.811	89.9185	-1.84842	0.53709	|	124.032	3.58227	1.18173	91.4284	-4.13561	0.53708	|	123.956	9.6156	0.164	88.7399	-0.45286	0.5371	|	124.023	5.04256	0.7806	90.5358	-1.87095	0.53708	|	124.076	3.58852	1.15021	91.6102	-4.02188	0.53706	|	123.615	9.58389	0.14135	90.1121	-0.38135	0.5372	|	123.953
123.812	9.60242	0.14721	88.8356	-0.43465	0.53714	|	124.121	5.05752	0.80821	89.9064	-1.84002	0.53705	|	124.182	3.58712	1.17987	91.4084	-4.11246	0.53703	|	124.106	9.63024	0.16255	88.7334	-0.44892	0.53706	|	124.173	5.04922	0.7778	90.5234	-1.86252	0.53704	|	124.226	3.59282	1.14883	91.5929	-4.00124	0.53702	|	123.765	9.59839	0.14047	90.1066	-0.37695	0.53715	|	124.103
123.962	9.61694	0.14578	88.8293	-0.42964	0.5371	|	124.271	5.06414	0.80451	89.8942	-1.83145	0.53701	|	124.332	3.59217	1.1779	91.3877	-4.08829	0.53699	|	124.256	9.64472	0.16113	88.7269	-0.44512	0.53701	|	124.323	5.0559	0.77497	90.5109	-1.85393	0.53699	|	124.376	3.59712	1.14799	91.5757	-3.98061	0.53698	|	123.915	9.61294	0.13914	90.1012	-0.37252	0.53711	|	124.253
124.112	9.63142	0.14437	88.8231	-0.4249	0.53705	|	124.421	5.07082	0.80102	89.882	-1.82262	0.53696	|	124.482	3.59713	1.17593	91.3675	-4.06448	0.53695	|	124.406	9.65931	0.15971	88.7204	-0.44141	0.53697	|	124.473	5.06255	0.77215	90.4986	-1.84523	0.53695	|	124.526	3.60142	1.14669	91.5587	-3.95997	0.53693	|	124.065	9.62747	0.13765	90.0958	-0.36812	0.53707	|	124.403
124.262	9.64597	0.14295	88.817	-0.42039	0.53701	|	124.571	5.07744	0.79918	89.87	-1.81371	0.53692	|	124.632	3.60211	1.1739	91.3472	-4.04046	0.5369	|	124.556	9.6739	0.1583	88.714	-0.43781	0.53692	|	124.623	5.06917	0.76933	90.4865	-1.83642	0.53691	|	124.676	3.60572	1.14435	91.5417	-3.93927	0.53689	|	124.215	9.64205	0.13573	90.0904	-0.36374	0.53702	|	124.553
124.412	9.66043	0.14155	88.8109	-0.4162	0.53697	|	124.721	5.08405	0.79533	89.858	-1.80463	0.53688	|	124.782	3.60712	1.17183	91.327	-4.01627	0.53686	|	124.706	9.68849	0.15689	88.7076	-0.43432	0.53688	|	124.773	5.07584	0.76649	90.4742	-1.82741	0.53686	|	124.826	3.61002	1.14119	91.5248	-3.91848	0.53685	|	124.365	9.6566	0.13575	90.0852	-0.35946	0.53698	|	124.703
124.562	9.67499	0.14015	88.8049	-0.41228	0.53692	|	124.871	5.09068	0.79046	89.8461	-1.79536	0.53683	|	124.932	3.61215	1.16972	91.3069	-3.99195	0.53682	|	124.856	9.70303	0.1555	88.7013	-0.43097	0.53684	|	124.923	5.08247	0.76364	90.4621	-1.81828	0.53682	|	124.976	3.61432	1.14034	91.508	-3.89774	0.5368	|	124.515	9.67112	0.1346	90.08	-0.35527	0.53694	|	124.853
124.712	9.68947	0.13877	88.799	-0.4087	0.53688	|	125.021	5.09731	0.78973	89.8342	-1.78592	0.53679	|	125.082	3.61717	1.16757	91.287	-3.96761	0.53677	|	125.006	9.71755	0.15412	88.6951	-0.42773	0.5368	|	125.073	5.08913	0.76078	90.4501	-1.80899	0.53678	|	125.126	3.61864	1.13793	91.4912	-3.87683	0.53676	|	124.665	9.68564	0.13309	90.0749	-0.35123	0.53689	|	125.003
124.862	9.70394	0.13739	88.7931	-0.40545	0.53684	|	125.171	5.10395	0.78517	89.8224	-1.7763	0.53675	|	125.232	3.62217	1.16539	91.2672	-3.94327	0.53673	|	125.156	9.73218	0.15273	88.6889	-0.42459	0.53675	|	125.223	5.09578	0.75792	90.4381	-1.79955	0.53673	|	125.276	3.62298	1.13751	91.4744	-3.85574	0.53672	|	124.815	9.70026	0.13212	90.0698	-0.34734	0.53685	|	125.153
125.012	9.71844	0.13601	88.7872	-0.40251	0.53679	|	125.321	5.11059	0.78378	89.8106	-1.76653	0.5367	|	125.382	3.62721	1.16317	91.2473	-3.91868	0.53669	|	125.306	9.74673	0.15136	88.6827	-0.42157	0.53671	|	125.373	5.10247	0.75502	90.4261	-1.78991	0.53669	|	125.426	3.62731	1.13541	91.4578	-3.83473	0.53667	|	124.965	9.71488	0.13117	90.0647	-0.34365	0.53681	|	125.303
125.162	9.73297	0.13464	88.7814	-0.39987	0.53675	|	125.471	5.11718	0.77999	89.799	-1.75666	0.53666	|	125.532	3.63208	1.16098	91.2283	-3.89489	0.53664	|	125.456	9.76129	0.14999	88.6766	-0.41866	0.53667	|	125.523	5.10916	0.75213	90.4141	-1.78014	0.53665	|	125.576	3.63162	1.13205	91.4413	-3.81377	0.53663	|	125.115	9.72947	0.12908	90.0597	-0.3402	0.53676	|	125.453
125.312	9.74748	0.13327	88.7756	-0.39756	0.53671	|	125.621	5.12384	0.77577	89.7873	-1.74656	0.53662	|	125.682	3.63647	1.15899	91.2113	-3.87342	0.5366	|	125.606	9.77582	0.14863	88.6706	-0.41585	0.53662	|	125.673	5.11584	0.74923	90.4023	-1.77023	0.5366	|	125.726	3.63593	1.13097	91.4249	-3.79276	0.53659	|	125.265	9.74403	0.12819	90.0548	-0.33701	0.53672	|	125.603
125.462	9.76206	0.1319	88.7699	-0.39554	0.53666	|	125.771	5.1305	0.77286	89.7757	-1.7363	0.53658	|	125.832	3.64075	1.15702	91.1947	-3.85241	0.53656	|	125.756	9.79032	0.14728	88.6645	-0.41314	0.53658	|	125.823	5.12253	0.74631	90.3905	-1.76019	0.53656	|	125.876	3.64022	1.12868	91.4087	-3.77181	0.53654	|	125.415	9.7586	0.12779	90.0499	-0.33409	0.53668	|	125.753
125.612	9.77659	0.13054	88.7641	-0.39382	0.53662	|	125.921	5.13713	0.7702	89.7642	-1.72595	0.53653	|	125.982	3.64503	1.15503	91.1783	-3.8314	0.53651	|	125.906	9.80485	0.14593	88.6586	-0.41051	0.53654	|	125.973	5.12922	0.7434	90.3787	-1.75002	0.53652	|	126.026	3.64451	1.1269	91.3925	-3.75084	0.5365	|	125.565	9.77321	0.12571	90.0451	-0.33146	0.53663	|	125.903
125.762	9.79111	0.12919	88.7584	-0.39238	0.53658	|	126.071	5.14378	0.7663	89.7528	-1.71546	0.53649	|	126.132	3.64934	1.153	91.1619	-3.81021	0.53647	|	126.056	9.81936	0.14459	88.6526	-0.40796	0.53649	|	126.123	5.13589	0.74048	90.3671	-1.73977	0.53647	|	126.176	3.64885	1.12615	91.3763	-3.72962	0.53646	|	125.715	9.78781	0.12514	90.0403	-0.32913	0.53659	|	126.053
125.912	9.80563	0.12784	88.7527	-0.39119	0.53653	|	126.221	5.15042	0.76259	89.7414	-1.70486	0.53645	|	126.282	3.65365	1.15094	91.1455	-3.78896	0.53643	|	126.206	9.8339	0.14325	88.6467	-0.40547	0.53645	|	126.273	5.14255	0.73756	90.3555	-1.72943	0.53643	|	126.326	3.65313	1.12482	91.3604	-3.70864	0.53642	|	125.865	9.80245	0.12431	90.0354	-0.3271	0.53655	|	126.203
126.062	9.82023	0.12649	88.747	-0.3902	0.53649	|	126.371	5.15703	0.75962	89.7302	-1.6942	0.5364	|	126.432	3.65796	1.14887	91.1292	-3.7677	0.53638	|	126.356	9.84845	0.14192	88.6408	-0.40302	0.53641	|	126.423	5.14922	0.73463	90.344	-1.71896	0.53639	|	126.476	3.65741	1.1225	91.3445	-3.68764	0.53637	|	126.015	9.81706	0.123	90.0307	-0.32539	0.5365	|	126.353
126.212	9.83477	0.12515	88.7414	-0.3894	0.53645	|	126.521	5.16366	0.75768	89.719	-1.68341	0.53636	|	126.582	3.66224	1.14679	91.1131	-3.74658	0.53634	|	126.506	9.86306	0.14058	88.635	-0.4006	0.53636	|	126.573	5.1559	0.7317	90.3326	-1.70839	0.53634	|	126.626	3.66171	1.11984	91.3287	-3.66652	0.53633	|	126.165	9.8316	0.12268	90.026	-0.32398	0.53646	|	126.503
126.362	9.8493	0.12381	88.7357	-0.38874	0.5364	|	126.671	5.17027	0.75213	89.7079	-1.67256	0.53632	|	126.732	3.66655	1.14468	91.097	-3.72524	0.5363	|	126.656	9.87766	0.13925	88.6291	-0.3982	0.53632	|	126.723	5.16253	0.72878	90.3213	-1.69782	0.5363	|	126.776	3.666	1.11741	91.3131	-3.64543	0.53629	|	126.315	9.84619	0.12168	90.0212	-0.32283	0.53642	|	126.653
126.512	9.86382	0.12248	88.7301	-0.38819	0.53636	|	126.821	5.17689	0.75107	89.6969	-1.66162	0.53627	|	126.882	3.67092	1.14251	91.0808	-3.70363	0.53625	|	126.806	9.89224	0.13793	88.6233	-0.39581	0.53628	|	126.873	5.16924	0.72581	90.3099	-1.68702	0.53626	|	126.926	3.67031	1.11527	91.2974	-3.62422	0.53624	|	126.465	9.86084	0.11956	90.0165	-0.32193	0.53638	|	126.803
126.662	9.87839	0.12115	88.7244	-0.38769	0.53632	|	126.971	5.18354	0.74698	89.6859	-1.65055	0.53623	|	127.032	3.67523	1.14036	91.0649	-3.68228	0.53621	|	126.956	9.90683	0.13661	88.6176	-0.39341	0.53623	|	127.023	5.17596	0.72284	90.2986	-1.67617	0.53621	|	127.076	3.67462	1.11272	91.2818	-3.60297	0.5362	|	126.615	9.87544	0.11896	90.0118	-0.32124	0.53633	|	126.953
126.812	9.89293	0.11982	88.7188	-0.3872	0.53627	|	127.121	5.19015	0.74514	89.675	-1.6395	0.53619	|	127.182	3.67956	1.13817	91.049	-3.66079	0.53617	|	127.106	9.92146	0.13528	88.6118	-0.39099	0.53619	|	127.173	5.18264	0.71988	90.2875	-1.6653	0.53617	|	127.226	3.67892	1.10958	91.2664	-3.58178	0.53616	|	126.765	9.89011	0.11723	90.0071	-0.32072	0.53629	|	127.103
126.962	9.90757	0.1185	88.7131	-0.38667	0.53623	|	127.271	5.19681	0.7409	89.6641	-1.6283	0.53614	|	127.332	3.68386	1.13598	91.0332	-3.63946	0.53612	|	127.256	9.936	0.13397	88.6062	-0.38854	0.53615	|	127.323	5.18931	0.71692	90.2764	-1.65441	0.53613	|	127.376	3.68321	1.1081	91.2511	-3.56057	0.53611	|	126.915	9.90478	0.11603	90.0024	-0.32032	0.53625	|	127.253
127.112	9.92221	0.11717	88.7075	-0.38606	0.53619	|	127.421	5.20343	0.73834	89.6534	-1.61714	0.5361	|	127.482	3.68814	1.13378	91.0177	-3.61821	0.53608	|	127.406	9.95062	0.13266	88.6005	-0.38602	0.5361	|	127.473	5.19603	0.71393	90.2653	-1.64339	0.53608	|	127.526	3.68753	1.10652	91.2357	-3.53923	0.53607	|	127.065	9.91935	0.11402	89.9978	-0.31999	0.5362	|	127.403
127.262	9.93682	0.11586	88.7018	-0.38534	0.53614	|	127.571	5.21	0.73516	89.6428	-1.60601	0.53606	|	127.632	3.69243	1.13156	91.0023	-3.59692	0.53604	|	127.556	9.96533	0.13134	88.5948	-0.38343	0.53606	|	127.623	5.20272	0.71094	90.2544	-1.63238	0.53604	|	127.676	3.69183	1.10424	91.2205	-3.51797	0.53602	|	127.215	9.934	0.11255	89.9931	-0.31968	0.53616	|	127.553
127.412	9.95137	0.11456	88.6962	-0.38448	0.5361	|	127.721	5.21662	0.73146	89.6322	-1.59477	0.53601	|	127.782	3.69673	1.12931	90.9868	-3.57554	0.53599	|	127.706	9.98002	0.13003	88.5892	-0.38076	0.53602	|	127.773	5.20939	0.70797	90.2435	-1.6214	0.536	|	127.826	3.69609	1.10249	91.2056	-3.49692	0.53598	|	127.365	9.94857	0.11092	89.9884	-0.31934	0.53611	|	127.703
127.562	9.9659	0.11326	88.6906	-0.38342	0.53606	|	127.871	5.22326	0.72861	89.6216	-1.5835	0.53597	|	127.932	3.70104	1.12704	90.9715	-3.55413	0.53595	|	127.856	9.99464	0.12873	88.5837	-0.37801	0.53597	|	127.923	5.21604	0.70499	90.2328	-1.61042	0.53595	|	127.976	3.70036	1.10067	91.1907	-3.4758	0.53594	|	127.515	9.96324	0.11079	89.9838	-0.31891	0.53607	|	127.853
127.712	9.98043	0.11197	88.6851	-0.38212	0.53601	|	128.021	5.22986	0.72494	89.6112	-1.57228	0.53593	|	128.082	3.70534	1.12476	90.9562	-3.53278	0.53591	|	128.006	10.0093	0.12742	88.5782	-0.37516	0.53593	|	128.073	5.22275	0.70199	90.222	-1.59934	0.53591	|	128.126	3.70465	1.09808	91.1759	-3.45455	0.53589	|	127.665	9.97788	0.10973	89.9791	-0.31833	0.53603	|	128.003
127.862	9.99499	0.11069	88.6795	-0.38055	0.53597	|	128.171	5.23648	0.72272	89.6008	-1.56102	0.53588	|	128.232	3.70964	1.12246	90.9411	-3.51139	0.53586	|	128.156	10.024	0.12612	88.5727	-0.37221	0.53589	|	128.223	5.22944	0.69899	90.2113	-1.58829	0.53587	|	128.276	3.70893	1.09574	91.1611	-3.43336	0.53585	|	127.815	9.99248	0.11015	89.9744	-0.31754	0.53598	|	128.153
128.012	10.0095	0.10941	88.674	-0.37866	0.53593	|	128.321	5.24311	0.71819	89.5905	-1.54976	0.53584	|	128.382	3.71394	1.12015	90.926	-3.49006	0.53582	|	128.306	10.0386	0.12483	88.5673	-0.36916	0.53584	|	128.373	5.23613	0.69598	90.2007	-1.57726	0.53582	|	128.426	3.71323	1.09309	91.1464	-3.41205	0.53581	|	127.965	10.0071	0.10823	89.9698	-0.31648	0.53594	|	128.303
128.162	10.0241	0.10814	88.6685	-0.37644	0.53588	|	128.471	5.24974	0.71495	89.5803	-1.53851	0.53579	|	128.532	3.71828	1.1178	90.9109	-3.46851	0.53578	|	128.456	10.0532	0.12354	88.5619	-0.366	0.5358	|	128.523	5.24284	0.69296	90.1902	-1.5662	0.53578	|	128.576	3.71755	1.09126	91.1317	-3.39071	0.53576	|	128.115	10.0216	0.10701	89.9652	-0.31514	0.5359	|	128.453
128.312	10.0387	0.10687	88.663	-0.37386	0.53584	|	128.621	5.25638	0.71096	89.5701	-1.52727	0.53575	|	128.682	3.7226	1.11544	90.896	-3.44709	0.53573	|	128.606	10.0678	0.12225	88.5566	-0.36273	0.53576	|	128.673	5.24955	0.68993	90.1797	-1.55517	0.53574	|	128.726	3.72182	1.08995	91.1173	-3.36956	0.53572	|	128.265	10.0363	0.10679	89.9606	-0.31344	0.53585	|	128.603
128.462	10.0533	0.1056	88.6576	-0.37091	0.5358	|	128.771	5.26301	0.70779	89.56	-1.51608	0.53571	|	128.832	3.72689	1.11309	90.8812	-3.42585	0.53569	|	128.756	10.0825	0.12096	88.5513	-0.35935	0.53571	|	128.823	5.25624	0.6869	90.1693	-1.5442	0.53569	|	128.876	3.72609	1.088	91.1029	-3.34845	0.53568	|	128.415	10.0509	0.10358	89.956	-0.31137	0.53581	|	128.753
128.612	10.0679	0.10434	88.6522	-0.36759	0.53575	|	128.921	5.26962	0.70718	89.55	-1.50497	0.53566	|	128.982	3.73119	1.1107	90.8666	-3.40455	0.53565	|	128.906	10.0971	0.11967	88.546	-0.35587	0.53567	|	128.973	5.26295	0.68387	90.159	-1.53324	0.53565	|	129.026	3.73042	1.08584	91.0885	-3.32708	0.53563	|	128.565	10.0654	0.10378	89.9515	-0.30894	0.53577	|	128.903
128.762	10.0825	0.10309	88.6468	-0.3639	0.53571	|	129.071	5.27623	0.70243	89.5401	-1.4939	0.53562	|	129.132	3.7355	1.10831	90.8519	-3.38325	0.5356	|	129.056	10.1117	0.1184	88.5409	-0.35231	0.53563	|	129.123	5.2697	0.68081	90.1487	-1.52226	0.53561	|	129.176	3.73475	1.08347	91.0741	-3.30568	0.53559	|	128.715	10.0801	0.10305	89.947	-0.30609	0.53572	|	129.053
128.912	10.0971	0.10185	88.6415	-0.35985	0.53567	|	129.221	5.28287	0.69982	89.5302	-1.48283	0.53558	|	129.282	3.73978	1.1059	90.8375	-3.36208	0.53556	|	129.206	10.1263	0.11712	88.5357	-0.34866	0.53558	|	129.273	5.27639	0.67777	90.1386	-1.51142	0.53556	|	129.326	3.73907	1.07978	91.0599	-3.28442	0.53555	|	128.865	10.0946	0.10209	89.9426	-0.30285	0.53568	|	129.203
129.062	10.1117	0.10061	88.6363	-0.35545	0.53562	|	129.371	5.28953	0.6955	89.5204	-1.47177	0.53553	|	129.432	3.74408	1.10347	90.8231	-3.34086	0.53552	|	129.356	10.1409	0.11585	88.5307	-0.34494	0.53554	|	129.423	5.28307	0.67474	90.1285	-1.50066	0.53552	|	129.476	3.74336	1.0776	91.0458	-3.26329	0.5355	|	129.015	10.1092	0.1005	89.9382	-0.29923	0.53564	|	129.353
129.212	10.1264	0.0994	88.6311	-0.35074	0.53558	|	129.521	5.29621	0.69265	89.5106	-1.46075	0.53549	|	129.582	3.74841	1.10102	90.8087	-3.31958	0.53547	|	129.506	10.1555	0.11458	88.5257	-0.34116	0.5355	|	129.573	5.28977	0.67169	90.1185	-1.48991	0.53547	|	129.626	3.74765	1.07499	91.0319	-3.24221	0.53546	|	129.165	10.1239	0.0992	89.9338	-0.29525	0.53559	|	129.503
129.362	10.1409	0.0981	88.6261	-0.34578	0.53554	|	129.671	5.30287	0.6892	89.5009	-1.44984	0.53545	|	129.732	3.7527	1.09856	90.7945	-3.29847	0.53543	|	129.656	10.1701	0.11332	88.5207	-0.33734	0.53545	|	129.723	5.29647	0.66863	90.1085	-1.47922	0.53543	|	129.776	3.75195	1.0725	91.018	-3.22111	0.53542	|	129.315	10.1386	0.0992	89.9295	-0.29096	0.53555	|	129.653
129.512	10.1555	0.0969	88.621	-0.34055	0.53549	|	129.821	5.30958	0.68622	89.4912	-1.43892	0.5354	|	129.882	3.75698	1.0961	90.7804	-3.27749	0.53539	|	129.806	10.1846	0.11206	88.5159	-0.33351	0.53541	|	129.873	5.30313	0.6656	90.0987	-1.46868	0.53539	|	129.926	3.75625	1.07063	91.0042	-3.20007	0.53537	|	129.465	10.1532	0.0975	89.9253	-0.28643	0.53551	|	129.803
129.662	10.1701	0.0957	88.6161	-0.33513	0.53545	|	129.971	5.31626	0.68204	89.4817	-1.42812	0.53536	|	130.032	3.76129	1.09361	90.7663	-3.25642	0.53534	|	129.956	10.1992	0.1108	88.511	-0.32966	0.53536	|	130.023	5.30979	0.66256	90.089	-1.4582	0.53534	|	130.076	3.76053	1.0681	90.9905	-3.17917	0.53533	|	129.615	10.1678	0.0961	89.9211	-0.28168	0.53546	|	129.953
129.812	10.1847	0.0945	88.6112	-0.32959	0.53541	|	130.121	5.32295	0.67891	89.4721	-1.41738	0.53532	|	130.182	3.76561	1.09109	90.7523	-3.23529	0.5353	|	130.106	10.2139	0.10954	88.5062	-0.32578	0.53532	|	130.173	5.31651	0.6595	90.0792	-1.4477	0.5353	|	130.226	3.76481	1.0664	90.977	-3.1583	0.53529	|	129.765	10.1824	0.0946	89.917	-0.27679	0.53542	|	130.103
129.962	10.1994	0.0933	88.6064	-0.32395	0.53536	|	130.271	5.32962	0.6763	89.4627	-1.40675	0.53527	|	130.332	3.7699	1.08858	90.7385	-3.21441	0.53525	|	130.256	10.2284	0.1083	88.5015	-0.32196	0.53528	|	130.323	5.32321	0.65643	90.0696	-1.4373	0.53526	|	130.376	3.76912	1.06332	90.9634	-3.13737	0.53524	|	129.915	10.1971	0.0937	89.913	-0.27181	0.53538	|	130.253
130.112	10.214	0.0921	88.6018	-0.31831	0.53532	|	130.421	5.3363	0.67223	89.4534	-1.3962	0.53523	|	130.482	3.77418	1.08606	90.7248	-3.19365	0.53521	|	130.406	10.2431	0.10704	88.4968	-0.31814	0.53523	|	130.473	5.3299	0.65338	90.06	-1.42701	0.53521	|	130.526	3.77342	1.06185	90.95	-3.11654	0.5352	|	130.065	10.2117	0.0924	89.9091	-0.26686	0.53533	|	130.403
130.262	10.2286	0.0909	88.5972	-0.31271	0.53527	|	130.571	5.34293	0.67011	89.4441	-1.38582	0.53518	|	130.632	3.77848	1.08351	90.7111	-3.17285	0.53517	|	130.556	10.2578	0.10579	88.4921	-0.31437	0.53519	|	130.623	5.3366	0.65032	90.0504	-1.41676	0.53517	|	130.676	3.77771	1.0593	90.9366	-3.09587	0.53515	|	130.215	10.2264	0.0921	89.9052	-0.26193	0.53529	|	130.553
130.412	10.2431	0.0897	88.5927	-0.30722	0.53523	|	130.721	5.34957	0.66768	89.435	-1.37552	0.53514	|	130.782	3.78278	1.08094	90.6975	-3.15208	0.53512	|	130.706	10.2724	0.10455	88.4876	-0.31071	0.53515	|	130.773	5.34328	0.64726	90.041	-1.40663	0.53513	|	130.826	3.782	1.05668	90.9234	-3.07522	0.53511	|	130.365	10.2411	0.0906	89.9014	-0.25713	0.53524	|	130.703
130.562	10.2577	0.0885	88.5882	-0.30186	0.53519	|	130.871	5.35621	0.66404	89.4259	-1.3653	0.5351	|	130.932	3.78709	1.07835	90.6839	-3.13134	0.53508	|	130.856	10.287	0.10332	88.4831	-0.30713	0.5351	|	130.923	5.34996	0.64421	90.0316	-1.39658	0.53508	|	130.976	3.78632	1.05519	90.9102	-3.05457	0.53507	|	130.515	10.2557	0.0888	89.8976	-0.25253	0.5352	|	130.853
130.712	10.2724	0.0873	88.5838	-0.29666	0.53514	|	131.021	5.36288	0.65954	89.4168	-1.35514	0.53505	|	131.082	3.79141	1.07574	90.6705	-3.11067	0.53504	|	131.006	10.3017	0.10209	88.4786	-0.30365	0.53506	|	131.073	5.35665	0.64116	90.0224	-1.38661	0.53504	|	131.126	3.79062	1.05261	90.8971	-3.03404	0.53502	|	130.665	10.2704	0.0884	89.894	-0.24815	0.53516	|	131.003
130.862	10.287	0.0861	88.5795	-0.2917	0.5351	|	131.171	5.36956	0.65843	89.4078	-1.34505	0.53501	|	131.232	3.7957	1.07313	90.6571	-3.09017	0.53499	|	131.156	10.3163	0.10087	88.4742	-0.30029	0.53501	|	131.223	5.36334	0.6381	90.0131	-1.37669	0.53499	|	131.276	3.79493	1.05006	90.8841	-3.01361	0.53498	|	130.815	10.2851	0.0871	89.8903	-0.24406	0.53511	|	131.153
131.012	10.3016	0.0849	88.5753	-0.28702	0.53506	|	131.321	5.37626	0.65226	89.3988	-1.33503	0.53497	|	131.382	3.79999	1.07051	90.6439	-3.06979	0.53495	|	131.306	10.3309	0.0996	88.4698	-0.29706	0.53497	|	131.373	5.37002	0.63505	90.0039	-1.36688	0.53495	|	131.426	3.79922	1.04815	90.8712	-2.99334	0.53494	|	130.965	10.2999	0.086	89.8868	-0.24031	0.53507	|	131.303
131.162	10.3162	0.0837	88.5712	-0.28268	0.53501	|	131.471	5.38291	0.65055	89.39	-1.32517	0.53492	|	131.532	3.80427	1.06788	90.6308	-3.04955	0.5349	|	131.456	10.3456	0.0984	88.4655	-0.29395	0.53493	|	131.523	5.3767	0.63201	89.9948	-1.35715	0.53491	|	131.576	3.80351	1.04545	90.8584	-2.97319	0.53489	|	131.115	10.3146	0.0849	89.8833	-0.23692	0.53503	|	131.453
131.312	10.3307	0.0825	88.5671	-0.27867	0.53497	|	131.621	5.38957	0.64737	89.3812	-1.3154	0.53488	|	131.682	3.80858	1.06522	90.6178	-3.02925	0.53486	|	131.606	10.3602	0.0972	88.4612	-0.29099	0.53488	|	131.673	5.38337	0.62897	89.9858	-1.3475	0.53486	|	131.726	3.80776	1.04317	90.8458	-2.95331	0.53485	|	131.265	10.3292	0.0839	89.8799	-0.23394	0.53498	|	131.603
131.462	10.3453	0.0814	88.563	-0.275	0.53492	|	131.771	5.39621	0.64478	89.3725	-1.30574	0.53483	|	131.832	3.81291	1.06252	90.6047	-3.00894	0.53482	|	131.756	10.3748	0.096	88.457	-0.28819	0.53484	|	131.823	5.39008	0.62591	89.9768	-1.33788	0.53482	|	131.876	3.81199	1.04125	90.8333	-2.93363	0.5348	|	131.415	10.3439	0.0829	89.8765	-0.23136	0.53494	|	131.753
131.612	10.3599	0.0802	88.5591	-0.27171	0.53488	|	131.921	5.40286	0.64076	89.3638	-1.29617	0.53479	|	131.982	3.8172	1.05984	90.5918	-2.98892	0.53477	|	131.906	10.3895	0.0948	88.4528	-0.28552	0.5348	|	131.973	5.39676	0.62287	89.9679	-1.32838	0.53478	|	132.026	3.81627	1.03864	90.8208	-2.91389	0.53476	|	131.565	10.3585	0.082	89.8731	-0.22916	0.53489	|	131.903
131.762	10.3745	0.079	88.5551	-0.26879	0.53484	|	132.071	5.40946	0.63739	89.3553	-1.28674	0.53475	|	132.132	3.82146	1.05716	90.5791	-2.96913	0.53473	|	132.056	10.4042	0.0937	88.4486	-0.283	0.53475	|	132.123	5.40343	0.61983	89.9591	-1.31895	0.53473	|	132.176	3.82057	1.03559	90.8083	-2.89414	0.53472	|	131.715	10.3732	0.0814	89.8697	-0.22736	0.53485	|	132.053
131.912	10.3892	0.0779	88.5512	-0.26622	0.53479	|	132.221	5.41612	0.63585	89.3468	-1.27734	0.5347	|	132.282	3.82575	1.05444	90.5664	-2.94931	0.53469	|	132.206	10.4189	0.0925	88.4445	-0.28064	0.53471	|	132.273	5.4101	0.61679	89.9503	-1.3096	0.53469	|	132.326	3.82484	1.03306	90.796	-2.87468	0.53467	|	131.865	10.3879	0.0814	89.8664	-0.22592	0.53481	|	132.203
132.062	10.4038	0.0767	88.5473	-0.26401	0.53475	|	132.371	5.42276	0.63009	89.3383	-1.26804	0.53466	|	132.432	3.83007	1.05169	90.5537	-2.92946	0.53464	|	132.356	10.4336	0.0913	88.4404	-0.27844	0.53466	|	132.423	5.41679	0.61375	89.9416	-1.30029	0.53464	|	132.476	3.82911	1.03191	90.7838	-2.85529	0.53463	|	132.015	10.4026	0.0785	89.8631	-0.22482	0.53476	|	132.353
132.212	10.4184	0.0755	88.5435	-0.26214	0.53471	|	132.521	5.4294	0.62673	89.3299	-1.25884	0.53462	|	132.582	3.8344	1.04892	90.5411	-2.9097	0.5346	|	132.506	10.4482	0.0902	88.4363	-0.27637	0.53462	|	132.573	5.42349	0.61071	89.9329	-1.29104	0.5346	|	132.626	3.83342	1.03007	90.7715	-2.8359	0.53459	|	132.165	10.4173	0.0776	89.8598	-0.22403	0.53472	|	132.503
132.362	10.433	0.0744	88.5397	-0.26058	0.53466	|	132.671	5.43604	0.62502	89.3216	-1.24971	0.53457	|	132.732	3.8387	1.04615	90.5286	-2.8902	0.53455	|	132.656	10.4628	0.089	88.4323	-0.27445	0.53458	|	132.723	5.43016	0.60768	89.9243	-1.28188	0.53456	|	132.776	3.83773	1.02637	90.7593	-2.81667	0.53454	|	132.315	10.432	0.0759	89.8565	-0.22351	0.53468	|	132.653
132.512	10.4477	0.0732	88.5359	-0.25931	0.53462	|	132.821	5.44271	0.62147	89.3133	-1.24062	0.53453	|	132.882	3.843	1.04337	90.5162	-2.87081	0.53451	|	132.806	10.4774	0.0879	88.4283	-0.27265	0.53453	|	132.873	5.43682	0.60466	89.9158	-1.27279	0.53451	|	132.926	3.84203	1.02276	90.7473	-2.7976	0.5345	|	132.465	10.4467	0.0764	89.8533	-0.22324	0.53463	|	132.803
132.662	10.4623	0.0721	88.5321	-0.2583	0.53457	|	132.971	5.4494	0.61927	89.305	-1.23159	0.53448	|	133.032	3.84731	1.04056	90.5039	-2.85148	0.53447	|	132.956	10.4921	0.0868	88.4243	-0.27098	0.53449	|	133.023	5.44352	0.60162	89.9073	-1.26372	0.53447	|	133.076	3.84634	1.02077	90.7352	-2.77863	0.53445	|	132.615	10.4614	0.0742	89.85	-0.22316	0.53459	|	132.953
132.812	10.4769	0.0709	88.5283	-0.25753	0.53453	|	133.121	5.45606	0.61574	89.2968	-1.22267	0.53444	|	133.182	3.85161	1.03774	90.4917	-2.83234	0.53442	|	133.106	10.5067	0.0857	88.4203	-0.26941	0.53445	|	133.173	5.4502	0.5986	89.8989	-1.25474	0.53442	|	133.226	3.85065	1.0188	90.7233	-2.7598	0.53441	|	132.765	10.4761	0.073	89.8467	-0.22324	0.53454	|	133.103
132.962	10.4915	0.0698	88.5246	-0.25694	0.53449	|	133.271	5.46275	0.6124	89.2887	-1.2138	0.5344	|	133.332	3.85589	1.03492	90.4796	-2.81337	0.53438	|	133.256	10.5213	0.0845	88.4164	-0.26795	0.5344	|	133.323	5.45693	0.59555	89.8905	-1.24574	0.53438	|	133.376	3.85495	1.01552	90.7115	-2.74119	0.53437	|	132.915	10.4907	0.0707	89.8434	-0.22341	0.5345	|	133.253
133.112	10.5061	0.0687	88.5208	-0.25651	0.53444	|	133.421	5.46943	0.60949	89.2806	-1.205	0.53435	|	133.482	3.8602	1.03207	90.4675	-2.79447	0.53433	|	133.406	10.536	0.0834	88.4125	-0.26656	0.53436	|	133.473	5.46362	0.59252	89.8822	-1.23684	0.53434	|	133.526	3.85925	1.01292	90.6997	-2.72273	0.53432	|	133.065	10.5053	0.0714	89.8401	-0.22366	0.53446	|	133.403
133.262	10.5208	0.0675	88.5171	-0.25619	0.5344	|	133.571	5.47609	0.60777	89.2726	-1.19631	0.53431	|	133.632	3.86451	1.0292	90.4555	-2.77567	0.53429	|	133.556	10.5506	0.0823	88.4086	-0.26526	0.53431	|	133.623	5.4703	0.5895	89.874	-1.228	0.53429	|	133.676	3.86352	1.01039	90.6882	-2.70454	0.53428	|	133.215	10.52	0.0715	89.8369	-0.22392	0.53441	|	133.553
133.412	10.5356	0.0664	88.5133	-0.25595	0.53436	|	133.721	5.48274	0.60406	89.2647	-1.18769	0.53426	|	133.782	3.86876	1.02635	90.4438	-2.75723	0.53425	|	133.706	10.5653	0.0813	88.4047	-0.26402	0.53427	|	133.773	5.47698	0.58648	89.8658	-1.21922	0.53425	|	133.826	3.86779	1.00787	90.6767	-2.68652	0.53423	|	133.365	10.5346	0.0696	89.8336	-0.22417	0.53437	|	133.703
133.562	10.5503	0.0652	88.5095	-0.25575	0.53431	|	133.871	5.48946	0.60056	89.2567	-1.17906	0.53422	|	133.932	3.87304	1.02347	90.432	-2.73884	0.5342	|	133.856	10.58	0.0802	88.4009	-0.26283	0.53422	|	133.923	5.48367	0.58346	89.8577	-1.21047	0.53421	|	133.976	3.87208	1.005	90.6652	-2.66856	0.53419	|	133.515	10.5494	0.0682	89.8303	-0.22436	0.53432	|	133.853
133.712	10.5649	0.0641	88.5058	-0.25556	0.53427	|	134.021	5.49615	0.59801	89.2489	-1.17052	0.53418	|	134.082	3.87735	1.02056	90.4202	-2.72046	0.53416	|	134.006	10.5948	0.0791	88.397	-0.26168	0.53418	|	134.073	5.49038	0.58043	89.8496	-1.20174	0.53416	|	134.126	3.87637	1.00174	90.6538	-2.65074	0.53415	|	133.665	10.5641	0.068	89.827	-0.22447	0.53428	|	134.003
133.862	10.5797	0.063	88.502	-0.25534	0.53422	|	134.171	5.50281	0.59411	89.2411	-1.16209	0.53413	|	134.232	3.88164	1.01764	90.4086	-2.70229	0.53411	|	134.156	10.6094	0.078	88.3932	-0.26056	0.53414	|	134.223	5.49708	0.57741	89.8415	-1.19308	0.53412	|	134.276	3.88066	0.99821	90.6424	-2.6331	0.5341	|	133.815	10.5788	0.066	89.8237	-0.22448	0.53424	|	134.153
134.012	10.5944	0.0618	88.4983	-0.25508	0.53418	|	134.321	5.50951	0.59017	89.2334	-1.15367	0.53409	|	134.382	3.88593	1.01471	90.3971	-2.68427	0.53407	|	134.306	10.6241	0.077	88.3894	-0.25946	0.53409	|	134.373	5.50378	0.57439	89.8336	-1.18445	0.53407	|	134.426	3.88498	0.99439	90.6311	-2.61549	0.53406	|	133.965	10.5935	0.0656	89.8204	-0.22437	0.53419	|	134.303
134.162	10.609	0.0607	88.4945	-0.25477	0.53414	|	134.471	5.51619	0.58653	89.2257	-1.14532	0.53404	|	134.532	3.89023	1.01175	90.3856	-2.66634	0.53403	|	134.456	10.6387	0.0759	88.3856	-0.25836	0.53405	|	134.523	5.51049	0.57137	89.8257	-1.17586	0.53403	|	134.576	3.88931	0.99202	90.6198	-2.59801	0.53401	|	134.115	10.6083	0.063	89.817	-0.22413	0.53415	|	134.453
134.312	10.6236	0.0596	88.4908	-0.25442	0.53409	|	134.621	5.52289	0.58412	89.218	-1.13701	0.534	|	134.682	3.89452	1.00879	90.3742	-2.64858	0.53398	|	134.606	10.6534	0.0748	88.3818	-0.25727	0.53401	|	134.673	5.51722	0.56834	89.8178	-1.16729	0.53399	|	134.726	3.8936	0.98893	90.6087	-2.58084	0.53397	|	134.265	10.623	0.0631	89.8138	-0.22377	0.53411	|	134.603
134.462	10.6384	0.0584	88.487	-0.25401	0.53405	|	134.771	5.52958	0.58033	89.2104	-1.12876	0.53396	|	134.832	3.89882	1.0058	90.3628	-2.63094	0.53394	|	134.756	10.6681	0.0738	88.378	-0.25616	0.53396	|	134.823	5.52392	0.56533	89.81	-1.1588	0.53394	|	134.876	3.89789	0.98618	90.5977	-2.56385	0.53393	|	134.415	10.6377	0.0613	89.8105	-0.22328	0.53406	|	134.753
134.612	10.6531	0.0573	88.4833	-0.25353	0.534	|	134.921	5.53624	0.57867	89.203	-1.12061	0.53391	|	134.982	3.90312	1.00281	90.3515	-2.61346	0.53389	|	134.906	10.6827	0.0727	88.3743	-0.25503	0.53392	|	134.973	5.53062	0.56232	89.8023	-1.15035	0.5339	|	135.026	3.90221	0.98322	90.5866	-2.54686	0.53388	|	134.565	10.6524	0.0607	89.8072	-0.22267	0.53402	|	134.903
134.762	10.6679	0.0561	88.4796	-0.25299	0.53396	|	135.071	5.54292	0.57516	89.1955	-1.11249	0.53387	|	135.132	3.90742	0.99979	90.3403	-2.59612	0.53385	|	135.056	10.6974	0.0716	88.3705	-0.25387	0.53387	|	135.123	5.53731	0.55932	89.7946	-1.14197	0.53385	|	135.176	3.90654	0.97978	90.5756	-2.53	0.53384	|	134.715	10.6672	0.0607	89.8039	-0.22192	0.53397	|	135.053
134.912	10.6825	0.055	88.4759	-0.25237	0.53392	|	135.221	5.54957	0.57105	89.1881	-1.10446	0.53382	|	135.282	3.91171	0.99677	90.3292	-2.57895	0.53381	|	135.206	10.7121	0.0706	88.3668	-0.25267	0.53383	|	135.273	5.544	0.55632	89.787	-1.13362	0.53381	|	135.326	3.91084	0.97652	90.5648	-2.51344	0.53379	|	134.865	10.682	0.0591	89.8006	-0.22106	0.53393	|	135.203
135.062	10.6972	0.0538	88.4722	-0.25169	0.53387	|	135.371	5.55625	0.56985	89.1808	-1.09643	0.53378	|	135.432	3.916	0.99374	90.3182	-2.56195	0.53376	|	135.356	10.7267	0.0695	88.3631	-0.25144	0.53378	|	135.423	5.55072	0.55332	89.7794	-1.12529	0.53376	|	135.476	3.91512	0.97267	90.5541	-2.49705	0.53375	|	135.015	10.6966	0.0571	89.7974	-0.22009	0.53388	|	135.353
135.212	10.7119	0.0527	88.4685	-0.25095	0.53383	|	135.521	5.56295	0.5667	89.1735	-1.08845	0.53374	|	135.582	3.92029	0.99069	90.3073	-2.54507	0.53372	|	135.506	10.7414	0.0685	88.3594	-0.25016	0.53374	|	135.573	5.55744	0.55031	89.7719	-1.11701	0.53372	|	135.626	3.91939	0.96939	90.5434	-2.48086	0.53371	|	135.165	10.7114	0.0563	89.7941	-0.21901	0.53384	|	135.503
135.362	10.7265	0.0515	88.4648	-0.25015	0.53378	|	135.671	5.56961	0.56448	89.1663	-1.08056	0.53369	|	135.732	3.92458	0.98762	90.2964	-2.52833	0.53367	|	135.656	10.7561	0.0674	88.3558	-0.24883	0.5337	|	135.723	5.56412	0.54734	89.7644	-1.10883	0.53368	|	135.776	3.92365	0.96741	90.5329	-2.46485	0.53366	|	135.315	10.7262	0.0542	89.7909	-0.21784	0.5338	|	135.653
135.512	10.7412	0.0504	88.4612	-0.2493	0.53374	|	135.821	5.57626	0.56039	89.1591	-1.07273	0.53365	|	135.882	3.92889	0.98453	90.2855	-2.51169	0.53363	|	135.806	10.7707	0.0663	88.3521	-0.24745	0.53365	|	135.873	5.57081	0.54435	89.757	-1.10068	0.53363	|	135.926	3.92795	0.96358	90.5224	-2.44885	0.53362	|	135.465	10.741	0.0538	89.7877	-0.21657	0.53375	|	135.803
135.662	10.7558	0.0492	88.4575	-0.24841	0.53369	|	135.971	5.58294	0.55782	89.1519	-1.06491	0.5336	|	136.032	3.93319	0.98143	90.2747	-2.49518	0.53359	|	135.956	10.7854	0.0653	88.3485	-0.24601	0.53361	|	136.023	5.57751	0.54137	89.7497	-1.09258	0.53359	|	136.076	3.93226	0.96028	90.5118	-2.43294	0.53357	|	135.615	10.7557	0.0529	89.7845	-0.21524	0.53371	|	135.953
135.812	10.7705	0.0481	88.4539	-0.24747	0.53365	|	136.121	5.58959	0.55468	89.1449	-1.05719	0.53356	|	136.182	3.93747	0.97833	90.2641	-2.47891	0.53354	|	136.106	10.8	0.0642	88.3449	-0.24453	0.53357	|	136.173	5.58421	0.5384	89.7424	-1.08454	0.53354	|	136.226	3.93655	0.95815	90.5014	-2.41721	0.53353	|	135.765	10.7705	0.0519	89.7814	-0.21384	0.53366	|	136.103
135.962	10.7852	0.0469	88.4502	-0.24651	0.53361	|	136.271	5.59624	0.55254	89.1379	-1.04952	0.53352	|	136.332	3.94175	0.97521	90.2535	-2.46277	0.5335	|	136.256	10.8146	0.0631	88.3414	-0.24298	0.53352	|	136.323	5.59094	0.53542	89.7351	-1.07651	0.5335	|	136.376	3.94084	0.95457	90.4911	-2.40164	0.53348	|	135.915	10.7853	0.0505	89.7782	-0.21237	0.53362	|	136.253
136.112	10.7999	0.0458	88.4466	-0.24553	0.53356	|	136.421	5.60288	0.54964	89.1309	-1.04191	0.53347	|	136.482	3.94606	0.97206	90.2429	-2.44666	0.53345	|	136.406	10.8292	0.0621	88.3378	-0.24136	0.53348	|	136.473	5.59764	0.53247	89.7279	-1.06859	0.53346	|	136.526	3.94512	0.95108	90.4809	-2.38621	0.53344	|	136.065	10.8	0.0474	89.7751	-0.21085	0.53358	|	136.403
136.262	10.8147	0.0446	88.443	-0.24451	0.53352	|	136.571	5.60958	0.54582	89.124	-1.03429	0.53343	|	136.632	3.95036	0.96891	90.2325	-2.43071	0.53341	|	136.556	10.844	0.061	88.3343	-0.23968	0.53343	|	136.623	5.60436	0.52951	89.7208	-1.06069	0.53341	|	136.676	3.94944	0.94901	90.4706	-2.37076	0.5334	|	136.215	10.8147	0.0476	89.772	-0.20926	0.53353	|	136.553
136.412	10.8294	0.0435	88.4394	-0.24346	0.53347	|	136.721	5.61627	0.54336	89.1171	-1.02673	0.53338	|	136.782	3.95468	0.96573	90.222	-2.41485	0.53336	|	136.706	10.8587	0.0599	88.3308	-0.23794	0.53339	|	136.773	5.61106	0.52656	89.7137	-1.05289	0.53337	|	136.826	3.95374	0.94465	90.4604	-2.35552	0.53335	|	136.365	10.8294	0.0474	89.7689	-0.2076	0.53349	|	136.703
136.562	10.844	0.0424	88.4359	-0.24236	0.53343	|	136.871	5.62293	0.54047	89.1103	-1.01927	0.53334	|	136.932	3.959	0.96252	90.2116	-2.39909	0.53332	|	136.856	10.8734	0.0589	88.3273	-0.23615	0.53334	|	136.923	5.61777	0.52363	89.7066	-1.04514	0.53332	|	136.976	3.95804	0.94048	90.4503	-2.34036	0.53331	|	136.515	10.8442	0.0473	89.7659	-0.20584	0.53344	|	136.853
136.712	10.8588	0.0412	88.4323	-0.2412	0.53339	|	137.021	5.6296	0.53506	89.1035	-1.01185	0.53329	|	137.082	3.9633	0.95932	90.2013	-2.38352	0.53328	|	137.006	10.8881	0.0578	88.3238	-0.23432	0.5333	|	137.073	5.62448	0.5207	89.6997	-1.03747	0.53328	|	137.126	3.96238	0.9373	90.4402	-2.3252	0.53326	|	136.665	10.8589	0.0459	89.7629	-0.204	0.5334	|	137.003
136.862	10.8734	0.0401	88.4288	-0.23997	0.53334	|	137.171	5.6363	0.53262	89.0968	-1.00446	0.53325	|	137.232	3.9676	0.95611	90.1911	-2.36807	0.53323	|	137.156	10.9027	0.0567	88.3204	-0.23243	0.53325	|	137.223	5.63121	0.51778	89.6927	-1.02985	0.53323	|	137.276	3.96669	0.93449	90.4302	-2.31023	0.53322	|	136.815	10.8736	0.0446	89.7599	-0.20207	0.53336	|	137.153
137.012	10.8881	0.039	88.4253	-0.23864	0.5333	|	137.321	5.64301	0.53075	89.0901	-0.99712	0.53321	|	137.382	3.9719	0.95288	90.181	-2.35276	0.53319	|	137.306	10.9175	0.0556	88.317	-0.2305	0.53321	|	137.373	5.63791	0.51488	89.6858	-1.02232	0.53319	|	137.426	3.97098	0.93188	90.4203	-2.29545	0.53317	|	136.965	10.8884	0.0429	89.7569	-0.20003	0.53331	|	137.303
137.162	10.9028	0.0379	88.4218	-0.23722	0.53325	|	137.471	5.64969	0.52861	89.0834	-0.98986	0.53316	|	137.532	3.9762	0.94964	90.1709	-2.33759	0.53314	|	137.456	10.9322	0.0546	88.3136	-0.22853	0.53317	|	137.523	5.64464	0.51198	89.679	-1.01484	0.53315	|	137.576	3.97528	0.92881	90.4105	-2.28073	0.53313	|	137.115	10.9031	0.042	89.754	-0.1979	0.53327	|	137.453
137.312	10.9175	0.0368	88.4183	-0.23567	0.53321	|	137.621	5.65634	0.52585	89.0768	-0.9827	0.53312	|	137.682	3.98049	0.94639	90.1609	-2.32254	0.5331	|	137.606	10.9468	0.0535	88.3103	-0.22653	0.53312	|	137.673	5.65134	0.5091	89.6722	-1.00747	0.5331	|	137.726	3.97952	0.92562	90.4009	-2.26628	0.53309	|	137.265	10.9178	0.0413	89.7511	-0.19567	0.53322	|	137.603
137.462	10.9322	0.0357	88.4148	-0.23399	0.53316	|	137.771	5.66301	0.52236	89.0703	-0.97558	0.53307	|	137.832	3.98476	0.94314	90.151	-2.30764	0.53305	|	137.756	10.9616	0.0524	88.307	-0.22449	0.53308	|	137.823	5.65806	0.50623	89.6655	-1.00017	0.53306	|	137.876	3.98381	0.92284	90.3912	-2.2518	0.53304	|	137.415	10.9325	0.0415	89.7482	-0.19332	0.53318	|	137.753
137.612	10.9468	0.0346	88.4114	-0.23217	0.53312	|	137.921	5.66969	0.51907	89.0638	-0.96851	0.53303	|	137.982	3.98905	0.93987	90.1411	-2.29283	0.53301	|	137.906	10.9764	0.0513	88.3037	-0.22243	0.53303	|	137.973	5.66479	0.50336	89.6588	-0.99292	0.53301	|	138.026	3.98809	0.91969	90.3816	-2.23739	0.533	|	137.565	10.9472	0.0406	89.7454	-0.19088	0.53313	|	137.903
137.762	10.9615	0.0335	88.408	-0.23021	0.53308	|	138.071	5.67639	0.51546	89.0574	-0.96149	0.53298	|	138.132	3.99335	0.93657	90.1313	-2.27804	0.53297	|	138.056	10.9911	0.0503	88.3004	-0.22036	0.53299	|	138.123	5.67151	0.50051	89.6521	-0.98577	0.53297	|	138.176	3.99237	0.91685	90.372	-2.22311	0.53295	|	137.715	10.962	0.0385	89.7426	-0.18831	0.53309	|	138.053
137.912	10.9762	0.0324	88.4046	-0.2281	0.53303	|	138.221	5.68305	0.51188	89.051	-0.95458	0.53294	|	138.282	3.99766	0.93325	90.1215	-2.26333	0.53292	|	138.206	11.006	0.0492	88.2971	-0.21828	0.53295	|	138.273	5.67823	0.49768	89.6455	-0.97871	0.53292	|	138.326	3.99665	0.91414	90.3625	-2.20887	0.53291	|	137.865	10.9766	0.0374	89.7398	-0.18568	0.53305	|	138.203
138.062	10.9909	0.0313	88.4013	-0.22585	0.53299	|	138.371	5.68976	0.50996	89.0446	-0.94768	0.5329	|	138.432	4.00195	0.92994	90.1119	-2.24882	0.53288	|	138.356	11.0207	0.0481	88.2939	-0.2162	0.5329	|	138.423	5.685	0.49483	89.6389	-0.97167	0.53288	|	138.476	4.00096	0.91076	90.3531	-2.19467	0.53286	|	138.015	10.9913	0.0374	89.7371	-0.18297	0.533	|	138.353
138.212	11.0055	0.0303	88.398	-0.22347	0.53294	|	138.521	5.69649	0.50804	89.0383	-0.94082	0.53285	|	138.582	4.00622	0.92662	90.1023	-2.23444	0.53283	|	138.506	11.0355	0.047	88.2908	-0.21413	0.53286	|	138.573	5.69171	0.49202	89.6324	-0.96477	0.53284	|	138.626	4.00525	0.90712	90.3437	-2.18055	0.53282	|	138.165	11.006	0.0353	89.7345	-0.1802	0.53296	|	138.503
138.362	11.0201	0.0292	88.3948	-0.22097	0.5329	|	138.671	5.70318	0.50311	89.032	-0.93407	0.53281	|	138.732	4.01051	0.92328	90.0927	-2.22009	0.53279	|	138.656	11.0502	0.046	88.2876	-0.21209	0.53281	|	138.723	5.69842	0.48922	89.626	-0.95796	0.53279	|	138.776	4.00955	0.90364	90.3343	-2.16652	0.53278	|	138.315	11.0208	0.0354	89.7318	-0.17739	0.53291	|	138.653
138.512	11.0348	0.0282	88.3915	-0.21837	0.53285	|	138.821	5.70992	0.50034	89.0257	-0.92734	0.53276	|	138.882	4.01479	0.91993	90.0833	-2.20586	0.53274	|	138.806	11.0649	0.0449	88.2845	-0.21007	0.53277	|	138.873	5.70513	0.48643	89.6196	-0.95123	0.53275	|	138.926	4.01385	0.90155	90.325	-2.15254	0.53273	|	138.465	11.0355	0.0342	89.7292	-0.17457	0.53287	|	138.803
138.662	11.0495	0.0271	88.3884	-0.2157	0.53281	|	138.971	5.71658	0.49852	89.0195	-0.92074	0.53272	|	139.032	4.01909	0.91655	90.0738	-2.19161	0.5327	|	138.956	11.0797	0.0439	88.2814	-0.20808	0.53272	|	139.023	5.71187	0.48364	89.6132	-0.94455	0.5327	|	139.076	4.01817	0.89798	90.3158	-2.13856	0.53269	|	138.615	11.0503	0.0326	89.7267	-0.17179	0.53282	|	138.953
138.812	11.0642	0.0261	88.3852	-0.213	0.53277	|	139.121	5.7233	0.49559	89.0134	-0.91417	0.53267	|	139.182	4.0234	0.91315	90.0644	-2.17746	0.53266	|	139.106	11.0945	0.0428	88.2784	-0.20612	0.53268	|	139.173	5.71864	0.48085	89.6068	-0.93792	0.53266	|	139.226	4.02244	0.89487	90.3067	-2.12482	0.53264	|	138.765	11.065	0.0329	89.7242	-0.16907	0.53278	|	139.103
138.962	11.0788	0.025	88.3821	-0.2103	0.53272	|	139.271	5.73002	0.49358	89.0073	-0.90765	0.53263	|	139.332	4.02768	0.90976	90.0551	-2.16347	0.53261	|	139.256	11.1092	0.0417	88.2753	-0.2042	0.53263	|	139.323	5.72539	0.47808	89.6005	-0.93139	0.53261	|	139.376	4.02671	0.89133	90.2976	-2.11118	0.5326	|	138.915	11.0797	0.0312	89.7217	-0.16647	0.53273	|	139.253
139.112	11.0935	0.024	88.379	-0.20763	0.53268	|	139.421	5.7367	0.48968	89.0012	-0.90123	0.53258	|	139.482	4.03196	0.90636	90.0459	-2.14954	0.53257	|	139.406	11.124	0.0407	88.2723	-0.20234	0.53259	|	139.473	5.7321	0.47533	89.5943	-0.92497	0.53257	|	139.526	4.03101	0.88779	90.2886	-2.09747	0.53255	|	139.065	11.0943	0.0302	89.7193	-0.16399	0.53269	|	139.403
139.262	11.1082	0.023	88.376	-0.20502	0.53263	|	139.571	5.74342	0.48748	88.9952	-0.89485	0.53254	|	139.632	4.03624	0.90295	90.0367	-2.1357	0.53252	|	139.556	11.1388	0.0396	88.2694	-0.20053	0.53254	|	139.623	5.73884	0.47257	89.588	-0.9186	0.53252	|	139.676	4.03527	0.88665	90.2797	-2.08399	0.53251	|	139.215	11.1091	0.0298	89.7169	-0.16164	0.53265	|	139.553
139.412	11.1229	0.022	88.373	-0.20249	0.53259	|	139.721	5.75011	0.48511	88.9892	-0.88855	0.5325	|	139.782	4.04049	0.89955	90.0277	-2.12203	0.53248	|	139.706	11.1535	0.0386	88.2664	-0.19878	0.5325	|	139.773	5.74559	0.46981	89.5819	-0.91228	0.53248	|	139.826	4.03952	0.8817	90.2708	-2.07059	0.53246	|	139.365	11.1238	0.0288	89.7145	-0.15947	0.5326	|	139.703
139.562	11.1376	0.021	88.3701	-0.2001	0.53254	|	139.871	5.75685	0.48166	88.9832	-0.88226	0.53245	|	139.932	4.04477	0.8961	90.0186	-2.10831	0.53243	|	139.856	11.1683	0.0376	88.2635	-0.1971	0.53246	|	139.923	5.75235	0.46707	89.5757	-0.90604	0.53244	|	139.976	4.04381	0.87855	90.262	-2.05714	0.53242	|	139.515	11.1386	0.027	89.7122	-0.15747	0.53256	|	139.853
139.712	11.1523	0.02	88.3671	-0.19785	0.5325	|	140.021	5.76356	0.47833	88.9774	-0.87607	0.53241	|	140.082	4.0491	0.89262	90.0095	-2.09453	0.53239	|	140.006	11.1829	0.0365	88.2606	-0.19549	0.53241	|	140.073	5.75905	0.46434	89.5697	-0.89991	0.53239	|	140.126	4.0481	0.87586	90.2532	-2.04377	0.53238	|	139.665	11.1533	0.0258	89.7099	-0.15567	0.53251	|	140.003
139.862	11.1669	0.019	88.3642	-0.19576	0.53245	|	140.171	5.77027	0.47584	88.9715	-0.86993	0.53236	|	140.232	4.05342	0.88913	90.0005	-2.08084	0.53234	|	140.156	11.1976	0.0355	88.2578	-0.19394	0.53237	|	140.223	5.76578	0.46161	89.5636	-0.89382	0.53235	|	140.276	4.05241	0.87252	90.2444	-2.03042	0.53233	|	139.815	11.168	0.0254	89.7076	-0.15406	0.53247	|	140.153
140.012	11.1816	0.018	88.3614	-0.19385	0.53241	|	140.321	5.77695	0.47221	88.9657	-0.86388	0.53232	|	140.382	4.05774	0.88562	89.9915	-2.06719	0.5323	|	140.306	11.2124	0.0345	88.2549	-0.19246	0.53232	|	140.373	5.77252	0.45888	89.5576	-0.88778	0.5323	|	140.426	4.05671	0.86842	90.2357	-2.01714	0.53229	|	139.965	11.1828	0.0221	89.7053	-0.15265	0.53242	|	140.303
140.162	11.1963	0.017	88.3586	-0.19213	0.53237	|	140.471	5.78369	0.46887	88.9599	-0.85782	0.53227	|	140.532	4.06206	0.8821	89.9826	-2.05362	0.53226	|	140.456	11.2271	0.0334	88.2521	-0.19104	0.53228	|	140.523	5.77931	0.45613	89.5516	-0.88175	0.53226	|	140.576	4.061	0.86417	90.2271	-2.00402	0.53224	|	140.115	11.1976	0.023	89.7031	-0.15142	0.53238	|	140.453
140.312	11.2111	0.016	88.3557	-0.19061	0.53232	|	140.621	5.79042	0.46811	88.9541	-0.85183	0.53223	|	140.682	4.06636	0.87859	89.9738	-2.04016	0.53221	|	140.606	11.2419	0.0324	88.2493	-0.1897	0.53223	|	140.673	5.78607	0.45339	89.5457	-0.87582	0.53221	|	140.726	4.06529	0.86136	90.2185	-1.99093	0.5322	|	140.265	11.2123	0.0218	89.7009	-0.15039	0.53233	|	140.603
140.462	11.2258	0.015	88.353	-0.18932	0.53228	|	140.771	5.79714	0.46302	88.9484	-0.8459	0.53218	|	140.832	4.07066	0.87507	89.9651	-2.02679	0.53217	|	140.756	11.2567	0.0314	88.2465	-0.18841	0.53219	|	140.823	5.7928	0.45067	89.5398	-0.86995	0.53217	|	140.876	4.06961	0.8588	90.21	-1.97787	0.53215	|	140.415	11.227	0.0208	89.6987	-0.14953	0.53229	|	140.753
140.612	11.2404	0.0141	88.3502	-0.18825	0.53223	|	140.921	5.80383	0.45987	88.9428	-0.84004	0.53214	|	140.982	4.07496	0.87154	89.9564	-2.01347	0.53212	|	140.906	11.2715	0.0304	88.2437	-0.1872	0.53215	|	140.973	5.79952	0.44795	89.534	-0.86414	0.53212	|	141.026	4.0739	0.85494	90.2015	-1.96496	0.53211	|	140.565	11.2417	0.0204	89.6965	-0.14883	0.53225	|	140.903
140.762	11.2552	0.0131	88.3474	-0.18739	0.53219	|	141.071	5.81054	0.4581	88.9372	-0.83421	0.5321	|	141.132	4.07927	0.86799	89.9477	-2.00019	0.53208	|	141.056	11.2862	0.0294	88.2409	-0.18605	0.5321	|	141.123	5.80627	0.44521	89.5282	-0.85835	0.53208	|	141.176	4.07818	0.85202	90.1931	-1.95217	0.53206	|	140.715	11.2565	0.0195	89.6943	-0.14828	0.5322	|	141.053
140.912	11.2699	0.0121	88.3447	-0.18673	0.53214	|	141.221	5.81724	0.4541	88.9316	-0.82843	0.53205	|	141.282	4.08356	0.86445	89.9392	-1.98704	0.53203	|	141.206	11.3009	0.0284	88.2382	-0.18497	0.53206	|	141.273	5.813	0.44248	89.5224	-0.85261	0.53203	|	141.326	4.08248	0.84839	90.1847	-1.93944	0.53202	|	140.865	11.2712	0.0186	89.6921	-0.14784	0.53216	|	141.203
141.062	11.2846	0.0111	88.3419	-0.18627	0.5321	|	141.371	5.82394	0.45063	88.9261	-0.8227	0.53201	|	141.432	4.08785	0.86089	89.9307	-1.97393	0.53199	|	141.356	11.3156	0.0274	88.2355	-0.18394	0.53201	|	141.423	5.81973	0.43975	89.5167	-0.84692	0.53199	|	141.476	4.08678	0.84369	90.1764	-1.92677	0.53197	|	141.015	11.2859	0.017	89.6899	-0.14748	0.53211	|	141.353
141.212	11.2994	0.0102	88.3392	-0.18597	0.53205	|	141.521	5.83063	0.44862	88.9206	-0.817	0.53196	|	141.582	4.09215	0.85733	89.9223	-1.96088	0.53194	|	141.506	11.3303	0.0264	88.2328	-0.18295	0.53197	|	141.573	5.82644	0.43703	89.511	-0.84127	0.53195	|	141.626	4.09108	0.83974	90.1682	-1.91421	0.53193	|	141.165	11.3008	0.0183	89.6877	-0.1472	0.53207	|	141.503
141.362	11.3142	0.00921	88.3364	-0.18584	0.53201	|	141.671	5.83735	0.44569	88.9151	-0.81133	0.53192	|	141.732	4.09643	0.85376	89.9139	-1.94793	0.5319	|	141.656	11.3451	0.0254	88.2301	-0.18201	0.53192	|	141.723	5.83319	0.43428	89.5054	-0.83562	0.5319	|	141.776	4.09537	0.83636	90.16	-1.90178	0.53189	|	141.315	11.3155	0.0172	89.6856	-0.14698	0.53202	|	141.653
141.512	11.3288	0.00825	88.3337	-0.18584	0.53196	|	141.821	5.84405	0.44387	88.9097	-0.8057	0.53187	|	141.882	4.10073	0.85018	89.9055	-1.93501	0.53185	|	141.806	11.3599	0.0244	88.2274	-0.18111	0.53188	|	141.873	5.84	0.43151	89.4997	-0.82996	0.53186	|	141.926	4.09967	0.83271	90.1518	-1.88944	0.53184	|	141.465	11.3304	0.0161	89.6834	-0.14679	0.53198	|	141.803
141.662	11.3436	0.0073	88.331	-0.18596	0.53192	|	141.971	5.85077	0.44157	88.9043	-0.80009	0.53183	|	142.032	4.10504	0.84658	89.8972	-1.92212	0.53181	|	141.956	11.3747	0.0234	88.2248	-0.18025	0.53183	|	142.023	5.84676	0.42875	89.4941	-0.82435	0.53181	|	142.076	4.10397	0.82927	90.1437	-1.8772	0.5318	|	141.615	11.3451	0.0142	89.6812	-0.14664	0.53193	|	141.953
141.812	11.3582	0.00634	88.3282	-0.18617	0.53187	|	142.121	5.85745	0.439	88.899	-0.79454	0.53178	|	142.182	4.10934	0.84298	89.889	-1.90935	0.53176	|	142.106	11.3895	0.0224	88.2221	-0.17941	0.53179	|	142.173	5.85354	0.42598	89.4886	-0.81876	0.53177	|	142.226	4.10827	0.82581	90.1357	-1.86505	0.53175	|	141.765	11.3599	0.0139	89.6791	-0.14652	0.53189	|	142.103
141.962	11.373	0.00539	88.3255	-0.18645	0.53183	|	142.271	5.86415	0.43551	88.8937	-0.78901	0.53174	|	142.332	4.11365	0.83937	89.8808	-1.89661	0.53172	|	142.256	11.4042	0.0215	88.2195	-0.17859	0.53174	|	142.323	5.86028	0.42322	89.4831	-0.81322	0.53172	|	142.376	4.11256	0.82254	90.1277	-1.85304	0.53171	|	141.915	11.3747	0.0123	89.6769	-0.14641	0.53184	|	142.253
142.112	11.3877	0.00444	88.3228	-0.18677	0.53179	|	142.421	5.87091	0.43387	88.8884	-0.78345	0.53169	|	142.482	4.11795	0.83576	89.8726	-1.88399	0.53167	|	142.406	11.419	0.0205	88.2168	-0.17779	0.5317	|	142.473	5.8671	0.42043	89.4775	-0.80764	0.53168	|	142.526	4.11686	0.81854	90.1198	-1.84116	0.53166	|	142.065	11.3894	0.0118	89.6748	-0.14632	0.5318	|	142.403
142.262	11.4024	0.00348	88.32	-0.18711	0.53174	|	142.571	5.87762	0.43042	88.8831	-0.77796	0.53165	|	142.632	4.12223	0.83216	89.8646	-1.87149	0.53163	|	142.556	11.4338	0.0195	88.2142	-0.17699	0.53165	|	142.623	5.87387	0.41766	89.4721	-0.80211	0.53163	|	142.676	4.12117	0.81383	90.1119	-1.82934	0.53162	|	142.215	11.4041	0.0101	89.6726	-0.14625	0.53175	|	142.553
142.412	11.4172	0.00253	88.3172	-0.18744	0.5317	|	142.721	5.88435	0.42726	88.8779	-0.77248	0.5316	|	142.782	4.12652	0.82855	89.8566	-1.85909	0.53159	|	142.706	11.4485	0.0186	88.2116	-0.1762	0.53161	|	142.773	5.88056	0.41491	89.4667	-0.79666	0.53159	|	142.826	4.1255	0.81023	90.104	-1.8176	0.53157	|	142.365	11.4189	0.00915	89.6705	-0.1462	0.53171	|	142.703
142.562	11.432	0.00158	88.3145	-0.18772	0.53165	|	142.871	5.89109	0.42394	88.8727	-0.76701	0.53156	|	142.932	4.1308	0.82494	89.8487	-1.84677	0.53154	|	142.856	11.4632	0.0176	88.209	-0.1754	0.53156	|	142.923	5.88731	0.41214	89.4614	-0.79119	0.53154	|	142.976	4.12982	0.80744	90.0961	-1.80601	0.53153	|	142.515	11.4336	0.00841	89.6683	-0.14616	0.53167	|	142.853
142.712	11.4467	0.000633	88.3117	-0.18792	0.53161	|	143.021	5.89781	0.42222	88.8676	-0.76157	0.53151	|	143.082	4.13508	0.82133	89.8408	-1.83455	0.5315	|	143.006	11.4779	0.0167	88.2065	-0.17459	0.53152	|	143.073	5.89408	0.40935	89.456	-0.78571	0.5315	|	143.126	4.13412	0.80353	90.0884	-1.79461	0.53148	|	142.665	11.4484	0.00832	89.6661	-0.14613	0.53162	|	143.003
142.862	11.4615	-0.000313	88.3089	-0.18802	0.53156	|	143.171	5.90456	0.41847	88.8625	-0.75614	0.53147	|	143.232	4.13937	0.81769	89.833	-1.82238	0.53145	|	143.156	11.4927	0.0157	88.2039	-0.17376	0.53147	|	143.223	5.90083	0.40658	89.4507	-0.78025	0.53145	|	143.276	4.13843	0.80082	90.0807	-1.78332	0.53144	|	142.815	11.4631	0.00683	89.664	-0.14611	0.53158	|	143.153
143.012	11.4762	-0.00125	88.3062	-0.188	0.53152	|	143.321	5.91132	0.41493	88.8574	-0.75071	0.53142	|	143.382	4.14368	0.81405	89.8251	-1.81028	0.53141	|	143.306	11.5075	0.0148	88.2013	-0.1729	0.53143	|	143.373	5.90766	0.40377	89.4454	-0.77476	0.53141	|	143.426	4.14275	0.79719	90.073	-1.77214	0.53139	|	142.965	11.4778	0.00586	89.6618	-0.14612	0.53153	|	143.303
143.162	11.491	-0.00219	88.3034	-0.18782	0.53147	|	143.471	5.91807	0.41288	88.8523	-0.74532	0.53138	|	143.532	4.14799	0.81039	89.8174	-1.79825	0.53136	|	143.456	11.5224	0.0138	88.1988	-0.17202	0.53138	|	143.523	5.91446	0.40097	89.4402	-0.76929	0.53136	|	143.576	4.14707	0.79295	90.0654	-1.7611	0.53135	|	143.115	11.4925	0.00389	89.6597	-0.14614	0.53149	|	143.453
143.312	11.5057	-0.00313	88.3006	-0.18747	0.53143	|	143.621	5.92481	0.40858	88.8473	-0.73994	0.53134	|	143.682	4.15232	0.80673	89.8096	-1.78631	0.53132	|	143.606	11.5372	0.0129	88.1962	-0.1711	0.53134	|	143.673	5.92122	0.39818	89.435	-0.76387	0.53132	|	143.726	4.15138	0.7895	90.0578	-1.75021	0.5313	|	143.265	11.5073	0.00351	89.6575	-0.14617	0.53144	|	143.603
143.462	11.5203	-0.00406	88.2979	-0.18692	0.53138	|	143.771	5.93161	0.4056	88.8423	-0.73454	0.53129	|	143.832	4.15662	0.80308	89.802	-1.77455	0.53127	|	143.756	11.5519	0.0119	88.1937	-0.17015	0.53129	|	143.823	5.92802	0.39538	89.4298	-0.75844	0.53127	|	143.876	4.15569	0.78536	90.0503	-1.73949	0.53126	|	143.415	11.522	0.00347	89.6554	-0.14621	0.5314	|	143.753
143.612	11.535	-0.00498	88.2951	-0.18615	0.53134	|	143.921	5.93838	0.40203	88.8374	-0.72918	0.53125	|	143.982	4.16092	0.79942	89.7943	-1.76289	0.53123	|	143.906	11.5666	0.011	88.1912	-0.16916	0.53125	|	143.973	5.9348	0.39259	89.4247	-0.75302	0.53123	|	144.026	4.15999	0.78093	90.0429	-1.72891	0.53121	|	143.565	11.5367	0.00175	89.6532	-0.14622	0.53135	|	143.903
143.762	11.5498	-0.00591	88.2924	-0.18513	0.53129	|	144.071	5.94515	0.40068	88.8324	-0.72384	0.5312	|	144.132	4.16527	0.79573	89.7867	-1.75122	0.53118	|	144.056	11.5813	0.0101	88.1887	-0.16814	0.53121	|	144.123	5.94157	0.3898	89.4196	-0.74764	0.53119	|	144.176	4.16432	0.77905	90.0354	-1.71842	0.53117	|	143.715	11.5514	0.000147	89.6511	-0.14619	0.53131	|	144.053
143.912	11.5646	-0.00683	88.2896	-0.18386	0.53125	|	144.221	5.9519	0.39681	88.8276	-0.71854	0.53116	|	144.282	4.16956	0.79208	89.7792	-1.73984	0.53114	|	144.206	11.5961	0.00912	88.1862	-0.16706	0.53116	|	144.273	5.94834	0.38702	89.4146	-0.74227	0.53114	|	144.326	4.16862	0.77481	90.028	-1.70814	0.53112	|	143.865	11.5661	-0.00107	89.6489	-0.14612	0.53126	|	144.203
144.062	11.5793	-0.00775	88.2869	-0.18232	0.5312	|	144.371	5.95871	0.39564	88.8227	-0.7132	0.53111	|	144.432	4.17389	0.7884	89.7717	-1.72848	0.53109	|	144.356	11.6109	0.00819	88.1838	-0.16595	0.53112	|	144.423	5.9551	0.38424	89.4096	-0.73693	0.5311	|	144.476	4.17297	0.77157	90.0206	-1.69788	0.53108	|	144.015	11.5809	1.6e-05	89.6468	-0.14597	0.53122	|	144.353
144.212	11.5941	-0.00866	88.2843	-0.18052	0.53116	|	144.521	5.96548	0.39273	88.8179	-0.70791	0.53107	|	144.582	4.1782	0.78473	89.7643	-1.7173	0.53105	|	144.506	11.6257	0.00726	88.1813	-0.16479	0.53107	|	144.573	5.96187	0.38147	89.4046	-0.73161	0.53105	|	144.626	4.1773	0.76834	90.0133	-1.68783	0.53103	|	144.165	11.5956	-0.00213	89.6446	-0.14575	0.53117	|	144.503
144.362	11.6089	-0.00956	88.2816	-0.17846	0.53111	|	144.671	5.97225	0.38952	88.8131	-0.70265	0.53102	|	144.732	4.18249	0.78108	89.7569	-1.70629	0.531	|	144.656	11.6404	0.00634	88.1789	-0.1636	0.53103	|	144.723	5.96861	0.37871	89.3997	-0.72632	0.53101	|	144.776	4.18159	0.76433	90.0061	-1.67799	0.53099	|	144.315	11.6103	-0.00338	89.6425	-0.14541	0.53113	|	144.653
144.512	11.6236	-0.0105	88.279	-0.17613	0.53107	|	144.821	5.97898	0.38581	88.8084	-0.69743	0.53098	|	144.882	4.1868	0.7774	89.7496	-1.69537	0.53096	|	144.806	11.6552	0.00541	88.1765	-0.16236	0.53098	|	144.873	5.97539	0.37593	89.3948	-0.72102	0.53096	|	144.926	4.18594	0.76038	89.9988	-1.6682	0.53094	|	144.465	11.625	-0.00455	89.6403	-0.14494	0.53108	|	144.803
144.662	11.6382	-0.0113	88.2764	-0.17357	0.53102	|	144.971	5.98576	0.38255	88.8037	-0.69221	0.53093	|	145.032	4.19114	0.77371	89.7423	-1.68452	0.53091	|	144.956	11.67	0.00449	88.1741	-0.1611	0.53094	|	145.023	5.98219	0.37316	89.3899	-0.71574	0.53092	|	145.076	4.19026	0.75579	89.9916	-1.65858	0.5309	|	144.615	11.6398	-0.0036	89.6382	-0.14432	0.53104	|	144.953
144.812	11.653	-0.0122	88.2739	-0.17072	0.53098	|	145.121	5.99252	0.37995	88.799	-0.68701	0.53089	|	145.182	4.19548	0.77001	89.735	-1.6738	0.53087	|	145.106	11.6848	0.00357	88.1717	-0.15981	0.53089	|	145.173	5.98902	0.37037	89.385	-0.71045	0.53087	|	145.226	4.19457	0.75372	89.9845	-1.64916	0.53085	|	144.765	11.6546	-0.00595	89.6361	-0.14351	0.53099	|	145.103
144.962	11.6678	-0.0131	88.2714	-0.16764	0.53093	|	145.271	5.99929	0.37661	88.7944	-0.68184	0.53084	|	145.332	4.19978	0.76634	89.7278	-1.66333	0.53082	|	145.256	11.6996	0.00265	88.1694	-0.15851	0.53085	|	145.323	5.99583	0.3676	89.3802	-0.70521	0.53083	|	145.376	4.19885	0.7492	89.9775	-1.63993	0.53081	|	144.915	11.6694	-0.00508	89.6339	-0.14251	0.53095	|	145.253
145.112	11.6826	-0.014	88.2689	-0.16435	0.53089	|	145.421	6.00607	0.37531	88.7898	-0.67669	0.5308	|	145.482	4.20411	0.76266	89.7207	-1.65294	0.53078	|	145.406	11.7143	0.00174	88.1671	-0.15718	0.5308	|	145.473	6.00263	0.36484	89.3754	-0.70001	0.53078	|	145.526	4.20322	0.74559	89.9703	-1.63064	0.53076	|	145.065	11.6841	-0.00561	89.6319	-0.14131	0.5309	|	145.403
145.262	11.6974	-0.0149	88.2665	-0.16089	0.53084	|	145.571	6.01284	0.37183	88.7852	-0.67157	0.53075	|	145.632	4.20841	0.75899	89.7136	-1.64275	0.53073	|	145.556	11.729	0.00083	88.1647	-0.15586	0.53076	|	145.623	6.00943	0.36209	89.3707	-0.69484	0.53074	|	145.676	4.20725	0.74258	89.9638	-1.6222	0.53072	|	145.215	11.6989	-0.00642	89.6298	-0.1399	0.53086	|	145.553
145.412	11.7121	-0.0157	88.2642	-0.1573	0.5308	|	145.721	6.01966	0.36837	88.7807	-0.66644	0.53071	|	145.782	4.21274	0.75529	89.7065	-1.63264	0.53069	|	145.706	11.7438	-7.65e-05	88.1625	-0.15454	0.53071	|	145.773	6.01623	0.35934	89.366	-0.6897	0.53069	|	145.826	4.21097	0.73866	89.9577	-1.61451	0.53068	|	145.365	11.7136	-0.00758	89.6277	-0.13832	0.53081	|	145.703
145.562	11.7269	-0.0166	88.2618	-0.1536	0.53075	|	145.871	6.02644	0.36581	88.7762	-0.66137	0.53066	|	145.932	4.21707	0.7516	89.6994	-1.62268	0.53064	|	145.856	11.7585	-0.000983	88.1602	-0.15322	0.53067	|	145.923	6.02302	0.3566	89.3613	-0.6846	0.53065	|	145.976	4.21477	0.73515	89.9516	-1.60675	0.53063	|	145.515	11.7284	-0.00736	89.6257	-0.13657	0.53077	|	145.853
145.712	11.7417	-0.0175	88.2596	-0.14988	0.53071	|	146.021	6.03323	0.36268	88.7717	-0.65633	0.53062	|	146.082	4.22138	0.74792	89.6925	-1.61293	0.5306	|	146.006	11.7733	-0.00189	88.1579	-0.15192	0.53062	|	146.073	6.02983	0.35386	89.3567	-0.67953	0.5306	|	146.126	4.21857	0.73358	89.9455	-1.5991	0.53059	|	145.665	11.7431	-0.00874	89.6237	-0.13469	0.53072	|	146.003
145.862	11.7565	-0.0184	88.2574	-0.14619	0.53066	|	146.171	6.04001	0.3602	88.7673	-0.65133	0.53057	|	146.232	4.2257	0.74424	89.6855	-1.6033	0.53055	|	146.156	11.7882	-0.0028	88.1557	-0.15063	0.53058	|	146.223	6.03662	0.35113	89.3521	-0.67451	0.53056	|	146.276	4.2223	0.73204	89.9396	-1.5917	0.53054	|	145.815	11.7579	-0.0115	89.6217	-0.1327	0.53068	|	146.153
146.012	11.7713	-0.0192	88.2553	-0.14255	0.53062	|	146.321	6.04679	0.35703	88.7629	-0.64637	0.53053	|	146.382	4.23001	0.74056	89.6786	-1.59382	0.53051	|	146.306	11.803	-0.00369	88.1535	-0.14939	0.53053	|	146.373	6.04345	0.3484	89.3475	-0.6695	0.53051	|	146.426	4.22625	0.72805	89.9333	-1.58392	0.53049	|	145.965	11.7727	-0.0129	89.6198	-0.13064	0.53063	|	146.303
146.162	11.7861	-0.0201	88.2532	-0.13904	0.53057	|	146.471	6.0536	0.35536	88.7585	-0.64141	0.53048	|	146.532	4.23437	0.73684	89.6717	-1.58441	0.53046	|	146.456	11.8178	-0.00459	88.1513	-0.14818	0.53049	|	146.523	6.05026	0.34568	89.343	-0.66454	0.53047	|	146.576	4.23059	0.72261	89.9265	-1.57553	0.53045	|	146.115	11.7874	-0.0138	89.6179	-0.12857	0.53059	|	146.453
146.312	11.8009	-0.021	88.2512	-0.13571	0.53053	|	146.621	6.06038	0.35206	88.7541	-0.63652	0.53044	|	146.682	4.23869	0.73315	89.6649	-1.57522	0.53042	|	146.606	11.8325	-0.00548	88.1491	-0.14701	0.53044	|	146.673	6.05708	0.34297	89.3384	-0.65962	0.53042	|	146.726	4.2349	0.71928	89.9197	-1.56729	0.5304	|	146.265	11.8022	-0.0139	89.616	-0.1265	0.53054	|	146.603
146.462	11.8156	-0.0218	88.2492	-0.13262	0.53048	|	146.771	6.06718	0.35028	88.7498	-0.63166	0.53039	|	146.832	4.24302	0.72946	89.6581	-1.56617	0.53037	|	146.756	11.8473	-0.00638	88.1469	-0.14589	0.5304	|	146.823	6.06389	0.34026	89.334	-0.65475	0.53038	|	146.876	4.23922	0.71614	89.9129	-1.55913	0.53036	|	146.415	11.817	-0.0154	89.6141	-0.12452	0.5305	|	146.753
146.612	11.8303	-0.0227	88.2473	-0.12984	0.53044	|	146.921	6.074	0.34728	88.7455	-0.62682	0.53035	|	146.982	4.24735	0.72576	89.6513	-1.55725	0.53033	|	146.906	11.862	-0.00726	88.1448	-0.14482	0.53035	|	146.973	6.07075	0.33755	89.3295	-0.64989	0.53033	|	147.026	4.24355	0.71402	89.9062	-1.55108	0.53031	|	146.565	11.8317	-0.0155	89.6123	-0.12265	0.53045	|	146.903
146.762	11.8451	-0.0236	88.2454	-0.12735	0.53039	|	147.071	6.08084	0.34347	88.7413	-0.62201	0.5303	|	147.132	4.25167	0.72207	89.6446	-1.54851	0.53028	|	147.056	11.8768	-0.00815	88.1427	-0.1438	0.53031	|	147.123	6.07756	0.33486	89.3251	-0.64511	0.53029	|	147.176	4.24786	0.71115	89.8995	-1.54315	0.53027	|	146.715	11.8464	-0.0156	89.6105	-0.12094	0.53041	|	147.053
146.912	11.8599	-0.0245	88.2435	-0.12525	0.53035	|	147.221	6.08767	0.34097	88.737	-0.61726	0.53026	|	147.282	4.25599	0.71838	89.6379	-1.5399	0.53024	|	147.206	11.8915	-0.00903	88.1405	-0.14283	0.53026	|	147.273	6.08438	0.33217	89.3207	-0.64036	0.53024	|	147.326	4.25218	0.70726	89.8929	-1.5353	0.53022	|	146.865	11.8612	-0.0167	89.6087	-0.11942	0.53036	|	147.203
147.062	11.8747	-0.0253	88.2417	-0.12355	0.5303	|	147.371	6.09447	0.33977	88.7329	-0.61257	0.53021	|	147.432	4.26031	0.71469	89.6313	-1.53143	0.53019	|	147.356	11.9063	-0.00992	88.1384	-0.14191	0.53022	|	147.423	6.09119	0.32949	89.3163	-0.63567	0.5302	|	147.476	4.25651	0.70346	89.8863	-1.52751	0.53018	|	147.015	11.8759	-0.0183	89.607	-0.11813	0.53032	|	147.353
147.212	11.8894	-0.0262	88.2399	-0.12228	0.53026	|	147.521	6.10129	0.33653	88.7287	-0.60791	0.53017	|	147.582	4.2646	0.71103	89.6248	-1.52316	0.53015	|	147.506	11.9211	-0.0108	88.1363	-0.14103	0.53017	|	147.573	6.09797	0.32684	89.3121	-0.63104	0.53015	|	147.626	4.26082	0.69938	89.8797	-1.51985	0.53013	|	147.165	11.8907	-0.0176	89.6053	-0.1171	0.53027	|	147.503
147.362	11.9041	-0.0271	88.2381	-0.12142	0.53021	|	147.671	6.1081	0.33363	88.7246	-0.60332	0.53012	|	147.732	4.2689	0.70736	89.6182	-1.515	0.5301	|	147.656	11.9358	-0.0117	88.1343	-0.1402	0.53013	|	147.723	6.10479	0.32418	89.3078	-0.62643	0.5301	|	147.776	4.26513	0.69453	89.8732	-1.51227	0.53009	|	147.315	11.9054	-0.0193	89.6035	-0.11633	0.53023	|	147.653
147.512	11.9188	-0.028	88.2363	-0.12099	0.53017	|	147.821	6.1149	0.33011	88.7205	-0.59878	0.53008	|	147.882	4.27324	0.70365	89.6117	-1.5069	0.53006	|	147.806	11.9506	-0.0126	88.1322	-0.13941	0.53008	|	147.873	6.11159	0.32153	89.3035	-0.62188	0.53006	|	147.926	4.26949	0.6904	89.8666	-1.50469	0.53004	|	147.465	11.9202	-0.0188	89.6018	-0.11584	0.53018	|	147.803
147.662	11.9336	-0.0289	88.2345	-0.12096	0.53012	|	147.971	6.12169	0.32771	88.7164	-0.59429	0.53003	|	148.032	4.27756	0.69996	89.6052	-1.49896	0.53001	|	147.956	11.9654	-0.0135	88.1302	-0.13864	0.53003	|	148.023	6.1184	0.31889	89.2993	-0.61737	0.53001	|	148.076	4.27382	0.6864	89.8601	-1.49721	0.53	|	147.615	11.935	-0.02	89.6001	-0.11562	0.53014	|	147.953
147.812	11.9484	-0.0299	88.2327	-0.12129	0.53008	|	148.121	6.12847	0.32543	88.7124	-0.58986	0.52999	|	148.182	4.28187	0.69627	89.5987	-1.49115	0.52997	|	148.106	11.9801	-0.0143	88.1281	-0.13791	0.52999	|	148.173	6.12524	0.31624	89.2951	-0.61289	0.52997	|	148.226	4.27802	0.6833	89.8538	-1.49003	0.52995	|	147.765	11.9497	-0.0212	89.5984	-0.11564	0.53009	|	148.103
147.962	11.9631	-0.0308	88.231	-0.12192	0.53003	|	148.271	6.13529	0.32267	88.7084	-0.58547	0.52994	|	148.332	4.2862	0.69256	89.5923	-1.48343	0.52992	|	148.256	11.9948	-0.0152	88.1261	-0.13719	0.52994	|	148.323	6.13207	0.3136	89.2909	-0.60846	0.52992	|	148.376	4.28275	0.67964	89.8468	-1.48199	0.52991	|	147.915	11.9645	-0.0224	89.5967	-0.11586	0.53005	|	148.253
148.112	11.9778	-0.0317	88.2292	-0.12279	0.52999	|	148.421	6.1421	0.32113	88.7044	-0.58113	0.52989	|	148.482	4.29051	0.68887	89.5859	-1.47585	0.52988	|	148.406	12.0096	-0.0161	88.1241	-0.13648	0.5299	|	148.473	6.13893	0.31097	89.2868	-0.60405	0.52988	|	148.526	4.28785	0.67504	89.8393	-1.47341	0.52986	|	148.065	11.9793	-0.0236	89.595	-0.11624	0.53	|	148.403
148.262	11.9925	-0.0326	88.2274	-0.12385	0.52994	|	148.571	6.14887	0.31717	88.7005	-0.57687	0.52985	|	148.632	4.29484	0.68517	89.5795	-1.46836	0.52983	|	148.556	12.0244	-0.017	88.1221	-0.13577	0.52985	|	148.623	6.14573	0.30836	89.2827	-0.59972	0.52983	|	148.676	4.29282	0.67079	89.832	-1.4651	0.52982	|	148.215	11.994	-0.0253	89.5933	-0.11674	0.52996	|	148.553
148.412	12.0073	-0.0336	88.2255	-0.12503	0.5299	|	148.721	6.1557	0.3136	88.6966	-0.57264	0.5298	|	148.782	4.29914	0.68149	89.5733	-1.46102	0.52979	|	148.706	12.0392	-0.0179	88.1201	-0.13504	0.52981	|	148.773	6.15256	0.30574	89.2786	-0.59542	0.52979	|	148.826	4.29788	0.66607	89.8246	-1.45668	0.52977	|	148.365	12.0088	-0.0254	89.5916	-0.11731	0.52991	|	148.703
148.562	12.022	-0.0345	88.2237	-0.12625	0.52985	|	148.871	6.1625	0.31196	88.6927	-0.56847	0.52976	|	148.932	4.30344	0.6778	89.567	-1.45378	0.52974	|	148.856	12.0539	-0.0188	88.1181	-0.13431	0.52976	|	148.923	6.15937	0.30314	89.2746	-0.59117	0.52974	|	148.976	4.30255	0.6624	89.8178	-1.44898	0.52973	|	148.515	12.0237	-0.0264	89.5898	-0.11788	0.52987	|	148.853
148.712	12.0368	-0.0355	88.2218	-0.12747	0.52981	|	149.021	6.1693	0.30874	88.6889	-0.56436	0.52971	|	149.082	4.30773	0.67412	89.5608	-1.44663	0.5297	|	149.006	12.0687	-0.0197	88.1161	-0.13354	0.52972	|	149.073	6.16618	0.30055	89.2705	-0.58696	0.5297	|	149.126	4.30683	0.65936	89.8116	-1.44195	0.52968	|	148.665	12.0385	-0.0273	89.5881	-0.11839	0.52982	|	149.003
148.862	12.0515	-0.0364	88.2199	-0.12859	0.52976	|	149.171	6.17611	0.30613	88.685	-0.5603	0.52967	|	149.232	4.31201	0.67045	89.5546	-1.4396	0.52965	|	149.156	12.0836	-0.0206	88.1141	-0.13275	0.52967	|	149.223	6.17302	0.29795	89.2665	-0.58277	0.52965	|	149.276	4.31116	0.65569	89.8054	-1.43484	0.52964	|	148.815	12.0533	-0.0281	89.5863	-0.1188	0.52978	|	149.153
149.012	12.0663	-0.0374	88.218	-0.12955	0.52972	|	149.321	6.18291	0.30221	88.6813	-0.5563	0.52962	|	149.382	4.31631	0.66676	89.5484	-1.43261	0.5296	|	149.306	12.0983	-0.0215	88.1122	-0.13192	0.52963	|	149.373	6.17985	0.29537	89.2626	-0.57863	0.52961	|	149.426	4.31546	0.6524	89.7992	-1.42782	0.52959	|	148.965	12.068	-0.0282	89.5845	-0.11905	0.52973	|	149.303
149.162	12.0809	-0.0384	88.2161	-0.1303	0.52967	|	149.471	6.18969	0.29893	88.6775	-0.55237	0.52958	|	149.532	4.32062	0.66305	89.5422	-1.42569	0.52956	|	149.456	12.1132	-0.0224	88.1102	-0.13104	0.52958	|	149.523	6.18671	0.29278	89.2586	-0.57451	0.52956	|	149.576	4.3198	0.64845	89.793	-1.42074	0.52955	|	149.115	12.0828	-0.0294	89.5828	-0.11909	0.52969	|	149.453
149.312	12.0957	-0.0393	88.2142	-0.13079	0.52963	|	149.621	6.19651	0.2981	88.6737	-0.54847	0.52953	|	149.682	4.32492	0.65936	89.5361	-1.41885	0.52951	|	149.606	12.128	-0.0233	88.1083	-0.13013	0.52954	|	149.673	6.19352	0.29021	89.2547	-0.57046	0.52952	|	149.726	4.32413	0.64599	89.7869	-1.41369	0.5295	|	149.265	12.0977	-0.0314	89.581	-0.11887	0.52964	|	149.603
149.462	12.1105	-0.0403	88.2122	-0.131	0.52958	|	149.771	6.2033	0.29472	88.67	-0.54464	0.52949	|	149.832	4.32927	0.65562	89.53	-1.41201	0.52947	|	149.756	12.1428	-0.0242	88.1064	-0.12917	0.52949	|	149.823	6.20039	0.28762	89.2508	-0.56641	0.52947	|	149.876	4.32844	0.64282	89.7808	-1.40667	0.52946	|	149.415	12.1125	-0.0314	89.5793	-0.11838	0.52959	|	149.753
149.612	12.1253	-0.0413	88.2103	-0.13091	0.52954	|	149.921	6.2101	0.29204	88.6663	-0.54087	0.52944	|	149.982	4.33358	0.65191	89.5239	-1.40529	0.52942	|	149.906	12.1577	-0.0251	88.1044	-0.12817	0.52945	|	149.973	6.20723	0.28506	89.247	-0.56241	0.52943	|	150.026	4.33273	0.63923	89.7748	-1.39971	0.52941	|	149.565	12.1273	-0.0335	89.5775	-0.11759	0.52955	|	149.903
149.762	12.14	-0.0423	88.2083	-0.13052	0.52949	|	150.071	6.21692	0.28823	88.6627	-0.53714	0.5294	|	150.132	4.33793	0.64817	89.5178	-1.39856	0.52938	|	150.056	12.1725	-0.026	88.1025	-0.12713	0.5294	|	150.123	6.21407	0.28249	89.2431	-0.55844	0.52938	|	150.176	4.33705	0.63652	89.7688	-1.39269	0.52936	|	149.715	12.1421	-0.0334	89.5757	-0.1165	0.5295	|	150.053
149.912	12.1548	-0.0432	88.2064	-0.12983	0.52944	|	150.221	6.22374	0.28531	88.659	-0.53346	0.52935	|	150.282	4.34228	0.64441	89.5118	-1.39188	0.52933	|	150.206	12.1872	-0.0269	88.1007	-0.12606	0.52936	|	150.273	6.22092	0.27993	89.2393	-0.55451	0.52934	|	150.326	4.34137	0.63336	89.7627	-1.38566	0.52932	|	149.865	12.157	-0.0352	89.574	-0.11513	0.52946	|	150.203
150.062	12.1696	-0.0442	88.2045	-0.12888	0.5294	|	150.371	6.23057	0.28428	88.6554	-0.52982	0.52931	|	150.432	4.34661	0.64068	89.5057	-1.38528	0.52929	|	150.356	12.2021	-0.0278	88.0988	-0.12494	0.52931	|	150.423	6.22777	0.27737	89.2355	-0.55062	0.52929	|	150.476	4.34567	0.62901	89.7568	-1.37867	0.52927	|	150.015	12.1718	-0.0354	89.5723	-0.11349	0.52941	|	150.353
150.212	12.1845	-0.0452	88.2026	-0.12771	0.52935	|	150.521	6.23739	0.2809	88.6518	-0.52625	0.52926	|	150.582	4.35095	0.63693	89.4997	-1.3787	0.52924	|	150.506	12.2169	-0.0288	88.097	-0.1238	0.52927	|	150.573	6.2346	0.27483	89.2318	-0.54676	0.52924	|	150.626	4.35002	0.62558	89.7508	-1.37159	0.52923	|	150.165	12.1866	-0.0372	89.5707	-0.11163	0.52937	|	150.503
150.362	12.1993	-0.0462	88.2007	-0.12636	0.52931	|	150.671	6.24421	0.27854	88.6482	-0.52272	0.52922	|	150.732	4.35531	0.63316	89.4937	-1.37214	0.5292	|	150.656	12.2317	-0.0297	88.0951	-0.12265	0.52922	|	150.723	6.24147	0.27228	89.228	-0.54292	0.5292	|	150.776	4.35437	0.62171	89.7449	-1.3645	0.52918	|	150.315	12.2014	-0.0384	89.569	-0.1096	0.52932	|	150.653
150.512	12.2142	-0.0471	88.1988	-0.12492	0.52926	|	150.821	6.25102	0.27538	88.6446	-0.51926	0.52917	|	150.882	4.35963	0.62943	89.4878	-1.36566	0.52915	|	150.806	12.2465	-0.0306	88.0933	-0.12149	0.52918	|	150.873	6.24831	0.26974	89.2243	-0.53913	0.52915	|	150.926	4.35872	0.6173	89.739	-1.35739	0.52914	|	150.465	12.2162	-0.0382	89.5674	-0.10744	0.52928	|	150.803
150.662	12.2289	-0.0481	88.197	-0.12342	0.52922	|	150.971	6.25787	0.27311	88.6411	-0.51582	0.52912	|	151.032	4.36396	0.62568	89.4819	-1.35919	0.52911	|	150.956	12.2613	-0.0315	88.0915	-0.12032	0.52913	|	151.023	6.25515	0.2672	89.2207	-0.53537	0.52911	|	151.076	4.36307	0.61356	89.7331	-1.35028	0.52909	|	150.615	12.2309	-0.0382	89.5658	-0.10521	0.52923	|	150.953
150.812	12.2436	-0.0491	88.1952	-0.12195	0.52917	|	151.121	6.26468	0.26976	88.6376	-0.51245	0.52908	|	151.182	4.36828	0.62194	89.4761	-1.35277	0.52906	|	151.106	12.2762	-0.0324	88.0898	-0.11915	0.52909	|	151.173	6.26202	0.26466	89.217	-0.53163	0.52906	|	151.226	4.36743	0.61016	89.7272	-1.34313	0.52905	|	150.765	12.2458	-0.0393	89.5643	-0.10296	0.52919	|	151.103
150.962	12.2585	-0.05	88.1934	-0.12053	0.52913	|	151.271	6.27151	0.26706	88.6341	-0.50912	0.52903	|	151.332	4.37262	0.61818	89.4702	-1.34633	0.52902	|	151.256	12.291	-0.0333	88.088	-0.118	0.52904	|	151.323	6.26891	0.26212	89.2134	-0.52791	0.52902	|	151.376	4.37178	0.60719	89.7214	-1.33598	0.529	|	150.915	12.2606	-0.0413	89.5628	-0.10076	0.52914	|	151.253
151.112	12.2734	-0.051	88.1916	-0.11924	0.52908	|	151.421	6.27832	0.26477	88.6307	-0.50584	0.52899	|	151.482	4.37699	0.61438	89.4643	-1.33985	0.52897	|	151.406	12.3058	-0.0342	88.0863	-0.11688	0.52899	|	151.473	6.27576	0.25959	89.2097	-0.52425	0.52897	|	151.526	4.37612	0.60439	89.7156	-1.32884	0.52896	|	151.065	12.2754	-0.0414	89.5613	-0.0987	0.5291	|	151.403
151.262	12.2883	-0.052	88.1899	-0.11811	0.52904	|	151.571	6.28513	0.26199	88.6272	-0.50261	0.52894	|	151.632	4.38137	0.61058	89.4585	-1.33338	0.52892	|	151.556	12.3206	-0.0352	88.0846	-0.11579	0.52895	|	151.623	6.28263	0.25707	89.2062	-0.52061	0.52893	|	151.676	4.38046	0.60081	89.7098	-1.32166	0.52891	|	151.215	12.2902	-0.0435	89.5599	-0.0967	0.52905	|	151.553
151.412	12.3031	-0.053	88.1881	-0.1172	0.52899	|	151.721	6.29197	0.25819	88.6238	-0.4994	0.5289	|	151.782	4.38573	0.60679	89.4527	-1.32695	0.52888	|	151.706	12.3354	-0.0361	88.0828	-0.11474	0.5289	|	151.773	6.2895	0.25454	89.2026	-0.517	0.52888	|	151.826	4.38481	0.59732	89.7041	-1.31446	0.52887	|	151.365	12.305	-0.0435	89.5585	-0.095	0.52901	|	151.703
151.562	12.3179	-0.0539	88.1864	-0.1165	0.52895	|	151.871	6.2988	0.25583	88.6204	-0.49624	0.52885	|	151.932	4.39005	0.60303	89.447	-1.32057	0.52883	|	151.856	12.3503	-0.037	88.0811	-0.11374	0.52886	|	151.923	6.29639	0.25202	89.199	-0.51341	0.52884	|	151.976	4.38914	0.59319	89.6984	-1.30727	0.52882	|	151.515	12.3198	-0.0444	89.5571	-0.0934	0.52896	|	151.853
151.712	12.3327	-0.0549	88.1847	-0.11603	0.5289	|	152.021	6.30567	0.25447	88.617	-0.4931	0.52881	|	152.082	4.39441	0.59924	89.4412	-1.31413	0.52879	|	152.006	12.3651	-0.0379	88.0795	-0.11279	0.52881	|	152.073	6.30326	0.24952	89.1955	-0.50988	0.52879	|	152.126	4.39347	0.58945	89.6928	-1.30006	0.52877	|	151.665	12.3346	-0.045	89.5557	-0.0921	0.52891	|	152.003
151.862	12.3475	-0.0558	88.183	-0.11577	0.52885	|	152.171	6.31251	0.25112	88.6136	-0.49001	0.52876	|	152.232	4.39876	0.59545	89.4355	-1.30772	0.52874	|	152.156	12.3799	-0.0388	88.0778	-0.1119	0.52877	|	152.223	6.31012	0.24701	89.192	-0.50638	0.52874	|	152.276	4.39779	0.58532	89.6872	-1.29284	0.52873	|	151.815	12.3493	-0.0452	89.5544	-0.091	0.52887	|	152.153
152.012	12.3622	-0.0568	88.1813	-0.11573	0.52881	|	152.321	6.31934	0.24836	88.6103	-0.48697	0.52872	|	152.382	4.40311	0.59166	89.4299	-1.30129	0.5287	|	152.306	12.3948	-0.0397	88.0761	-0.11107	0.52872	|	152.373	6.317	0.24452	89.1886	-0.50291	0.5287	|	152.426	4.40214	0.58047	89.6816	-1.28556	0.52868	|	151.965	12.3641	-0.0451	89.553	-0.0901	0.52882	|	152.303
152.162	12.377	-0.0577	88.1795	-0.11585	0.52876	|	152.471	6.32619	0.24632	88.607	-0.48395	0.52867	|	152.532	4.40747	0.58785	89.4242	-1.29485	0.52865	|	152.456	12.4096	-0.0406	88.0745	-0.1103	0.52867	|	152.523	6.32389	0.24202	89.1851	-0.49947	0.52865	|	152.576	4.40652	0.57648	89.676	-1.27821	0.52864	|	152.115	12.3789	-0.0465	89.5517	-0.0895	0.52878	|	152.453
152.312	12.3918	-0.0587	88.1778	-0.11612	0.52872	|	152.621	6.33301	0.24283	88.6037	-0.48097	0.52862	|	152.682	4.41182	0.58405	89.4186	-1.2884	0.52861	|	152.606	12.4244	-0.0415	88.0729	-0.1096	0.52863	|	152.673	6.33073	0.23954	89.1817	-0.49608	0.52861	|	152.726	4.41087	0.57338	89.6704	-1.27088	0.52859	|	152.265	12.3937	-0.0476	89.5504	-0.089	0.52873	|	152.603
152.462	12.4067	-0.0596	88.1761	-0.11647	0.52867	|	152.771	6.33984	0.24206	88.6004	-0.47802	0.52858	|	152.832	4.41616	0.58026	89.413	-1.28196	0.52856	|	152.756	12.4393	-0.0424	88.0713	-0.10897	0.52858	|	152.823	6.33762	0.23706	89.1783	-0.49272	0.52856	|	152.876	4.41523	0.57018	89.6649	-1.26353	0.52855	|	152.415	12.4085	-0.0498	89.5491	-0.0888	0.52869	|	152.753
152.612	12.4215	-0.0605	88.1744	-0.11687	0.52863	|	152.921	6.34668	0.23805	88.5972	-0.4751	0.52853	|	152.982	4.42049	0.57648	89.4075	-1.27553	0.52851	|	152.906	12.4543	-0.0433	88.0696	-0.1084	0.52854	|	152.973	6.34448	0.23459	89.1749	-0.4894	0.52852	|	153.026	4.41957	0.56869	89.6594	-1.25618	0.5285	|	152.565	12.4233	-0.0495	89.5478	-0.0887	0.52864	|	152.903
152.762	12.4364	-0.0615	88.1726	-0.11727	0.52858	|	153.071	6.35356	0.2359	88.5939	-0.4722	0.52849	|	153.132	4.4248	0.5727	89.402	-1.26911	0.52847	|	153.056	12.4691	-0.0442	88.068	-0.10789	0.52849	|	153.123	6.35136	0.23212	89.1716	-0.48612	0.52847	|	153.176	4.42391	0.56437	89.654	-1.24883	0.52846	|	152.715	12.4382	-0.0509	89.5464	-0.0887	0.5286	|	153.053
152.912	12.4512	-0.0624	88.1709	-0.11761	0.52854	|	153.221	6.36042	0.23368	88.5907	-0.46933	0.52844	|	153.282	4.42911	0.56893	89.3965	-1.26267	0.52842	|	153.206	12.4839	-0.045	88.0664	-0.10744	0.52845	|	153.273	6.35822	0.22967	89.1683	-0.48289	0.52843	|	153.326	4.42827	0.56038	89.6486	-1.24142	0.52841	|	152.865	12.4529	-0.0497	89.5451	-0.0888	0.52855	|	153.203
153.062	12.466	-0.0633	88.1691	-0.11785	0.52849	|	153.371	6.36729	0.22879	88.5875	-0.46648	0.5284	|	153.432	4.43346	0.56512	89.391	-1.25616	0.52838	|	153.356	12.4988	-0.0459	88.0648	-0.10704	0.5284	|	153.423	6.36511	0.22721	89.165	-0.47968	0.52838	|	153.476	4.43264	0.55606	89.6431	-1.23398	0.52836	|	153.015	12.4678	-0.0511	89.5438	-0.0889	0.5285	|	153.353
153.212	12.4808	-0.0643	88.1674	-0.11795	0.52844	|	153.521	6.37416	0.22771	88.5843	-0.46366	0.52835	|	153.582	4.43782	0.5613	89.3856	-1.24963	0.52833	|	153.506	12.5136	-0.0468	88.0633	-0.10669	0.52836	|	153.573	6.372	0.22475	89.1617	-0.47651	0.52833	|	153.626	4.437	0.55144	89.6378	-1.22656	0.52832	|	153.165	12.4825	-0.0518	89.5425	-0.0891	0.52846	|	153.503
153.362	12.4956	-0.0652	88.1656	-0.11787	0.5284	|	153.671	6.38102	0.22543	88.5811	-0.46086	0.5283	|	153.732	4.44217	0.55748	89.3802	-1.24308	0.52829	|	153.656	12.5285	-0.0476	88.0617	-0.10639	0.52831	|	153.723	6.37888	0.2223	89.1584	-0.47339	0.52829	|	153.776	4.44135	0.5473	89.6325	-1.21914	0.52827	|	153.315	12.4973	-0.054	89.5412	-0.0893	0.52841	|	153.653
153.512	12.5105	-0.0661	88.1639	-0.11759	0.52835	|	153.821	6.3879	0.22241	88.5779	-0.45808	0.52826	|	153.882	4.44652	0.55366	89.3748	-1.23653	0.52824	|	153.806	12.5434	-0.0485	88.0601	-0.10612	0.52827	|	153.873	6.38572	0.21987	89.1552	-0.47032	0.52824	|	153.926	4.4457	0.54338	89.6272	-1.2117	0.52823	|	153.465	12.5122	-0.0541	89.5399	-0.0895	0.52837	|	153.803
153.662	12.5253	-0.067	88.1622	-0.11711	0.52831	|	153.971	6.39477	0.21934	88.5748	-0.45533	0.52821	|	154.032	4.45086	0.54986	89.3694	-1.22998	0.52819	|	153.956	12.5582	-0.0493	88.0585	-0.10588	0.52822	|	154.023	6.3926	0.21744	89.1519	-0.46728	0.5282	|	154.076	4.45004	0.54052	89.6219	-1.20429	0.52818	|	153.615	12.5269	-0.0557	89.5385	-0.0896	0.52832	|	153.953
153.812	12.5401	-0.0679	88.1604	-0.11643	0.52826	|	154.121	6.40164	0.21755	88.5717	-0.4526	0.52817	|	154.182	4.45519	0.54606	89.3641	-1.22342	0.52815	|	154.106	12.5731	-0.0502	88.057	-0.10566	0.52817	|	154.173	6.39948	0.21501	89.1487	-0.46429	0.52815	|	154.226	4.45436	0.53601	89.6167	-1.1969	0.52814	|	153.765	12.5417	-0.0557	89.5372	-0.0897	0.52828	|	154.103
153.962	12.5549	-0.0688	88.1587	-0.11554	0.52822	|	154.271	6.40853	0.21509	88.5686	-0.44988	0.52812	|	154.332	4.45953	0.54224	89.3588	-1.21683	0.5281	|	154.256	12.588	-0.051	88.0554	-0.10546	0.52813	|	154.323	6.40634	0.21258	89.1456	-0.46134	0.52811	|	154.376	4.45869	0.53196	89.6116	-1.1895	0.52809	|	153.915	12.5565	-0.0559	89.5359	-0.0897	0.52823	|	154.253
154.112	12.5698	-0.0697	88.157	-0.11446	0.52817	|	154.421	6.41539	0.21242	88.5655	-0.44719	0.52808	|	154.482	4.46388	0.53842	89.3535	-1.21022	0.52806	|	154.406	12.6028	-0.0519	88.0538	-0.10527	0.52808	|	154.473	6.41323	0.21015	89.1424	-0.45842	0.52806	|	154.526	4.46304	0.52928	89.6064	-1.18205	0.52804	|	154.065	12.5714	-0.0571	89.5345	-0.0897	0.52818	|	154.403
154.262	12.5846	-0.0706	88.1553	-0.11322	0.52812	|	154.571	6.42229	0.20875	88.5624	-0.4445	0.52803	|	154.632	4.46821	0.53461	89.3483	-1.20361	0.52801	|	154.556	12.6177	-0.0527	88.0522	-0.10507	0.52804	|	154.623	6.42012	0.20773	89.1392	-0.45555	0.52801	|	154.676	4.46741	0.52655	89.6013	-1.17457	0.528	|	154.215	12.5861	-0.0576	89.5332	-0.0897	0.52814	|	154.553
154.412	12.5994	-0.0715	88.1536	-0.11184	0.52808	|	154.721	6.42916	0.20816	88.5594	-0.44184	0.52799	|	154.782	4.47258	0.53077	89.3431	-1.19694	0.52797	|	154.706	12.6326	-0.0535	88.0507	-0.10487	0.52799	|	154.773	6.42699	0.20531	89.1361	-0.45273	0.52797	|	154.826	4.47178	0.52267	89.5961	-1.1671	0.52795	|	154.365	12.601	-0.058	89.5319	-0.0896	0.52809	|	154.703
154.562	12.6143	-0.0724	88.152	-0.11037	0.52803	|	154.871	6.43607	0.2063	88.5563	-0.43919	0.52794	|	154.932	4.47692	0.52696	89.3379	-1.1903	0.52792	|	154.856	12.6476	-0.0544	88.0491	-0.10466	0.52794	|	154.923	6.43391	0.20288	89.133	-0.44992	0.52792	|	154.976	4.47611	0.51915	89.5911	-1.1597	0.52791	|	154.515	12.6158	-0.0586	89.5306	-0.0895	0.52805	|	154.853
154.712	12.629	-0.0733	88.1504	-0.10884	0.52799	|	155.021	6.44295	0.2037	88.5533	-0.43656	0.52789	|	155.082	4.48121	0.52319	89.3328	-1.18374	0.52787	|	155.006	12.6624	-0.0552	88.0476	-0.10443	0.5279	|	155.073	6.44078	0.20047	89.1299	-0.44718	0.52788	|	155.126	4.48043	0.51607	89.5861	-1.15232	0.52786	|	154.665	12.6306	-0.0603	89.5292	-0.0894	0.528	|	155.003
154.862	12.6438	-0.0742	88.1488	-0.10729	0.52794	|	155.171	6.44983	0.19996	88.5503	-0.43395	0.52785	|	155.232	4.48554	0.51939	89.3277	-1.1771	0.52783	|	155.156	12.6774	-0.056	88.046	-0.10417	0.52785	|	155.223	6.44769	0.19805	89.1268	-0.44446	0.52783	|	155.276	4.4848	0.51075	89.5811	-1.14489	0.52782	|	154.815	12.6455	-0.0614	89.5279	-0.0893	0.52796	|	155.153
155.012	12.6586	-0.0751	88.1472	-0.10575	0.5279	|	155.321	6.45672	0.19786	88.5473	-0.43135	0.5278	|	155.382	4.4899	0.51556	89.3226	-1.17041	0.52778	|	155.306	12.6923	-0.0568	88.0444	-0.10389	0.52781	|	155.373	6.45457	0.19564	89.1238	-0.4418	0.52779	|	155.426	4.48913	0.50833	89.5762	-1.13752	0.52777	|	154.965	12.6602	-0.0617	89.5266	-0.0892	0.52791	|	155.303
155.162	12.6735	-0.076	88.1456	-0.10423	0.52785	|	155.471	6.46362	0.19566	88.5444	-0.42877	0.52776	|	155.532	4.49425	0.51173	89.3175	-1.16372	0.52774	|	155.456	12.7072	-0.0577	88.0429	-0.10357	0.52776	|	155.523	6.46148	0.19322	89.1207	-0.43916	0.52774	|	155.576	4.49351	0.50567	89.5712	-1.13008	0.52772	|	155.115	12.675	-0.0631	89.5253	-0.0892	0.52786	|	155.453
155.312	12.6884	-0.0769	88.1441	-0.10276	0.5278	|	155.621	6.47051	0.19384	88.5414	-0.4262	0.52771	|	155.682	4.49865	0.50788	89.3124	-1.15697	0.52769	|	155.606	12.7221	-0.0585	88.0414	-0.10321	0.52772	|	155.673	6.46838	0.1908	89.1177	-0.43657	0.52769	|	155.726	4.49788	0.50158	89.5663	-1.12267	0.52768	|	155.265	12.6898	-0.0644	89.5239	-0.0892	0.52782	|	155.603
155.462	12.7033	-0.0778	88.1426	-0.10135	0.52776	|	155.771	6.47739	0.1905	88.5385	-0.42366	0.52766	|	155.832	4.50302	0.50404	89.3073	-1.15025	0.52765	|	155.756	12.737	-0.0593	88.0398	-0.1028	0.52767	|	155.823	6.47525	0.1884	89.1147	-0.43402	0.52765	|	155.876	4.50221	0.49708	89.5614	-1.11536	0.52763	|	155.415	12.7047	-0.0643	89.5226	-0.0891	0.52777	|	155.753
155.612	12.7182	-0.0787	88.1411	-0.1	0.52771	|	155.921	6.4843	0.18761	88.5356	-0.42111	0.52762	|	155.982	4.50738	0.50022	89.3023	-1.14355	0.5276	|	155.906	12.7519	-0.0601	88.0383	-0.10235	0.52763	|	155.973	6.48217	0.18598	89.1117	-0.43149	0.5276	|	156.026	4.50653	0.49354	89.5566	-1.10807	0.52759	|	155.565	12.7195	-0.0651	89.5213	-0.0891	0.52773	|	155.903
155.762	12.7331	-0.0796	88.1396	-0.0987	0.52767	|	156.071	6.49119	0.18509	88.5327	-0.41859	0.52757	|	156.132	4.51172	0.49641	89.2974	-1.13688	0.52755	|	156.056	12.7668	-0.061	88.0368	-0.10185	0.52758	|	156.123	6.4891	0.18357	89.1088	-0.42899	0.52756	|	156.176	4.51089	0.49054	89.5518	-1.10075	0.52754	|	155.715	12.7344	-0.065	89.52	-0.0891	0.52768	|	156.053
155.912	12.748	-0.0805	88.1381	-0.0975	0.52762	|	156.221	6.49806	0.18257	88.5298	-0.41609	0.52753	|	156.282	4.51604	0.49263	89.2925	-1.13025	0.52751	|	156.206	12.7817	-0.0618	88.0353	-0.10129	0.52753	|	156.273	6.49605	0.18115	89.1058	-0.42652	0.52751	|	156.326	4.51523	0.48626	89.547	-1.09348	0.5275	|	155.865	12.7493	-0.067	89.5186	-0.089	0.52764	|	156.203
156.062	12.7629	-0.0814	88.1367	-0.0964	0.52758	|	156.371	6.50494	0.18081	88.527	-0.4136	0.52748	|	156.432	4.5204	0.48881	89.2876	-1.12356	0.52746	|	156.356	12.7965	-0.0626	88.0338	-0.10069	0.52749	|	156.423	6.50297	0.17874	89.1028	-0.42409	0.52747	|	156.476	4.51954	0.48211	89.5423	-1.08627	0.52745	|	156.015	12.7641	-0.0675	89.5173	-0.0889	0.52759	|	156.353
156.212	12.7777	-0.0823	88.1353	-0.0953	0.52753	|	156.521	6.51184	0.17915	88.5241	-0.41112	0.52744	|	156.582	4.52475	0.48501	89.2827	-1.11691	0.52742	|	156.506	12.8114	-0.0635	88.0323	-0.10003	0.52744	|	156.573	6.50993	0.17633	89.0999	-0.42167	0.52742	|	156.626	4.5239	0.47838	89.5376	-1.07904	0.5274	|	156.165	12.779	-0.0684	89.516	-0.0887	0.52754	|	156.503
156.362	12.7926	-0.0832	88.1338	-0.0944	0.52748	|	156.671	6.51874	0.17602	88.5213	-0.40865	0.52739	|	156.732	4.52909	0.48122	89.2779	-1.11026	0.52737	|	156.656	12.8263	-0.0643	88.0308	-0.0993	0.52739	|	156.723	6.51684	0.17394	89.097	-0.41931	0.52737	|	156.776	4.52828	0.47439	89.5329	-1.07179	0.52736	|	156.315	12.7938	-0.0702	89.5147	-0.0885	0.5275	|	156.653
156.512	12.8075	-0.0841	88.1325	-0.0934	0.52744	|	156.821	6.52562	0.17373	88.5185	-0.4062	0.52734	|	156.882	4.53345	0.47742	89.273	-1.10362	0.52733	|	156.806	12.8412	-0.0651	88.0293	-0.0985	0.52735	|	156.873	6.52378	0.17155	89.0941	-0.41696	0.52733	|	156.926	4.53264	0.47077	89.5283	-1.0646	0.52731	|	156.465	12.8086	-0.0712	89.5134	-0.0881	0.52745	|	156.803
156.662	12.8223	-0.085	88.1311	-0.0925	0.52739	|	156.971	6.53251	0.17278	88.5157	-0.40377	0.5273	|	157.032	4.53783	0.4736	89.2682	-1.09694	0.52728	|	156.956	12.8561	-0.066	88.0279	-0.0977	0.5273	|	157.023	6.53071	0.16916	89.0912	-0.41464	0.52728	|	157.076	4.53699	0.46691	89.5237	-1.05745	0.52727	|	156.615	12.8234	-0.0729	89.5121	-0.0877	0.52741	|	156.953
156.812	12.8373	-0.0859	88.1297	-0.0916	0.52735	|	157.121	6.53944	0.16957	88.5129	-0.40133	0.52725	|	157.182	4.54222	0.46978	89.2634	-1.09028	0.52723	|	157.106	12.871	-0.0668	88.0264	-0.0969	0.52726	|	157.173	6.53766	0.16678	89.0883	-0.41234	0.52724	|	157.226	4.54136	0.46291	89.519	-1.05032	0.52722	|	156.765	12.8383	-0.0729	89.5108	-0.0872	0.52736	|	157.103
156.962	12.8521	-0.0868	88.1283	-0.0907	0.5273	|	157.271	6.54635	0.16708	88.5101	-0.39892	0.52721	|	157.332	4.54657	0.466	89.2587	-1.08369	0.52719	|	157.256	12.8858	-0.0676	88.025	-0.096	0.52721	|	157.323	6.5446	0.16441	89.0855	-0.41006	0.52719	|	157.376	4.5457	0.45895	89.5145	-1.04326	0.52717	|	156.915	12.8532	-0.0737	89.5095	-0.0865	0.52731	|	157.253
157.112	12.867	-0.0877	88.127	-0.0898	0.52725	|	157.421	6.55325	0.16383	88.5074	-0.39652	0.52716	|	157.482	4.55092	0.46222	89.254	-1.07712	0.52714	|	157.406	12.9007	-0.0685	88.0235	-0.095	0.52717	|	157.473	6.55152	0.16206	89.0827	-0.40781	0.52714	|	157.526	4.55006	0.45367	89.51	-1.03622	0.52713	|	157.065	12.868	-0.0745	89.5082	-0.0856	0.52727	|	157.403
157.262	12.8819	-0.0886	88.1257	-0.0888	0.52721	|	157.571	6.56016	0.16135	88.5047	-0.39414	0.52711	|	157.632	4.55531	0.45841	89.2493	-1.0705	0.5271	|	157.556	12.9156	-0.0693	88.0221	-0.094	0.52712	|	157.623	6.55848	0.1597	89.0798	-0.40557	0.5271	|	157.676	4.55446	0.44985	89.5054	-1.02915	0.52708	|	157.215	12.883	-0.0757	89.5069	-0.0846	0.52722	|	157.553
157.412	12.8967	-0.0894	88.1244	-0.0877	0.52716	|	157.721	6.56702	0.16015	88.502	-0.39178	0.52707	|	157.782	4.55972	0.45459	89.2446	-1.0639	0.52705	|	157.706	12.9305	-0.0702	88.0207	-0.093	0.52707	|	157.773	6.56541	0.15736	89.077	-0.40336	0.52705	|	157.826	4.55882	0.44655	89.501	-1.02219	0.52704	|	157.365	12.8978	-0.0761	89.5057	-0.0834	0.52718	|	157.703
157.562	12.9115	-0.0903	88.1231	-0.0866	0.52712	|	157.871	6.57393	0.15648	88.4993	-0.38943	0.52702	|	157.932	4.5641	0.45081	89.2399	-1.05735	0.527	|	157.856	12.9455	-0.071	88.0194	-0.0919	0.52703	|	157.923	6.57233	0.15503	89.0742	-0.40116	0.52701	|	157.976	4.56318	0.44302	89.4965	-1.01526	0.52699	|	157.515	12.9126	-0.0772	89.5045	-0.0821	0.52713	|	157.853
157.712	12.9264	-0.0912	88.1218	-0.0855	0.52707	|	158.021	6.58084	0.1557	88.4966	-0.38709	0.52698	|	158.082	4.56847	0.44703	89.2353	-1.05084	0.52696	|	158.006	12.9604	-0.0718	88.018	-0.0909	0.52698	|	158.073	6.57923	0.15273	89.0715	-0.39899	0.52696	|	158.126	4.56753	0.43964	89.4921	-1.00839	0.52694	|	157.665	12.9275	-0.0782	89.5032	-0.0807	0.52709	|	158.003
157.862	12.9412	-0.0921	88.1205	-0.0843	0.52702	|	158.171	6.58774	0.15364	88.4939	-0.38476	0.52693	|	158.232	4.57282	0.44329	89.2308	-1.04441	0.52691	|	158.156	12.9753	-0.0727	88.0166	-0.0898	0.52693	|	158.223	6.58612	0.15043	89.0687	-0.39683	0.52691	|	158.276	4.57189	0.43618	89.4877	-1.00157	0.5269	|	157.815	12.9423	-0.0796	89.5021	-0.0791	0.52704	|	158.153
158.012	12.9561	-0.0929	88.1193	-0.0831	0.52698	|	158.321	6.59466	0.15023	88.4913	-0.38245	0.52688	|	158.382	4.57719	0.43953	89.2262	-1.03796	0.52687	|	158.306	12.9902	-0.0735	88.0153	-0.0887	0.52689	|	158.373	6.59306	0.14813	89.066	-0.39467	0.52687	|	158.426	4.57625	0.43279	89.4834	-0.99476	0.52685	|	157.965	12.9572	-0.0798	89.5009	-0.0775	0.52699	|	158.303
158.162	12.971	-0.0938	88.1181	-0.0818	0.52693	|	158.471	6.6016	0.14984	88.4886	-0.38014	0.52684	|	158.532	4.58158	0.43576	89.2217	-1.03152	0.52682	|	158.456	13.0051	-0.0743	88.014	-0.0877	0.52684	|	158.523	6.59994	0.14587	89.0633	-0.39255	0.52682	|	158.576	4.58061	0.42991	89.4791	-0.98802	0.52681	|	158.115	12.972	-0.0818	89.4998	-0.0758	0.52695	|	158.453
158.312	12.9858	-0.0946	88.1168	-0.0806	0.52689	|	158.621	6.60854	0.14645	88.486	-0.37784	0.52679	|	158.682	4.58594	0.43202	89.2172	-1.02515	0.52677	|	158.606	13.02	-0.0751	88.0127	-0.0866	0.5268	|	158.673	6.60688	0.14359	89.0606	-0.39041	0.52678	|	158.726	4.58493	0.42633	89.4748	-0.98137	0.52676	|	158.265	12.9869	-0.0828	89.4986	-0.0741	0.5269	|	158.603
158.462	13.0008	-0.0955	88.1157	-0.0794	0.52684	|	158.771	6.61543	0.14332	88.4834	-0.37558	0.52675	|	158.832	4.59035	0.42825	89.2127	-1.01875	0.52673	|	158.756	13.0349	-0.0759	88.0114	-0.0856	0.52675	|	158.823	6.61375	0.14135	89.0579	-0.38831	0.52673	|	158.876	4.58928	0.42161	89.4706	-0.97473	0.52671	|	158.415	13.0018	-0.082	89.4976	-0.0724	0.52686	|	158.753
158.612	13.0156	-0.0963	88.1145	-0.0782	0.52679	|	158.921	6.62233	0.14141	88.4808	-0.37332	0.5267	|	158.982	4.59473	0.42451	89.2082	-1.01243	0.52668	|	158.906	13.0499	-0.0768	88.0101	-0.0846	0.52671	|	158.973	6.6207	0.13908	89.0552	-0.38618	0.52668	|	159.026	4.59369	0.41636	89.4663	-0.96806	0.52667	|	158.565	13.0167	-0.0823	89.4965	-0.0707	0.52681	|	158.903
158.762	13.0305	-0.0971	88.1133	-0.0771	0.52675	|	159.071	6.62927	0.13966	88.4782	-0.37107	0.52665	|	159.132	4.59911	0.42078	89.2038	-1.00613	0.52664	|	159.056	13.0648	-0.0776	88.0089	-0.0836	0.52666	|	159.123	6.62764	0.13684	89.0525	-0.38408	0.52664	|	159.176	4.59807	0.41252	89.462	-0.96147	0.52662	|	158.715	13.0315	-0.0821	89.4955	-0.069	0.52676	|	159.053
158.912	13.0453	-0.098	88.1122	-0.0761	0.5267	|	159.221	6.63617	0.13767	88.4757	-0.36885	0.52661	|	159.282	4.60351	0.41703	89.1994	-0.99985	0.52659	|	159.206	13.0798	-0.0784	88.0076	-0.0827	0.52661	|	159.273	6.63455	0.13461	89.0499	-0.38199	0.52659	|	159.326	4.60246	0.40934	89.4578	-0.95492	0.52658	|	158.865	13.0464	-0.0844	89.4944	-0.0675	0.52672	|	159.203
159.062	13.0602	-0.0988	88.1111	-0.0753	0.52666	|	159.371	6.64305	0.13487	88.4732	-0.36664	0.52656	|	159.432	4.6079	0.41331	89.195	-0.99363	0.52654	|	159.356	13.0947	-0.0792	88.0064	-0.0818	0.52657	|	159.423	6.64145	0.13239	89.0473	-0.3799	0.52655	|	159.476	4.60685	0.40587	89.4537	-0.94841	0.52653	|	159.015	13.0612	-0.0858	89.4934	-0.066	0.52667	|	159.353
159.212	13.0751	-0.0996	88.11	-0.0746	0.52661	|	159.521	6.64997	0.1314	88.4706	-0.36444	0.52652	|	159.582	4.61224	0.40963	89.1907	-0.9875	0.5265	|	159.506	13.1097	-0.08	88.0052	-0.081	0.52652	|	159.573	6.64837	0.13018	89.0446	-0.37782	0.5265	|	159.626	4.61124	0.40267	89.4495	-0.94196	0.52648	|	159.165	13.0759	-0.0861	89.4925	-0.0647	0.52663	|	159.503
159.362	13.0899	-0.1004	88.1089	-0.0741	0.52656	|	159.671	6.65692	0.12975	88.4681	-0.36224	0.52647	|	159.732	4.6166	0.40595	89.1864	-0.9814	0.52645	|	159.656	13.1246	-0.0808	88.004	-0.0802	0.52647	|	159.723	6.65528	0.12797	89.042	-0.37574	0.52645	|	159.776	4.61563	0.39902	89.4454	-0.93556	0.52644	|	159.315	13.0907	-0.0881	89.4915	-0.0636	0.52658	|	159.653
159.512	13.1047	-0.1012	88.1078	-0.0738	0.52652	|	159.821	6.66383	0.12801	88.4656	-0.36007	0.52642	|	159.882	4.621	0.40224	89.1821	-0.97527	0.5264	|	159.806	13.1396	-0.0816	88.0028	-0.0795	0.52643	|	159.873	6.66225	0.12576	89.0394	-0.37366	0.52641	|	159.926	4.61997	0.39396	89.4413	-0.92928	0.52639	|	159.465	13.1055	-0.0879	89.4906	-0.0626	0.52653	|	159.803
159.662	13.1195	-0.102	88.1067	-0.0738	0.52647	|	159.971	6.67079	0.12535	88.4631	-0.3579	0.52638	|	160.032	4.62539	0.39854	89.1779	-0.9692	0.52636	|	159.956	13.1545	-0.0824	88.0016	-0.0789	0.52638	|	160.023	6.66922	0.12355	89.0368	-0.37158	0.52636	|	160.076	4.62433	0.39059	89.4373	-0.92302	0.52635	|	159.615	13.1204	-0.0884	89.4897	-0.0618	0.52649	|	159.953
159.812	13.1344	-0.1028	88.1056	-0.0741	0.52643	|	160.121	6.67769	0.12426	88.4606	-0.35576	0.52633	|	160.182	4.62977	0.39487	89.1736	-0.96319	0.52631	|	160.106	13.1695	-0.0832	88.0005	-0.0784	0.52634	|	160.173	6.67618	0.12135	89.0342	-0.36951	0.52632	|	160.226	4.6287	0.38668	89.4333	-0.9168	0.5263	|	159.765	13.1353	-0.0891	89.4888	-0.0613	0.52644	|	160.103
159.962	13.1493	-0.1036	88.1045	-0.0746	0.52638	|	160.271	6.6846	0.12279	88.4582	-0.35364	0.52629	|	160.332	4.63411	0.39123	89.1695	-0.95727	0.52627	|	160.256	13.1845	-0.084	87.9993	-0.0779	0.52629	|	160.323	6.68319	0.11913	89.0316	-0.36743	0.52627	|	160.376	4.63308	0.38197	89.4293	-0.91061	0.52625	|	159.915	13.1501	-0.0906	89.4879	-0.0609	0.52639	|	160.253
160.112	13.1641	-0.10438	88.1034	-0.0753	0.52633	|	160.421	6.69153	0.11996	88.4557	-0.35152	0.52624	|	160.482	4.63845	0.38759	89.1653	-0.95138	0.52622	|	160.406	13.1994	-0.0848	87.9981	-0.0775	0.52625	|	160.473	6.69017	0.11693	89.0291	-0.36536	0.52622	|	160.526	4.63746	0.37878	89.4253	-0.90448	0.52621	|	160.065	13.1649	-0.0912	89.487	-0.0608	0.52635	|	160.403
160.262	13.1789	-0.10517	88.1023	-0.0763	0.52629	|	160.571	6.69844	0.11631	88.4533	-0.34942	0.52619	|	160.632	4.6428	0.38396	89.1612	-0.94553	0.52617	|	160.556	13.2144	-0.0856	87.997	-0.0772	0.5262	|	160.623	6.69711	0.11475	89.0266	-0.36331	0.52618	|	160.676	4.64182	0.37667	89.4214	-0.89843	0.52616	|	160.215	13.1796	-0.0913	89.4861	-0.0608	0.5263	|	160.553
160.412	13.1937	-0.10595	88.1011	-0.0776	0.52624	|	160.721	6.70535	0.11351	88.4509	-0.34734	0.52615	|	160.782	4.64716	0.38032	89.1571	-0.93971	0.52613	|	160.706	13.2293	-0.0865	87.9958	-0.0769	0.52615	|	160.773	6.70409	0.11255	89.024	-0.36125	0.52613	|	160.826	4.64618	0.3731	89.4175	-0.89243	0.52611	|	160.365	13.1945	-0.0928	89.4852	-0.0611	0.52626	|	160.703
160.562	13.2085	-0.10673	88.1	-0.0791	0.5262	|	160.871	6.71228	0.11173	88.4485	-0.34526	0.5261	|	160.932	4.65152	0.37669	89.153	-0.93392	0.52608	|	160.856	13.2443	-0.0873	87.9947	-0.0768	0.5261	|	160.923	6.71102	0.11037	89.0215	-0.35921	0.52608	|	160.976	4.65054	0.36881	89.4136	-0.88648	0.52607	|	160.515	13.2094	-0.0925	89.4843	-0.0614	0.52621	|	160.853
160.712	13.2233	-0.10751	88.0988	-0.0807	0.52615	|	161.021	6.71922	0.10971	88.4461	-0.3432	0.52605	|	161.082	4.65587	0.37308	89.1489	-0.92819	0.52604	|	161.006	13.2591	-0.0881	87.9935	-0.0767	0.52606	|	161.073	6.71802	0.10818	89.019	-0.35716	0.52604	|	161.126	4.65493	0.36641	89.4097	-0.88055	0.52602	|	160.665	13.2242	-0.0944	89.4834	-0.0619	0.52616	|	161.003
160.862	13.2382	-0.10828	88.0976	-0.0826	0.5261	|	161.171	6.72619	0.10956	88.4437	-0.34114	0.52601	|	161.232	4.66024	0.36946	89.1449	-0.92248	0.52599	|	161.156	13.2741	-0.089	87.9924	-0.0766	0.52601	|	161.223	6.725	0.10599	89.0165	-0.35512	0.52599	|	161.276	4.65932	0.36343	89.4059	-0.87465	0.52598	|	160.815	13.239	-0.0973	89.4824	-0.0625	0.52612	|	161.153
161.012	13.2531	-0.10906	88.0963	-0.0845	0.52606	|	161.321	6.73313	0.1071	88.4414	-0.33911	0.52596	|	161.382	4.66462	0.36584	89.1409	-0.9168	0.52594	|	161.306	13.289	-0.0899	87.9912	-0.0766	0.52597	|	161.373	6.73193	0.10381	89.0141	-0.3531	0.52595	|	161.426	4.66371	0.3586	89.402	-0.86881	0.52593	|	160.965	13.2538	-0.0964	89.4815	-0.0631	0.52607	|	161.303
161.162	13.268	-0.10983	88.0951	-0.0866	0.52601	|	161.471	6.7401	0.1045	88.439	-0.33709	0.52592	|	161.532	4.66901	0.36221	89.1369	-0.91114	0.5259	|	161.456	13.3039	-0.0907	87.9901	-0.0767	0.52592	|	161.523	6.73893	0.10161	89.0116	-0.35106	0.5259	|	161.576	4.66809	0.35479	89.3983	-0.86304	0.52588	|	161.115	13.2686	-0.0974	89.4806	-0.0638	0.52603	|	161.453
161.312	13.2828	-0.1106	88.0938	-0.0887	0.52596	|	161.621	6.74707	0.10193	88.4367	-0.33508	0.52587	|	161.682	4.67338	0.3586	89.1329	-0.90554	0.52585	|	161.606	13.3188	-0.0916	87.989	-0.0768	0.52588	|	161.673	6.74592	0.0994	89.0092	-0.34904	0.52585	|	161.726	4.67248	0.35136	89.3945	-0.8573	0.52584	|	161.265	13.2836	-0.0979	89.4796	-0.0646	0.52598	|	161.603
161.462	13.2977	-0.11137	88.0924	-0.0908	0.52592	|	161.771	6.75405	0.099	88.4344	-0.33308	0.52582	|	161.832	4.67773	0.35501	89.129	-0.90002	0.5258	|	161.756	13.3337	-0.0925	87.9878	-0.077	0.52583	|	161.823	6.75292	0.0972	89.0067	-0.34701	0.52581	|	161.876	4.67685	0.34811	89.3907	-0.85165	0.52579	|	161.415	13.2984	-0.0989	89.4786	-0.0653	0.52593	|	161.753
161.612	13.3126	-0.11213	88.091	-0.0929	0.52587	|	161.921	6.76099	0.0988	88.4321	-0.33112	0.52578	|	161.982	4.68212	0.35141	89.125	-0.89448	0.52576	|	161.906	13.3485	-0.0934	87.9867	-0.0771	0.52578	|	161.973	6.75987	0.095	89.0043	-0.34501	0.52576	|	162.026	4.6812	0.34494	89.3871	-0.84606	0.52574	|	161.565	13.3133	-0.10041	89.4777	-0.066	0.52589	|	161.903
161.762	13.3276	-0.11291	88.0897	-0.095	0.52583	|	162.071	6.76797	0.0961	88.4297	-0.32915	0.52573	|	162.132	4.68654	0.34777	89.1211	-0.88895	0.52571	|	162.056	13.3635	-0.0944	87.9855	-0.0773	0.52573	|	162.123	6.76681	0.0928	89.002	-0.34302	0.52571	|	162.176	4.6856	0.34093	89.3833	-0.84046	0.5257	|	161.715	13.3282	-0.10065	89.4767	-0.0667	0.52584	|	162.053
161.912	13.3424	-0.11367	88.0882	-0.0969	0.52578	|	162.221	6.77492	0.0934	88.4275	-0.32721	0.52568	|	162.282	4.69092	0.34417	89.1172	-0.88349	0.52567	|	162.206	13.3784	-0.0953	87.9844	-0.0776	0.52569	|	162.273	6.77377	0.0906	88.9996	-0.34102	0.52567	|	162.326	4.68993	0.33787	89.3797	-0.83499	0.52565	|	161.865	13.3431	-0.10236	89.4757	-0.0674	0.52579	|	162.203
162.062	13.3572	-0.11444	88.0868	-0.0986	0.52573	|	162.371	6.78186	0.0915	88.4252	-0.32529	0.52564	|	162.432	4.69531	0.34058	89.1133	-0.87808	0.52562	|	162.356	13.3933	-0.0963	87.9832	-0.0778	0.52564	|	162.423	6.78079	0.0884	88.9972	-0.33902	0.52562	|	162.476	4.69434	0.33373	89.376	-0.82948	0.52561	|	162.015	13.358	-0.1038	89.4747	-0.068	0.52575	|	162.353
162.212	13.372	-0.11521	88.0853	-0.10023	0.52569	|	162.521	6.78881	0.0887	88.423	-0.32339	0.52559	|	162.582	4.69968	0.33701	89.1095	-0.87272	0.52557	|	162.506	13.4082	-0.0972	87.982	-0.078	0.5256	|	162.573	6.78775	0.0862	88.9948	-0.33704	0.52558	|	162.626	4.69877	0.32877	89.3724	-0.82399	0.52556	|	162.165	13.3728	-0.10467	89.4737	-0.0686	0.5257	|	162.503
162.362	13.3869	-0.11598	88.0838	-0.10162	0.52564	|	162.671	6.79578	0.0863	88.4207	-0.32149	0.52554	|	162.732	4.70408	0.3334	89.1057	-0.86736	0.52553	|	162.656	13.4231	-0.0982	87.9809	-0.0782	0.52555	|	162.723	6.79473	0.084	88.9925	-0.33506	0.52553	|	162.776	4.70316	0.32611	89.3688	-0.8186	0.52551	|	162.315	13.3877	-0.10751	89.4726	-0.0691	0.52565	|	162.653
162.512	13.4018	-0.11676	88.0823	-0.10278	0.52559	|	162.821	6.80276	0.083	88.4185	-0.31961	0.5255	|	162.882	4.7085	0.32979	89.1019	-0.86201	0.52548	|	162.806	13.438	-0.0992	87.9797	-0.0784	0.52551	|	162.873	6.80175	0.0818	88.9901	-0.33308	0.52548	|	162.926	4.70756	0.32366	89.3652	-0.81324	0.52547	|	162.465	13.4025	-0.10712	89.4716	-0.0696	0.52561	|	162.803
162.662	13.4167	-0.11754	88.0807	-0.10368	0.52555	|	162.971	6.80972	0.0818	88.4163	-0.31775	0.52545	|	163.032	4.71291	0.32619	89.0981	-0.85672	0.52543	|	162.956	13.4529	-0.10019	87.9785	-0.0786	0.52546	|	163.023	6.80876	0.0795	88.9878	-0.3311	0.52544	|	163.076	4.71197	0.32012	89.3616	-0.80791	0.52542	|	162.615	13.4174	-0.10862	89.4706	-0.07	0.52556	|	162.953
162.812	13.4316	-0.11833	88.0792	-0.10432	0.5255	|	163.121	6.81669	0.0812	88.414	-0.31591	0.52541	|	163.182	4.71733	0.32259	89.0943	-0.85144	0.52539	|	163.106	13.4678	-0.10121	87.9774	-0.0787	0.52541	|	163.173	6.81579	0.0773	88.9855	-0.32913	0.52539	|	163.226	4.71638	0.31696	89.3581	-0.80264	0.52537	|	162.765	13.4323	-0.11	89.4695	-0.0705	0.52552	|	163.103
162.962	13.4466	-0.11913	88.0776	-0.10467	0.52545	|	163.271	6.82367	0.0789	88.4118	-0.31407	0.52536	|	163.332	4.72175	0.31899	89.0906	-0.84621	0.52534	|	163.256	13.4828	-0.10223	87.9762	-0.0788	0.52536	|	163.323	6.82278	0.0751	88.9832	-0.32718	0.52534	|	163.376	4.7208	0.31388	89.3545	-0.7974	0.52533	|	162.915	13.4472	-0.11043	89.4685	-0.0709	0.52547	|	163.253
163.112	13.4615	-0.11994	88.076	-0.10475	0.52541	|	163.421	6.83067	0.0757	88.4096	-0.31225	0.52531	|	163.482	4.72616	0.3154	89.0868	-0.84102	0.52529	|	163.406	13.4977	-0.10326	87.975	-0.0789	0.52532	|	163.473	6.82976	0.0728	88.9809	-0.32524	0.5253	|	163.526	4.72519	0.31029	89.351	-0.79224	0.52528	|	163.065	13.4622	-0.11298	89.4674	-0.0713	0.52542	|	163.403
163.262	13.4764	-0.12075	88.0745	-0.10453	0.52536	|	163.571	6.83767	0.0743	88.4075	-0.31045	0.52527	|	163.632	4.73059	0.31179	89.0831	-0.83583	0.52525	|	163.556	13.5127	-0.10431	87.9738	-0.0788	0.52527	|	163.623	6.83678	0.0706	88.9787	-0.3233	0.52525	|	163.676	4.72958	0.30758	89.3476	-0.78712	0.52523	|	163.215	13.4771	-0.11256	89.4663	-0.0717	0.52538	|	163.553
163.412	13.4912	-0.12158	88.0729	-0.10402	0.52532	|	163.721	6.84462	0.0721	88.4053	-0.30867	0.52522	|	163.782	4.73499	0.30821	89.0795	-0.83073	0.5252	|	163.706	13.5275	-0.10536	87.9727	-0.0788	0.52523	|	163.773	6.84378	0.0683	88.9764	-0.32138	0.5252	|	163.826	4.73397	0.3044	89.3441	-0.78204	0.52519	|	163.365	13.492	-0.11491	89.4653	-0.0721	0.52533	|	163.703
163.562	13.5063	-0.12242	88.0714	-0.1032	0.52527	|	163.871	6.85159	0.0699	88.4032	-0.30691	0.52517	|	163.932	4.73937	0.30465	89.0758	-0.82566	0.52515	|	163.856	13.5425	-0.10642	87.9715	-0.0786	0.52518	|	163.923	6.85077	0.066	88.9741	-0.31947	0.52516	|	163.976	4.73839	0.30161	89.3407	-0.77699	0.52514	|	163.515	13.5069	-0.11676	89.4642	-0.0725	0.52528	|	163.853
163.712	13.5211	-0.12327	88.0698	-0.10208	0.52522	|	164.021	6.85855	0.068	88.401	-0.30516	0.52513	|	164.082	4.74375	0.30108	89.0722	-0.82063	0.52511	|	164.006	13.5575	-0.1075	87.9703	-0.0784	0.52513	|	164.073	6.85777	0.0638	88.9719	-0.31756	0.52511	|	164.126	4.74279	0.29729	89.3373	-0.77198	0.52509	|	163.665	13.5219	-0.1171	89.4631	-0.0729	0.52524	|	164.003
163.862	13.536	-0.12413	88.0683	-0.10064	0.52518	|	164.171	6.86551	0.0644	88.3989	-0.30343	0.52508	|	164.232	4.74815	0.2975	89.0686	-0.81561	0.52506	|	164.156	13.5724	-0.10857	87.9691	-0.0781	0.52509	|	164.223	6.86484	0.0615	88.9697	-0.31565	0.52506	|	164.276	4.7472	0.29279	89.3339	-0.76702	0.52505	|	163.815	13.5368	-0.11755	89.462	-0.0734	0.52519	|	164.153
164.012	13.5509	-0.12501	88.0668	-0.0989	0.52513	|	164.321	6.87245	0.0628	88.3968	-0.30173	0.52503	|	164.382	4.75258	0.29391	89.065	-0.81059	0.52502	|	164.306	13.5873	-0.10965	87.968	-0.0778	0.52504	|	164.373	6.87184	0.0592	88.9675	-0.31377	0.52502	|	164.426	4.75162	0.28949	89.3305	-0.76208	0.525	|	163.965	13.5517	-0.11908	89.4609	-0.0738	0.52514	|	164.303
164.162	13.5658	-0.1259	88.0654	-0.0968	0.52508	|	164.471	6.87946	0.0598	88.3947	-0.30001	0.52499	|	164.532	4.75698	0.29033	89.0615	-0.80562	0.52497	|	164.456	13.6022	-0.11074	87.9668	-0.0773	0.52499	|	164.523	6.87886	0.0569	88.9653	-0.31189	0.52497	|	164.576	4.75602	0.28603	89.3272	-0.7572	0.52496	|	164.115	13.5666	-0.11974	89.4598	-0.0741	0.5251	|	164.453
164.312	13.5807	-0.12681	88.0639	-0.0945	0.52504	|	164.621	6.88648	0.0571	88.3926	-0.29832	0.52494	|	164.682	4.76137	0.28676	89.058	-0.8007	0.52492	|	164.606	13.6172	-0.11183	87.9657	-0.0768	0.52495	|	164.673	6.88587	0.0547	88.9631	-0.31003	0.52493	|	164.726	4.76041	0.28272	89.3238	-0.75238	0.52491	|	164.265	13.5814	-0.12175	89.4587	-0.0745	0.52505	|	164.603
164.462	13.5956	-0.12774	88.0625	-0.0919	0.52499	|	164.771	6.8935	0.055	88.3905	-0.29664	0.52489	|	164.832	4.76578	0.28317	89.0544	-0.79578	0.52488	|	164.756	13.632	-0.11292	87.9645	-0.0762	0.5249	|	164.823	6.89288	0.0524	88.9609	-0.30819	0.52488	|	164.876	4.76485	0.27997	89.3205	-0.74754	0.52486	|	164.415	13.5963	-0.12286	89.4576	-0.0747	0.52501	|	164.753
164.612	13.6106	-0.12868	88.0612	-0.089	0.52494	|	164.921	6.90048	0.0512	88.3885	-0.29498	0.52485	|	164.982	4.77018	0.2796	89.0509	-0.79091	0.52483	|	164.906	13.647	-0.11403	87.9634	-0.0755	0.52485	|	164.973	6.89988	0.0501	88.9588	-0.30636	0.52483	|	165.026	4.76926	0.27685	89.3172	-0.74278	0.52482	|	164.565	13.6113	-0.12276	89.4565	-0.0749	0.52496	|	164.903
164.762	13.6255	-0.12963	88.0599	-0.0859	0.5249	|	165.071	6.90744	0.0492	88.3864	-0.29334	0.5248	|	165.132	4.77456	0.27604	89.0475	-0.78607	0.52478	|	165.056	13.662	-0.11514	87.9623	-0.0747	0.52481	|	165.123	6.90694	0.0478	88.9566	-0.30453	0.52479	|	165.176	4.77365	0.27301	89.314	-0.73807	0.52477	|	164.715	13.6262	-0.12388	89.4553	-0.0749	0.52491	|	165.053
164.912	13.6404	-0.13061	88.0586	-0.0825	0.52485	|	165.221	6.91447	0.0456	88.3844	-0.2917	0.52476	|	165.282	4.77894	0.27247	89.044	-0.78126	0.52474	|	165.206	13.6769	-0.11626	87.9612	-0.0738	0.52476	|	165.273	6.91396	0.0456	88.9545	-0.30273	0.52474	|	165.326	4.77805	0.26852	89.3107	-0.7334	0.52472	|	164.865	13.6411	-0.12526	89.4542	-0.0748	0.52487	|	165.203
165.062	13.6553	-0.13159	88.0574	-0.079	0.5248	|	165.371	6.92145	0.0442	88.3823	-0.29008	0.52471	|	165.432	4.78332	0.26891	89.0406	-0.77648	0.52469	|	165.356	13.6919	-0.11738	87.96	-0.0729	0.52471	|	165.423	6.92099	0.0433	88.9524	-0.30094	0.52469	|	165.476	4.78243	0.26456	89.3076	-0.72879	0.52468	|	165.015	13.656	-0.1267	89.4531	-0.0744	0.52482	|	165.353
165.212	13.6703	-0.1326	88.0563	-0.0753	0.52476	|	165.521	6.92847	0.0416	88.3803	-0.28847	0.52466	|	165.582	4.78771	0.26534	89.0372	-0.77171	0.52464	|	165.506	13.7069	-0.1185	87.959	-0.0719	0.52467	|	165.573	6.92805	0.041	88.9503	-0.29917	0.52465	|	165.626	4.78682	0.26031	89.3044	-0.72419	0.52463	|	165.165	13.6709	-0.12813	89.452	-0.0739	0.52477	|	165.503
165.362	13.6852	-0.13361	88.0552	-0.0715	0.52471	|	165.671	6.93546	0.039	88.3783	-0.28689	0.52462	|	165.732	4.7921	0.26176	89.0339	-0.76695	0.5246	|	165.656	13.7218	-0.11963	87.9579	-0.0708	0.52462	|	165.723	6.9351	0.0388	88.9482	-0.29741	0.5246	|	165.776	4.79122	0.256	89.3012	-0.71962	0.52458	|	165.315	13.6858	-0.12907	89.4509	-0.0732	0.52473	|	165.653
165.512	13.7001	-0.13464	88.0541	-0.0675	0.52466	|	165.821	6.94242	0.0349	88.3763	-0.28532	0.52457	|	165.882	4.7965	0.25817	89.0305	-0.76222	0.52455	|	165.806	13.7368	-0.12076	87.9568	-0.0697	0.52458	|	165.873	6.94212	0.0365	88.9461	-0.29569	0.52455	|	165.926	4.79562	0.25314	89.298	-0.71509	0.52454	|	165.465	13.7006	-0.12896	89.4498	-0.0722	0.52468	|	165.803
165.662	13.715	-0.13568	88.0531	-0.0636	0.52462	|	165.971	6.94946	0.0329	88.3743	-0.28374	0.52452	|	166.032	4.8009	0.25458	89.0272	-0.7575	0.5245	|	165.956	13.7517	-0.12189	87.9558	-0.0686	0.52453	|	166.023	6.94915	0.0343	88.944	-0.29398	0.52451	|	166.076	4.80007	0.24944	89.2949	-0.71055	0.52449	|	165.615	13.7156	-0.13117	89.4488	-0.071	0.52463	|	165.953
165.812	13.7299	-0.13674	88.0522	-0.0595	0.52457	|	166.121	6.95647	0.0308	88.3723	-0.28219	0.52448	|	166.182	4.80529	0.251	89.0238	-0.75282	0.52446	|	166.106	13.7666	-0.12302	87.9548	-0.0674	0.52448	|	166.173	6.95618	0.0321	88.942	-0.29229	0.52446	|	166.226	4.80447	0.24589	89.2917	-0.70608	0.52444	|	165.765	13.7304	-0.1304	89.4477	-0.0696	0.52459	|	166.103
165.962	13.7448	-0.13781	88.0514	-0.0555	0.52453	|	166.271	6.96347	0.029	88.3703	-0.28065	0.52443	|	166.332	4.80972	0.24738	89.0205	-0.74812	0.52441	|	166.256	13.7816	-0.12416	87.9538	-0.0662	0.52443	|	166.323	6.9632	0.0299	88.9399	-0.29063	0.52441	|	166.376	4.80888	0.24147	89.2886	-0.70164	0.5244	|	165.915	13.7453	-0.13277	89.4467	-0.0679	0.52454	|	166.253
166.112	13.7598	-0.13888	88.0506	-0.0516	0.52448	|	166.421	6.9705	0.0267	88.3684	-0.27911	0.52438	|	166.482	4.81412	0.24379	89.0172	-0.74347	0.52436	|	166.406	13.7966	-0.12531	87.9528	-0.0649	0.52439	|	166.473	6.97021	0.0277	88.9379	-0.28899	0.52437	|	166.526	4.81329	0.23864	89.2856	-0.69724	0.52435	|	166.065	13.7601	-0.13428	89.4457	-0.066	0.52449	|	166.403
166.262	13.7746	-0.13996	88.0498	-0.0478	0.52443	|	166.571	6.97753	0.0248	88.3664	-0.27759	0.52434	|	166.632	4.81854	0.24017	89.014	-0.73882	0.52432	|	166.556	13.8116	-0.12645	87.9518	-0.0637	0.52434	|	166.623	6.97731	0.0255	88.9358	-0.28735	0.52432	|	166.676	4.81768	0.2334	89.2825	-0.69289	0.5243	|	166.215	13.775	-0.13507	89.4447	-0.0639	0.52445	|	166.553
166.412	13.7896	-0.14106	88.0491	-0.0442	0.52439	|	166.721	6.98452	0.0237	88.3645	-0.27608	0.52429	|	166.782	4.82296	0.23656	89.0107	-0.73419	0.52427	|	166.706	13.8265	-0.12759	87.9509	-0.0625	0.5243	|	166.773	6.98434	0.0234	88.9338	-0.28575	0.52427	|	166.826	4.82206	0.22858	89.2795	-0.68857	0.52426	|	166.365	13.7899	-0.13477	89.4438	-0.0616	0.5244	|	166.703
166.562	13.8045	-0.14216	88.0485	-0.0409	0.52434	|	166.871	6.99151	0.0211	88.3626	-0.27459	0.52424	|	166.932	4.82737	0.23294	89.0075	-0.72959	0.52422	|	166.856	13.8415	-0.12873	87.95	-0.0614	0.52425	|	166.923	6.99136	0.0212	88.9318	-0.28419	0.52423	|	166.976	4.82645	0.22699	89.2765	-0.68429	0.52421	|	166.515	13.8047	-0.13647	89.4429	-0.0592	0.52435	|	166.853
166.712	13.8194	-0.14326	88.0479	-0.0378	0.52429	|	167.021	6.9985	0.0193	88.3606	-0.2731	0.5242	|	167.082	4.83178	0.22933	89.0043	-0.72502	0.52418	|	167.006	13.8564	-0.12987	87.9491	-0.0602	0.5242	|	167.073	6.9984	0.0191	88.9298	-0.28263	0.52418	|	167.126	4.83086	0.22494	89.2734	-0.68001	0.52416	|	166.665	13.8196	-0.13794	89.442	-0.0567	0.52431	|	167.003
166.862	13.8343	-0.14437	88.0474	-0.0351	0.52425	|	167.171	7.00549	0.0178	88.3587	-0.27163	0.52415	|	167.232	4.83618	0.22571	89.0011	-0.72047	0.52413	|	167.156	13.8714	-0.13102	87.9482	-0.0592	0.52415	|	167.223	7.00543	0.017	88.9278	-0.28111	0.52413	|	167.276	4.83528	0.22196	89.2705	-0.67575	0.52412	|	166.815	13.8344	-0.13963	89.4412	-0.0541	0.52426	|	167.153
167.012	13.8491	-0.14547	88.0469	-0.0328	0.5242	|	167.321	7.01252	0.0149	88.3568	-0.27016	0.5241	|	167.382	4.84061	0.22207	88.9979	-0.7159	0.52408	|	167.306	13.8863	-0.13215	87.9473	-0.0582	0.52411	|	167.373	7.01243	0.0149	88.9259	-0.27961	0.52409	|	167.426	4.83972	0.21677	89.2675	-0.67151	0.52407	|	166.965	13.8493	-0.14135	89.4404	-0.0515	0.52421	|	167.303
167.162	13.864	-0.14658	88.0464	-0.0309	0.52415	|	167.471	7.01951	0.0118	88.355	-0.2687	0.52406	|	167.532	4.84501	0.21844	88.9948	-0.71139	0.52404	|	167.456	13.9013	-0.13329	87.9464	-0.0572	0.52406	|	167.523	7.01943	0.0129	88.9239	-0.27814	0.52404	|	167.576	4.84411	0.21212	89.2645	-0.66734	0.52402	|	167.115	13.8641	-0.14153	89.4397	-0.0489	0.52417	|	167.453
167.312	13.8789	-0.1477	88.046	-0.0295	0.52411	|	167.621	7.02656	0.0108	88.3531	-0.26724	0.52401	|	167.682	4.84947	0.21477	88.9916	-0.70684	0.52399	|	167.606	13.9162	-0.13443	87.9456	-0.0564	0.52402	|	167.673	7.02645	0.0108	88.922	-0.27669	0.52399	|	167.726	4.84848	0.2106	89.2616	-0.66322	0.52398	|	167.265	13.8789	-0.14137	89.439	-0.0464	0.52412	|	167.603
167.462	13.8938	-0.14881	88.0456	-0.0285	0.52406	|	167.771	7.03356	0.00889	88.3512	-0.2658	0.52396	|	167.832	4.85391	0.21111	88.9885	-0.70233	0.52394	|	167.756	13.9312	-0.13556	87.9448	-0.0556	0.52397	|	167.823	7.03343	0.00881	88.92	-0.27527	0.52395	|	167.876	4.85292	0.20709	89.2587	-0.65907	0.52393	|	167.415	13.8939	-0.1436	89.4383	-0.044	0.52407	|	167.753
167.612	13.9086	-0.14992	88.0452	-0.028	0.52401	|	167.921	7.04058	0.0057	88.3493	-0.26437	0.52392	|	167.982	4.85834	0.20744	88.9854	-0.69784	0.5239	|	167.906	13.9462	-0.1367	87.9439	-0.055	0.52392	|	167.973	7.04045	0.0068	88.9181	-0.27387	0.5239	|	168.026	4.85736	0.2038	89.2558	-0.65495	0.52388	|	167.565	13.9087	-0.14409	89.4377	-0.0417	0.52403	|	167.903
167.762	13.9235	-0.15103	88.0447	-0.028	0.52397	|	168.071	7.04759	0.00369	88.3475	-0.26294	0.52387	|	168.132	4.86278	0.20377	88.9823	-0.69337	0.52385	|	168.056	13.9612	-0.13784	87.9431	-0.0544	0.52387	|	168.123	7.04749	0.0048	88.9162	-0.27248	0.52385	|	168.176	4.86176	0.20134	89.2529	-0.65089	0.52384	|	167.715	13.9235	-0.14483	89.4371	-0.0397	0.52398	|	168.053
167.912	13.9384	-0.15215	88.0443	-0.0286	0.52392	|	168.221	7.0546	0.00192	88.3457	-0.26152	0.52382	|	168.282	4.86721	0.2001	88.9792	-0.68893	0.5238	|	168.206	13.9762	-0.13896	87.9423	-0.054	0.52383	|	168.273	7.05454	0.0028	88.9143	-0.27111	0.52381	|	168.326	4.86617	0.19778	89.25	-0.64685	0.52379	|	167.865	13.9384	-0.14644	89.4365	-0.0379	0.52393	|	168.203
168.062	13.9532	-0.15325	88.0439	-0.0297	0.52387	|	168.371	7.06162	-0.00109	88.3438	-0.26011	0.52378	|	168.432	4.87164	0.19642	88.9762	-0.68451	0.52376	|	168.356	13.991	-0.14008	87.9415	-0.0536	0.52378	|	168.423	7.06159	0.000821	88.9124	-0.26976	0.52376	|	168.476	4.87058	0.19491	89.2472	-0.64283	0.52374	|	168.015	13.9532	-0.14782	89.4359	-0.0363	0.52389	|	168.353
168.212	13.9681	-0.15436	88.0435	-0.0313	0.52382	|	168.521	7.06863	-0.00264	88.342	-0.25871	0.52373	|	168.582	4.87607	0.19274	88.9732	-0.6801	0.52371	|	168.506	14.006	-0.1412	87.9407	-0.0534	0.52374	|	168.573	7.06864	-0.00115	88.9105	-0.26843	0.52371	|	168.626	4.87499	0.19033	89.2444	-0.63885	0.5237	|	168.165	13.9681	-0.14791	89.4354	-0.0351	0.52384	|	168.503
168.362	13.9831	-0.15547	88.043	-0.0335	0.52378	|	168.671	7.07567	-0.00407	88.3402	-0.2573	0.52368	|	168.732	4.88048	0.18907	88.9702	-0.67575	0.52366	|	168.656	14.0209	-0.14231	87.9399	-0.0533	0.52369	|	168.723	7.0757	-0.00312	88.9086	-0.26712	0.52367	|	168.776	4.87943	0.18668	89.2415	-0.63487	0.52365	|	168.315	13.9831	-0.15002	89.4349	-0.0341	0.52379	|	168.653
168.512	13.9979	-0.15657	88.0425	-0.0361	0.52373	|	168.821	7.08268	-0.00915	88.3384	-0.25591	0.52363	|	168.882	4.88488	0.1854	88.9672	-0.67141	0.52362	|	168.806	14.0359	-0.14343	87.9391	-0.0532	0.52364	|	168.873	7.08272	-0.00507	88.9067	-0.26583	0.52362	|	168.926	4.88384	0.18264	89.2387	-0.63094	0.5236	|	168.465	13.9981	-0.1519	89.4344	-0.0336	0.52375	|	168.803
168.662	14.0128	-0.15766	88.0419	-0.0391	0.52368	|	168.971	7.08971	-0.0102	88.3366	-0.25452	0.52359	|	169.032	4.88931	0.1817	88.9643	-0.66707	0.52357	|	168.956	14.051	-0.14454	87.9383	-0.0533	0.52359	|	169.023	7.08977	-0.00702	88.9048	-0.26455	0.52357	|	169.076	4.88825	0.17918	89.236	-0.62703	0.52356	|	168.615	14.013	-0.15283	89.4339	-0.0333	0.5237	|	168.953
168.812	14.0277	-0.15876	88.0413	-0.0426	0.52364	|	169.121	7.09674	-0.0114	88.3348	-0.25314	0.52354	|	169.182	4.89372	0.17802	88.9613	-0.66277	0.52352	|	169.106	14.0661	-0.14564	87.9375	-0.0535	0.52355	|	169.173	7.09682	-0.00897	88.903	-0.26328	0.52352	|	169.226	4.89266	0.17601	89.2332	-0.62315	0.52351	|	168.765	14.0279	-0.15481	89.4334	-0.0335	0.52365	|	169.103
168.962	14.0426	-0.15986	88.0407	-0.0463	0.52359	|	169.271	7.1038	-0.0122	88.333	-0.25176	0.52349	|	169.332	4.89813	0.17432	88.9584	-0.65849	0.52348	|	169.256	14.0811	-0.14674	87.9367	-0.0537	0.5235	|	169.323	7.10384	-0.0109	88.9011	-0.26203	0.52348	|	169.376	4.89708	0.17229	89.2305	-0.61929	0.52346	|	168.915	14.0428	-0.15467	89.4329	-0.0339	0.52361	|	169.253
169.112	14.0575	-0.16095	88.0399	-0.0504	0.52354	|	169.421	7.11088	-0.0144	88.3312	-0.25038	0.52345	|	169.482	4.90253	0.17064	88.9555	-0.65425	0.52343	|	169.406	14.0961	-0.14783	87.9359	-0.054	0.52345	|	169.473	7.11091	-0.0129	88.8993	-0.26078	0.52343	|	169.526	4.90153	0.16907	89.2277	-0.61544	0.52341	|	169.065	14.0577	-0.15685	89.4324	-0.0347	0.52356	|	169.403
169.262	14.0725	-0.16205	88.0392	-0.0547	0.5235	|	169.571	7.11794	-0.0159	88.3295	-0.24901	0.5234	|	169.632	4.90695	0.16692	88.9526	-0.65001	0.52338	|	169.556	14.111	-0.1489	87.9351	-0.0543	0.52341	|	169.623	7.11796	-0.0148	88.8975	-0.25955	0.52338	|	169.676	4.90596	0.16595	89.225	-0.61162	0.52337	|	169.215	14.0726	-0.15862	89.4319	-0.0357	0.52351	|	169.553
169.412	14.0874	-0.16314	88.0383	-0.0591	0.52345	|	169.721	7.12503	-0.0167	88.3277	-0.24765	0.52335	|	169.782	4.91139	0.16319	88.9498	-0.64577	0.52333	|	169.706	14.126	-0.14998	87.9343	-0.0547	0.52336	|	169.773	7.125	-0.0168	88.8956	-0.25832	0.52334	|	169.826	4.91035	0.16116	89.2223	-0.60787	0.52332	|	169.365	14.0875	-0.15898	89.4314	-0.037	0.52346	|	169.703
169.562	14.1023	-0.16423	88.0374	-0.0636	0.5234	|	169.871	7.13208	-0.0179	88.326	-0.2463	0.52331	|	169.932	4.91581	0.15947	88.9469	-0.64157	0.52329	|	169.856	14.1411	-0.15104	87.9334	-0.0552	0.52331	|	169.923	7.13207	-0.0188	88.8938	-0.2571	0.52329	|	169.976	4.91474	0.15737	89.2197	-0.60414	0.52327	|	169.515	14.1023	-0.16039	89.4308	-0.0385	0.52342	|	169.853
169.712	14.1173	-0.16532	88.0364	-0.068	0.52336	|	170.021	7.13914	-0.0201	88.3243	-0.24495	0.52326	|	170.082	4.92023	0.15573	88.9441	-0.6374	0.52324	|	170.006	14.156	-0.1521	87.9326	-0.0556	0.52327	|	170.073	7.13913	-0.0207	88.892	-0.25588	0.52324	|	170.126	4.9192	0.15326	89.217	-0.60038	0.52323	|	169.665	14.1173	-0.16119	89.4302	-0.0401	0.52337	|	170.003
169.862	14.1322	-0.16642	88.0354	-0.0723	0.52331	|	170.171	7.1462	-0.0226	88.3225	-0.24361	0.52321	|	170.232	4.92464	0.15201	88.9413	-0.63326	0.52319	|	170.156	14.171	-0.15315	87.9318	-0.0561	0.52322	|	170.223	7.14619	-0.0227	88.8902	-0.25466	0.5232	|	170.276	4.92365	0.14952	89.2143	-0.59665	0.52318	|	169.815	14.1323	-0.16311	89.4296	-0.0418	0.52332	|	170.153
170.012	14.1471	-0.1675	88.0343	-0.0765	0.52326	|	170.321	7.15328	-0.026	88.3208	-0.24227	0.52317	|	170.382	4.92907	0.14827	88.9385	-0.62913	0.52315	|	170.306	14.1861	-0.1542	87.9309	-0.0565	0.52317	|	170.373	7.15327	-0.0247	88.8884	-0.25344	0.52315	|	170.426	4.92807	0.14581	89.2117	-0.59298	0.52313	|	169.965	14.1472	-0.16335	89.429	-0.0437	0.52328	|	170.303
170.162	14.1621	-0.1686	88.0331	-0.0804	0.52322	|	170.471	7.16032	-0.0275	88.3191	-0.24095	0.52312	|	170.532	4.9335	0.14452	88.9357	-0.62503	0.5231	|	170.456	14.2012	-0.15524	87.9301	-0.0569	0.52312	|	170.523	7.16034	-0.0267	88.8866	-0.25222	0.5231	|	170.576	4.93247	0.14274	89.2091	-0.58935	0.52309	|	170.115	14.1621	-0.16438	89.4283	-0.0455	0.52323	|	170.453
170.312	14.177	-0.16969	88.0318	-0.084	0.52317	|	170.621	7.16738	-0.0281	88.3174	-0.23964	0.52307	|	170.682	4.93791	0.14079	88.933	-0.62097	0.52305	|	170.606	14.2162	-0.15628	87.9292	-0.0573	0.52308	|	170.673	7.16744	-0.0288	88.8848	-0.25099	0.52306	|	170.726	4.93689	0.1404	89.2065	-0.58573	0.52304	|	170.265	14.1771	-0.16435	89.4276	-0.0473	0.52318	|	170.603
170.462	14.1919	-0.17079	88.0306	-0.0872	0.52312	|	170.771	7.17444	-0.0306	88.3157	-0.23833	0.52303	|	170.832	4.94233	0.13705	88.9302	-0.61694	0.52301	|	170.756	14.2313	-0.15731	87.9283	-0.0577	0.52303	|	170.823	7.1745	-0.0308	88.8831	-0.24977	0.52301	|	170.876	4.94135	0.13745	89.2039	-0.5821	0.52299	|	170.415	14.192	-0.16653	89.4269	-0.049	0.52314	|	170.753
170.612	14.2069	-0.17189	88.0292	-0.09	0.52308	|	170.921	7.18146	-0.0339	88.314	-0.23704	0.52298	|	170.982	4.94674	0.1333	88.9275	-0.61294	0.52296	|	170.906	14.2463	-0.15833	87.9275	-0.058	0.52298	|	170.973	7.18158	-0.0329	88.8813	-0.24854	0.52296	|	171.026	4.9458	0.13333	89.2013	-0.57851	0.52295	|	170.565	14.2069	-0.16672	89.4261	-0.0506	0.52309	|	170.903
170.762	14.2219	-0.173	88.0279	-0.0923	0.52303	|	171.071	7.18854	-0.0365	88.3124	-0.23575	0.52293	|	171.132	4.95118	0.12953	88.9248	-0.60894	0.52291	|	171.056	14.2613	-0.15934	87.9266	-0.0582	0.52294	|	171.123	7.18865	-0.0349	88.8795	-0.2473	0.52292	|	171.176	4.95024	0.12905	89.1988	-0.57495	0.5229	|	170.715	14.2218	-0.16876	89.4254	-0.052	0.52304	|	171.053
170.912	14.2368	-0.1741	88.0264	-0.0941	0.52298	|	171.221	7.1956	-0.0379	88.3107	-0.23448	0.52288	|	171.282	4.95563	0.12576	88.9221	-0.60497	0.52287	|	171.206	14.2762	-0.16035	87.9257	-0.0584	0.52289	|	171.273	7.19573	-0.037	88.8778	-0.24606	0.52287	|	171.326	4.95464	0.12545	89.1962	-0.57145	0.52285	|	170.865	14.2367	-0.16913	89.4246	-0.0533	0.523	|	171.203
171.062	14.2517	-0.1752	88.025	-0.0954	0.52293	|	171.371	7.20264	-0.0413	88.3091	-0.23322	0.52284	|	171.432	4.96002	0.12202	88.9194	-0.60107	0.52282	|	171.356	14.2912	-0.16136	87.9249	-0.0585	0.52284	|	171.423	7.2028	-0.0391	88.8761	-0.24481	0.52282	|	171.476	4.95908	0.12118	89.1937	-0.56795	0.5228	|	171.015	14.2516	-0.16996	89.4238	-0.0543	0.52295	|	171.353
171.212	14.2667	-0.17631	88.0236	-0.0961	0.52289	|	171.521	7.20969	-0.042	88.3074	-0.23197	0.52279	|	171.582	4.96449	0.11822	88.9168	-0.59713	0.52277	|	171.506	14.3061	-0.16237	87.924	-0.0586	0.5228	|	171.573	7.2099	-0.0412	88.8743	-0.24355	0.52277	|	171.626	4.96351	0.11706	89.1912	-0.56448	0.52276	|	171.165	14.2666	-0.17235	89.423	-0.055	0.5229	|	171.503
171.362	14.2816	-0.17742	88.0221	-0.0963	0.52284	|	171.671	7.2167	-0.0455	88.3058	-0.23074	0.52274	|	171.732	4.96893	0.11445	88.9141	-0.59327	0.52272	|	171.656	14.3212	-0.16338	87.9231	-0.0586	0.52275	|	171.723	7.21701	-0.0434	88.8726	-0.24227	0.52273	|	171.776	4.96796	0.11272	89.1887	-0.56102	0.52271	|	171.315	14.2815	-0.1739	89.4221	-0.0555	0.52285	|	171.653
171.512	14.2965	-0.17853	88.0207	-0.096	0.52279	|	171.821	7.22374	-0.0494	88.3042	-0.22951	0.5227	|	171.882	4.97335	0.1107	88.9115	-0.58944	0.52268	|	171.806	14.3362	-0.16439	87.9222	-0.0585	0.5227	|	171.873	7.22408	-0.0455	88.8709	-0.24099	0.52268	|	171.926	4.97239	0.10889	89.1862	-0.5576	0.52266	|	171.465	14.2965	-0.17397	89.4213	-0.0557	0.52281	|	171.803
171.662	14.3114	-0.17964	88.0193	-0.0952	0.52275	|	171.971	7.23074	-0.0497	88.3026	-0.22831	0.52265	|	172.032	4.97779	0.10693	88.9089	-0.58564	0.52263	|	171.956	14.3512	-0.1654	87.9214	-0.0583	0.52265	|	172.023	7.23119	-0.0477	88.8692	-0.2397	0.52263	|	172.076	4.97681	0.10543	89.1838	-0.55423	0.52262	|	171.615	14.3113	-0.17638	89.4205	-0.0557	0.52276	|	171.953
171.812	14.3264	-0.18076	88.0178	-0.094	0.5227	|	172.121	7.23776	-0.0512	88.301	-0.22712	0.5226	|	172.182	4.98221	0.10316	88.9063	-0.58188	0.52258	|	172.106	14.3662	-0.16642	87.9205	-0.0581	0.52261	|	172.173	7.23831	-0.0498	88.8675	-0.2384	0.52259	|	172.226	4.98124	0.10188	89.1813	-0.55086	0.52257	|	171.765	14.3262	-0.17661	89.4196	-0.0554	0.52271	|	172.103
171.962	14.3414	-0.18188	88.0165	-0.0924	0.52265	|	172.271	7.24477	-0.0543	88.2994	-0.22594	0.52256	|	172.332	4.98664	0.0994	88.9038	-0.57815	0.52254	|	172.256	14.3812	-0.16743	87.9196	-0.0578	0.52256	|	172.323	7.24543	-0.052	88.8658	-0.23709	0.52254	|	172.376	4.98568	0.0979	89.1789	-0.54752	0.52252	|	171.915	14.341	-0.17701	89.4188	-0.0549	0.52267	|	172.253
172.112	14.3564	-0.18301	88.0151	-0.0904	0.5226	|	172.421	7.25182	-0.055	88.2978	-0.22477	0.52251	|	172.482	4.99108	0.0956	88.9012	-0.57445	0.52249	|	172.406	14.3961	-0.16845	87.9187	-0.0575	0.52251	|	172.473	7.2525	-0.0542	88.8641	-0.23577	0.52249	|	172.526	4.99012	0.0917	89.1765	-0.54421	0.52248	|	172.065	14.3558	-0.17945	89.418	-0.0542	0.52262	|	172.403
172.262	14.3714	-0.18413	88.0137	-0.0882	0.52256	|	172.571	7.25886	-0.0574	88.2962	-0.22362	0.52246	|	172.632	4.99552	0.0919	88.8987	-0.57079	0.52244	|	172.556	14.411	-0.16946	87.9179	-0.0571	0.52247	|	172.623	7.2596	-0.0564	88.8624	-0.23445	0.52244	|	172.676	4.99455	0.0869	89.174	-0.54094	0.52243	|	172.215	14.3707	-0.17958	89.4172	-0.0533	0.52257	|	172.553
172.412	14.3864	-0.18525	88.0124	-0.0858	0.52251	|	172.721	7.26591	-0.0595	88.2947	-0.22249	0.52241	|	172.782	4.99996	0.0881	88.8961	-0.56716	0.52239	|	172.706	14.426	-0.17048	87.917	-0.0566	0.52242	|	172.773	7.26667	-0.0586	88.8608	-0.23313	0.5224	|	172.826	4.99896	0.0831	89.1717	-0.5377	0.52238	|	172.365	14.3855	-0.18163	89.4164	-0.0524	0.52253	|	172.703
172.562	14.4013	-0.18636	88.0112	-0.0833	0.52246	|	172.871	7.27295	-0.063	88.2931	-0.22137	0.52237	|	172.932	5.00436	0.0844	88.8936	-0.5636	0.52235	|	172.856	14.4409	-0.1715	87.9162	-0.0561	0.52237	|	172.923	7.27372	-0.0608	88.8591	-0.2318	0.52235	|	172.976	5.00339	0.0785	89.1693	-0.53448	0.52233	|	172.515	14.4003	-0.18249	89.4156	-0.0513	0.52248	|	172.853
172.712	14.4163	-0.18748	88.0099	-0.0807	0.52242	|	173.021	7.28001	-0.0639	88.2915	-0.22027	0.52232	|	173.082	5.0088	0.0806	88.8912	-0.56006	0.5223	|	173.006	14.4559	-0.17253	87.9154	-0.0556	0.52233	|	173.073	7.28082	-0.0631	88.8575	-0.23046	0.5223	|	173.126	5.00784	0.0752	89.1669	-0.53127	0.52229	|	172.665	14.4151	-0.18319	89.4149	-0.0502	0.52243	|	173.003
172.862	14.4312	-0.18859	88.0087	-0.0781	0.52237	|	173.171	7.28709	-0.0675	88.29	-0.21918	0.52227	|	173.232	5.01325	0.0769	88.8887	-0.55653	0.52225	|	173.156	14.4709	-0.17356	87.9145	-0.055	0.52228	|	173.223	7.28788	-0.0653	88.8559	-0.22913	0.52226	|	173.276	5.01229	0.0725	89.1646	-0.5281	0.52224	|	172.815	14.4299	-0.18397	89.4142	-0.0491	0.52238	|	173.153
173.012	14.4462	-0.1897	88.0076	-0.0756	0.52232	|	173.321	7.29413	-0.0687	88.2884	-0.21811	0.52223	|	173.382	5.01767	0.0731	88.8862	-0.55308	0.52221	|	173.306	14.4858	-0.17459	87.9137	-0.0545	0.52223	|	173.373	7.29498	-0.0675	88.8543	-0.22779	0.52221	|	173.426	5.01671	0.0698	89.1622	-0.52498	0.52219	|	172.965	14.4449	-0.18341	89.4134	-0.048	0.52234	|	173.303
173.162	14.4611	-0.19081	88.0065	-0.0733	0.52228	|	173.471	7.3012	-0.0698	88.2869	-0.21705	0.52218	|	173.532	5.0221	0.0694	88.8838	-0.54965	0.52216	|	173.456	14.5009	-0.17564	87.9129	-0.0538	0.52218	|	173.523	7.30203	-0.0698	88.8527	-0.22646	0.52216	|	173.576	5.02112	0.0671	89.1599	-0.52188	0.52215	|	173.115	14.4598	-0.18643	89.4127	-0.0469	0.52229	|	173.453
173.312	14.4761	-0.19192	88.0054	-0.071	0.52223	|	173.621	7.30827	-0.0721	88.2854	-0.21602	0.52213	|	173.682	5.02653	0.0657	88.8813	-0.54627	0.52211	|	173.606	14.5159	-0.17668	87.9121	-0.0532	0.52214	|	173.673	7.30913	-0.0721	88.8511	-0.22512	0.52211	|	173.726	5.02553	0.0632	89.1576	-0.51883	0.5221	|	173.265	14.4747	-0.18583	89.412	-0.0459	0.52224	|	173.603
173.462	14.491	-0.19302	88.0044	-0.0691	0.52218	|	173.771	7.31533	-0.0748	88.2839	-0.215	0.52208	|	173.832	5.03097	0.0619	88.8789	-0.54292	0.52206	|	173.756	14.5308	-0.17772	87.9113	-0.0526	0.52209	|	173.823	7.31619	-0.0743	88.8495	-0.2238	0.52207	|	173.876	5.03001	0.0602	89.1553	-0.51575	0.52205	|	173.415	14.4896	-0.18834	89.4114	-0.045	0.5222	|	173.753
173.612	14.506	-0.19412	88.0033	-0.0673	0.52213	|	173.921	7.32242	-0.0775	88.2823	-0.21399	0.52204	|	173.982	5.03545	0.0582	88.8765	-0.53957	0.52202	|	173.906	14.5457	-0.17877	87.9105	-0.052	0.52204	|	173.973	7.32325	-0.0766	88.8479	-0.22248	0.52202	|	174.026	5.03446	0.0573	89.153	-0.51272	0.522	|	173.565	14.5044	-0.1913	89.4107	-0.0443	0.52215	|	173.903
173.762	14.5209	-0.19521	88.0024	-0.0658	0.52209	|	174.071	7.32948	-0.0788	88.2808	-0.213	0.52199	|	174.132	5.03987	0.0545	88.8741	-0.53632	0.52197	|	174.056	14.5608	-0.17982	87.9097	-0.0513	0.52199	|	174.123	7.33038	-0.0789	88.8463	-0.22116	0.52197	|	174.176	5.0389	0.0531	89.1508	-0.50973	0.52196	|	173.715	14.5193	-0.1904	89.41	-0.0436	0.5221	|	174.053
173.912	14.5358	-0.19631	88.0014	-0.0645	0.52204	|	174.221	7.33656	-0.0832	88.2793	-0.21203	0.52194	|	174.282	5.04433	0.0507	88.8718	-0.53308	0.52192	|	174.206	14.5758	-0.18088	87.909	-0.0507	0.52195	|	174.273	7.33745	-0.0812	88.8448	-0.21987	0.52193	|	174.326	5.04335	0.0502	89.1485	-0.50677	0.52191	|	173.865	14.5342	-0.19219	89.4094	-0.0431	0.52205	|	174.203
174.062	14.5506	-0.19739	88.0005	-0.0634	0.52199	|	174.371	7.34363	-0.0848	88.2778	-0.21107	0.52189	|	174.432	5.04878	0.047	88.8694	-0.52988	0.52188	|	174.356	14.5907	-0.18193	87.9082	-0.0501	0.5219	|	174.423	7.34454	-0.0835	88.8432	-0.21859	0.52188	|	174.476	5.0478	0.0469	89.1462	-0.50384	0.52186	|	174.015	14.5492	-0.1935	89.4088	-0.0427	0.52201	|	174.353
174.212	14.5655	-0.19848	87.9995	-0.0625	0.52195	|	174.521	7.35072	-0.0866	88.2763	-0.21012	0.52185	|	174.582	5.05325	0.0433	88.867	-0.52672	0.52183	|	174.506	14.6057	-0.183	87.9075	-0.0494	0.52185	|	174.573	7.35163	-0.0858	88.8417	-0.21733	0.52183	|	174.626	5.05222	0.0414	89.144	-0.50095	0.52181	|	174.165	14.5641	-0.19509	89.4081	-0.0424	0.52196	|	174.503
174.362	14.5804	-0.19958	87.9986	-0.0618	0.5219	|	174.671	7.35776	-0.0887	88.2749	-0.20919	0.5218	|	174.732	5.05767	0.0396	88.8647	-0.52363	0.52178	|	174.656	14.6207	-0.18407	87.9067	-0.0488	0.52181	|	174.723	7.35873	-0.0881	88.8401	-0.21608	0.52178	|	174.776	5.05665	0.0375	89.1418	-0.49809	0.52177	|	174.315	14.5791	-0.19638	89.4075	-0.0421	0.52191	|	174.653
174.512	14.5953	-0.20067	87.9977	-0.0612	0.52185	|	174.821	7.36484	-0.0906	88.2734	-0.20827	0.52175	|	174.882	5.0621	0.0359	88.8624	-0.52058	0.52173	|	174.806	14.6357	-0.18514	87.906	-0.0482	0.52176	|	174.873	7.36582	-0.0905	88.8386	-0.21486	0.52174	|	174.926	5.0611	0.0355	89.1396	-0.49525	0.52172	|	174.465	14.594	-0.19779	89.4069	-0.0419	0.52187	|	174.803
174.662	14.6103	-0.20177	87.9968	-0.0607	0.5218	|	174.971	7.37188	-0.093	88.2719	-0.20737	0.52171	|	175.032	5.06656	0.0322	88.8601	-0.51755	0.52169	|	174.956	14.6507	-0.18621	87.9053	-0.0476	0.52171	|	175.023	7.37293	-0.0928	88.8371	-0.21366	0.52169	|	175.076	5.06551	0.031	89.1374	-0.49247	0.52167	|	174.615	14.6088	-0.1976	89.4062	-0.0418	0.52182	|	174.953
174.812	14.6252	-0.20288	87.9959	-0.0602	0.52176	|	175.121	7.37895	-0.0943	88.2705	-0.20648	0.52166	|	175.182	5.071	0.0285	88.8578	-0.51457	0.52164	|	175.106	14.6657	-0.1873	87.9046	-0.047	0.52167	|	175.173	7.38005	-0.0951	88.8356	-0.21249	0.52164	|	175.226	5.06995	0.0279	89.1352	-0.4897	0.52163	|	174.765	14.6238	-0.2002	89.4056	-0.0416	0.52177	|	175.103
174.962	14.6402	-0.20398	87.995	-0.0598	0.52171	|	175.271	7.386	-0.0968	88.269	-0.20559	0.52161	|	175.332	5.07546	0.0249	88.8555	-0.51163	0.52159	|	175.256	14.6807	-0.18839	87.9039	-0.0465	0.52162	|	175.323	7.38717	-0.0975	88.8341	-0.21135	0.5216	|	175.376	5.0744	0.0244	89.1331	-0.48695	0.52158	|	174.915	14.6387	-0.20151	89.405	-0.0414	0.52172	|	175.253
175.112	14.6551	-0.20509	87.9941	-0.0593	0.52166	|	175.421	7.39305	-0.10014	88.2676	-0.20472	0.52156	|	175.482	5.07993	0.0212	88.8532	-0.50871	0.52154	|	175.406	14.6957	-0.18949	87.9032	-0.0459	0.52157	|	175.473	7.39428	-0.0998	88.8325	-0.21024	0.52155	|	175.526	5.07883	0.0208	89.1309	-0.48424	0.52153	|	175.065	14.6535	-0.20124	89.4044	-0.0412	0.52168	|	175.403
175.262	14.6701	-0.20621	87.9932	-0.0587	0.52161	|	175.571	7.40013	-0.10194	88.2661	-0.20385	0.52152	|	175.632	5.08438	0.0175	88.851	-0.50586	0.5215	|	175.556	14.7107	-0.19059	87.9025	-0.0454	0.52152	|	175.623	7.4014	-0.10214	88.8311	-0.20917	0.5215	|	175.676	5.08327	0.0167	89.1288	-0.48156	0.52148	|	175.215	14.6684	-0.20248	89.4038	-0.041	0.52163	|	175.553
175.412	14.685	-0.20733	87.9923	-0.058	0.52157	|	175.721	7.40718	-0.10508	88.2647	-0.20299	0.52147	|	175.782	5.08884	0.0138	88.8487	-0.50304	0.52145	|	175.706	14.7257	-0.1917	87.9018	-0.0448	0.52148	|	175.773	7.4085	-0.10448	88.8296	-0.20814	0.52145	|	175.826	5.08772	0.0139	89.1266	-0.47891	0.52144	|	175.365	14.6833	-0.20316	89.4032	-0.0406	0.52158	|	175.703
175.562	14.7	-0.20845	87.9915	-0.0572	0.52152	|	175.871	7.41427	-0.10815	88.2632	-0.20214	0.52142	|	175.932	5.09331	0.0101	88.8465	-0.50025	0.5214	|	175.856	14.7406	-0.19282	87.9012	-0.0443	0.52143	|	175.923	7.41562	-0.10682	88.8281	-0.20714	0.52141	|	175.976	5.09216	0.0113	89.1245	-0.47629	0.52139	|	175.515	14.6982	-0.20434	89.4026	-0.0402	0.52153	|	175.853
175.712	14.7149	-0.20959	87.9906	-0.0562	0.52147	|	176.021	7.42136	-0.10895	88.2618	-0.20129	0.52137	|	176.082	5.09775	0.00647	88.8443	-0.49753	0.52136	|	176.006	14.7556	-0.19395	87.9005	-0.0439	0.52138	|	176.073	7.42275	-0.10916	88.8266	-0.20618	0.52136	|	176.126	5.0966	0.00832	89.1224	-0.47371	0.52134	|	175.665	14.7131	-0.20607	89.402	-0.0397	0.52149	|	176.003
175.862	14.7299	-0.21073	87.9898	-0.055	0.52142	|	176.171	7.42842	-0.11118	88.2604	-0.20044	0.52133	|	176.232	5.10218	0.00283	88.8421	-0.49485	0.52131	|	176.156	14.7706	-0.19508	87.8999	-0.0434	0.52133	|	176.223	7.42988	-0.1115	88.8252	-0.20525	0.52131	|	176.276	5.10103	0.00563	89.1203	-0.47116	0.52129	|	175.815	14.7281	-0.20909	89.4014	-0.0391	0.52144	|	176.153
176.012	14.7449	-0.21188	87.989	-0.0536	0.52138	|	176.321	7.4355	-0.11376	88.259	-0.1996	0.52128	|	176.382	5.10663	-0.000825	88.8399	-0.49219	0.52126	|	176.306	14.7856	-0.19622	87.8992	-0.0429	0.52129	|	176.373	7.43697	-0.11382	88.8237	-0.20438	0.52126	|	176.426	5.10547	0.00173	89.1182	-0.46864	0.52125	|	175.965	14.7431	-0.2085	89.4008	-0.0385	0.52139	|	176.303
176.162	14.76	-0.21304	87.9882	-0.052	0.52133	|	176.471	7.44256	-0.11737	88.2576	-0.19877	0.52123	|	176.532	5.11107	-0.00446	88.8377	-0.48959	0.52121	|	176.456	14.8005	-0.19737	87.8986	-0.0425	0.52124	|	176.523	7.44408	-0.11614	88.8223	-0.20355	0.52122	|	176.576	5.10989	-0.00236	89.1162	-0.46615	0.5212	|	176.115	14.7579	-0.20979	89.4002	-0.0378	0.52135	|	176.453
176.312	14.775	-0.21421	87.9874	-0.0503	0.52128	|	176.621	7.44967	-0.11936	88.2562	-0.19794	0.52119	|	176.682	5.11551	-0.0081	88.8355	-0.48702	0.52117	|	176.606	14.8155	-0.19853	87.8979	-0.0421	0.52119	|	176.673	7.45118	-0.11846	88.8208	-0.20276	0.52117	|	176.726	5.11433	-0.00486	89.1141	-0.46369	0.52115	|	176.265	14.7727	-0.21067	89.3997	-0.037	0.5213	|	176.603
176.462	14.7899	-0.21537	87.9866	-0.0484	0.52124	|	176.771	7.45674	-0.12149	88.2548	-0.19711	0.52114	|	176.832	5.11997	-0.0118	88.8333	-0.48448	0.52112	|	176.756	14.8305	-0.19969	87.8973	-0.0417	0.52114	|	176.823	7.45828	-0.12078	88.8194	-0.20201	0.52112	|	176.876	5.11875	-0.00945	89.1121	-0.46126	0.5211	|	176.415	14.7876	-0.21286	89.3991	-0.0363	0.52125	|	176.753
176.612	14.8048	-0.21654	87.9859	-0.0465	0.52119	|	176.921	7.46381	-0.12381	88.2534	-0.19629	0.52109	|	176.982	5.12444	-0.0154	88.8312	-0.48198	0.52107	|	176.906	14.8455	-0.20086	87.8967	-0.0414	0.5211	|	176.973	7.46536	-0.12308	88.8179	-0.2013	0.52107	|	177.026	5.1232	-0.013	89.11	-0.45885	0.52106	|	176.565	14.8025	-0.21381	89.3986	-0.0356	0.5212	|	176.903
176.762	14.8198	-0.21772	87.9852	-0.0445	0.52114	|	177.071	7.47089	-0.12664	88.252	-0.19547	0.52104	|	177.132	5.1289	-0.0191	88.829	-0.47952	0.52102	|	177.056	14.8605	-0.20204	87.8961	-0.041	0.52105	|	177.123	7.47247	-0.12539	88.8165	-0.20064	0.52103	|	177.176	5.12768	-0.0163	89.108	-0.45645	0.52101	|	176.715	14.8174	-0.21474	89.3981	-0.0349	0.52116	|	177.053
176.912	14.8347	-0.2189	87.9846	-0.0425	0.52109	|	177.221	7.47802	-0.12923	88.2506	-0.19465	0.521	|	177.282	5.1334	-0.0227	88.8269	-0.47707	0.52098	|	177.206	14.8755	-0.20322	87.8955	-0.0407	0.521	|	177.273	7.47956	-0.12769	88.8151	-0.20001	0.52098	|	177.326	5.13214	-0.0202	89.1059	-0.45409	0.52096	|	176.865	14.8323	-0.2161	89.3976	-0.0343	0.52111	|	177.203
177.062	14.8498	-0.2201	87.984	-0.0406	0.52105	|	177.371	7.48511	-0.13106	88.2492	-0.19384	0.52095	|	177.432	5.13786	-0.0264	88.8248	-0.47469	0.52093	|	177.356	14.8904	-0.2044	87.8949	-0.0405	0.52095	|	177.423	7.48666	-0.12999	88.8137	-0.19943	0.52093	|	177.476	5.13659	-0.0237	89.1039	-0.45176	0.52092	|	177.015	14.8473	-0.21608	89.397	-0.0338	0.52106	|	177.353
177.212	14.8647	-0.22129	87.9834	-0.0387	0.521	|	177.521	7.49221	-0.13327	88.2478	-0.19303	0.5209	|	177.582	5.14228	-0.03	88.8227	-0.47235	0.52088	|	177.506	14.9053	-0.20559	87.8942	-0.0402	0.52091	|	177.573	7.49375	-0.13228	88.8123	-0.19888	0.52088	|	177.626	5.14106	-0.0268	89.1019	-0.44945	0.52087	|	177.165	14.8622	-0.21817	89.3966	-0.0334	0.52101	|	177.503
177.362	14.8797	-0.22248	87.9828	-0.0369	0.52095	|	177.671	7.49932	-0.13588	88.2465	-0.19223	0.52085	|	177.732	5.14675	-0.0336	88.8206	-0.47003	0.52083	|	177.656	14.9202	-0.20678	87.8936	-0.04	0.52086	|	177.723	7.50086	-0.13457	88.8109	-0.19837	0.52084	|	177.776	5.14554	-0.0295	89.0999	-0.44717	0.52082	|	177.315	14.8771	-0.21987	89.3961	-0.0332	0.52097	|	177.653
177.512	14.8947	-0.22368	87.9823	-0.0354	0.5209	|	177.821	7.5064	-0.13799	88.2451	-0.19144	0.52081	|	177.882	5.1512	-0.0373	88.8185	-0.46776	0.52079	|	177.806	14.9352	-0.20798	87.8931	-0.0397	0.52081	|	177.873	7.50794	-0.13685	88.8095	-0.19789	0.52079	|	177.926	5.15003	-0.0333	89.0979	-0.44491	0.52077	|	177.465	14.892	-0.22062	89.3956	-0.033	0.52092	|	177.803
177.662	14.9097	-0.22489	87.9818	-0.034	0.52086	|	177.971	7.51351	-0.13937	88.2438	-0.19065	0.52076	|	178.032	5.15562	-0.0409	88.8164	-0.46553	0.52074	|	177.956	14.9502	-0.20918	87.8925	-0.0395	0.52076	|	178.023	7.51505	-0.13914	88.808	-0.19745	0.52074	|	178.076	5.1545	-0.0364	89.0959	-0.44268	0.52073	|	177.615	14.9069	-0.222	89.3951	-0.033	0.52087	|	177.953
177.812	14.9246	-0.22609	87.9813	-0.0328	0.52081	|	178.121	7.52059	-0.14284	88.2424	-0.18987	0.52071	|	178.182	5.16008	-0.0445	88.8144	-0.46332	0.52069	|	178.106	14.9651	-0.21038	87.8919	-0.0394	0.52072	|	178.173	7.52212	-0.1414	88.8067	-0.19703	0.52069	|	178.226	5.15898	-0.0389	89.0939	-0.44047	0.52068	|	177.765	14.9218	-0.22365	89.3946	-0.0331	0.52082	|	178.103
177.962	14.9396	-0.2273	87.9808	-0.0319	0.52076	|	178.271	7.5277	-0.14471	88.2411	-0.1891	0.52066	|	178.332	5.16452	-0.0482	88.8123	-0.46114	0.52064	|	178.256	14.98	-0.21159	87.8913	-0.0392	0.52067	|	178.323	7.5292	-0.14367	88.8053	-0.19664	0.52065	|	178.376	5.16344	-0.0428	89.092	-0.4383	0.52063	|	177.915	14.9367	-0.22408	89.3941	-0.0333	0.52078	|	178.253
178.112	14.9546	-0.22851	87.9803	-0.0312	0.52071	|	178.421	7.53482	-0.14758	88.2397	-0.18834	0.52062	|	178.482	5.16898	-0.0518	88.8102	-0.459	0.5206	|	178.406	14.995	-0.21279	87.8907	-0.0391	0.52062	|	178.473	7.53625	-0.14593	88.8039	-0.19627	0.5206	|	178.526	5.1679	-0.0463	89.09	-0.43615	0.52058	|	178.065	14.9515	-0.22585	89.3936	-0.0336	0.52073	|	178.403
178.262	14.9695	-0.22972	87.9799	-0.0308	0.52067	|	178.571	7.54194	-0.14986	88.2384	-0.18759	0.52057	|	178.632	5.17347	-0.0555	88.8082	-0.45687	0.52055	|	178.556	15.0099	-0.214	87.8901	-0.0389	0.52057	|	178.623	7.54333	-0.14819	88.8025	-0.19592	0.52055	|	178.676	5.1724	-0.0503	89.0881	-0.43401	0.52054	|	178.215	14.9664	-0.22612	89.3931	-0.034	0.52068	|	178.553
178.412	14.9845	-0.23093	87.9794	-0.0307	0.52062	|	178.721	7.54906	-0.15274	88.237	-0.18685	0.52052	|	178.782	5.17794	-0.0591	88.8062	-0.45477	0.5205	|	178.706	15.0248	-0.21521	87.8895	-0.0388	0.52053	|	178.773	7.55044	-0.15046	88.8011	-0.19558	0.5205	|	178.826	5.17688	-0.0541	89.0861	-0.4319	0.52049	|	178.365	14.9813	-0.22883	89.3926	-0.0345	0.52063	|	178.703
178.562	14.9994	-0.23215	87.9789	-0.0308	0.52057	|	178.871	7.55613	-0.15353	88.2357	-0.18613	0.52047	|	178.932	5.18238	-0.0627	88.8041	-0.45273	0.52045	|	178.856	15.0397	-0.21642	87.889	-0.0387	0.52048	|	178.923	7.55753	-0.15272	88.7997	-0.19526	0.52046	|	178.976	5.18132	-0.0565	89.0842	-0.42983	0.52044	|	178.515	14.9961	-0.23084	89.3921	-0.035	0.52059	|	178.853
178.712	15.0144	-0.23337	87.9785	-0.0312	0.52052	|	179.021	7.56324	-0.15682	88.2344	-0.18542	0.52043	|	179.082	5.18684	-0.0664	88.8021	-0.4507	0.52041	|	179.006	15.0547	-0.21763	87.8884	-0.0386	0.52043	|	179.073	7.56466	-0.155	88.7983	-0.19494	0.52041	|	179.126	5.1858	-0.0598	89.0823	-0.42776	0.52039	|	178.665	15.011	-0.23092	89.3915	-0.0355	0.52054	|	179.003
178.862	15.0293	-0.23459	87.978	-0.0318	0.52048	|	179.171	7.57036	-0.15935	88.2331	-0.18473	0.52038	|	179.232	5.1913	-0.07	88.8001	-0.4487	0.52036	|	179.156	15.0696	-0.21885	87.8878	-0.0386	0.52038	|	179.223	7.57177	-0.15726	88.7969	-0.19462	0.52036	|	179.276	5.19027	-0.0633	89.0804	-0.42573	0.52034	|	178.815	15.0259	-0.23261	89.391	-0.036	0.52049	|	179.153
179.012	15.0443	-0.23581	87.9775	-0.0326	0.52043	|	179.321	7.57747	-0.16119	88.2318	-0.18406	0.52033	|	179.382	5.19574	-0.0737	88.7981	-0.44674	0.52031	|	179.306	15.0846	-0.22007	87.8872	-0.0385	0.52034	|	179.373	7.57888	-0.15953	88.7956	-0.1943	0.52031	|	179.426	5.19475	-0.0664	89.0785	-0.4237	0.5203	|	178.965	15.0408	-0.23336	89.3905	-0.0365	0.52044	|	179.303
179.162	15.0592	-0.23704	87.9771	-0.0336	0.52038	|	179.471	7.58456	-0.16196	88.2305	-0.18342	0.52028	|	179.532	5.20019	-0.0773	88.7961	-0.4448	0.52026	|	179.456	15.0995	-0.22128	87.8867	-0.0385	0.52029	|	179.523	7.58599	-0.1618	88.7942	-0.19398	0.52027	|	179.576	5.19922	-0.0703	89.0766	-0.4217	0.52025	|	179.115	15.0557	-0.23496	89.3899	-0.0369	0.5204	|	179.453
179.312	15.0741	-0.23827	87.9766	-0.0348	0.52033	|	179.621	7.59166	-0.16373	88.2292	-0.18279	0.52024	|	179.682	5.20462	-0.081	88.7942	-0.44289	0.52022	|	179.606	15.1145	-0.2225	87.8861	-0.0384	0.52024	|	179.673	7.59308	-0.16406	88.7928	-0.19365	0.52022	|	179.726	5.2037	-0.0737	89.0747	-0.41972	0.5202	|	179.265	15.0705	-0.23532	89.3894	-0.0373	0.52035	|	179.603
179.462	15.0891	-0.2395	87.976	-0.036	0.52029	|	179.771	7.59877	-0.16739	88.2279	-0.18218	0.52019	|	179.832	5.20906	-0.0846	88.7922	-0.44101	0.52017	|	179.756	15.1294	-0.22372	87.8855	-0.0384	0.52019	|	179.823	7.60015	-0.16632	88.7914	-0.19331	0.52017	|	179.876	5.20818	-0.0772	89.0728	-0.41775	0.52015	|	179.415	15.0853	-0.23666	89.3888	-0.0375	0.5203	|	179.753
179.612	15.1039	-0.24074	87.9755	-0.0373	0.52024	|	179.921	7.60587	-0.1691	88.2266	-0.18159	0.52014	|	179.982	5.21352	-0.0883	88.7903	-0.43914	0.52012	|	179.906	15.1443	-0.22494	87.8849	-0.0384	0.52015	|	179.973	7.60722	-0.16858	88.7901	-0.19295	0.52012	|	180.026	5.21266	-0.0814	89.071	-0.4158	0.52011	|	179.565	15.1002	-0.23856	89.3883	-0.0377	0.52025	|	179.903
179.762	15.1188	-0.24198	87.9749	-0.0387	0.52019	|	180.071	7.61297	-0.1708	88.2253	-0.18103	0.52009	|	180.132	5.218	-0.0919	88.7883	-0.43729	0.52007	|	180.056	15.1592	-0.22616	87.8844	-0.0384	0.5201	|	180.123	7.61436	-0.17086	88.7887	-0.19256	0.52008	|	180.176	5.21713	-0.0857	89.0691	-0.41388	0.52006	|	179.715	15.1151	-0.23947	89.3877	-0.0378	0.52021	|	180.053
179.912	15.1338	-0.24322	87.9743	-0.04	0.52014	|	180.221	7.62006	-0.17363	88.224	-0.1805	0.52004	|	180.282	5.22245	-0.0956	88.7864	-0.43547	0.52003	|	180.206	15.1742	-0.22737	87.8838	-0.0384	0.52005	|	180.273	7.62149	-0.17316	88.7873	-0.19215	0.52003	|	180.326	5.22158	-0.0897	89.0673	-0.41197	0.52001	|	179.865	15.13	-0.242	89.3871	-0.0377	0.52016	|	180.203
180.062	15.1488	-0.24447	87.9737	-0.0413	0.5201	|	180.371	7.62719	-0.17646	88.2227	-0.17999	0.52	|	180.432	5.22691	-0.0993	88.7844	-0.43367	0.51998	|	180.356	15.1891	-0.22859	87.8832	-0.0385	0.52	|	180.423	7.62863	-0.17545	88.7859	-0.19171	0.51998	|	180.476	5.22605	-0.0929	89.0654	-0.41008	0.51996	|	180.015	15.1449	-0.24277	89.3866	-0.0376	0.52011	|	180.353
180.212	15.1637	-0.24572	87.9731	-0.0425	0.52005	|	180.521	7.63427	-0.17805	88.2215	-0.17951	0.51995	|	180.582	5.23139	-0.10294	88.7825	-0.43189	0.51993	|	180.506	15.2039	-0.2298	87.8826	-0.0386	0.51996	|	180.573	7.63575	-0.17774	88.7846	-0.19124	0.51993	|	180.626	5.23052	-0.095	89.0636	-0.4082	0.51992	|	180.165	15.1598	-0.24425	89.386	-0.0373	0.52006	|	180.503
180.362	15.1786	-0.24698	87.9724	-0.0436	0.52	|	180.671	7.64133	-0.17947	88.2202	-0.17905	0.5199	|	180.732	5.23585	-0.1066	88.7806	-0.43014	0.51988	|	180.656	15.2189	-0.23102	87.8821	-0.0387	0.51991	|	180.723	7.6429	-0.18006	88.7832	-0.19073	0.51989	|	180.776	5.23497	-0.0977	89.0618	-0.40635	0.51987	|	180.315	15.1747	-0.24582	89.3855	-0.037	0.52001	|	180.653
180.512	15.1935	-0.24823	87.9718	-0.0447	0.51995	|	180.821	7.64842	-0.18258	88.2189	-0.17862	0.51985	|	180.882	5.24032	-0.11028	88.7786	-0.4284	0.51983	|	180.806	15.2338	-0.23224	87.8815	-0.0388	0.51986	|	180.873	7.65002	-0.18236	88.7819	-0.19019	0.51984	|	180.926	5.23943	-0.1019	89.06	-0.4045	0.51982	|	180.465	15.1896	-0.2465	89.3849	-0.0367	0.51997	|	180.803
180.662	15.2084	-0.24949	87.9711	-0.0456	0.5199	|	180.971	7.65552	-0.1857	88.2177	-0.17822	0.51981	|	181.032	5.24479	-0.11396	88.7767	-0.42668	0.51979	|	180.956	15.2487	-0.23346	87.8809	-0.0389	0.51981	|	181.023	7.65714	-0.18467	88.7805	-0.1896	0.51979	|	181.076	5.24387	-0.10471	89.0582	-0.40268	0.51977	|	180.615	15.2046	-0.24856	89.3843	-0.0363	0.51992	|	180.953
180.812	15.2233	-0.25074	87.9704	-0.0465	0.51986	|	181.121	7.66263	-0.18907	88.2164	-0.17784	0.51976	|	181.182	5.24924	-0.11763	88.7748	-0.42499	0.51974	|	181.106	15.2637	-0.23468	87.8803	-0.0391	0.51977	|	181.173	7.66427	-0.18699	88.7792	-0.18898	0.51974	|	181.226	5.2483	-0.10919	89.0564	-0.40087	0.51973	|	180.765	15.2195	-0.24971	89.3838	-0.0359	0.51987	|	181.103
180.962	15.2381	-0.25199	87.9697	-0.0472	0.51981	|	181.271	7.66973	-0.19172	88.2151	-0.17749	0.51971	|	181.332	5.25367	-0.12127	88.773	-0.42333	0.51969	|	181.256	15.2786	-0.2359	87.8797	-0.0393	0.51972	|	181.323	7.67136	-0.1893	88.7778	-0.18831	0.51969	|	181.376	5.25278	-0.11391	89.0546	-0.39905	0.51968	|	180.915	15.2344	-0.25128	89.3833	-0.0357	0.51982	|	181.253
181.112	15.2531	-0.25325	87.969	-0.0479	0.51976	|	181.421	7.67682	-0.19285	88.2139	-0.17717	0.51966	|	181.482	5.25815	-0.12496	88.7711	-0.42167	0.51964	|	181.406	15.2935	-0.23712	87.8791	-0.0395	0.51967	|	181.473	7.67848	-0.19163	88.7765	-0.1876	0.51965	|	181.526	5.25725	-0.11711	89.0529	-0.39726	0.51963	|	181.065	15.2493	-0.25266	89.3828	-0.0355	0.51978	|	181.403
181.262	15.2681	-0.25451	87.9683	-0.0485	0.51971	|	181.571	7.68391	-0.19502	88.2126	-0.17687	0.51962	|	181.632	5.26262	-0.12864	88.7692	-0.42002	0.5196	|	181.556	15.3085	-0.23834	87.8786	-0.0398	0.51962	|	181.623	7.6856	-0.19396	88.7751	-0.18684	0.5196	|	181.676	5.26171	-0.12054	89.0511	-0.39547	0.51958	|	181.215	15.2642	-0.25338	89.3822	-0.0354	0.51973	|	181.553
181.412	15.283	-0.25577	87.9676	-0.0491	0.51967	|	181.721	7.69096	-0.19674	88.2114	-0.17659	0.51957	|	181.782	5.26706	-0.1323	88.7673	-0.41841	0.51955	|	181.706	15.3234	-0.23956	87.878	-0.04	0.51957	|	181.773	7.69271	-0.1963	88.7738	-0.18604	0.51955	|	181.826	5.26619	-0.12438	89.0493	-0.3937	0.51953	|	181.365	15.2792	-0.25412	89.3817	-0.0354	0.51968	|	181.703
181.562	15.2979	-0.25702	87.9668	-0.0496	0.51962	|	181.871	7.69805	-0.19886	88.2101	-0.17634	0.51952	|	181.932	5.27153	-0.13598	88.7655	-0.4168	0.5195	|	181.856	15.3384	-0.24078	87.8774	-0.0403	0.51952	|	181.923	7.69982	-0.19863	88.7725	-0.1852	0.5195	|	181.976	5.27063	-0.12703	89.0476	-0.39195	0.51949	|	181.515	15.2941	-0.2578	89.3812	-0.0356	0.51963	|	181.853
181.712	15.3129	-0.25828	87.9661	-0.0501	0.51957	|	182.021	7.70513	-0.20247	88.2089	-0.17611	0.51947	|	182.082	5.27602	-0.13967	88.7636	-0.41521	0.51945	|	182.006	15.3533	-0.242	87.8768	-0.0406	0.51948	|	182.073	7.707	-0.201	88.7712	-0.1843	0.51946	|	182.126	5.27509	-0.1297	89.0458	-0.3902	0.51944	|	181.665	15.3091	-0.25765	89.3806	-0.036	0.51959	|	182.003
181.862	15.3278	-0.25952	87.9653	-0.0506	0.51952	|	182.171	7.71221	-0.20512	88.2076	-0.17589	0.51942	|	182.232	5.2805	-0.14335	88.7617	-0.41363	0.51941	|	182.156	15.3683	-0.24322	87.8761	-0.0409	0.51943	|	182.223	7.71414	-0.20335	88.7699	-0.18337	0.51941	|	182.276	5.27952	-0.13314	89.0441	-0.38847	0.51939	|	181.815	15.3239	-0.26017	89.3801	-0.0366	0.51954	|	182.153
182.012	15.3427	-0.26076	87.9646	-0.0511	0.51948	|	182.321	7.71933	-0.20717	88.2064	-0.1757	0.51938	|	182.382	5.28497	-0.14703	88.7599	-0.41207	0.51936	|	182.306	15.3832	-0.24444	87.8755	-0.0411	0.51938	|	182.373	7.72124	-0.20569	88.7686	-0.18241	0.51936	|	182.426	5.28397	-0.1373	89.0424	-0.38675	0.51934	|	181.965	15.3388	-0.2609	89.3796	-0.0374	0.51949	|	182.303
182.162	15.3576	-0.262	87.9638	-0.0517	0.51943	|	182.471	7.7264	-0.21013	88.2051	-0.17552	0.51933	|	182.532	5.28942	-0.15068	88.7581	-0.41053	0.51931	|	182.456	15.3982	-0.24567	87.8749	-0.0414	0.51933	|	182.523	7.72835	-0.20804	88.7673	-0.1814	0.51931	|	182.576	5.28841	-0.14117	89.0407	-0.38504	0.5193	|	182.115	15.3537	-0.26247	89.379	-0.0384	0.51944	|	182.453
182.312	15.3726	-0.26323	87.963	-0.0524	0.51938	|	182.621	7.73346	-0.21356	88.2039	-0.17536	0.51928	|	182.682	5.29388	-0.15434	88.7562	-0.40901	0.51926	|	182.606	15.4132	-0.2469	87.8743	-0.0416	0.51929	|	182.673	7.73549	-0.21039	88.766	-0.18036	0.51926	|	182.726	5.29286	-0.14583	89.039	-0.38334	0.51925	|	182.265	15.3686	-0.26342	89.3784	-0.0395	0.51939	|	182.603
182.462	15.3876	-0.26446	87.9622	-0.0532	0.51933	|	182.771	7.74058	-0.21498	88.2027	-0.1752	0.51923	|	182.832	5.29833	-0.15799	88.7544	-0.4075	0.51921	|	182.756	15.4281	-0.24813	87.8737	-0.0418	0.51924	|	182.823	7.7426	-0.21274	88.7647	-0.1793	0.51922	|	182.876	5.29731	-0.15081	89.0373	-0.38165	0.5192	|	182.415	15.3835	-0.26553	89.3778	-0.0408	0.51935	|	182.753
182.612	15.4024	-0.26568	87.9614	-0.054	0.51928	|	182.921	7.7477	-0.21855	88.2014	-0.17506	0.51919	|	182.982	5.3028	-0.16165	88.7526	-0.406	0.51917	|	182.906	15.443	-0.24936	87.8731	-0.0419	0.51919	|	182.973	7.74969	-0.21508	88.7634	-0.17821	0.51917	|	183.026	5.30178	-0.15453	89.0356	-0.37996	0.51915	|	182.565	15.3984	-0.26774	89.3772	-0.0422	0.5193	|	182.903
182.762	15.4174	-0.2669	87.9606	-0.0549	0.51924	|	183.071	7.75479	-0.22177	88.2002	-0.17492	0.51914	|	183.132	5.30726	-0.16531	88.7508	-0.40451	0.51912	|	183.056	15.4579	-0.2506	87.8724	-0.042	0.51914	|	183.123	7.75683	-0.21743	88.7622	-0.17709	0.51912	|	183.176	5.30626	-0.15812	89.0339	-0.37828	0.5191	|	182.715	15.4133	-0.26788	89.3766	-0.0437	0.51925	|	183.053
182.912	15.4324	-0.26812	87.9598	-0.0558	0.51919	|	183.221	7.76187	-0.22345	88.1989	-0.17479	0.51909	|	183.282	5.31171	-0.16894	88.749	-0.40304	0.51907	|	183.206	15.4728	-0.25184	87.8718	-0.0421	0.5191	|	183.273	7.76395	-0.21977	88.7609	-0.17596	0.51907	|	183.326	5.31074	-0.16247	89.0322	-0.37661	0.51906	|	182.865	15.4282	-0.26881	89.3759	-0.0452	0.5192	|	183.203
183.062	15.4475	-0.26934	87.959	-0.0568	0.51914	|	183.371	7.76899	-0.22684	88.1977	-0.17465	0.51904	|	183.432	5.31616	-0.17257	88.7472	-0.40158	0.51902	|	183.356	15.4878	-0.25308	87.8712	-0.0421	0.51905	|	183.423	7.77104	-0.2221	88.7597	-0.17482	0.51903	|	183.476	5.31522	-0.16572	89.0305	-0.37495	0.51901	|	183.015	15.4431	-0.26937	89.3752	-0.0466	0.51916	|	183.353
183.212	15.4624	-0.27054	87.9581	-0.0577	0.51909	|	183.521	7.77608	-0.22794	88.1964	-0.17452	0.51899	|	183.582	5.32063	-0.17621	88.7454	-0.40013	0.51897	|	183.506	15.5027	-0.25433	87.8705	-0.042	0.519	|	183.573	7.77819	-0.22445	88.7584	-0.17366	0.51898	|	183.626	5.31967	-0.16968	89.0288	-0.37331	0.51896	|	183.165	15.4579	-0.26904	89.3745	-0.048	0.51911	|	183.503
183.362	15.4774	-0.27174	87.9572	-0.0586	0.51904	|	183.671	7.78319	-0.22949	88.1952	-0.17437	0.51895	|	183.732	5.32509	-0.17984	88.7436	-0.3987	0.51893	|	183.656	15.5176	-0.25559	87.8699	-0.0418	0.51895	|	183.723	7.7853	-0.22678	88.7572	-0.17251	0.51893	|	183.776	5.32414	-0.1735	89.0272	-0.37167	0.51891	|	183.315	15.4728	-0.27379	89.3738	-0.0493	0.51906	|	183.653
183.512	15.4924	-0.27293	87.9563	-0.0594	0.519	|	183.821	7.79027	-0.23157	88.194	-0.17423	0.5189	|	183.882	5.3296	-0.1835	88.7418	-0.39726	0.51888	|	183.806	15.5325	-0.25685	87.8693	-0.0416	0.5189	|	183.873	7.79241	-0.22911	88.756	-0.17135	0.51888	|	183.926	5.32859	-0.17682	89.0255	-0.37006	0.51886	|	183.465	15.4876	-0.27322	89.3731	-0.0503	0.51901	|	183.803
183.662	15.5073	-0.27412	87.9554	-0.0601	0.51895	|	183.971	7.79746	-0.2342	88.1927	-0.17406	0.51885	|	184.032	5.33405	-0.18711	88.7401	-0.39585	0.51883	|	183.956	15.5473	-0.25811	87.8687	-0.0412	0.51886	|	184.023	7.79954	-0.23144	88.7548	-0.17021	0.51883	|	184.076	5.33305	-0.18027	89.0238	-0.36845	0.51882	|	183.615	15.5025	-0.27423	89.3723	-0.0511	0.51896	|	183.953
183.812	15.5223	-0.27531	87.9545	-0.0606	0.5189	|	184.121	7.80455	-0.23556	88.1915	-0.17389	0.5188	|	184.182	5.33853	-0.19074	88.7383	-0.39444	0.51878	|	184.106	15.5623	-0.2594	87.8681	-0.0408	0.51881	|	184.173	7.80668	-0.23378	88.7535	-0.16907	0.51879	|	184.226	5.3375	-0.18371	89.0222	-0.36685	0.51877	|	183.765	15.5174	-0.27767	89.3715	-0.0516	0.51892	|	184.103
183.962	15.5372	-0.27649	87.9536	-0.0608	0.51885	|	184.271	7.81169	-0.23667	88.1903	-0.1737	0.51875	|	184.332	5.343	-0.19436	88.7365	-0.39304	0.51874	|	184.256	15.5772	-0.26068	87.8675	-0.0403	0.51876	|	184.323	7.81379	-0.2361	88.7523	-0.16796	0.51874	|	184.376	5.34194	-0.18687	89.0206	-0.36527	0.51872	|	183.915	15.5323	-0.27819	89.3708	-0.0518	0.51887	|	184.253
184.112	15.5522	-0.27768	87.9527	-0.0608	0.51881	|	184.421	7.81881	-0.24022	88.189	-0.17349	0.51871	|	184.482	5.34745	-0.19794	88.7348	-0.39167	0.51869	|	184.406	15.5921	-0.26197	87.8669	-0.0398	0.51871	|	184.473	7.82091	-0.23842	88.7511	-0.16688	0.51869	|	184.526	5.34639	-0.19043	89.019	-0.3637	0.51867	|	184.065	15.5471	-0.27967	89.37	-0.0516	0.51882	|	184.403
184.262	15.5671	-0.27886	87.9518	-0.0606	0.51876	|	184.571	7.82594	-0.24207	88.1878	-0.17325	0.51866	|	184.632	5.35191	-0.20153	88.7331	-0.3903	0.51864	|	184.556	15.6071	-0.26328	87.8663	-0.0391	0.51866	|	184.623	7.828	-0.24073	88.75	-0.16582	0.51864	|	184.676	5.35087	-0.19393	89.0173	-0.36214	0.51863	|	184.215	15.562	-0.28142	89.3692	-0.051	0.51877	|	184.553
184.412	15.5821	-0.28004	87.9509	-0.06	0.51871	|	184.721	7.83308	-0.24602	88.1865	-0.17299	0.51861	|	184.782	5.35638	-0.20513	88.7313	-0.38893	0.51859	|	184.706	15.622	-0.26459	87.8657	-0.0384	0.51862	|	184.773	7.8351	-0.24305	88.7488	-0.1648	0.51859	|	184.826	5.35537	-0.19668	89.0157	-0.36058	0.51858	|	184.365	15.5769	-0.28324	89.3684	-0.05	0.51872	|	184.703
184.562	15.597	-0.28122	87.95	-0.0592	0.51866	|	184.871	7.84022	-0.24673	88.1853	-0.17271	0.51856	|	184.932	5.36086	-0.20872	88.7296	-0.38758	0.51854	|	184.856	15.6369	-0.26591	87.8651	-0.0376	0.51857	|	184.923	7.84221	-0.24537	88.7476	-0.16381	0.51855	|	184.976	5.35981	-0.20092	89.0141	-0.35905	0.51853	|	184.515	15.5918	-0.28476	89.3677	-0.0486	0.51868	|	184.853
184.712	15.6119	-0.28241	87.9491	-0.058	0.51861	|	185.021	7.8473	-0.25011	88.1841	-0.17239	0.51851	|	185.082	5.36537	-0.21233	88.7278	-0.38622	0.5185	|	185.006	15.6519	-0.26725	87.8646	-0.0368	0.51852	|	185.073	7.84931	-0.24769	88.7465	-0.16287	0.5185	|	185.126	5.36429	-0.20303	89.0125	-0.35752	0.51848	|	184.665	15.6067	-0.28472	89.367	-0.0469	0.51863	|	185.003
184.862	15.6268	-0.2836	87.9483	-0.0565	0.51857	|	185.171	7.85443	-0.2523	88.1829	-0.17205	0.51847	|	185.232	5.36984	-0.21591	88.7261	-0.38488	0.51845	|	185.156	15.6669	-0.26859	87.864	-0.0359	0.51847	|	185.223	7.85645	-0.25002	88.7453	-0.16196	0.51845	|	185.276	5.36874	-0.20778	89.0109	-0.35601	0.51843	|	184.815	15.6215	-0.28658	89.3663	-0.0448	0.51858	|	185.153
185.012	15.6417	-0.28479	87.9474	-0.0548	0.51852	|	185.321	7.86154	-0.25286	88.1816	-0.17167	0.51842	|	185.382	5.37435	-0.21951	88.7244	-0.38354	0.5184	|	185.306	15.6819	-0.26994	87.8635	-0.035	0.51843	|	185.373	7.86355	-0.25234	88.7442	-0.16111	0.5184	|	185.426	5.37322	-0.21163	89.0093	-0.35451	0.51839	|	184.965	15.6364	-0.2876	89.3657	-0.0424	0.51853	|	185.303
185.162	15.6565	-0.286	87.9466	-0.0529	0.51847	|	185.471	7.86865	-0.25605	88.1804	-0.17126	0.51837	|	185.532	5.37886	-0.2231	88.7226	-0.38221	0.51835	|	185.456	15.6968	-0.2713	87.863	-0.0341	0.51838	|	185.523	7.87067	-0.25467	88.743	-0.16031	0.51835	|	185.576	5.37769	-0.21445	89.0078	-0.35303	0.51834	|	185.115	15.6513	-0.29062	89.365	-0.0398	0.51848	|	185.453
185.312	15.6714	-0.28721	87.9458	-0.0508	0.51842	|	185.621	7.87577	-0.25963	88.1792	-0.17082	0.51832	|	185.682	5.38334	-0.22666	88.7209	-0.3809	0.5183	|	185.606	15.7118	-0.27267	87.8625	-0.0331	0.51833	|	185.673	7.87781	-0.25701	88.7419	-0.15956	0.51831	|	185.726	5.38215	-0.21763	89.0062	-0.35157	0.51829	|	185.265	15.6662	-0.29242	89.3645	-0.037	0.51844	|	185.603
185.462	15.6864	-0.28843	87.9451	-0.0486	0.51837	|	185.771	7.88291	-0.26249	88.178	-0.17034	0.51827	|	185.832	5.38782	-0.23022	88.7192	-0.3796	0.51826	|	185.756	15.7268	-0.27405	87.862	-0.0322	0.51828	|	185.823	7.88488	-0.25933	88.7408	-0.15887	0.51826	|	185.876	5.3866	-0.22067	89.0046	-0.35013	0.51824	|	185.415	15.6812	-0.29332	89.3639	-0.0341	0.51839	|	185.753
185.612	15.7012	-0.28966	87.9444	-0.0463	0.51833	|	185.921	7.89003	-0.26422	88.1768	-0.16983	0.51823	|	185.982	5.39229	-0.23376	88.7175	-0.37831	0.51821	|	185.906	15.7417	-0.27544	87.8615	-0.0313	0.51823	|	185.973	7.89201	-0.26167	88.7396	-0.15823	0.51821	|	186.026	5.39106	-0.22468	89.0031	-0.34869	0.51819	|	185.565	15.6961	-0.29628	89.3634	-0.0311	0.51834	|	185.903
185.762	15.7161	-0.2909	87.9437	-0.0441	0.51828	|	186.071	7.89715	-0.2669	88.1756	-0.16928	0.51818	|	186.132	5.39677	-0.23731	88.7158	-0.37702	0.51816	|	186.056	15.7567	-0.27684	87.861	-0.0305	0.51818	|	186.123	7.89914	-0.26402	88.7385	-0.15765	0.51816	|	186.176	5.39559	-0.22875	89.0015	-0.34726	0.51815	|	185.715	15.711	-0.29717	89.363	-0.0282	0.51829	|	186.053
185.912	15.731	-0.29216	87.9431	-0.0418	0.51823	|	186.221	7.90431	-0.26914	88.1744	-0.1687	0.51813	|	186.282	5.40125	-0.24085	88.7142	-0.37574	0.51811	|	186.206	15.7716	-0.27824	87.8606	-0.0297	0.51814	|	186.273	7.9062	-0.26635	88.7374	-0.15713	0.51811	|	186.326	5.40006	-0.22975	88.9999	-0.34585	0.5181	|	185.865	15.7259	-0.29798	89.3626	-0.0255	0.51824	|	186.203
186.062	15.7461	-0.29344	87.9425	-0.0397	0.51818	|	186.371	7.91144	-0.27243	88.1732	-0.16808	0.51808	|	186.432	5.4057	-0.24437	88.7125	-0.37448	0.51806	|	186.356	15.7866	-0.27965	87.8602	-0.0289	0.51809	|	186.423	7.91332	-0.2687	88.7363	-0.15667	0.51807	|	186.476	5.40453	-0.23345	88.9984	-0.34447	0.51805	|	186.015	15.7409	-0.29997	89.3623	-0.0229	0.5182	|	186.353
186.212	15.7611	-0.29474	87.9419	-0.0377	0.51813	|	186.521	7.91858	-0.27347	88.1719	-0.16744	0.51803	|	186.582	5.41019	-0.24791	88.7108	-0.37321	0.51801	|	186.506	15.8015	-0.28107	87.8597	-0.0282	0.51804	|	186.573	7.92047	-0.27106	88.7352	-0.15626	0.51802	|	186.626	5.40902	-0.23755	88.9968	-0.34309	0.518	|	186.165	15.7558	-0.30168	89.3619	-0.0205	0.51815	|	186.503
186.362	15.7761	-0.29605	87.9413	-0.036	0.51809	|	186.671	7.92571	-0.27624	88.1708	-0.16676	0.51799	|	186.732	5.41467	-0.25144	88.7091	-0.37196	0.51797	|	186.656	15.8163	-0.28249	87.8593	-0.0276	0.51799	|	186.723	7.92762	-0.27343	88.734	-0.1559	0.51797	|	186.776	5.41353	-0.24126	88.9953	-0.34172	0.51795	|	186.315	15.7707	-0.30173	89.3616	-0.0185	0.5181	|	186.653
186.512	15.791	-0.29737	87.9408	-0.0344	0.51804	|	186.821	7.93281	-0.27834	88.1696	-0.16607	0.51794	|	186.882	5.41916	-0.25498	88.7075	-0.3707	0.51792	|	186.806	15.8312	-0.28393	87.8589	-0.027	0.51794	|	186.873	7.9348	-0.27581	88.7329	-0.15559	0.51792	|	186.926	5.41805	-0.24548	88.9938	-0.34038	0.5179	|	186.465	15.7856	-0.30334	89.3614	-0.0168	0.51805	|	186.803
186.662	15.806	-0.29871	87.9403	-0.0332	0.51799	|	186.971	7.93994	-0.28221	88.1684	-0.16534	0.51789	|	187.032	5.42365	-0.25851	88.7058	-0.36946	0.51787	|	186.956	15.8461	-0.28537	87.8585	-0.0266	0.51789	|	187.023	7.94195	-0.27818	88.7318	-0.15534	0.51787	|	187.076	5.42254	-0.24827	88.9922	-0.33905	0.51786	|	186.615	15.8004	-0.30503	89.3611	-0.0154	0.518	|	186.953
186.812	15.8209	-0.30007	87.9398	-0.0322	0.51794	|	187.121	7.94704	-0.28369	88.1672	-0.1646	0.51784	|	187.182	5.42812	-0.26203	88.7042	-0.36823	0.51782	|	187.106	15.8611	-0.28683	87.8581	-0.0262	0.51785	|	187.173	7.94908	-0.28055	88.7307	-0.15513	0.51783	|	187.226	5.42701	-0.25115	88.9907	-0.33776	0.51781	|	186.765	15.8154	-0.30755	89.3609	-0.0145	0.51796	|	187.103
186.962	15.836	-0.30146	87.9394	-0.0316	0.51789	|	187.271	7.95419	-0.28534	88.166	-0.16383	0.51779	|	187.332	5.43259	-0.26554	88.7025	-0.36701	0.51777	|	187.256	15.876	-0.28829	87.8577	-0.0259	0.5178	|	187.323	7.95624	-0.28292	88.7296	-0.15497	0.51778	|	187.376	5.43149	-0.25509	88.9892	-0.33647	0.51776	|	186.915	15.8304	-0.30872	89.3607	-0.014	0.51791	|	187.253
187.112	15.851	-0.30286	87.9389	-0.0312	0.51784	|	187.421	7.9613	-0.29022	88.1649	-0.16305	0.51775	|	187.482	5.43706	-0.26906	88.7009	-0.36579	0.51773	|	187.406	15.8909	-0.28976	87.8573	-0.0257	0.51775	|	187.473	7.96335	-0.28528	88.7285	-0.15485	0.51773	|	187.526	5.436	-0.25774	88.9877	-0.3352	0.51771	|	187.065	15.8453	-0.31031	89.3605	-0.0139	0.51786	|	187.403
187.262	15.866	-0.30427	87.9384	-0.031	0.5178	|	187.571	7.96848	-0.29211	88.1637	-0.16225	0.5177	|	187.632	5.44154	-0.27257	88.6993	-0.36458	0.51768	|	187.556	15.9058	-0.29123	87.857	-0.0256	0.5177	|	187.623	7.97051	-0.28765	88.7274	-0.15476	0.51768	|	187.676	5.44047	-0.2608	88.9862	-0.33395	0.51766	|	187.215	15.8603	-0.3115	89.3603	-0.0141	0.51781	|	187.553
187.412	15.881	-0.3057	87.938	-0.0311	0.51775	|	187.721	7.97559	-0.2935	88.1626	-0.16145	0.51765	|	187.782	5.44602	-0.2761	88.6976	-0.36337	0.51763	|	187.706	15.9207	-0.29272	87.8566	-0.0256	0.51766	|	187.773	7.97763	-0.29002	88.7263	-0.15471	0.51763	|	187.826	5.44498	-0.26508	88.9847	-0.33272	0.51762	|	187.365	15.8752	-0.31333	89.3601	-0.0147	0.51776	|	187.703
187.562	15.8959	-0.30714	87.9375	-0.0313	0.5177	|	187.871	7.98272	-0.29718	88.1614	-0.16064	0.5176	|	187.932	5.45048	-0.2796	88.696	-0.36218	0.51758	|	187.856	15.9355	-0.29421	87.8562	-0.0256	0.51761	|	187.923	7.98473	-0.29237	88.7252	-0.15469	0.51758	|	187.976	5.44944	-0.26869	88.9832	-0.33152	0.51757	|	187.515	15.8902	-0.31549	89.3599	-0.0156	0.51772	|	187.853
187.712	15.911	-0.30861	87.937	-0.0317	0.51765	|	188.021	7.98984	-0.29924	88.1603	-0.15983	0.51755	|	188.082	5.45493	-0.2831	88.6944	-0.361	0.51753	|	188.006	15.9504	-0.2957	87.8558	-0.0258	0.51756	|	188.073	7.99193	-0.29475	88.7241	-0.15469	0.51754	|	188.126	5.45394	-0.27139	88.9817	-0.33032	0.51752	|	187.665	15.9051	-0.31715	89.3597	-0.0167	0.51767	|	188.003
187.862	15.926	-0.31009	87.9366	-0.0322	0.5176	|	188.171	7.997	-0.30114	88.1591	-0.15902	0.5175	|	188.232	5.45939	-0.28661	88.6928	-0.35982	0.51749	|	188.156	15.9653	-0.2972	87.8554	-0.026	0.51751	|	188.223	7.99907	-0.2971	88.723	-0.1547	0.51749	|	188.276	5.45842	-0.27449	88.9803	-0.32915	0.51747	|	187.815	15.92	-0.31825	89.3594	-0.0181	0.51762	|	188.153
188.012	15.941	-0.31159	87.9361	-0.0327	0.51756	|	188.321	8.00415	-0.30291	88.158	-0.15821	0.51746	|	188.382	5.46391	-0.29017	88.6912	-0.35863	0.51744	|	188.306	15.9802	-0.29871	87.8551	-0.0263	0.51746	|	188.373	8.00625	-0.29947	88.7219	-0.15474	0.51744	|	188.426	5.46289	-0.27821	88.9788	-0.328	0.51742	|	187.965	15.9349	-0.31997	89.3591	-0.0197	0.51757	|	188.303
188.162	15.956	-0.31309	87.9356	-0.0333	0.51751	|	188.471	8.0113	-0.30657	88.1569	-0.15742	0.51741	|	188.532	5.46837	-0.29368	88.6896	-0.35747	0.51739	|	188.456	15.9951	-0.30023	87.8547	-0.0266	0.51741	|	188.523	8.0134	-0.30182	88.7207	-0.15478	0.51739	|	188.576	5.46738	-0.28182	88.9773	-0.32686	0.51737	|	188.115	15.9498	-0.31978	89.3588	-0.0214	0.51752	|	188.453
188.312	15.971	-0.31461	87.9351	-0.0339	0.51746	|	188.621	8.01842	-0.30904	88.1558	-0.15664	0.51736	|	188.682	5.47281	-0.29718	88.688	-0.35631	0.51734	|	188.606	16.0101	-0.30175	87.8543	-0.027	0.51737	|	188.673	8.02055	-0.30417	88.7196	-0.15483	0.51734	|	188.726	5.47187	-0.28429	88.9759	-0.32574	0.51733	|	188.265	15.9647	-0.32285	89.3585	-0.0231	0.51747	|	188.603
188.462	15.986	-0.31614	87.9346	-0.0345	0.51741	|	188.771	8.02554	-0.31094	88.1547	-0.15587	0.51731	|	188.832	5.47729	-0.30071	88.6864	-0.35516	0.51729	|	188.756	16.025	-0.30328	87.8538	-0.0275	0.51732	|	188.823	8.02766	-0.3065	88.7185	-0.15488	0.5173	|	188.876	5.47637	-0.28706	88.9744	-0.32464	0.51728	|	188.415	15.9795	-0.3252	89.3581	-0.025	0.51743	|	188.753
188.612	16.0011	-0.31768	87.934	-0.035	0.51736	|	188.921	8.03267	-0.3132	88.1535	-0.15512	0.51726	|	188.982	5.48179	-0.30426	88.6848	-0.354	0.51724	|	188.906	16.0399	-0.30481	87.8534	-0.028	0.51727	|	188.973	8.03477	-0.30883	88.7174	-0.15493	0.51725	|	189.026	5.48086	-0.29102	88.9729	-0.32355	0.51723	|	188.565	15.9944	-0.32777	89.3577	-0.0269	0.51738	|	188.903
188.762	16.016	-0.31922	87.9335	-0.0355	0.51731	|	189.071	8.03985	-0.31603	88.1524	-0.15439	0.51722	|	189.132	5.48629	-0.30781	88.6832	-0.35286	0.5172	|	189.056	16.0548	-0.30634	87.853	-0.0286	0.51722	|	189.123	8.04188	-0.31115	88.7163	-0.15497	0.5172	|	189.176	5.48532	-0.29358	88.9715	-0.3225	0.51718	|	188.715	16.0094	-0.32926	89.3573	-0.0287	0.51733	|	189.053
188.912	16.031	-0.32077	87.933	-0.0359	0.51727	|	189.221	8.047	-0.31885	88.1513	-0.15369	0.51717	|	189.282	5.49077	-0.31135	88.6816	-0.35172	0.51715	|	189.206	16.0697	-0.30787	87.8526	-0.0292	0.51717	|	189.273	8.04901	-0.31347	88.7152	-0.15499	0.51715	|	189.326	5.48978	-0.29671	88.9701	-0.32146	0.51713	|	188.865	16.0243	-0.33029	89.3569	-0.0306	0.51728	|	189.203
189.062	16.0459	-0.32231	87.9324	-0.0363	0.51722	|	189.371	8.05416	-0.31986	88.1502	-0.153	0.51712	|	189.432	5.49524	-0.31489	88.68	-0.3506	0.5171	|	189.356	16.0847	-0.30941	87.8521	-0.0298	0.51712	|	189.423	8.05614	-0.31579	88.7141	-0.15501	0.5171	|	189.476	5.49428	-0.29957	88.9686	-0.32043	0.51709	|	189.015	16.0392	-0.33248	89.3564	-0.0324	0.51723	|	189.353
189.212	16.0608	-0.32386	87.9319	-0.0367	0.51717	|	189.521	8.0613	-0.32329	88.1491	-0.15235	0.51707	|	189.582	5.49969	-0.31841	88.6785	-0.34948	0.51705	|	189.506	16.0995	-0.31094	87.8517	-0.0305	0.51708	|	189.573	8.06332	-0.31812	88.713	-0.155	0.51705	|	189.626	5.49877	-0.30329	88.9672	-0.31942	0.51704	|	189.165	16.0541	-0.33261	89.3559	-0.0342	0.51719	|	189.503
189.362	16.0758	-0.32542	87.9313	-0.037	0.51712	|	189.671	8.06847	-0.32443	88.148	-0.15172	0.51702	|	189.732	5.50418	-0.32197	88.6769	-0.34837	0.517	|	189.656	16.1144	-0.31248	87.8512	-0.0312	0.51703	|	189.723	8.07048	-0.32045	88.7119	-0.15497	0.51701	|	189.776	5.50328	-0.30666	88.9657	-0.31842	0.51699	|	189.315	16.0689	-0.33472	89.3554	-0.0359	0.51714	|	189.653
189.512	16.0909	-0.32698	87.9308	-0.0374	0.51707	|	189.821	8.07559	-0.32548	88.147	-0.15112	0.51697	|	189.882	5.50867	-0.32554	88.6754	-0.34726	0.51695	|	189.806	16.1293	-0.31403	87.8508	-0.0319	0.51698	|	189.873	8.07761	-0.32276	88.7108	-0.15492	0.51696	|	189.926	5.50776	-0.31081	88.9643	-0.31744	0.51694	|	189.465	16.0838	-0.33572	89.3548	-0.0376	0.51709	|	189.803
189.662	16.1058	-0.32853	87.9302	-0.0378	0.51703	|	189.971	8.08274	-0.32845	88.1459	-0.15055	0.51693	|	190.032	5.51316	-0.32911	88.6738	-0.34616	0.51691	|	189.956	16.1443	-0.31557	87.8503	-0.0326	0.51693	|	190.023	8.08475	-0.32508	88.7097	-0.15483	0.51691	|	190.076	5.51225	-0.31547	88.9629	-0.31648	0.51689	|	189.615	16.0987	-0.33916	89.3543	-0.0392	0.51704	|	189.953
189.812	16.1208	-0.33009	87.9296	-0.0382	0.51698	|	190.121	8.08988	-0.3304	88.1448	-0.15001	0.51688	|	190.182	5.51764	-0.33267	88.6723	-0.34507	0.51686	|	190.106	16.1592	-0.31712	87.8498	-0.0334	0.51688	|	190.173	8.09193	-0.3274	88.7086	-0.15472	0.51686	|	190.226	5.51676	-0.31943	88.9615	-0.31554	0.51684	|	189.765	16.1136	-0.34003	89.3537	-0.0408	0.51699	|	190.103
189.962	16.1358	-0.33165	87.9291	-0.0388	0.51693	|	190.271	8.09705	-0.33263	88.1437	-0.1495	0.51683	|	190.332	5.52212	-0.33624	88.6707	-0.34398	0.51681	|	190.256	16.1742	-0.31866	87.8493	-0.0341	0.51683	|	190.323	8.09905	-0.32971	88.7075	-0.15458	0.51681	|	190.376	5.52124	-0.32275	88.9601	-0.31461	0.5168	|	189.915	16.1285	-0.34126	89.3531	-0.0423	0.51694	|	190.253
190.112	16.1508	-0.3332	87.9285	-0.0394	0.51688	|	190.421	8.10417	-0.33469	88.1427	-0.14902	0.51678	|	190.482	5.52663	-0.33983	88.6692	-0.3429	0.51676	|	190.406	16.1891	-0.32021	87.8488	-0.0348	0.51679	|	190.473	8.1062	-0.33203	88.7064	-0.15441	0.51676	|	190.526	5.52573	-0.32565	88.9587	-0.31369	0.51675	|	190.065	16.1434	-0.34317	89.3524	-0.0438	0.5169	|	190.403
190.262	16.1657	-0.33475	87.9279	-0.0401	0.51683	|	190.571	8.11133	-0.33802	88.1416	-0.14856	0.51673	|	190.632	5.53116	-0.34345	88.6676	-0.34182	0.51671	|	190.556	16.204	-0.32175	87.8482	-0.0356	0.51674	|	190.623	8.11337	-0.33435	88.7053	-0.15419	0.51672	|	190.676	5.53022	-0.32906	88.9573	-0.3128	0.5167	|	190.215	16.1583	-0.34433	89.3517	-0.0454	0.51685	|	190.553
190.412	16.1806	-0.3363	87.9273	-0.041	0.51678	|	190.721	8.11844	-0.33992	88.1406	-0.14813	0.51668	|	190.782	5.53569	-0.34707	88.6661	-0.34074	0.51666	|	190.706	16.2189	-0.3233	87.8477	-0.0363	0.51669	|	190.773	8.12056	-0.33668	88.7042	-0.15395	0.51667	|	190.826	5.53473	-0.33267	88.9558	-0.31191	0.51665	|	190.365	16.1733	-0.34643	89.3511	-0.0468	0.5168	|	190.703
190.562	16.1955	-0.33783	87.9267	-0.0419	0.51674	|	190.871	8.12563	-0.34153	88.1395	-0.14772	0.51664	|	190.932	5.54017	-0.35065	88.6646	-0.33969	0.51662	|	190.856	16.2338	-0.32484	87.8472	-0.037	0.51664	|	190.923	8.1277	-0.33899	88.7031	-0.15367	0.51662	|	190.976	5.53924	-0.33575	88.9544	-0.31104	0.5166	|	190.515	16.1882	-0.34939	89.3504	-0.0483	0.51675	|	190.853
190.712	16.2105	-0.33938	87.9261	-0.043	0.51669	|	191.021	8.13278	-0.34352	88.1384	-0.14734	0.51659	|	191.082	5.54472	-0.3543	88.663	-0.33862	0.51657	|	191.006	16.2487	-0.32639	87.8466	-0.0376	0.51659	|	191.073	8.13487	-0.34132	88.702	-0.15335	0.51657	|	191.126	5.54376	-0.33953	88.953	-0.31018	0.51655	|	190.665	16.2032	-0.35045	89.3496	-0.0498	0.5167	|	191.003
190.862	16.2254	-0.34092	87.9254	-0.0443	0.51664	|	191.171	8.13993	-0.34801	88.1374	-0.14698	0.51654	|	191.232	5.54924	-0.35792	88.6615	-0.33757	0.51652	|	191.156	16.2636	-0.32794	87.8461	-0.0382	0.51654	|	191.223	8.14206	-0.34365	88.7009	-0.153	0.51652	|	191.276	5.54826	-0.34138	88.9516	-0.30933	0.51651	|	190.815	16.2181	-0.35289	89.3489	-0.0512	0.51665	|	191.153
191.012	16.2404	-0.34247	87.9247	-0.0456	0.51659	|	191.321	8.14708	-0.35019	88.1363	-0.14663	0.51649	|	191.382	5.55376	-0.36155	88.6599	-0.33653	0.51647	|	191.306	16.2786	-0.32949	87.8455	-0.0388	0.5165	|	191.373	8.14923	-0.34598	88.6998	-0.15262	0.51647	|	191.426	5.55278	-0.34432	88.9502	-0.3085	0.51646	|	190.965	16.233	-0.35278	89.3481	-0.0525	0.51661	|	191.303
191.162	16.2553	-0.34401	87.924	-0.0471	0.51654	|	191.471	8.15424	-0.35241	88.1353	-0.1463	0.51644	|	191.532	5.55824	-0.36516	88.6584	-0.33551	0.51642	|	191.456	16.2934	-0.33105	87.8449	-0.0393	0.51645	|	191.523	8.15642	-0.34831	88.6987	-0.1522	0.51643	|	191.576	5.55729	-0.34872	88.9488	-0.30768	0.51641	|	191.115	16.2478	-0.3538	89.3473	-0.0538	0.51656	|	191.453
[truncated: 3,415 more rows]
[truncated: 54 more columns]
